# Supplementary material for: Comparative transcriptional profiling analysis of olive ripe-fruit pericarp and abscission zone tissues shows expression differences and distinct patterns of transcriptional regulation
Source: BMC Genomics. 2013 Dec 9;14(1):866. doi: 10.1186/1471-2164-14-866 (PMC4046656; doi:10.1186/1471-2164-14-866)
Supplement: Supplementary file 3 — Additional file 3: List of 7,756 transcripts with Unigene ID in our experiment. (XLSX 1 MB) [file 12864_2013_5569_MOESM3_ESM.xlsx]

## Sheet: Hoja1
Additional file 3:	List of 7,756 transcripts with Unigene ID in our experiment
Number ID	Unigene ID	ProteinID	P2 Expression Level (abs)	P2 Expression level (norm) RPKM	P3 Expression Level (abs)	P3 Expression level (norm) RPKM	logConc	logFC	p.value	Protein names	Gene names	Organism	Gene Ontology ID	Gene Ontology	Keywords	InterPro	EC numbers	Domains	Protein family	Mapped PubMed ID	PubMed ID	Length
1	OL000001	A0FKE6	11	0.00605061	70	0.0385039	-13.5151	2.54283	1.20165e-10	Chloroplast threonine deaminase 1		Solanum lycopersicum (Tomato) (Lycopersicon esculentum)	GO:0004794; GO:0009097; GO:0030170	L-threonine ammonia-lyase activity; isoleucine biosynthetic process; pyridoxal phosphate binding		IPR001926; IPR000634; IPR005787; IPR001721;					17416643	606
2	OL000002	A0JBS3	13	0.00628931	0	0	-32.2808	-35.4706	0.00012207	Telomere binding protein	LeTBP1	Solanum lycopersicum (Tomato) (Lycopersicon esculentum)	GO:0003677	DNA binding		IPR009057; IPR012287; IPR001005; IPR017930; IPR019955;						689
3	OL000003	A0JQ67	294	0.563218	0	0	-30.0311	-39.9698	6.13637e-92	At1g32700		Arabidopsis thaliana (Mouse-ear cress)			Complete proteome	IPR006734;					11130712	174
4	OL000004	A0MNJ1	168	0.127273	17	0.0128788	-12.5695	-3.43187	1.68944e-35	CBL-interacting protein kinase 3 (Predicted protein)	CIPK3 POPTRDRAFT_672762	Populus trichocarpa (Western balsam poplar) (Populus balsamifera subsp. trichocarpa)	GO:0005524; GO:0006468; GO:0004674; GO:0007165	ATP binding; protein phosphorylation; protein serine/threonine kinase activity; signal transduction	ATP-binding; Kinase; Nucleotide-binding; Serine/threonine-protein kinase; Transferase	IPR011009; IPR018451; IPR004041; IPR000719; IPR017441; IPR017442; IPR008271; IPR002290;		NAF domain (1); Protein kinase domain (1)			18230180; 16973872;	440
5	OL000005	A0MNJ4	139	0.105543	190	0.144267	-10.965	0.323895	0.0531256	CBL-interacting protein kinase 7 (CBL-interacting protein kinase 8) (Predicted protein)	CIPK7 CIPK8 POPTRDRAFT_669608 POPTRDRAFT_681270	Populus trichocarpa (Western balsam poplar) (Populus balsamifera subsp. trichocarpa)	GO:0005524; GO:0006468; GO:0004674; GO:0007165	ATP binding; protein phosphorylation; protein serine/threonine kinase activity; signal transduction	ATP-binding; Kinase; Nucleotide-binding; Serine/threonine-protein kinase; Transferase	IPR011009; IPR018451; IPR004041; IPR000719; IPR017441; IPR017442; IPR008271; IPR002290;		NAF domain (1); Protein kinase domain (1)			16973872;	439
6	OL000006	A0PFU3	18	0.0121951	36	0.0243902	-13.6395	0.872981	0.0402236	Obtusifoliol-14-demethylase	cyp51	Petunia hybrida (Petunia)	GO:0009055; GO:0020037; GO:0008168; GO:0004497	electron carrier activity; heme binding; methyltransferase activity; monooxygenase activity	Heme; Iron; Metal-binding; Methyltransferase; Transferase	IPR001128; IPR017972; IPR002403;			Cytochrome P450 family			492
7	OL000007	A0SE34	0	0	16	0.00875753	-32.1945	35.6431	3.05176e-05	9-cis-epoxycarotenoid dioxygenase 5	NCED5	Citrus clementina	GO:0016702	oxidoreductase activity, acting on single donors with incorporation of molecular oxygen, incorporation of two atoms of oxygen	Dioxygenase; Oxidoreductase	IPR004294;						609
8	OL000008	A0T059	0	0	5	0.00311526	-33.0335	33.9651	0.0625	Sucrose transporter 3	SUT3	Hevea brasiliensis (Para rubber tree) (Siphonia brasiliensis)	GO:0005887; GO:0008515	integral to plasma membrane; sucrose transmembrane transporter activity	Membrane; Transmembrane	IPR016196; IPR005828; IPR005989;					20492551	535
9	OL000009	A0T3D3	369	0.227778	22	0.0135802	-11.816	-4.19506	5.9159e-90	PT1	PT1	Solanum melongena (Eggplant) (Aubergine)	GO:0005315; GO:0016021	inorganic phosphate transmembrane transporter activity; integral to membrane	Membrane; Transmembrane	IPR020846; IPR016196; IPR004738; IPR005828;					17286830	540
10	OL000010	A0ZNJ6	6	0.00296296	0	0	-32.8385	-34.3551	0.015625	Alpha-Arabinosidase1	PcAb1	Pyrus communis (Pear) (Pyrus domestica)	GO:0046373; GO:0046556	L-arabinose metabolic process; alpha-N-arabinofuranosidase activity		IPR010720; IPR017853;						675
11	OL000011	A0ZNK0	17	0.00985507	0	0	-32.0872	-35.8576	7.62939e-06	Pectin methylesterase 2 (Fragment)	PcPME2	Pyrus communis (Pear) (Pyrus domestica)	GO:0045330; GO:0005618; GO:0042545; GO:0004857; GO:0030599	aspartyl esterase activity; cell wall; cell wall modification; enzyme inhibitor activity; pectinesterase activity	Aspartyl esterase; Hydrolase	IPR012334; IPR011050; IPR000070; IPR006501;			Pectinesterase family			575
12	OL000012	A0ZNK2	3	0.00196464	0	0	-33.3385	-33.3551	0.125	Pectinesterase (EC 3.1.1.11)	PcPME4	Pyrus communis (Pear) (Pyrus domestica)	GO:0045330; GO:0005618; GO:0042545; GO:0004857; GO:0030599	aspartyl esterase activity; cell wall; cell wall modification; enzyme inhibitor activity; pectinesterase activity	Aspartyl esterase; Hydrolase	IPR012334; IPR011050; IPR018040; IPR000070; IPR006501;	3.1.1.11		Pectinesterase family			509
13	OL000013	A1C1I2	44	0.0470085	0	0	-31.4013	-37.2296	2.84217e-14	Cytochrome b (Fragment)	cob	Monochoria korsakowii	GO:0009055; GO:0016021; GO:0046872; GO:0005739; GO:0016491; GO:0070469; GO:0022904; GO:0006810	electron carrier activity; integral to membrane; metal ion binding; mitochondrion; oxidoreductase activity; respiratory chain; respiratory electron transport chain; transport	Electron transport; Heme; Iron; Membrane; Metal-binding; Mitochondrion; Respiratory chain; Transmembrane; Transport	IPR016175; IPR005798; IPR005797; IPR016174;			Cytochrome b family			312
14	OL000014	A1E4D3	30	0.0135135	1356	0.610811	-10.6534	5.37123	0	Ethylene receptor	ETR1	Coffea canephora (Robusta coffee)	GO:0005524; GO:0005789; GO:0009873; GO:0018106; GO:0004872; GO:0006355; GO:0000156; GO:0000155	ATP binding; endoplasmic reticulum membrane; ethylene mediated signaling pathway; peptidyl-histidine phosphorylation; receptor activity; regulation of transcription, DNA-dependent; two-component response regulator activity; two-component sensor activity	Receptor	IPR003594; IPR011006; IPR003018; IPR004358; IPR014525; IPR003661; IPR005467; IPR009082; IPR001789;		GAF domain (1); Histidine kinase domain (1)			17318584;	740
15	OL000015	A1E8L7	51	0.0677291	46	0.061089	-12.7114	-0.275882	0.363354	R2R3 Myb4a C2 repressor motif protein	MYB4a	Vitis vinifera (Grape)	GO:0003677; GO:0005634	DNA binding; nucleus	DNA-binding; Nucleus; Repeat	IPR009057; IPR012287; IPR014778; IPR015495; IPR001005; IPR017930;					18647406; 19129169; 20112051;	251
16	OL000016	A1E9R0	75	0.0528541	0	0	-31.0166	-37.999	6.61744e-24	Photosystem II CP43 chlorophyll apoprotein (PSII 43 kDa protein) (Photosystem II 44 kDa reaction center protein) (Protein CP-43) (Protein P6)	psbC	Sorghum bicolor (Sorghum) (Sorghum vulgare)	GO:0016168; GO:0009535; GO:0045156; GO:0016021; GO:0030076; GO:0009772; GO:0009523; GO:0018298	chlorophyll binding; chloroplast thylakoid membrane; electron transporter, transferring electrons within the cyclic electron transport pathway of photosynthesis activity; integral to membrane; light-harvesting complex; photosynthetic electron transport in photosystem II; photosystem II; protein-chromophore linkage	Acetylation; Chlorophyll; Chloroplast; Chromophore; Membrane; Phosphoprotein; Photosynthesis; Photosystem II; Plastid; Thylakoid; Transmembrane; Transmembrane helix	IPR000932; IPR005869;			PsbB/psbC family, PsbC subfamily		17534593	473
17	OL000017	A1IJ67	8	0.00966184	0	0	-32.631	-34.7701	0.00390625	Class IV chitinase (EC 3.2.1.14)	NtChitIV	Nicotiana tabacum (Common tobacco)	GO:0016998; GO:0008061; GO:0006032; GO:0004568	cell wall macromolecule catabolic process; chitin binding; chitin catabolic process; chitinase activity	Chitin-binding; Glycosidase; Hydrolase	IPR001002; IPR018371; IPR016283; IPR000726; IPR023346;	3.2.1.14	Chitin-binding type-1 domain (1)			17178105	276
18	OL000018	A1L4Y4	322	0.264368	126	0.103448	-10.6553	-1.48066	1.10568e-24	At5g61510	At5g61510	Arabidopsis thaliana (Mouse-ear cress)	GO:0055114; GO:0016491; GO:0009644; GO:0008270	oxidation-reduction process; oxidoreductase activity; response to high light intensity; zinc ion binding	Complete proteome	IPR013149; IPR013154; IPR002085; IPR011032; IPR016040;					11130714	406
19	OL000019	A1X875	17	0.00930487	8	0.00437876	-14.7657	-1.21448	0.0755187	Putative nuclear GTPase		Solanum lycopersicum (Tomato) (Lycopersicon esculentum)	GO:0005525; GO:0005622	GTP binding; intracellular		IPR014813; IPR023179; IPR006073; IPR002917;						609
20	OL000020	A1X877	557	0.209084	16	0.00600601	-11.7486	-5.24855	1.25811e-152	NRC1		Solanum lycopersicum (Tomato) (Lycopersicon esculentum)	GO:0005524; GO:0006915; GO:0006952	ATP binding; apoptosis; defense response		IPR000767; IPR002182;						888
21	OL000021	A1X8W4	5	0.00603865	0	0	-32.97	-34.0921	0.03125	Beta expansin 1	EXPB1	Solanum tuberosum (Potato)	GO:0005576; GO:0019953	extracellular region; sexual reproduction	Signal	IPR014733; IPR009009; IPR007118; IPR007117; IPR007112; IPR005795;		Expansin-like CBD domain (1); Expansin-like EG45 domain (1)	Expansin family			276
22	OL000022	A1Y2Z0	5	0.00527426	0	0	-32.97	-34.0921	0.03125	Galacturonic acid reductase (EC 1.1.1.203)		Vitis vinifera (Grape)	GO:0055114; GO:0050388	oxidation-reduction process; uronate dehydrogenase activity	Oxidoreductase	IPR001395; IPR018170; IPR020471; IPR023210;	1.1.1.203				20189680	316
23	OL000023	A1Y9R2	3	0.00100402	0	0	-33.3385	-33.3551	0.125	Truncated NBS-LRR resistance protein-like protein	Mi-1G	Solanum lycopersicum (Tomato) (Lycopersicon esculentum)	GO:0005524; GO:0006915; GO:0006952	ATP binding; apoptosis; defense response		IPR000767; IPR002182;					17318492	996
24	OL000024	A1YIQ6	17	0.0161905	157	0.149524	-12.6184	3.08014	5.92863e-27	Putative zinc transporter		Solanum lycopersicum (Tomato) (Lycopersicon esculentum)	GO:0016020; GO:0046873	membrane; metal ion transmembrane transporter activity		IPR003689;						350
25	OL000025	A1Z1Z6	190	0.128726	60	0.0406504	-11.571	-1.78998	1.39603e-19	Catalase (EC 1.11.1.6)	cat2	Prunus avium (Cherry)	GO:0004096; GO:0020037; GO:0042744; GO:0055114	catalase activity; heme binding; hydrogen peroxide catabolic process; oxidation-reduction process	Heme; Hydrogen peroxide; Iron; Metal-binding; Oxidoreductase; Peroxidase	IPR002226; IPR020835; IPR010582; IPR018028; IPR011614;	1.11.1.6		Catalase family			492
26	OL000026	A2IB54	24	0.0213333	0	0	-31.8385	-36.3551	5.96046e-08	Mitogen-activated protein kinase	MAP	Citrus sinensis (Sweet orange)	GO:0005524; GO:0004707; GO:0006468	ATP binding; MAP kinase activity; protein phosphorylation	ATP-binding; Kinase; Nucleotide-binding; Serine/threonine-protein kinase; Transferase	IPR008351; IPR011009; IPR003527; IPR000719; IPR017441; IPR017442; IPR008271; IPR002290;		Protein kinase domain (1)				375
27	OL000027	A2IBF9	25	0.0226449	1468	1.32971	-10.7277	5.74876	0	Flavanone-3-hydroxylase		Gossypium hirsutum (Upland cotton) (Gossypium mexicanum)	GO:0055114; GO:0016491	oxidation-reduction process; oxidoreductase activity	Iron; Oxidoreductase	IPR005123;			Iron/ascorbate-dependent oxidoreductase family		17482578;	368
28	OL000028	A2ICC9	0	0	3007	2.82347	-28.4174	43.1972	0	Anthocyanidin synthase (EC 1.14.11.19) (Leucocyanidin oxygenase) (EC 1.14.11.19)	ANS	Vitis vinifera (Grape)	GO:0050589; GO:0055114	leucocyanidin oxygenase activity; oxidation-reduction process	Iron; Oxidoreductase	IPR005123;	1.14.11.19		Iron/ascorbate-dependent oxidoreductase family			355
29	OL000029	A2ICD0	0	0	11	0.00516432	-32.4648	35.1026	0.000976562	Phenylalanine ammonia-lyase (EC 4.3.1.24)	PAL	Vitis vinifera (Grape)	GO:0006559; GO:0016841; GO:0009058; GO:0005737; GO:0009698	L-phenylalanine catabolic process; ammonia-lyase activity; biosynthetic process; cytoplasm; phenylpropanoid metabolic process	Lyase; Phenylpropanoid metabolism	IPR008948; IPR001106; IPR022313; IPR005922; IPR023144;	4.3.1.24		PAL/histidase family			710
30	OL000030	A2SXR3	156	0.169381	26	0.0282302	-12.3165	-2.71198	2.3999e-26	Uricase (EC 1.7.3.3)		Solanum lycopersicum (Tomato) (Lycopersicon esculentum)	GO:0055114; GO:0006144; GO:0004846	oxidation-reduction process; purine base metabolic process; urate oxidase activity	Oxidoreductase; Purine metabolism	IPR002042;	1.7.3.3		Uricase family			307
31	OL000031	A2TIS1	0	0	5	0.0020008	-33.0335	33.9651	0.0625	Starch branching enzyme II		Populus trichocarpa (Western balsam poplar) (Populus balsamifera subsp. trichocarpa)	GO:0005975; GO:0043169; GO:0004553	carbohydrate metabolic process; cation binding; hydrolase activity, hydrolyzing O-glycosyl compounds		IPR006048; IPR015902; IPR013780; IPR006047; IPR004193; IPR013781; IPR017853; IPR013783; IPR014756;						833
32	OL000032	A2TJV6	0	0	33	0.0155587	-31.6723	36.6875	2.32831e-10	Chloroplast HSP70		Cucumis sativus (Cucumber)	GO:0005524; GO:0006457; GO:0051082	ATP binding; protein folding; unfolded protein binding	ATP-binding; Chaperone; Nucleotide-binding	IPR012725; IPR018181; IPR001023; IPR013126;			Heat shock protein 70 family			707
33	OL000033	A2TJX6	4	0.00860215	5	0.0107527	-16.1485	0.194909	1	DNAJ-like protein	DNAJ	Solanum lycopersicum (Tomato) (Lycopersicon esculentum)	GO:0031072; GO:0006457; GO:0051082	heat shock protein binding; protein folding; unfolded protein binding	Chaperone	IPR001623; IPR018253; IPR003095;						155
34	OL000034	A3F7Q2	0	0	11	0.0180624	-32.4648	35.1026	0.000976562	Benzoquinone reductase (EC 1.6.5.7)		Gossypium hirsutum (Upland cotton) (Gossypium mexicanum)	GO:0050625; GO:0010181; GO:0055114	2-hydroxy-1,4-benzoquinone reductase activity; FMN binding; oxidation-reduction process	Oxidoreductase	IPR008254; IPR010089; IPR005025;	1.6.5.7				18534861	203
35	OL000035	A3KCF8	0	0	15	0.00965251	-32.241	35.55	6.10352e-05	Glucose-1-phosphate adenylyltransferase (EC 2.7.7.27)	ibagpb2	Ipomoea batatas (Sweet potato) (Convolvulus batatas)	GO:0009507; GO:0008878; GO:0005978	chloroplast; glucose-1-phosphate adenylyltransferase activity; glycogen biosynthetic process	Allosteric enzyme; Chloroplast; Nucleotidyltransferase; Plastid; Transferase	IPR005836; IPR011831; IPR005835; IPR011004;	2.7.7.27		Bacterial/plant glucose-1-phosphate adenylyltransferase family			518
36	OL000036	A4F4L3	162	0.188811	0	0	-30.4611	-39.11	5.34553e-51	MYBPA1 protein	mybPA1	Vitis vinifera (Grape)	GO:0003677; GO:0005634	DNA binding; nucleus	DNA-binding; Nucleus; Repeat	IPR009057; IPR012287; IPR014778; IPR015495; IPR001005; IPR017930;					17208963;	286
37	OL000037	A4GYN9	150	0.141643	509	0.480642	-10.1992	1.63568	5.26474e-40	Photosystem Q(B) protein (32 kDa thylakoid membrane protein) (Photosystem II protein D1)	psbA Poptr_cp001	Populus trichocarpa (Western balsam poplar) (Populus balsamifera subsp. trichocarpa)	GO:0009535; GO:0045156; GO:0016021; GO:0046872; GO:0009772; GO:0009523; GO:0030077; GO:0009635; GO:0006810	chloroplast thylakoid membrane; electron transporter, transferring electrons within the cyclic electron transport pathway of photosynthesis activity; integral to membrane; metal ion binding; photosynthetic electron transport in photosystem II; photosystem II; plasma membrane light-harvesting complex; response to herbicide; transport	Acetylation; Chloroplast; Electron transport; Herbicide resistance; Iron; Membrane; Metal-binding; Phosphoprotein; Photosynthesis; Photosystem II; Plastid; Thylakoid; Transmembrane; Transmembrane helix; Transport	IPR000484; IPR005867;			Reaction center pufL/M/psbA/D family		16973872;	353
38	OL000038	A4GYP5	61	0.251029	41	0.168724	-12.6653	-0.700204	0.0176091	ATP synthase subunit c, chloroplastic (ATP synthase F(0) sector subunit c) (ATPase subunit III) (F-type ATPase subunit c) (F-ATPase subunit c) (Lipid-binding protein)	atpH Poptr_cp007	Populus trichocarpa (Western balsam poplar) (Populus balsamifera subsp. trichocarpa)	GO:0015986; GO:0009535; GO:0015078; GO:0016021; GO:0008289; GO:0045263	ATP synthesis coupled proton transport; chloroplast thylakoid membrane; hydrogen ion transmembrane transporter activity; integral to membrane; lipid binding; proton-transporting ATP synthase complex, coupling factor F(o)	ATP synthesis; CF(0); Chloroplast; Hydrogen ion transport; Ion transport; Lipid-binding; Membrane; Plastid; Thylakoid; Transmembrane; Transmembrane helix; Transport	IPR000454; IPR005953; IPR020537; IPR002379;			ATPase C chain family		16973872	81
39	OL000039	A4GYR4	71	0.105185	0	0	-31.0561	-37.9199	1.05879e-22	NAD(P)H-quinone oxidoreductase subunit K, chloroplastic (EC 1.6.5.-) (NAD(P)H dehydrogenase subunit K) (NADH-plastoquinone oxidoreductase subunit K)	ndhK Poptr_cp026	Populus trichocarpa (Western balsam poplar) (Populus balsamifera subsp. trichocarpa)	GO:0051539; GO:0008137; GO:0009535; GO:0046872; GO:0055114; GO:0048038; GO:0006810	4 iron, 4 sulfur cluster binding; NADH dehydrogenase (ubiquinone) activity; chloroplast thylakoid membrane; metal ion binding; oxidation-reduction process; quinone binding; transport	4Fe-4S; Chloroplast; Iron; Iron-sulfur; Membrane; Metal-binding; NAD; NADP; Oxidoreductase; Plastid; Plastoquinone; Quinone; Thylakoid; Transport	IPR006137; IPR006138; IPR014406;	1.6.5.-		Complex I 20 kDa subunit family		16973872	225
40	OL000040	A4GYR5	0	0	7	0.0194444	-32.7908	34.4505	0.015625	NAD(P)H-quinone oxidoreductase subunit 3, chloroplastic (EC 1.6.5.-) (NAD(P)H dehydrogenase subunit 3) (NADH-plastoquinone oxidoreductase subunit 3)	ndhC Poptr_cp027	Populus trichocarpa (Western balsam poplar) (Populus balsamifera subsp. trichocarpa)	GO:0008137; GO:0009535; GO:0016021; GO:0055114; GO:0048038; GO:0006810	NADH dehydrogenase (ubiquinone) activity; chloroplast thylakoid membrane; integral to membrane; oxidation-reduction process; quinone binding; transport	Chloroplast; Membrane; NAD; NADP; Oxidoreductase; Plastid; Plastoquinone; Quinone; Thylakoid; Transmembrane; Transmembrane helix; Transport	IPR023043; IPR000440;	1.6.5.-		Complex I subunit 3 family		16973872	120
41	OL000041	A4URE9	28	0.0272109	0	0	-31.7273	-36.5775	3.72529e-09	Gibberellin 2-oxidase 5	GA2ox5	Nicotiana tabacum (Common tobacco)	GO:0005506; GO:0055114; GO:0016491	iron ion binding; oxidation-reduction process; oxidoreductase activity	Iron; Oxidoreductase	IPR002283; IPR005123;			Iron/ascorbate-dependent oxidoreductase family		17379699	343
42	OL000042	A4ZUV2	3	0.00253807	8	0.00676819	-16.0169	1.28802	0.226562	Metal tolerance protein (Mn-specific cation diffusion facilitator transporter)	MTP11.1 PtrMTP11.1 POPTRDRAFT_833834	Populus trichocarpa (Western balsam poplar) (Populus balsamifera subsp. trichocarpa)	GO:0008324; GO:0016020	cation transmembrane transporter activity; membrane		IPR002524;					17494768; 16973872;	394
43	OL000043	A5A5H5	10	0.00841751	0	0	-32.47	-35.0921	0.000976562	4-diphosphocytidyl-2-C-methyl-D-erythritol kinase		Salvia miltiorrhiza (Chinese sage)	GO:0050515; GO:0005524; GO:0016114	4-(cytidine 5'-diphospho)-2-C-methyl-D-erythritol kinase activity; ATP binding; terpenoid biosynthetic process	ATP-binding; Kinase; Nucleotide-binding; Transferase	IPR006204; IPR004424; IPR020568; IPR014721;					21082262;	396
44	OL000044	A5ACJ8	0	0	6	0.00179211	-32.902	34.2281	0.03125	Putative uncharacterized protein	VITISV_039050	Vitis vinifera (Grape)	GO:0005794; GO:0008378; GO:0016021; GO:0046872; GO:0006470; GO:0006486; GO:0004722; GO:0008287; GO:0005529	Golgi apparatus; galactosyltransferase activity; integral to membrane; metal ion binding; protein dephosphorylation; protein glycosylation; protein serine/threonine phosphatase activity; protein serine/threonine phosphatase complex; sugar binding	Glycosyltransferase; Golgi apparatus; Hydrolase; Magnesium; Membrane; Metal-binding; Protein phosphatase; Transferase; Transmembrane; Transmembrane helix	IPR008985; IPR013320; IPR001079; IPR002659; IPR001932; IPR000222;			PP2C family			1116
45	OL000045	A5ACK5	8	0.00644122	0	0	-32.631	-34.7701	0.00390625	Putative uncharacterized protein	VITISV_012090	Vitis vinifera (Grape)				IPR011611; IPR002173;						414
46	OL000046	A5ACS6	0	0	10	0.00884173	-32.5335	34.9651	0.00195312	Putative uncharacterized protein	VITISV_019973	Vitis vinifera (Grape)				IPR001487;						377
47	OL000047	A5AD05	0	0	135	0.0819672	-30.6561	38.7199	4.88565e-38	Putative uncharacterized protein	VITISV_033523	Vitis vinifera (Grape)				IPR000270;						549
48	OL000048	A5AD41	7	0.00410076	4	0.00234329	-15.9057	-0.934374	0.387695	Putative uncharacterized protein	VITISV_005183	Vitis vinifera (Grape)	GO:0005634; GO:0030528	nucleus; transcription regulator activity		IPR011598; IPR001092;		Basic helix-loop-helix (bHLH) domain (1)				569
49	OL000049	A5ADG5	7	0.00206125	0	0	-32.7273	-34.5775	0.0078125	Putative uncharacterized protein	VITISV_018156	Vitis vinifera (Grape)				IPR018227; IPR009060; IPR000449; IPR015940;						1132
50	OL000050	A5ADG6	17	0.0257576	5	0.00757576	-15.1047	-1.89255	0.010622	Putative uncharacterized protein	VITISV_018157	Vitis vinifera (Grape)	GO:0008270	zinc ion binding	Metal-binding; Zinc; Zinc-finger	IPR018957; IPR001841; IPR013083;						220
51	OL000051	A5ADJ2	24	0.0186916	0	0	-31.8385	-36.3551	5.96046e-08	Putative uncharacterized protein	VITISV_017553	Vitis vinifera (Grape)										428
52	OL000052	A5ADJ5	71	0.0527097	21	0.0155902	-13.0384	-1.88445	1.84612e-08	Putative uncharacterized protein	VITISV_017556	Vitis vinifera (Grape)	GO:0003676; GO:0000166	nucleic acid binding; nucleotide binding		IPR012677; IPR000504;						449
53	OL000053	A5ADM9	5	0.00243665	0	0	-32.97	-34.0921	0.03125	Putative uncharacterized protein	VITISV_004945	Vitis vinifera (Grape)	GO:0003676; GO:0008270	nucleic acid binding; zinc ion binding		IPR018289; IPR001878; IPR006564; IPR007527;						684
54	OL000054	A5ADV7	0	0	3	0.00343643	-33.402	33.2281	0.25	ATP-dependent Clp protease proteolytic subunit	VITISV_031921 VIT_00019939001	Vitis vinifera (Grape)	GO:0006508; GO:0004252	proteolysis; serine-type endopeptidase activity		IPR023562; IPR001907;			Peptidase S14 family		17721507;	291
55	OL000055	A5ADW8	0	0	9	0.0125	-32.6095	34.8131	0.00390625	Putative uncharacterized protein	VITISV_037473	Vitis vinifera (Grape)				IPR012459;						240
56	OL000056	A5ADW9	35	0.0523169	92	0.137519	-12.483	1.26726	4.09929e-06	Putative uncharacterized protein	VITISV_037474	Vitis vinifera (Grape)	GO:0008270	zinc ion binding	Metal-binding; Zinc; Zinc-finger	IPR018957; IPR001841; IPR013083;						223
57	OL000057	A5ADY1	0	0	7	0.00384404	-32.7908	34.4505	0.015625	Putative uncharacterized protein	VITISV_015564	Vitis vinifera (Grape)	GO:0005622; GO:0003676; GO:0000166; GO:0006810	intracellular; nucleic acid binding; nucleotide binding; transport		IPR002075; IPR018222; IPR012677; IPR000504;						607
58	OL000058	A5AE23	0	0	24	0.0145719	-31.902	36.2281	1.19209e-07	Putative uncharacterized protein	VITISV_019343	Vitis vinifera (Grape)	GO:0005488	binding		IPR011989; IPR016024; IPR000225;						549
59	OL000059	A5AE59	0	0	8	0.0140351	-32.6945	34.6431	0.0078125	Ubiquitin carrier protein (EC 6.3.2.-)	VITISV_032578 VIT_00016300001	Vitis vinifera (Grape)	GO:0005524; GO:0043687; GO:0051246; GO:0019787	ATP binding; post-translational protein modification; regulation of protein metabolic process; small conjugating protein ligase activity	ATP-binding; Ligase; Nucleotide-binding; Ubl conjugation pathway	IPR000608; IPR023313; IPR016135;	6.3.2.-		Ubiquitin-conjugating enzyme family		17721507;	190
60	OL000060	A5AEB3	0	0	5	0.00576701	-33.0335	33.9651	0.0625	Putative uncharacterized protein	VITISV_036476	Vitis vinifera (Grape)	GO:0046872; GO:0055114; GO:0016702	metal ion binding; oxidation-reduction process; oxidoreductase activity, acting on single donors with incorporation of molecular oxygen, incorporation of two atoms of oxygen	Dioxygenase; Iron; Metal-binding; Oxidoreductase	IPR000907; IPR013819;		Lipoxygenase domain (1)				289
61	OL000061	A5AEB4	17	0.0277778	0	0	-32.0872	-35.8576	7.62939e-06	Putative uncharacterized protein	VITISV_036477	Vitis vinifera (Grape)	GO:0015979; GO:0009538	photosynthesis; photosystem I reaction center		IPR003685;						204
62	OL000062	A5AEC9	162	0.1843	0	0	-30.4611	-39.11	5.34553e-51	Putative uncharacterized protein (Whole genome shotgun sequence of line PN40024, scaffold_40.assembly12x)	VITISV_037693 VIT_00025530001	Vitis vinifera (Grape)									17721507;	293
63	OL000063	A5AEH0	0	0	3	0.0025	-33.402	33.2281	0.25	Putative uncharacterized protein	VITISV_025009	Vitis vinifera (Grape)	GO:0005488; GO:0000151; GO:0004842	binding; ubiquitin ligase complex; ubiquitin-protein ligase activity		IPR011989; IPR016024; IPR003613; IPR013083;						400
64	OL000064	A5AEK6	0	0	5	0.00505051	-33.0335	33.9651	0.0625	Putative uncharacterized protein	VITISV_037919	Vitis vinifera (Grape)				IPR002885;						330
65	OL000065	A5AEP0	132	0.118598	23	0.0206649	-12.5254	-2.64785	4.66389e-22	Cysteine synthase (EC 2.5.1.47)	VITISV_028023	Vitis vinifera (Grape)	GO:0006535; GO:0004124; GO:0030170; GO:0016740	cysteine biosynthetic process from serine; cysteine synthase activity; pyridoxal phosphate binding; transferase activity	Amino-acid biosynthesis; Cysteine biosynthesis; Transferase	IPR001216; IPR005856; IPR005859; IPR001926;	2.5.1.47		Cysteine synthase/cystathionine beta-synthase family			371
66	OL000066	A5AES8	0	0	43	0.0436992	-31.4814	37.0694	4.54747e-13	Putative uncharacterized protein	VITISV_034771	Vitis vinifera (Grape)										328
67	OL000067	A5AES9	5	0.00345781	61	0.0421853	-14.1831	3.48179	4.96465e-12	Putative uncharacterized protein	VITISV_018782	Vitis vinifera (Grape)				IPR000048;						482
68	OL000068	A5AEX6	27	0.037037	139	0.190672	-12.3725	2.23703	1.49777e-17	Putative uncharacterized protein	VITISV_041925	Vitis vinifera (Grape)	GO:0016787	hydrolase activity		IPR002925;						243
69	OL000069	A5AEX7	0	0	12	0.0114286	-32.402	35.2281	0.000488281	Putative uncharacterized protein	VITISV_011309	Vitis vinifera (Grape)	GO:0010181; GO:0016491	FMN binding; oxidoreductase activity		IPR013785; IPR001155;						350
70	OL000070	A5AEX9	0	0	255	0.134069	-30.1973	39.6375	5.52715e-73	Putative uncharacterized protein	VITISV_043971	Vitis vinifera (Grape)	GO:0009055; GO:0020037; GO:0004497; GO:0055114	electron carrier activity; heme binding; monooxygenase activity; oxidation-reduction process	Heme; Iron; Metal-binding; Monooxygenase; Oxidoreductase	IPR001128; IPR002401; IPR001938; IPR017949;			Cytochrome P450 family			634
71	OL000071	A5AEZ0	38	0.0300158	0	0	-31.507	-37.0181	1.81899e-12	Putative uncharacterized protein	VITISV_028354	Vitis vinifera (Grape)	GO:0008270	zinc ion binding		IPR001841; IPR013083;						422
72	OL000072	A5AEZ1	5	0.0010582	0	0	-32.97	-34.0921	0.03125	Putative uncharacterized protein	VITISV_028994	Vitis vinifera (Grape)	GO:0003824	catalytic activity		IPR008928; IPR012341; IPR004879; IPR003690; IPR012336;						1575
73	OL000073	A5AF03	10	0.00623053	0	0	-32.47	-35.0921	0.000976562	Putative uncharacterized protein	VITISV_031720	Vitis vinifera (Grape)	GO:0004527; GO:0005622; GO:0003676	exonuclease activity; intracellular; nucleic acid binding		IPR006055; IPR013520; IPR012337;						535
74	OL000074	A5AF64	0	0	46	0.031878	-31.4327	37.1667	5.68434e-14	Putative uncharacterized protein	VITISV_031055	Vitis vinifera (Grape)										481
75	OL000075	A5AF83	16	0.011544	0	0	-32.131	-35.7701	1.52588e-05	Putative uncharacterized protein	VITISV_020341	Vitis vinifera (Grape)	GO:0009055; GO:0020037; GO:0004497; GO:0055114	electron carrier activity; heme binding; monooxygenase activity; oxidation-reduction process	Heme; Iron; Metal-binding; Monooxygenase; Oxidoreductase	IPR001128; IPR017972; IPR002401;			Cytochrome P450 family			462
76	OL000076	A5AFA2	0	0	3	0.00347222	-33.402	33.2281	0.25	Putative uncharacterized protein	VITISV_016998	Vitis vinifera (Grape)	GO:0003824; GO:0016020	catalytic activity; membrane		IPR016118; IPR000326;						288
77	OL000077	A5AFA3	28	0.017744	18	0.0114068	-13.8208	-0.764449	0.0789407	Putative uncharacterized protein	VITISV_017987	Vitis vinifera (Grape)	GO:0016021; GO:0022891	integral to membrane; substrate-specific transmembrane transporter activity	Membrane; Transmembrane; Transmembrane helix; Transport	IPR020846; IPR016196; IPR005828; IPR003663; IPR005829;			Major facilitator superfamily, Sugar transporter (TC 2.A.1.1) family			526
78	OL000078	A5AFH3	0	0	29	0.0627706	-31.7655	36.5011	3.72529e-09	Putative uncharacterized protein (Whole genome shotgun sequence of line PN40024, scaffold_32.assembly12x)	VITISV_026937 VIT_00022566001	Vitis vinifera (Grape)				IPR014756; IPR003172;					17721507;	154
79	OL000079	A5AFI3	111	0.0252215	0	0	-30.7338	-38.5646	4.81482e-35	Putative uncharacterized protein	VITISV_033278	Vitis vinifera (Grape)	GO:0003677; GO:0015074; GO:0003723; GO:0006278; GO:0003964	DNA binding; DNA integration; RNA binding; RNA-dependent DNA replication; RNA-directed DNA polymerase activity		IPR001584; IPR021109; IPR012337; IPR000477;						1467
80	OL000080	A5AFM3	5	0.0015361	6	0.00184332	-15.856	0.136015	1	Putative uncharacterized protein	VITISV_037862	Vitis vinifera (Grape)	GO:0005524; GO:0005737; GO:0004823; GO:0006429	ATP binding; cytoplasm; leucine-tRNA ligase activity; leucyl-tRNA aminoacylation	ATP-binding; Aminoacyl-tRNA synthetase; Ligase; Nucleotide-binding; Protein biosynthesis	IPR001412; IPR002300; IPR004493; IPR014729; IPR009080; IPR013155; IPR009008;			Class-I aminoacyl-tRNA synthetase family			1085
81	OL000081	A5AFQ0	5	0.0031506	0	0	-32.97	-34.0921	0.03125	Putative uncharacterized protein	VITISV_043156	Vitis vinifera (Grape)				IPR008979; IPR012919;						529
82	OL000082	A5AFT0	144	0.133333	0	0	-30.546	-38.9401	2.8026e-45	S-adenosylmethionine decarboxylase proenzyme (EC 4.1.1.50)	VITISV_022291	Vitis vinifera (Grape)	GO:0004014; GO:0008295; GO:0006597	adenosylmethionine decarboxylase activity; spermidine biosynthetic process; spermine biosynthetic process	Decarboxylase; Lyase; Polyamine biosynthesis; Pyruvate; S-adenosyl-L-methionine; Schiff base; Spermidine biosynthesis; Zymogen	IPR001985; IPR018167; IPR016067; IPR018166;	4.1.1.50		Eukaryotic AdoMetDC family			360
83	OL000083	A5AFT6	6	0.00473934	0	0	-32.8385	-34.3551	0.015625	Putative uncharacterized protein	VITISV_023819	Vitis vinifera (Grape)	GO:0008324; GO:0016020	cation transmembrane transporter activity; membrane		IPR002524;						422
84	OL000084	A5AFX3	0	0	4	0.00647249	-33.1945	33.6431	0.125	Putative uncharacterized protein	VITISV_016272	Vitis vinifera (Grape)				IPR007608;						206
85	OL000085	A5AG04	0	0	27	0.0424528	-31.817	36.398	1.49012e-08	Putative uncharacterized protein	VITISV_002069	Vitis vinifera (Grape)										212
86	OL000086	A5AG33	35	0.0365726	0	0	-31.5663	-36.8994	1.45519e-11	Putative uncharacterized protein	VITISV_040774	Vitis vinifera (Grape)				IPR006766;						319
87	OL000087	A5AG80	4	0.0007857	0	0	-33.131	-33.7701	0.0625	Putative uncharacterized protein	VITISV_009093	Vitis vinifera (Grape)	GO:0005524; GO:0006281; GO:0006915; GO:0006952; GO:0005622; GO:0004518; GO:0006468; GO:0004674	ATP binding; DNA repair; apoptosis; defense response; intracellular; nuclease activity; protein phosphorylation; protein serine/threonine kinase activity	ATP-binding; Kinase; Nucleotide-binding; Serine/threonine-protein kinase; Transferase	IPR000767; IPR011009; IPR001611; IPR002182; IPR000719; IPR017441; IPR001245; IPR008271; IPR000305;			Protein kinase superfamily			1697
88	OL000088	A5AG81	4	0.00124494	0	0	-33.131	-33.7701	0.0625	Putative uncharacterized protein	VITISV_009094	Vitis vinifera (Grape)			Repeat; WD repeat	IPR009917; IPR015943; IPR001680; IPR011046; IPR019782; IPR017986; IPR019781;						1071
89	OL000089	A5AG85	25	0.0146714	0	0	-31.8091	-36.414	2.98023e-08	Putative uncharacterized protein	VITISV_004920	Vitis vinifera (Grape)	GO:0016758	transferase activity, transferring hexosyl groups		IPR002213;						568
90	OL000090	A5AGD5	8	0.0153257	9	0.0172414	-15.2245	0.0429059	1	Putative uncharacterized protein (Whole genome shotgun sequence of line PN40024, scaffold_30.assembly12x)	VITISV_031270 VIT_00021973001	Vitis vinifera (Grape)	GO:0004383; GO:0020037	guanylate cyclase activity; heme binding		IPR011644; IPR007194;					17721507;	174
91	OL000091	A5AGG9	5	0.00204248	0	0	-32.97	-34.0921	0.03125	Putative uncharacterized protein	VITISV_027097	Vitis vinifera (Grape)	GO:0005524; GO:0006468; GO:0004674	ATP binding; protein phosphorylation; protein serine/threonine kinase activity	ATP-binding; Kinase; Nucleotide-binding; Serine/threonine-protein kinase; Transferase	IPR011009; IPR000719; IPR017441; IPR017442; IPR001245; IPR008271;			Protein kinase superfamily			816
92	OL000092	A5AGW9	39	0.0546218	5	0.0070028	-14.5058	-3.09049	9.33488e-09	Putative uncharacterized protein	VITISV_027642	Vitis vinifera (Grape)				IPR007599;						238
93	OL000093	A5AGX0	9	0.0113208	0	0	-32.546	-34.9401	0.00195312	Putative uncharacterized protein	VITISV_027643	Vitis vinifera (Grape)				IPR009457;						265
94	OL000094	A5AGY5	0	0	36	0.0359281	-31.6095	36.8131	2.91038e-11	Putative uncharacterized protein	VITISV_039918	Vitis vinifera (Grape)	GO:0020037; GO:0055114; GO:0004601; GO:0006979	heme binding; oxidation-reduction process; peroxidase activity; response to oxidative stress	Heme; Iron; Metal-binding; Oxidoreductase; Peroxidase	IPR010255; IPR002016; IPR000823;						334
95	OL000095	A5AH21	5	0.0134409	0	0	-32.97	-34.0921	0.03125	Putative uncharacterized protein (Whole genome shotgun sequence of line PN40024, scaffold_1.assembly12x)	VITISV_043499 VIT_00009495001	Vitis vinifera (Grape)	GO:0032934	sterol binding		IPR003033;					17721507;	124
96	OL000096	A5AH51	20	0.00846024	0	0	-31.97	-36.0921	9.53674e-07	Putative uncharacterized protein	VITISV_005324	Vitis vinifera (Grape)	GO:0005524; GO:0006468; GO:0004674; GO:0048544; GO:0005529	ATP binding; protein phosphorylation; protein serine/threonine kinase activity; recognition of pollen; sugar binding	ATP-binding; Kinase; Nucleotide-binding; Serine/threonine-protein kinase; Transferase	IPR001480; IPR006210; IPR013032; IPR000742; IPR011009; IPR003609; IPR000719; IPR017441; IPR000858; IPR017442; IPR008271;			Protein kinase superfamily			788
97	OL000097	A5AH74	0	0	8	0.00378788	-32.6945	34.6431	0.0078125	Putative uncharacterized protein	VITISV_010810	Vitis vinifera (Grape)	GO:0005488	binding	Repeat	IPR002885; IPR011990;						704
98	OL000098	A5AH77	19	0.00963978	15	0.00761035	-14.232	-0.468056	0.310505	Putative uncharacterized protein	VITISV_010813	Vitis vinifera (Grape)	GO:0000145; GO:0006887	exocyst; exocytosis		IPR016159; IPR004140;						657
99	OL000099	A5AH78	5	0.0031506	0	0	-32.97	-34.0921	0.03125	Putative uncharacterized protein	VITISV_010814	Vitis vinifera (Grape)	GO:0003824	catalytic activity		IPR013785; IPR000644;						529
100	OL000100	A5AHJ5	441	0.653333	60	0.0888889	-10.9637	-3.00476	2.58273e-80	Putative uncharacterized protein	VITISV_027469	Vitis vinifera (Grape)				IPR001938; IPR017949;						225
101	OL000101	A5AHL2	0	0	5	0.00412541	-33.0335	33.9651	0.0625	Putative uncharacterized protein	VITISV_022339	Vitis vinifera (Grape)										404
102	OL000102	A5AHQ3	273	0.182365	0	0	-30.0846	-39.8629	2.57378e-85	Putative uncharacterized protein	VITISV_010578	Vitis vinifera (Grape)	GO:0009055; GO:0020037; GO:0004497; GO:0055114	electron carrier activity; heme binding; monooxygenase activity; oxidation-reduction process	Heme; Iron; Metal-binding; Monooxygenase; Oxidoreductase	IPR001128; IPR017972; IPR002401;			Cytochrome P450 family			499
103	OL000103	A5AHZ1	15	0.00821018	0	0	-32.1775	-35.677	3.05176e-05	Putative uncharacterized protein	VITISV_008337	Vitis vinifera (Grape)	GO:0006355; GO:0004871	regulation of transcription, DNA-dependent; signal transducer activity		IPR001810; IPR022364; IPR015915; IPR001610; IPR000014; IPR013767;		F-box domain (1)				609
104	OL000104	A5AI73	6	0.00796813	0	0	-32.8385	-34.3551	0.015625	Putative uncharacterized protein	VITISV_006775	Vitis vinifera (Grape)										251
105	OL000105	A5AIA5	5	0.00232126	3	0.00139276	-16.356	-0.863985	1	Putative uncharacterized protein	VITISV_002699	Vitis vinifera (Grape)										718
106	OL000106	A5AIF2	0	0	2	0.00178731	-33.6945	32.6431	0.5	Putative uncharacterized protein	VITISV_013507	Vitis vinifera (Grape)	GO:0031012; GO:0004222; GO:0006508; GO:0008270	extracellular matrix; metalloendopeptidase activity; proteolysis; zinc ion binding	Hydrolase; Metal-binding; Metalloprotease; Protease; Zinc	IPR001818; IPR021190; IPR006026; IPR002477;						373
107	OL000107	A5AII6	10	0.0111857	0	0	-32.47	-35.0921	0.000976562	Putative uncharacterized protein	VITISV_029395	Vitis vinifera (Grape)				IPR009360;						298
108	OL000108	A5AIQ0	0	0	25	0.0170068	-31.8726	36.287	5.96046e-08	Putative uncharacterized protein	VITISV_010389	Vitis vinifera (Grape)			ANK repeat; Repeat	IPR002110; IPR020683; IPR000210; IPR011333; IPR013069;		BTB (POZ) domain (1)				490
109	OL000109	A5AIS5	0	0	4	0.00286738	-33.1945	33.6431	0.125	Putative uncharacterized protein	VITISV_014691	Vitis vinifera (Grape)				IPR001242;						465
110	OL000110	A5AIS8	212	0.207843	0	0	-30.267	-39.4981	2.37389e-66	Putative uncharacterized protein	VITISV_011983	Vitis vinifera (Grape)	GO:0005488; GO:0016021; GO:0005743; GO:0055085	binding; integral to membrane; mitochondrial inner membrane; transmembrane transport	Membrane; Repeat; Transmembrane; Transmembrane helix; Transport	IPR002067; IPR018108; IPR023395;			Mitochondrial carrier family			340
111	OL000111	A5AJ33	10	0.00843882	3	0.00253165	-15.856	-1.86398	0.0573731	Putative uncharacterized protein	VITISV_044233	Vitis vinifera (Grape)	GO:0005622; GO:0006886	intracellular; intracellular protein transport		IPR008942; IPR004152; IPR014645; IPR002014;		VHS domain (1)				395
112	OL000112	A5AJ44	7	0.00317893	0	0	-32.7273	-34.5775	0.0078125	Putative uncharacterized protein	VITISV_001491	Vitis vinifera (Grape)	GO:0042802; GO:0043086; GO:0006508; GO:0004252	identical protein binding; negative regulation of catalytic activity; proteolysis; serine-type endopeptidase activity	Hydrolase; Protease; Serine protease	IPR000209; IPR022398; IPR015500; IPR009020; IPR010259; IPR003137;						734
113	OL000113	A5AJE8	53	0.0533736	70	0.0704935	-12.3808	0.274343	0.367297	Putative uncharacterized protein	VITISV_019065	Vitis vinifera (Grape)	GO:0009058; GO:0016779	biosynthetic process; nucleotidyltransferase activity		IPR004821; IPR004820; IPR014729;						331
114	OL000114	A5AJH6	131	0.172596	458	0.603426	-10.3731	1.67876	2.01189e-37	Putative uncharacterized protein	VITISV_005068	Vitis vinifera (Grape)										253
115	OL000115	A5AJJ1	3	0.000627746	9	0.00188324	-15.932	1.45794	0.145996	Putative uncharacterized protein	VITISV_043900	Vitis vinifera (Grape)	GO:0003677; GO:0015074; GO:0003723; GO:0006278; GO:0003964; GO:0000785; GO:0006333; GO:0003682; GO:0016021; GO:0005634; GO:0055085; GO:0005215	DNA binding; DNA integration; RNA binding; RNA-dependent DNA replication; RNA-directed DNA polymerase activity; chromatin; chromatin assembly or disassembly; chromatin binding; integral to membrane; nucleus; transmembrane transport; transporter activity	Membrane; Nucleus; Transmembrane	IPR000953; IPR016197; IPR001584; IPR016196; IPR005162; IPR012337; IPR000477; IPR005828;		Reverse transcriptase domain (1)				1593
116	OL000116	A5AJP6	0	0	53	0.00901361	-31.3305	37.3711	4.44089e-16	Putative uncharacterized protein	VITISV_038412	Vitis vinifera (Grape)	GO:0003677; GO:0006306; GO:0003723; GO:0006278; GO:0003964	DNA binding; DNA methylation; RNA binding; RNA-dependent DNA replication; RNA-directed DNA polymerase activity		IPR001525; IPR000477; IPR007275;						1960
117	OL000117	A5AJU3	0	0	3	0.00221239	-33.402	33.2281	0.25	Putative uncharacterized protein	VITISV_002857	Vitis vinifera (Grape)	GO:0045735	nutrient reservoir activity		IPR006045; IPR011051; IPR014710;						452
118	OL000118	A5AJW1	26	0.0330789	0	0	-31.7808	-36.4706	1.49012e-08	Putative uncharacterized protein	VITISV_042532	Vitis vinifera (Grape)	GO:0005488; GO:0055114; GO:0016491	binding; oxidation-reduction process; oxidoreductase activity	Oxidoreductase	IPR002198; IPR002347; IPR016040; IPR020904;			Short-chain dehydrogenases/reductases (SDR) family			262
119	OL000119	A5AK33	18	0.0186916	8	0.00830737	-14.7245	-1.29694	0.052239	Putative uncharacterized protein	VITISV_001366	Vitis vinifera (Grape)				IPR000073; IPR022742;						321
120	OL000120	A5AK34	18	0.0263158	0	0	-32.046	-35.9401	3.8147e-06	Putative uncharacterized protein	VITISV_003578	Vitis vinifera (Grape)										228
121	OL000121	A5AK70	83	0.190805	2	0.0045977	-14.6219	-5.50206	5.75149e-25	Putative uncharacterized protein (Whole genome shotgun sequence of line PN40024, scaffold_98.assembly12x)	VITISV_010261 VIT_00038677001	Vitis vinifera (Grape)									17721507;	145
122	OL000122	A5AK80	4	0.00270453	5	0.00338066	-16.1485	0.194909	1	Putative uncharacterized protein	VITISV_026695	Vitis vinifera (Grape)	GO:0009055; GO:0020037; GO:0004497; GO:0055114	electron carrier activity; heme binding; monooxygenase activity; oxidation-reduction process	Heme; Iron; Metal-binding; Monooxygenase; Oxidoreductase	IPR001128; IPR017972; IPR002401;			Cytochrome P450 family			493
123	OL000123	A5AK91	4	0.00194081	0	0	-33.131	-33.7701	0.0625	Putative uncharacterized protein	VITISV_029216	Vitis vinifera (Grape)	GO:0016787	hydrolase activity		IPR001279; IPR022712; IPR021718; IPR011108;						687
124	OL000124	A5AK99	0	0	106	0.238739	-30.8305	38.3711	1.03538e-29	Putative uncharacterized protein	VITISV_033284	Vitis vinifera (Grape)										148
125	OL000125	A5AKB0	3	0.00483092	0	0	-33.3385	-33.3551	0.125	Putative uncharacterized protein	VITISV_012047	Vitis vinifera (Grape)	GO:0008270	zinc ion binding	Metal-binding; Zinc; Zinc-finger	IPR018957; IPR001841; IPR013083;						207
126	OL000126	A5AKE9	0	0	4	0.00510856	-33.1945	33.6431	0.125	Ferrochelatase (EC 4.99.1.1)	VITISV_030895	Vitis vinifera (Grape)	GO:0004325; GO:0006783	ferrochelatase activity; heme biosynthetic process	Heme biosynthesis; Iron; Lyase; Porphyrin biosynthesis	IPR023329; IPR001015; IPR019772;	4.99.1.1		Ferrochelatase family			261
127	OL000127	A5AKG7	6	0.0147059	0	0	-32.8385	-34.3551	0.015625	Histone H2A	VITISV_002812 VIT_00017218001	Vitis vinifera (Grape)	GO:0003677; GO:0000786; GO:0006334; GO:0005634	DNA binding; nucleosome; nucleosome assembly; nucleus	Chromosome; DNA-binding; Nucleosome core; Nucleus	IPR009072; IPR007125; IPR002119;			Histone H2A family		17721507;	136
128	OL000128	A5AKQ8	10	0.0191571	0	0	-32.47	-35.0921	0.000976562	Putative uncharacterized protein	VITISV_044265	Vitis vinifera (Grape)				IPR004265;						174
129	OL000129	A5AKT0	91	0.07171	103	0.0811663	-11.7123	0.0516868	0.829535	Putative uncharacterized protein	VITISV_021574	Vitis vinifera (Grape)	GO:0005853; GO:0003746	eukaryotic translation elongation factor 1 complex; translation elongation factor activity	Elongation factor; Protein biosynthesis	IPR010987; IPR004045; IPR017933; IPR004046; IPR012336; IPR012335; IPR001662;		EF-1-gamma C-terminal domain (1); GST C-terminal domain (1); GST N-terminal domain (1)				423
130	OL000130	A5AKT4	9	0.00949367	0	0	-32.546	-34.9401	0.00195312	Putative uncharacterized protein	VITISV_008332	Vitis vinifera (Grape)										316
131	OL000131	A5AKV2	3	0.00129199	0	0	-33.3385	-33.3551	0.125	Putative uncharacterized protein	VITISV_009732	Vitis vinifera (Grape)			Leucine-rich repeat; Repeat	IPR001611; IPR003591;						774
132	OL000132	A5AKV9	0	0	30	0.0204499	-31.741	36.55	1.86265e-09	Putative uncharacterized protein	VITISV_009613	Vitis vinifera (Grape)	GO:0004190; GO:0006508	aspartic-type endopeptidase activity; proteolysis	Aspartyl protease; Hydrolase; Protease	IPR001461; IPR021109; IPR001969; IPR009007;			Peptidase A1 family			489
133	OL000133	A5AL82	0	0	7	0.0105581	-32.7908	34.4505	0.015625	ATP-dependent Clp protease proteolytic subunit (EC 3.4.21.92)	VITISV_024612	Vitis vinifera (Grape)	GO:0006508; GO:0004252	proteolysis; serine-type endopeptidase activity	Hydrolase; Protease; Serine protease	IPR023562; IPR001907; IPR018215;	3.4.21.92		Peptidase S14 family			221
134	OL000134	A5AL89	3	0.0013986	0	0	-33.3385	-33.3551	0.125	Putative uncharacterized protein	VITISV_037210	Vitis vinifera (Grape)				IPR011659;						715
135	OL000135	A5ALF3	56	0.0901771	148	0.238325	-11.801	1.27508	3.12408e-09	Putative uncharacterized protein	VITISV_023904	Vitis vinifera (Grape)				IPR004864;						207
136	OL000136	A5ALT6	53	0.0550363	135	0.140187	-11.907	1.22188	4.16238e-08	Whole genome shotgun sequence of line PN40024, scaffold_3.assembly12x	VITISV_041807 VIT_00021579001	Vitis vinifera (Grape)				IPR001810;		F-box domain (1)			17721507;	321
137	OL000137	A5ALV6	47	0.0488058	77	0.0799585	-12.3987	0.585179	0.0243702	Putative uncharacterized protein (Whole genome shotgun sequence of line PN40024, scaffold_30.assembly12x)	VITISV_010933 VIT_00021794001	Vitis vinifera (Grape)	GO:0005509	calcium ion binding		IPR011992; IPR018249;					17721507;	321
138	OL000138	A5AMA7	12	0.00904977	0	0	-32.3385	-35.3551	0.000244141	Putative uncharacterized protein	VITISV_043725	Vitis vinifera (Grape)	GO:0055085	transmembrane transport		IPR020846; IPR011701; IPR016196;						442
139	OL000139	A5AMC0	8	0.00584795	0	0	-32.631	-34.7701	0.00390625	Putative uncharacterized protein	VITISV_001657	Vitis vinifera (Grape)	GO:0016758	transferase activity, transferring hexosyl groups		IPR002213;						456
140	OL000140	A5AMH9	7	0.007431	5	0.00530786	-15.7448	-0.612446	1	Putative uncharacterized protein	VITISV_038181	Vitis vinifera (Grape)				IPR005607;						314
141	OL000141	A5AML5	14	0.0409357	12	0.0350877	-14.6133	-0.349412	0.442068	Whole genome shotgun sequence of line PN40024, scaffold_1.assembly12x	VITISV_013293 VIT_00009794001	Vitis vinifera (Grape)	GO:0045454	cell redox homeostasis		IPR005746; IPR017936; IPR012336; IPR017937; IPR013766; IPR012335;		Thioredoxin domain (1)			17721507;	114
142	OL000142	A5AMP9	0	0	7	0.00491228	-32.7908	34.4505	0.015625	Putative uncharacterized protein	VITISV_007260	Vitis vinifera (Grape)	GO:0003723; GO:0006396; GO:0000166; GO:0005634; GO:0030529	RNA binding; RNA processing; nucleotide binding; nucleus; ribonucleoprotein complex		IPR002344; IPR006630; IPR012677; IPR014886; IPR000504; IPR011991;						475
143	OL000143	A5AMS0	94	0.120513	0	0	-30.8537	-38.3247	1.26218e-29	Putative uncharacterized protein (Whole genome shotgun sequence of line PN40024, scaffold_77.assembly12x)	VITISV_012015 VIT_00035101001	Vitis vinifera (Grape)									17721507;	260
144	OL000144	A5AMT9	89	0.0833333	13	0.0121723	-13.2213	-2.90231	1.95319e-16	Putative uncharacterized protein (Whole genome shotgun sequence of line PN40024, scaffold_40.assembly12x)	VITISV_007445 VIT_00025786001	Vitis vinifera (Grape)	GO:0003676	nucleic acid binding		IPR001374;					17721507;	356
145	OL000145	A5AMW2	0	0	13	0.0154762	-32.3443	35.3436	0.000244141	Putative uncharacterized protein	VITISV_038988	Vitis vinifera (Grape)										280
146	OL000146	A5AMZ9	7	0.00688299	0	0	-32.7273	-34.5775	0.0078125	Putative uncharacterized protein	VITISV_029129	Vitis vinifera (Grape)	GO:0003755; GO:0006457	peptidyl-prolyl cis-trans isomerase activity; protein folding	Isomerase; Rotamase	IPR015891; IPR002130;		PPIase cyclophilin-type domain (1)				339
147	OL000147	A5AN05	4	0.00220751	15	0.00827815	-15.356	1.77987	0.0192108	Putative uncharacterized protein	VITISV_021069	Vitis vinifera (Grape)				IPR010820;						604
148	OL000148	A5AN11	541	0.396337	0	0	-29.5912	-40.8496	1.05989e-168	Putative uncharacterized protein	VITISV_021075	Vitis vinifera (Grape)	GO:0016020; GO:0055085; GO:0005215	membrane; transmembrane transport; transporter activity		IPR020846; IPR011701; IPR016196; IPR005829;						455
149	OL000149	A5AN51	275	0.287356	235	0.245559	-10.3195	-0.35379	0.0060391	Serine/threonine-protein phosphatase (EC 3.1.3.16)	VITISV_005340	Vitis vinifera (Grape)	GO:0004721	phosphoprotein phosphatase activity	Hydrolase; Iron	IPR004843; IPR006186;	3.1.3.16		PPP phosphatase family			319
150	OL000150	A5AN90	4	0.000955795	0	0	-33.131	-33.7701	0.0625	Putative uncharacterized protein	VITISV_036229	Vitis vinifera (Grape)				IPR022742;						1395
151	OL000151	A5ANB9	16	0.00890373	0	0	-32.131	-35.7701	1.52588e-05	Putative uncharacterized protein	VITISV_011832	Vitis vinifera (Grape)	GO:0055085	transmembrane transport		IPR011701; IPR016196; IPR010658;						599
152	OL000152	A5ANE2	0	0	6	0.00478469	-32.902	34.2281	0.03125	Putative uncharacterized protein	VITISV_003889	Vitis vinifera (Grape)				IPR000073;						418
153	OL000153	A5ANH8	45	0.0286807	36	0.0229446	-12.9785	-0.448947	0.150675	Putative uncharacterized protein	VITISV_006460	Vitis vinifera (Grape)	GO:0004222; GO:0006508; GO:0008270	metalloendopeptidase activity; proteolysis; zinc ion binding		IPR011249; IPR011237; IPR011765; IPR001431; IPR007863;			Peptidase M16 family			523
154	OL000154	A5ANH9	8	0.00144222	0	0	-32.631	-34.7701	0.00390625	Putative uncharacterized protein	VITISV_043511	Vitis vinifera (Grape)	GO:0016788; GO:0006629	hydrolase activity, acting on ester bonds; lipid metabolic process		IPR001087; IPR002885; IPR005380; IPR005381;						1849
155	OL000155	A5ANN1	9	0.00934579	0	0	-32.546	-34.9401	0.00195312	Putative uncharacterized protein	VITISV_034223	Vitis vinifera (Grape)										321
156	OL000156	A5ANX3	45	0.148515	36	0.118812	-12.9785	-0.448947	0.150675	Putative uncharacterized protein (Whole genome shotgun sequence of line PN40024, scaffold_9.assembly12x)	VITISV_031522 VIT_00037389001	Vitis vinifera (Grape)	GO:0004869	cysteine-type endopeptidase inhibitor activity	Protease inhibitor; Thiol protease inhibitor	IPR000010; IPR020381; IPR018073;					17721507;	101
157	OL000157	A5AP05	0	0	4	0.00143215	-33.1945	33.6431	0.125	Putative uncharacterized protein	VITISV_041546	Vitis vinifera (Grape)	GO:0005488	binding		IPR019458; IPR011990;						931
158	OL000158	A5AP07	16	0.022695	5	0.0070922	-15.1485	-1.80509	0.0169005	Putative uncharacterized protein	VITISV_041548	Vitis vinifera (Grape)				IPR008889;						235
159	OL000159	A5AP74	6	0.002886	24	0.011544	-14.7245	1.87298	0.00143091	Putative uncharacterized protein	VITISV_026641	Vitis vinifera (Grape)	GO:0005524; GO:0006468; GO:0004674	ATP binding; protein phosphorylation; protein serine/threonine kinase activity		IPR011009; IPR000719; IPR014729; IPR017442; IPR008271;						693
160	OL000160	A5AP76	0	0	6	0.00757576	-32.902	34.2281	0.03125	Putative uncharacterized protein	VITISV_026643	Vitis vinifera (Grape)	GO:0005634; GO:0046983; GO:0006355; GO:0043565; GO:0003700	nucleus; protein dimerization activity; regulation of transcription, DNA-dependent; sequence-specific DNA binding; sequence-specific DNA binding transcription factor activity	DNA-binding; Nucleus	IPR011700; IPR004827;		BZIP domain (1)	BZIP family			264
161	OL000161	A5AP81	0	0	130	0.0403101	-30.6833	38.6655	1.50463e-36	Putative uncharacterized protein	VITISV_039150	Vitis vinifera (Grape)	GO:0003723; GO:0006278; GO:0003964	RNA binding; RNA-dependent DNA replication; RNA-directed DNA polymerase activity		IPR021786; IPR000477;		Reverse transcriptase domain (1)				1075
162	OL000162	A5AP98	127	0.143018	0	0	-30.6366	-38.7588	3.67342e-40	Putative uncharacterized protein	VITISV_024456	Vitis vinifera (Grape)	GO:0003723; GO:0008270	RNA binding; zinc ion binding	Metal-binding; Zinc	IPR004087; IPR004088; IPR018111; IPR000571;		KH domain (1)				296
163	OL000163	A5APA2	7	0.00546448	0	0	-32.7273	-34.5775	0.0078125	Putative uncharacterized protein	VITISV_024463	Vitis vinifera (Grape)	GO:0008270	zinc ion binding	Metal-binding; Zinc; Zinc-finger	IPR001841; IPR013083;						427
164	OL000164	A5APB9	85	0.0814176	376	0.360153	-10.8274	2.01818	1.01676e-39	Putative uncharacterized protein	VITISV_036088	Vitis vinifera (Grape)	GO:0003676; GO:0000166	nucleic acid binding; nucleotide binding		IPR012677; IPR000504;						348
165	OL000165	A5APC0	0	0	15	0.00131441	-32.241	35.55	6.10352e-05	Putative uncharacterized protein	VITISV_023640	Vitis vinifera (Grape)	GO:0005524; GO:0003723; GO:0006278; GO:0003964; GO:0006298; GO:0030983; GO:0017111; GO:0009229; GO:0004788; GO:0006772	ATP binding; RNA binding; RNA-dependent DNA replication; RNA-directed DNA polymerase activity; mismatch repair; mismatched DNA binding; nucleoside-triphosphatase activity; thiamine diphosphate biosynthetic process; thiamine diphosphokinase activity; thiamine metabolic process	ATP-binding; Nucleotide-binding	IPR003594; IPR003593; IPR003959; IPR003960; IPR013507; IPR005135; IPR010920; IPR001163; IPR006649; IPR014790; IPR020568; IPR014721; IPR000477; IPR006282; IPR007373; IPR007371;		Reverse transcriptase domain (1)	AAA ATPase family			3804
166	OL000166	A5APD7	9	0.00895522	0	0	-32.546	-34.9401	0.00195312	Putative uncharacterized protein	VITISV_033678	Vitis vinifera (Grape)				IPR013094;						335
167	OL000167	A5APE7	9	0.0211268	0	0	-32.546	-34.9401	0.00195312	Putative uncharacterized protein (Whole genome shotgun sequence of line PN40024, scaffold_25.assembly12x)	VITISV_009602 VIT_00019700001	Vitis vinifera (Grape)	GO:0046872; GO:0030001	metal ion binding; metal ion transport		IPR006121;					17721507;	142
168	OL000168	A5APG3	0	0	6	0.00623053	-32.902	34.2281	0.03125	Putative uncharacterized protein	VITISV_012494	Vitis vinifera (Grape)	GO:0031072; GO:0006457; GO:0051082	heat shock protein binding; protein folding; unfolded protein binding	Chaperone	IPR001623; IPR018253; IPR003095;						321
169	OL000169	A5APH3	6	0.00488998	0	0	-32.8385	-34.3551	0.015625	Putative uncharacterized protein	VITISV_017449	Vitis vinifera (Grape)	GO:0005634; GO:0006355; GO:0043565; GO:0003700	nucleus; regulation of transcription, DNA-dependent; sequence-specific DNA binding; sequence-specific DNA binding transcription factor activity	DNA-binding; Nucleus	IPR000232; IPR011991;			HSF family			409
170	OL000170	A5APK5	0	0	12	0.00335289	-32.402	35.2281	0.000488281	Putative uncharacterized protein	VITISV_012000	Vitis vinifera (Grape)	GO:0004222; GO:0006508; GO:0008270	metalloendopeptidase activity; proteolysis; zinc ion binding		IPR011249; IPR011237; IPR011765; IPR007863;			Peptidase M16 family			1193
171	OL000171	A5APP5	25	0.00666667	0	0	-31.8091	-36.414	2.98023e-08	Putative uncharacterized protein	VITISV_032622	Vitis vinifera (Grape)	GO:0003677; GO:0015074; GO:0008270	DNA binding; DNA integration; zinc ion binding	Metal-binding; Zinc; Zinc-finger	IPR001584; IPR012337; IPR013103; IPR013084; IPR001878;						1250
172	OL000172	A5AQ06	0	0	6	0.0148148	-32.902	34.2281	0.03125	Actin-related protein 2/3 complex subunit 5	VITISV_036091 VIT_00018248001	Vitis vinifera (Grape)	GO:0005856; GO:0030833	cytoskeleton; regulation of actin filament polymerization	Cytoplasm; Cytoskeleton	IPR006789;			ARPC5 family		17721507;	135
173	OL000173	A5AQ22	19	0.0230303	5	0.00606061	-15.0245	-2.05302	0.00407731	Putative uncharacterized protein	VITISV_006434	Vitis vinifera (Grape)										275
174	OL000174	A5AQ65	136	0.164251	10	0.0120773	-13.1047	-3.89255	1.24034e-31	Putative uncharacterized protein (Whole genome shotgun sequence of line PN40024, scaffold_129.assembly12x)	VITISV_001975 VIT_00000122001	Vitis vinifera (Grape)	GO:0005741; GO:0008308	mitochondrial outer membrane; voltage-gated anion channel activity		IPR001925;					17721507;	276
175	OL000175	A5AQB4	15	0.00121124	0	0	-32.1775	-35.677	3.05176e-05	Putative uncharacterized protein	VITISV_010028	Vitis vinifera (Grape)	GO:0005524; GO:0003723; GO:0006278; GO:0003964; GO:0006468; GO:0004674	ATP binding; RNA binding; RNA-dependent DNA replication; RNA-directed DNA polymerase activity; protein phosphorylation; protein serine/threonine kinase activity		IPR005135; IPR011009; IPR000270; IPR000719; IPR000477; IPR001245; IPR008271;		Reverse transcriptase domain (1)				4128
176	OL000176	A5AQE5	0	0	29	0.0132784	-31.7655	36.5011	3.72529e-09	Putative uncharacterized protein	VITISV_020758	Vitis vinifera (Grape)	GO:0003755; GO:0006457	peptidyl-prolyl cis-trans isomerase activity; protein folding	Isomerase; Rotamase	IPR015891; IPR002130;		PPIase cyclophilin-type domain (1)				728
177	OL000177	A5AQF8	29	0.0176399	0	0	-31.702	-36.6281	1.86265e-09	Putative uncharacterized protein	VITISV_022158	Vitis vinifera (Grape)	GO:0005488; GO:0000159; GO:0008601; GO:0007165	binding; protein phosphatase type 2A complex; protein phosphatase type 2A regulator activity; signal transduction		IPR016024; IPR002554;						548
178	OL000178	A5AQP3	5	0.00153894	0	0	-32.97	-34.0921	0.03125	Putative uncharacterized protein	VITISV_017317	Vitis vinifera (Grape)	GO:0009987	cellular process		IPR013719; IPR013953; IPR000994;						1083
179	OL000179	A5AQP4	0	0	6	0.00196271	-32.902	34.2281	0.03125	Putative uncharacterized protein	VITISV_017318	Vitis vinifera (Grape)	GO:0009987	cellular process		IPR013719; IPR013953; IPR000994;						1019
180	OL000180	A5AQR3	0	0	24	0.0224719	-31.902	36.2281	1.19209e-07	Putative uncharacterized protein	VITISV_016120	Vitis vinifera (Grape)				IPR004253;						356
181	OL000181	A5AQV4	56	0.0462046	0	0	-31.2273	-37.5775	6.93889e-18	Ribose-phosphate pyrophosphokinase (EC 2.7.6.1)	VITISV_018573	Vitis vinifera (Grape)	GO:0016301; GO:0000287; GO:0009116; GO:0009156; GO:0004749	kinase activity; magnesium ion binding; nucleoside metabolic process; ribonucleoside monophosphate biosynthetic process; ribose phosphate diphosphokinase activity	Kinase; Magnesium; Metal-binding; Nucleotide biosynthesis; Transferase	IPR000842; IPR000836; IPR005946;	2.7.6.1		Ribose-phosphate pyrophosphokinase family			404
182	OL000182	A5AQV9	3	0.000747943	0	0	-33.3385	-33.3551	0.125	Putative uncharacterized protein	VITISV_019843	Vitis vinifera (Grape)	GO:0005525; GO:0003924	GTP binding; GTPase activity	GTP-binding; Nucleotide-binding	IPR009022; IPR000795; IPR020568; IPR014721; IPR007991; IPR000640; IPR004161; IPR009000;						1337
183	OL000183	A5AR04	38	0.0209021	0	0	-31.507	-37.0181	1.81899e-12	Putative uncharacterized protein	VITISV_003091	Vitis vinifera (Grape)	GO:0016829; GO:0000287	lyase activity; magnesium ion binding	Magnesium	IPR001906; IPR005630; IPR008930; IPR008949;						606
184	OL000184	A5AR08	9	0.00566038	0	0	-32.546	-34.9401	0.00195312	Putative uncharacterized protein	VITISV_040960	Vitis vinifera (Grape)				IPR000048;						530
185	OL000185	A5AR42	0	0	5	0.00270124	-33.0335	33.9651	0.0625	Putative uncharacterized protein	VITISV_027870	Vitis vinifera (Grape)										617
186	OL000186	A5AR55	41	0.06298	0	0	-31.4522	-37.1277	2.27374e-13	Putative uncharacterized protein	VITISV_031984	Vitis vinifera (Grape)	GO:0005525; GO:0015031; GO:0007264	GTP binding; protein transport; small GTPase mediated signal transduction	GTP-binding; Nucleotide-binding	IPR003579; IPR013753; IPR001806; IPR005225; IPR020851;			Small GTPase superfamily, Rab family			217
187	OL000187	A5AR63	9	0.00404858	0	0	-32.546	-34.9401	0.00195312	Putative uncharacterized protein	VITISV_037193	Vitis vinifera (Grape)	GO:0003723; GO:0008757; GO:0006364; GO:0055085	RNA binding; S-adenosylmethionine-dependent methyltransferase activity; rRNA processing; transmembrane transport		IPR001678; IPR018314; IPR011023; IPR023267; IPR023273; IPR004813;						741
188	OL000188	A5ARB7	0	0	5	0.00478927	-33.0335	33.9651	0.0625	Putative uncharacterized protein (Whole genome shotgun sequence of line PN40024, scaffold_82.assembly12x)	VITISV_030309 VIT_00036432001	Vitis vinifera (Grape)				IPR003774;					17721507;	348
189	OL000189	A5ARJ3	44	0.0411985	4	0.00374532	-14.5797	-3.58645	8.22546e-10	Putative uncharacterized protein	VITISV_032127	Vitis vinifera (Grape)	GO:0045300; GO:0006631; GO:0055114; GO:0046914	acyl-[acyl-carrier-protein] desaturase activity; fatty acid metabolic process; oxidation-reduction process; transition metal ion binding		IPR005067; IPR009078; IPR012348;						356
190	OL000190	A5ARQ0	5	0.00382263	11	0.00840979	-15.4187	1.01048	0.210114	Putative uncharacterized protein	VITISV_038701	Vitis vinifera (Grape)	GO:0004190; GO:0006508	aspartic-type endopeptidase activity; proteolysis		IPR001461; IPR021109; IPR009007;						436
191	OL000191	A5ARW9	2	0.00550964	0	0	-33.631	-32.7701	1	Putative uncharacterized protein	VITISV_020275	Vitis vinifera (Grape)										121
192	OL000192	A5ARZ4	14	0.0416667	8	0.0238095	-14.9057	-0.934374	0.21004	Putative uncharacterized protein (Whole genome shotgun sequence of line PN40024, scaffold_23.assembly12x)	VITISV_036295 VIT_00019111001	Vitis vinifera (Grape)	GO:0005622; GO:0008270	intracellular; zinc ion binding		IPR015880;					17721507;	112
193	OL000193	A5AS62	40	0.0625978	109	0.170579	-12.2644	1.31924	1.44613e-07	Putative uncharacterized protein (Whole genome shotgun sequence of line PN40024, scaffold_5.assembly12x)	VITISV_016653 VIT_00028100001	Vitis vinifera (Grape)									17721507;	213
194	OL000194	A5ASB9	23	0.0254707	0	0	-31.8692	-36.2937	1.19209e-07	Putative uncharacterized protein	VITISV_012183	Vitis vinifera (Grape)										301
195	OL000195	A5ASF9	62	0.157761	152	0.386768	-11.7084	1.16671	4.02679e-08	Profilin	VITISV_018934 VIT_00016960001	Vitis vinifera (Grape)	GO:0003779; GO:0015629; GO:0030036; GO:0005737	actin binding; actin cytoskeleton; actin cytoskeleton organization; cytoplasm	Actin-binding; Cytoplasm; Cytoskeleton	IPR002097; IPR005455;			Profilin family		17721507;	131
196	OL000196	A5ASH9	0	0	19	0.0328152	-32.0705	35.8911	3.8147e-06	Putative uncharacterized protein	VITISV_034074	Vitis vinifera (Grape)	GO:0008270	zinc ion binding	Metal-binding; Zinc; Zinc-finger	IPR018957; IPR001841; IPR013083;						193
197	OL000197	A5ASJ8	16	0.0112518	2	0.00140647	-15.8094	-3.12702	0.000728607	Whole genome shotgun sequence of line PN40024, scaffold_16.assembly12x	VITISV_024542 VIT_00015176001	Vitis vinifera (Grape)	GO:0005524; GO:0006468; GO:0004674	ATP binding; protein phosphorylation; protein serine/threonine kinase activity	ATP-binding; Kinase; Nucleotide-binding; Serine/threonine-protein kinase; Transferase	IPR011009; IPR000719; IPR017441; IPR017442; IPR008271;			Protein kinase superfamily		17721507;	474
198	OL000198	A5ASR1	5	0.00468165	0	0	-32.97	-34.0921	0.03125	Putative uncharacterized protein	VITISV_013342	Vitis vinifera (Grape)	GO:0003677; GO:0005634	DNA binding; nucleus	Nucleus	IPR009057; IPR012287; IPR006447; IPR014778; IPR017930;						356
199	OL000199	A5ASS1	0	0	17	0.00952381	-32.1508	35.7306	1.52588e-05	Putative uncharacterized protein	VITISV_013163	Vitis vinifera (Grape)				IPR001251; IPR008273; IPR009038; IPR011074;		CRAL-TRIO domain (1)				595
200	OL000200	A5ASV7	94	0.0875233	24	0.0223464	-12.7396	-2.09665	1.2161e-12	Putative uncharacterized protein	VITISV_013812	Vitis vinifera (Grape)	GO:0005488; GO:0055114; GO:0016491	binding; oxidation-reduction process; oxidoreductase activity		IPR016040; IPR000683; IPR004104;						358
201	OL000201	A5ASW9	30	0.021322	5	0.00355366	-14.695	-2.71198	1.29135e-05	Putative uncharacterized protein	VITISV_032641	Vitis vinifera (Grape)										469
202	OL000202	A5AT48	15	0.013587	96	0.0869565	-13.0635	2.55105	1.28977e-14	Putative uncharacterized protein	VITISV_021649	Vitis vinifera (Grape)	GO:0016021; GO:0006508; GO:0008236	integral to membrane; proteolysis; serine-type peptidase activity		IPR000223; IPR019758; IPR019756; IPR015927; IPR011056; IPR019533;			Peptidase S26 family			368
203	OL000203	A5AT71	9	0.0080429	6	0.00536193	-15.432	-0.711982	0.454498	Putative uncharacterized protein	VITISV_029132	Vitis vinifera (Grape)	GO:0005488	binding		IPR013026; IPR011990;						373
204	OL000204	A5ATB5	0	0	4	0.0042061	-33.1945	33.6431	0.125	Putative uncharacterized protein (Whole genome shotgun sequence of line PN40024, scaffold_24.assembly12x)	VITISV_016117 VIT_00019372001	Vitis vinifera (Grape)	GO:0003824	catalytic activity		IPR001330; IPR008930;					17721507;	317
205	OL000205	A5ATB7	39	0.0218855	7	0.00392817	-14.263	-2.60507	1.7717e-07	Methylenetetrahydrofolate reductase (EC 1.5.1.20)	VITISV_016119	Vitis vinifera (Grape)	GO:0006555; GO:0004489; GO:0055114	methionine metabolic process; methylenetetrahydrofolate reductase (NADPH) activity; oxidation-reduction process	FAD; Flavoprotein; Oxidoreductase	IPR004621; IPR003171;	1.5.1.20		Methylenetetrahydrofolate reductase family			594
206	OL000206	A5ATC1	4	0.00122324	6	0.00183486	-16.0169	0.457943	0.753906	Putative uncharacterized protein	VITISV_043284	Vitis vinifera (Grape)	GO:0005524; GO:0016021; GO:0004672; GO:0006468; GO:0008270	ATP binding; integral to membrane; protein kinase activity; protein phosphorylation; zinc ion binding	ATP-binding; Leucine-rich repeat; Membrane; Metal-binding; Nucleotide-binding; Repeat; Transmembrane; Transmembrane helix; Zinc; Zinc-finger	IPR011009; IPR001611; IPR013210; IPR000719; IPR017441; IPR017442; IPR018957; IPR001841; IPR013083;		Protein kinase domain (1)				1090
207	OL000207	A5ATD2	16	0.0118256	54	0.0399113	-13.432	1.62787	1.91997e-05	Putative uncharacterized protein	VITISV_014264	Vitis vinifera (Grape)	GO:0016021; GO:0055085	integral to membrane; transmembrane transport		IPR004776;						451
208	OL000208	A5ATQ8	5	0.0015753	0	0	-32.97	-34.0921	0.03125	Putative uncharacterized protein	VITISV_002169	Vitis vinifera (Grape)	GO:0005524; GO:0006468; GO:0004674	ATP binding; protein phosphorylation; protein serine/threonine kinase activity	ATP-binding; Kinase; Nucleotide-binding; Serine/threonine-protein kinase; Transferase	IPR011009; IPR000719; IPR017441; IPR001245; IPR008271;			Protein kinase superfamily			1058
209	OL000209	A5ATR1	12	0.0116279	6	0.00581395	-15.2245	-1.12702	0.167069	Putative uncharacterized protein	VITISV_025292	Vitis vinifera (Grape)				IPR019194;						344
210	OL000210	A5ATS4	7	0.00567721	0	0	-32.7273	-34.5775	0.0078125	Putative uncharacterized protein	VITISV_016074	Vitis vinifera (Grape)	GO:0005524; GO:0006468; GO:0004674	ATP binding; protein phosphorylation; protein serine/threonine kinase activity	ATP-binding; Nucleotide-binding	IPR011009; IPR000719; IPR017441; IPR017442; IPR008271; IPR002290;						411
211	OL000211	A5AU65	62	0.0618762	63	0.0628743	-12.3437	-0.103935	0.720673	Putative uncharacterized protein	VITISV_027729	Vitis vinifera (Grape)	GO:0005622; GO:0004221; GO:0006511	intracellular; ubiquitin thiolesterase activity; ubiquitin-dependent protein catabolic process		IPR001578; IPR017390;						334
212	OL000212	A5AUD3	7	0.0112179	0	0	-32.7273	-34.5775	0.0078125	Putative uncharacterized protein	VITISV_030073	Vitis vinifera (Grape)										208
213	OL000213	A5AUF1	50	0.0576701	0	0	-31.3091	-37.414	4.44089e-16	Putative uncharacterized protein	VITISV_036406	Vitis vinifera (Grape)	GO:0005634; GO:0030528	nucleus; transcription regulator activity		IPR011598; IPR001092;		Basic helix-loop-helix (bHLH) domain (1)				289
214	OL000214	A5AUF9	3	0.00257069	0	0	-33.3385	-33.3551	0.125	Putative uncharacterized protein	VITISV_027339	Vitis vinifera (Grape)	GO:0030173; GO:0006486; GO:0008373	integral to Golgi membrane; protein glycosylation; sialyltransferase activity		IPR001675; IPR012163;						389
215	OL000215	A5AUS5	0	0	3	0.0031348	-33.402	33.2281	0.25	Putative uncharacterized protein	VITISV_025285	Vitis vinifera (Grape)	GO:0016020; GO:0015079	membrane; potassium ion transmembrane transporter activity		IPR003855;						319
216	OL000216	A5AUY6	5	0.00196309	0	0	-32.97	-34.0921	0.03125	Putative uncharacterized protein	VITISV_021553	Vitis vinifera (Grape)	GO:0003677; GO:0005634; GO:0008270	DNA binding; nucleus; zinc ion binding		IPR016177; IPR001739; IPR007087; IPR015880;						849
217	OL000217	A5AUZ0	39	0.0588235	49	0.0739065	-12.8594	0.202289	0.594288	40S ribosomal protein S8	VITISV_011515	Vitis vinifera (Grape)	GO:0005840; GO:0003735; GO:0006412	ribosome; structural constituent of ribosome; translation	Ribonucleoprotein; Ribosomal protein	IPR001047; IPR022309; IPR018283;			Ribosomal protein S8e family			221
218	OL000218	A5AV70	9	0.00642398	0	0	-32.546	-34.9401	0.00195312	Putative uncharacterized protein	VITISV_002534	Vitis vinifera (Grape)	GO:0004781; GO:0000103	sulfate adenylyltransferase (ATP) activity; sulfate assimilation		IPR015947; IPR014729; IPR002650;						467
219	OL000219	A5AV90	20	0.0167926	0	0	-31.97	-36.0921	9.53674e-07	Putative uncharacterized protein	VITISV_005135	Vitis vinifera (Grape)	GO:0005488; GO:0016021; GO:0005743; GO:0055085	binding; integral to membrane; mitochondrial inner membrane; transmembrane transport	Membrane; Repeat; Transmembrane; Transmembrane helix; Transport	IPR002067; IPR018108; IPR023395;			Mitochondrial carrier family			397
220	OL000220	A5AVA3	4	0.0102564	0	0	-33.131	-33.7701	0.0625	Putative uncharacterized protein (Whole genome shotgun sequence of line PN40024, scaffold_49.assembly12x)	VITISV_032915 VIT_00027770001	Vitis vinifera (Grape)	GO:0003677; GO:0005634; GO:0006355; GO:0003700	DNA binding; nucleus; regulation of transcription, DNA-dependent; sequence-specific DNA binding transcription factor activity	DNA-binding; Nucleus; Transcription; Transcription regulation	IPR016177; IPR001471;					17721507;	130
221	OL000221	A5AVB2	15	0.0168919	0	0	-32.1775	-35.677	3.05176e-05	Putative uncharacterized protein	VITISV_042938	Vitis vinifera (Grape)										296
222	OL000222	A5AVB9	4	0.00311526	0	0	-33.131	-33.7701	0.0625	Putative uncharacterized protein	VITISV_032850	Vitis vinifera (Grape)				IPR015943; IPR001680; IPR011046;						428
223	OL000223	A5AVI4	7	0.00546448	0	0	-32.7273	-34.5775	0.0078125	Putative uncharacterized protein	VITISV_008479	Vitis vinifera (Grape)				IPR006287; IPR002818;						427
224	OL000224	A5AVJ0	0	0	8	0.00624512	-32.6945	34.6431	0.0078125	Putative uncharacterized protein	VITISV_037973	Vitis vinifera (Grape)										427
225	OL000225	A5AVN6	16	0.00545889	0	0	-32.131	-35.7701	1.52588e-05	Putative uncharacterized protein	VITISV_018382	Vitis vinifera (Grape)	GO:0003677; GO:0006281; GO:0004519; GO:0031072; GO:0005622	DNA binding; DNA repair; endonuclease activity; heat shock protein binding; intracellular		IPR020847; IPR001623;						977
226	OL000226	A5AVR3	268	0.240143	0	0	-30.0979	-39.8362	8.23609e-84	Putative uncharacterized protein	VITISV_033921	Vitis vinifera (Grape)	GO:0010181; GO:0016491	FMN binding; oxidoreductase activity		IPR013785; IPR001155;						372
227	OL000227	A5AVT4	8	0.00472813	236	0.13948	-12.8681	4.75562	3.27652e-55	Putative uncharacterized protein	VITISV_000698	Vitis vinifera (Grape)	GO:0016020; GO:0006814; GO:0055085; GO:0005215	membrane; sodium ion transport; transmembrane transport; transporter activity		IPR001898;						564
228	OL000228	A5AVV0	0	0	24	0.0149254	-31.902	36.2281	1.19209e-07	Putative uncharacterized protein	VITISV_020362	Vitis vinifera (Grape)	GO:0005315; GO:0016021	inorganic phosphate transmembrane transporter activity; integral to membrane	Membrane; Transmembrane	IPR020846; IPR016196; IPR004738; IPR005828;						536
229	OL000229	A5AVX0	8	0.00828157	0	0	-32.631	-34.7701	0.00390625	Putative uncharacterized protein (Whole genome shotgun sequence of line PN40024, scaffold_21.assembly12x)	VITISV_028129 VIT_00018268001	Vitis vinifera (Grape)				IPR018881;					17721507;	322
230	OL000230	A5AVX6	5	0.00519211	13	0.0134995	-15.2982	1.25149	0.0962524	Putative uncharacterized protein	VITISV_033481	Vitis vinifera (Grape)				IPR006766;						321
231	OL000231	A5AVZ5	12	0.0126582	0	0	-32.3385	-35.3551	0.000244141	Putative uncharacterized protein	VITISV_012222	Vitis vinifera (Grape)	GO:0046872; GO:0006470; GO:0004722; GO:0008287	metal ion binding; protein dephosphorylation; protein serine/threonine phosphatase activity; protein serine/threonine phosphatase complex	Hydrolase; Magnesium; Metal-binding; Protein phosphatase	IPR001932; IPR000222; IPR015655;			PP2C family			316
232	OL000232	A5AW14	16	0.015873	0	0	-32.131	-35.7701	1.52588e-05	Putative uncharacterized protein	VITISV_026936	Vitis vinifera (Grape)				IPR009772;						336
233	OL000233	A5AW39	0	0	8	0.01766	-32.6945	34.6431	0.0078125	Putative uncharacterized protein	VITISV_017367	Vitis vinifera (Grape)										151
234	OL000234	A5AW40	109	0.0647653	0	0	-30.7469	-38.5383	1.92593e-34	Putative uncharacterized protein	VITISV_017368	Vitis vinifera (Grape)	GO:0005524; GO:0005509; GO:0006468; GO:0004674	ATP binding; calcium ion binding; protein phosphorylation; protein serine/threonine kinase activity	ATP-binding; Calcium; Nucleotide-binding	IPR018248; IPR011992; IPR018247; IPR018249; IPR002048; IPR011009; IPR000719; IPR017441; IPR017442; IPR008271; IPR002290;						561
235	OL000235	A5AW88	0	0	10	0.00980392	-32.5335	34.9651	0.00195312	Putative uncharacterized protein	VITISV_024902	Vitis vinifera (Grape)										340
236	OL000236	A5AWM2	0	0	8	0.0169851	-32.6945	34.6431	0.0078125	Putative uncharacterized protein (Whole genome shotgun sequence of line PN40024, scaffold_0.assembly12x)	VITISV_035185 VIT_00008187001	Vitis vinifera (Grape)				IPR002415; IPR004038; IPR018492;					17721507;	157
237	OL000237	A5AWP1	280	0.207869	0	0	-30.0663	-39.8994	2.01076e-87	Putative uncharacterized protein	VITISV_004512	Vitis vinifera (Grape)	GO:0046907	intracellular transport		IPR015007; IPR011993; IPR000156;						449
238	OL000238	A5AWS5	3	0.0016129	0	0	-33.3385	-33.3551	0.125	Putative uncharacterized protein	VITISV_035640	Vitis vinifera (Grape)	GO:0005524; GO:0006468; GO:0004674; GO:0005529	ATP binding; protein phosphorylation; protein serine/threonine kinase activity; sugar binding	ATP-binding; Kinase; Lectin; Nucleotide-binding; Serine/threonine-protein kinase; Transferase	IPR008985; IPR013320; IPR011009; IPR001220; IPR000719; IPR017441; IPR017442; IPR008271;			Protein kinase superfamily			620
239	OL000239	A5AWT3	17	0.0407674	0	0	-32.0872	-35.8576	7.62939e-06	Putative uncharacterized protein (Whole genome shotgun sequence of line PN40024, scaffold_27.assembly12x)	VITISV_021149 VIT_00020484001	Vitis vinifera (Grape)	GO:0009654; GO:0015979; GO:0042651	oxygen evolving complex; photosynthesis; thylakoid membrane		IPR006814;					17721507;	139
240	OL000240	A5AWV5	35	0.0231481	0	0	-31.5663	-36.8994	1.45519e-11	Putative uncharacterized protein (Whole genome shotgun sequence of line PN40024, scaffold_19.assembly12x)	VITISV_040054 VIT_00016187001	Vitis vinifera (Grape)	GO:0006508; GO:0004185	proteolysis; serine-type carboxypeptidase activity		IPR001563; IPR018202;					17721507;	504
241	OL000241	A5AWV8	0	0	40	0.0144928	-31.5335	36.9651	3.63798e-12	Putative uncharacterized protein	VITISV_004804	Vitis vinifera (Grape)	GO:0003723; GO:0006396; GO:0016021; GO:0005840; GO:0003735; GO:0006412	RNA binding; RNA processing; integral to membrane; ribosome; structural constituent of ribosome; translation		IPR004240; IPR002143; IPR016094; IPR016095;						920
242	OL000242	A5AWW1	7	0.004313	0	0	-32.7273	-34.5775	0.0078125	Putative uncharacterized protein	VITISV_039541	Vitis vinifera (Grape)										541
243	OL000243	A5AX58	16	0.00728597	0	0	-32.131	-35.7701	1.52588e-05	Putative uncharacterized protein	VITISV_033644	Vitis vinifera (Grape)	GO:0048037; GO:0016616	cofactor binding; oxidoreductase activity, acting on the CH-OH group of donors, NAD or NADP as acceptor		IPR006140; IPR016040;						732
244	OL000244	A5AX69	4	0.00106242	0	0	-33.131	-33.7701	0.0625	Putative uncharacterized protein	VITISV_023490	Vitis vinifera (Grape)	GO:0003723; GO:0008173; GO:0006396	RNA binding; RNA methyltransferase activity; RNA processing		IPR016027; IPR001566; IPR002792; IPR010280;						1255
245	OL000245	A5AX92	41	0.0942529	27	0.062069	-13.2532	-0.729684	0.0532894	Putative uncharacterized protein (Whole genome shotgun sequence of line PN40024, scaffold_3.assembly12x)	VITISV_011978 VIT_00021434001	Vitis vinifera (Grape)				IPR021138;					17721507;	145
246	OL000246	A5AXA8	31	0.0173962	27	0.0151515	-13.4549	-0.326328	0.434993	Putative uncharacterized protein	VITISV_003522	Vitis vinifera (Grape)				IPR007064;						594
247	OL000247	A5AXB1	185	0.067617	0	0	-30.3653	-39.3015	6.37237e-58	Putative uncharacterized protein	VITISV_002230	Vitis vinifera (Grape)	GO:0008270	zinc ion binding	Metal-binding; Repeat; Zinc	IPR021998; IPR002885; IPR011990; IPR019786; IPR011011; IPR001965; IPR019787; IPR013083;						912
248	OL000248	A5AXG7	10	0.00707714	0	0	-32.47	-35.0921	0.000976562	Putative uncharacterized protein	VITISV_035975	Vitis vinifera (Grape)	GO:0009055; GO:0020037; GO:0004497; GO:0055114	electron carrier activity; heme binding; monooxygenase activity; oxidation-reduction process	Heme; Iron; Metal-binding; Monooxygenase; Oxidoreductase	IPR001128; IPR017972; IPR002401;			Cytochrome P450 family			471
249	OL000249	A5AXI2	12	0.00437637	0	0	-32.3385	-35.3551	0.000244141	Putative uncharacterized protein	VITISV_042555	Vitis vinifera (Grape)				IPR009719; IPR009060;						914
250	OL000250	A5AXI6	255	0.265625	137	0.142708	-10.7632	-1.02334	9.87586e-12	Putative uncharacterized protein	VITISV_003812	Vitis vinifera (Grape)	GO:0005840; GO:0042254; GO:0003735; GO:0006414	ribosome; ribosome biogenesis; structural constituent of ribosome; translational elongation	Ribonucleoprotein; Ribosomal protein	IPR001813; IPR001790;			Ribosomal protein L10P family			320
251	OL000251	A5AXT8	6	0.00248447	0	0	-32.8385	-34.3551	0.015625	Putative uncharacterized protein	VITISV_026273	Vitis vinifera (Grape)	GO:0055114; GO:0016491; GO:0008270	oxidation-reduction process; oxidoreductase activity; zinc ion binding		IPR013149; IPR011032; IPR016040; IPR002885;						805
252	OL000252	A5AXW4	188	0.0475468	259	0.0655033	-10.5237	0.3352	0.0156443	Putative uncharacterized protein	VITISV_022021	Vitis vinifera (Grape)			Kelch repeat; Repeat	IPR015916; IPR006652; IPR007528;						1318
253	OL000253	A5AY17	26	0.0114943	24	0.0106101	-13.6667	-0.242496	0.575849	Putative uncharacterized protein	VITISV_026278	Vitis vinifera (Grape)	GO:0016021	integral to membrane		IPR002610; IPR022764;						754
254	OL000254	A5AY30	16	0.011985	0	0	-32.131	-35.7701	1.52588e-05	Ferrochelatase (EC 4.99.1.1)	VITISV_021593	Vitis vinifera (Grape)	GO:0005737; GO:0004325; GO:0006783	cytoplasm; ferrochelatase activity; heme biosynthetic process	Heme biosynthesis; Iron; Lyase; Porphyrin biosynthesis	IPR001015; IPR019772;	4.99.1.1		Ferrochelatase family			445
255	OL000255	A5AY32	165	0.143979	0	0	-30.4478	-39.1365	6.68191e-52	Putative uncharacterized protein	VITISV_021595	Vitis vinifera (Grape)										382
256	OL000256	A5AY33	0	0	9	0.00903614	-32.6095	34.8131	0.00390625	Putative uncharacterized protein	VITISV_021596	Vitis vinifera (Grape)	GO:0003723	RNA binding		IPR004087; IPR004088; IPR018111;		KH domains (2)				332
257	OL000257	A5AY50	8	0.00443705	0	0	-32.631	-34.7701	0.00390625	Putative uncharacterized protein	VITISV_021706	Vitis vinifera (Grape)	GO:0003677	DNA binding		IPR001005;						601
258	OL000258	A5AY74	3	0.00118624	0	0	-33.3385	-33.3551	0.125	Putative uncharacterized protein	VITISV_008690	Vitis vinifera (Grape)	GO:0005524; GO:0004672; GO:0006468	ATP binding; protein kinase activity; protein phosphorylation		IPR011009; IPR001611; IPR000719; IPR001245;						843
259	OL000259	A5AY88	5	0.0019516	0	0	-32.97	-34.0921	0.03125	Putative uncharacterized protein	VITISV_023086	Vitis vinifera (Grape)	GO:0003824; GO:0005992	catalytic activity; trehalose biosynthetic process		IPR001830; IPR023214; IPR006379; IPR003337;						854
260	OL000260	A5AYB9	4	0.000894254	0	0	-33.131	-33.7701	0.0625	Putative uncharacterized protein	VITISV_040288	Vitis vinifera (Grape)	GO:0005643; GO:0006606	nuclear pore; protein import into nucleus		IPR012929;						1491
261	OL000261	A5AYN9	150	0.0978474	0	0	-30.5166	-38.999	4.37906e-47	3-ketoacyl-CoA synthase (EC 2.3.1.-)	VITISV_014119	Vitis vinifera (Grape)	GO:0008415; GO:0006633; GO:0016020	acyltransferase activity; fatty acid biosynthetic process; membrane	Acyltransferase; Transferase	IPR012392; IPR013747; IPR013601; IPR016039; IPR016038;	2.3.1.-		Chalcone/stilbene synthases family			511
262	OL000262	A5AYU9	6	0.00689655	0	0	-32.8385	-34.3551	0.015625	Putative uncharacterized protein	VITISV_018719	Vitis vinifera (Grape)	GO:0055114; GO:0016491	oxidation-reduction process; oxidoreductase activity		IPR017927; IPR008333; IPR001433; IPR001221; IPR017938;						290
263	OL000263	A5AYY7	5	0.00235073	0	0	-32.97	-34.0921	0.03125	Putative uncharacterized protein	VITISV_026793	Vitis vinifera (Grape)	GO:0003723	RNA binding		IPR004087; IPR004088; IPR018111;		KH domains (5)				709
264	OL000264	A5AYY8	0	0	5	0.00336022	-33.0335	33.9651	0.0625	Putative uncharacterized protein	VITISV_026794	Vitis vinifera (Grape)	GO:0003950	NAD+ ADP-ribosyltransferase activity		IPR012317; IPR004170;		PARP catalytic domain (1)				496
265	OL000265	A5AZ07	3	0.00127065	0	0	-33.3385	-33.3551	0.125	Putative uncharacterized protein	VITISV_002641	Vitis vinifera (Grape)	GO:0010181; GO:0055114; GO:0004733; GO:0008615	FMN binding; oxidation-reduction process; pyridoxamine-phosphate oxidase activity; pyridoxine biosynthetic process		IPR000659; IPR019740; IPR019576; IPR011576; IPR005645; IPR012349; IPR009002; IPR004443;						787
266	OL000266	A5AZ58	44	0.026764	15	0.00912409	-13.6263	-1.67956	4.2237e-05	Putative uncharacterized protein	VITISV_041986	Vitis vinifera (Grape)				IPR003121;						548
267	OL000267	A5AZ59	0	0	4	0.00259403	-33.1945	33.6431	0.125	Putative uncharacterized protein	VITISV_041987	Vitis vinifera (Grape)			Kelch repeat; Repeat	IPR015916; IPR006652;						514
268	OL000268	A5AZ87	0	0	5	0.00648508	-33.0335	33.9651	0.0625	Putative uncharacterized protein	VITISV_017234	Vitis vinifera (Grape)										257
269	OL000269	A5AZF5	45	0.0724638	187	0.301127	-11.79	1.92802	2.34535e-19	60S ribosomal protein L13	VITISV_025451	Vitis vinifera (Grape)	GO:0005840; GO:0003735; GO:0006412	ribosome; structural constituent of ribosome; translation	Ribonucleoprotein; Ribosomal protein	IPR001380; IPR018256;			Ribosomal protein L13e family			207
270	OL000270	A5AZH8	11	0.00503663	3	0.00137363	-15.7872	-2.00149	0.0351562	Putative uncharacterized protein	VITISV_027380	Vitis vinifera (Grape)	GO:0005634; GO:0006355; GO:0043565; GO:0003700	nucleus; regulation of transcription, DNA-dependent; sequence-specific DNA binding; sequence-specific DNA binding transcription factor activity	DNA-binding; Homeobox; Nucleus	IPR001356; IPR009057; IPR012287; IPR006563;						728
271	OL000271	A5AZL2	0	0	5	0.00537634	-33.0335	33.9651	0.0625	Putative uncharacterized protein	VITISV_007853	Vitis vinifera (Grape)				IPR006595; IPR006594;		CTLH domain (1); LisH domain (1)				310
272	OL000272	A5AZQ1	0	0	2	0.000701016	-33.6945	32.6431	0.5	Putative uncharacterized protein	VITISV_032620	Vitis vinifera (Grape)	GO:0005634; GO:0008270	nucleus; zinc ion binding		IPR012935;						951
273	OL000273	A5AZZ3	7	0.00532725	0	0	-32.7273	-34.5775	0.0078125	Putative uncharacterized protein	VITISV_022298	Vitis vinifera (Grape)	GO:0016758	transferase activity, transferring hexosyl groups		IPR002213;						438
274	OL000274	A5B005	0	0	11	0.00303783	-32.4648	35.1026	0.000976562	Putative uncharacterized protein	VITISV_021043	Vitis vinifera (Grape)	GO:0005524; GO:0006468; GO:0004674	ATP binding; protein phosphorylation; protein serine/threonine kinase activity	ATP-binding; Kinase; Nucleotide-binding; Serine/threonine-protein kinase; Transferase	IPR011009; IPR000270; IPR000719; IPR017441; IPR001245; IPR008271;			Protein kinase superfamily			1207
275	OL000275	A5B022	0	0	2	0.000922084	-33.6945	32.6431	0.5	Putative uncharacterized protein	VITISV_018091	Vitis vinifera (Grape)	GO:0031072; GO:0006457; GO:0051082	heat shock protein binding; protein folding; unfolded protein binding	Chaperone	IPR001623; IPR003095;						723
276	OL000276	A5B048	3	0.00100402	0	0	-33.3385	-33.3551	0.125	Putative uncharacterized protein	VITISV_022117	Vitis vinifera (Grape)	GO:0005524; GO:0006468; GO:0004713	ATP binding; protein phosphorylation; protein tyrosine kinase activity	ATP-binding; Nucleotide-binding	IPR011009; IPR001611; IPR000719; IPR017441; IPR017442; IPR008266;						996
277	OL000277	A5B093	0	0	460	0.200961	-29.7717	40.4886	4.12369e-128	Putative uncharacterized protein	VITISV_034533	Vitis vinifera (Grape)	GO:0042802; GO:0043086; GO:0006508; GO:0004252	identical protein binding; negative regulation of catalytic activity; proteolysis; serine-type endopeptidase activity		IPR000209; IPR022398; IPR015500; IPR010259;						763
278	OL000278	A5B0A2	0	0	52	0.0434419	-31.3443	37.3436	8.88178e-16	Putative uncharacterized protein	VITISV_027510	Vitis vinifera (Grape)				IPR017451;						399
279	OL000279	A5B0M9	0	0	3	0.00239808	-33.402	33.2281	0.25	Putative uncharacterized protein	VITISV_003550	Vitis vinifera (Grape)				IPR005175;						417
280	OL000280	A5B0U6	330	0.139241	41	0.0172996	-11.4475	-3.13579	9.96808e-63	Putative uncharacterized protein	VITISV_036657	Vitis vinifera (Grape)	GO:0016020; GO:0015079	membrane; potassium ion transmembrane transporter activity		IPR003855;						790
281	OL000281	A5B0U7	7	0.00228534	0	0	-32.7273	-34.5775	0.0078125	Putative uncharacterized protein	VITISV_036659	Vitis vinifera (Grape)				IPR000270;						1021
282	OL000282	A5B0Y3	0	0	333	0.36039	-30.0048	40.0225	1.5501e-93	Putative uncharacterized protein	VITISV_020491	Vitis vinifera (Grape)	GO:0030418; GO:0030410	nicotianamine biosynthetic process; nicotianamine synthase activity		IPR004298;						308
283	OL000283	A5B0Z6	98	0.139007	159	0.225532	-11.3456	0.571154	0.00213369	Putative uncharacterized protein	VITISV_033223	Vitis vinifera (Grape)				IPR008802;						235
284	OL000284	A5B109	185	0.168488	75	0.068306	-11.4293	-1.42958	4.84023e-14	Putative uncharacterized protein	VITISV_040027	Vitis vinifera (Grape)	GO:0005794; GO:0030054; GO:0007047; GO:0030244; GO:0008466; GO:0009505	Golgi apparatus; cell junction; cellular cell wall organization; cellulose biosynthetic process; glycogenin glucosyltransferase activity; plant-type cell wall		IPR004901;						366
285	OL000285	A5B112	11	0.0120219	159	0.17377	-12.9233	3.72643	9.11378e-32	Putative uncharacterized protein	VITISV_023404	Vitis vinifera (Grape)	GO:0004864; GO:0043666; GO:0009966	protein phosphatase inhibitor activity; regulation of phosphoprotein phosphatase activity; regulation of signal transduction		IPR018607; IPR007062;						305
286	OL000286	A5B153	10	0.00274801	0	0	-32.47	-35.0921	0.000976562	Putative uncharacterized protein	VITISV_017916	Vitis vinifera (Grape)				IPR001194; IPR005113; IPR014977;						1213
287	OL000287	A5B177	13	0.00899032	0	0	-32.2808	-35.4706	0.00012207	Putative uncharacterized protein	VITISV_038672	Vitis vinifera (Grape)	GO:0016758	transferase activity, transferring hexosyl groups	Glycosyltransferase; Transferase	IPR002213;			UDP-glycosyltransferase family			482
288	OL000288	A5B1B8	24	0.013913	3	0.00173913	-15.2245	-3.12702	2.74405e-05	Putative uncharacterized protein	VITISV_044048	Vitis vinifera (Grape)	GO:0000287; GO:0030976; GO:0016740	magnesium ion binding; thiamine pyrophosphate binding; transferase activity	Thiamine pyrophosphate	IPR012000; IPR012001; IPR000399; IPR011766;			TPP enzyme family			575
289	OL000289	A5B1C2	21	0.00903226	0	0	-31.9348	-36.1625	4.76837e-07	Putative uncharacterized protein	VITISV_025635	Vitis vinifera (Grape)	GO:0005524; GO:0016021; GO:0006468; GO:0004674	ATP binding; integral to membrane; protein phosphorylation; protein serine/threonine kinase activity	ATP-binding; Kinase; Membrane; Nucleotide-binding; Serine/threonine-protein kinase; Transferase; Transmembrane; Transmembrane helix	IPR011009; IPR013210; IPR000719; IPR017441; IPR001245; IPR008271;		Protein kinase domain (1)	Protein kinase superfamily			775
290	OL000290	A5B1C7	24	0.0249221	69	0.0716511	-12.9627	1.39654	3.67005e-05	Putative uncharacterized protein	VITISV_034797	Vitis vinifera (Grape)	GO:0016998; GO:0006032; GO:0004568	cell wall macromolecule catabolic process; chitin catabolic process; chitinase activity		IPR016283; IPR000726; IPR023346;						321
291	OL000291	A5B1D3	29	0.037323	0	0	-31.702	-36.6281	1.86265e-09	Putative uncharacterized protein	VITISV_001116	Vitis vinifera (Grape)	GO:0005509; GO:0019898; GO:0009654; GO:0015979	calcium ion binding; extrinsic to membrane; oxygen evolving complex; photosynthesis		IPR016124; IPR016123; IPR002683; IPR006311;						259
292	OL000292	A5B1D7	7	0.00526712	4	0.00300978	-15.9057	-0.934374	0.387695	Putative uncharacterized protein	VITISV_027808	Vitis vinifera (Grape)										443
293	OL000293	A5B1I6	0	0	4	0.00223339	-33.1945	33.6431	0.125	Putative uncharacterized protein	VITISV_005346	Vitis vinifera (Grape)										597
294	OL000294	A5B1I9	0	0	18	0.0125523	-32.1095	35.8131	7.62939e-06	Putative uncharacterized protein	VITISV_037734	Vitis vinifera (Grape)	GO:0003676; GO:0000166	nucleic acid binding; nucleotide binding		IPR012677; IPR000504;						478
295	OL000295	A5B1J4	148	0.0905199	202	0.123547	-10.8756	0.321739	0.0417883	Putative uncharacterized protein	VITISV_004191	Vitis vinifera (Grape)	GO:0050660; GO:0016491	flavin adenine dinucleotide binding; oxidoreductase activity		IPR012951; IPR016166; IPR016168; IPR006094;						545
296	OL000296	A5B1J5	132	0.0820896	389	0.241915	-10.4854	1.43221	5.81676e-26	Putative uncharacterized protein	VITISV_004192	Vitis vinifera (Grape)	GO:0050660; GO:0016491	flavin adenine dinucleotide binding; oxidoreductase activity		IPR012951; IPR016166; IPR016168; IPR006094;						536
297	OL000297	A5B1L4	4	0.00322841	0	0	-33.131	-33.7701	0.0625	Putative uncharacterized protein	VITISV_001016	Vitis vinifera (Grape)										413
298	OL000298	A5B1R0	27	0.048913	54	0.0978261	-13.0545	0.872981	0.0072755	Ubiquitin carrier protein (EC 6.3.2.-)	VITISV_024680 VIT_00026953001	Vitis vinifera (Grape)	GO:0005524; GO:0043687; GO:0051246; GO:0019787	ATP binding; post-translational protein modification; regulation of protein metabolic process; small conjugating protein ligase activity	ATP-binding; Ligase; Nucleotide-binding; Ubl conjugation pathway	IPR000608; IPR023313; IPR016135;	6.3.2.-		Ubiquitin-conjugating enzyme family		17721507;	184
299	OL000299	A5B1V2	0	0	20	0.0165426	-32.0335	35.9651	1.90735e-06	Putative uncharacterized protein	VITISV_005501	Vitis vinifera (Grape)	GO:0003725; GO:0005622	double-stranded RNA binding; intracellular		IPR001159; IPR014720;						403
300	OL000300	A5B1Y4	4	0.004329	0	0	-33.131	-33.7701	0.0625	Putative uncharacterized protein	VITISV_017619	Vitis vinifera (Grape)	GO:0005622; GO:0003676; GO:0008270	intracellular; nucleic acid binding; zinc ion binding		IPR007087; IPR015880; IPR013087;						308
301	OL000301	A5B1Z9	290	0.284314	28	0.027451	-11.8158	-3.49957	4.99881e-61	Putative uncharacterized protein (Whole genome shotgun sequence of line PN40024, scaffold_1.assembly12x)	VITISV_006650 VIT_00008878001	Vitis vinifera (Grape)	GO:0016021	integral to membrane	Membrane; Transmembrane; Transmembrane helix	IPR000620; IPR004853;					17721507;	340
302	OL000302	A5B207	7	0.0107527	0	0	-32.7273	-34.5775	0.0078125	Putative uncharacterized protein	VITISV_029402	Vitis vinifera (Grape)										217
303	OL000303	A5B239	28	0.0277778	658	0.652778	-11.2248	4.42757	4.00635e-145	Putative uncharacterized protein	VITISV_032629	Vitis vinifera (Grape)	GO:0016787	hydrolase activity		IPR013094; IPR002168;						336
304	OL000304	A5B257	8	0.0164609	0	0	-32.631	-34.7701	0.00390625	Putative uncharacterized protein	VITISV_014708	Vitis vinifera (Grape)				IPR007493;						162
305	OL000305	A5B265	0	0	9	0.00529101	-32.6095	34.8131	0.00390625	Putative uncharacterized protein	VITISV_017128	Vitis vinifera (Grape)	GO:0003824	catalytic activity		IPR000873;						567
306	OL000306	A5B299	14	0.00762527	0	0	-32.2273	-35.5775	6.10352e-05	Putative uncharacterized protein	VITISV_013679	Vitis vinifera (Grape)	GO:0005524; GO:0008026; GO:0003676	ATP binding; ATP-dependent helicase activity; nucleic acid binding	ATP-binding; Helicase; Hydrolase; Nucleotide-binding	IPR014001; IPR011545; IPR001650; IPR014014;						612
307	OL000307	A5B2D4	131	0.0608171	0	0	-30.6143	-38.8036	2.29589e-41	Putative uncharacterized protein	VITISV_030601	Vitis vinifera (Grape)				IPR001810; IPR022364; IPR006553;		F-box domain (1)				718
308	OL000308	A5B2E7	18	0.010989	8	0.004884	-14.7245	-1.29694	0.052239	Putative uncharacterized protein	VITISV_000975	Vitis vinifera (Grape)	GO:0003824	catalytic activity		IPR020845; IPR000873;						546
309	OL000309	A5B2K6	20	0.00790826	0	0	-31.97	-36.0921	9.53674e-07	Putative uncharacterized protein	VITISV_023707	Vitis vinifera (Grape)				IPR020864;						843
310	OL000310	A5B2N5	186	0.0874471	156	0.0733427	-10.8971	-0.380776	0.0173845	Putative uncharacterized protein	VITISV_015358	Vitis vinifera (Grape)	GO:0005634; GO:0006355; GO:0043565; GO:0003700	nucleus; regulation of transcription, DNA-dependent; sequence-specific DNA binding; sequence-specific DNA binding transcription factor activity	DNA-binding; Homeobox; Nucleus	IPR001356; IPR009057; IPR012287; IPR006563;						709
311	OL000311	A5B2R5	0	0	10	0.00687285	-32.5335	34.9651	0.00195312	Putative uncharacterized protein	VITISV_030592	Vitis vinifera (Grape)				IPR004159;						485
312	OL000312	A5B3C7	26	0.0573951	27	0.0596026	-13.5818	-0.0725713	1	Putative uncharacterized protein	VITISV_038770	Vitis vinifera (Grape)	GO:0051537; GO:0009055; GO:0022900; GO:0046872	2 iron, 2 sulfur cluster binding; electron carrier activity; electron transport chain; metal ion binding	2Fe-2S; Iron; Iron-sulfur; Metal-binding	IPR006058; IPR012675; IPR010241; IPR001041;		2Fe-2S ferredoxin-type domain (1)				151
313	OL000313	A5B3I5	6	0.00444444	4	0.00296296	-16.0169	-0.711982	1	Putative uncharacterized protein	VITISV_027037	Vitis vinifera (Grape)	GO:0016021; GO:0016758	integral to membrane; transferase activity, transferring hexosyl groups		IPR008630;						450
314	OL000314	A5B3L0	0	0	61	0.163978	-31.2291	37.5739	1.73472e-18	Putative uncharacterized protein (Fragment)	VITISV_028569	Vitis vinifera (Grape)				IPR004241;			MAP1 LC3 family			124
315	OL000315	A5B3M2	271	0.187803	109	0.0755371	-10.8842	-1.44098	3.44716e-20	Putative uncharacterized protein	VITISV_015059	Vitis vinifera (Grape)	GO:0016758	transferase activity, transferring hexosyl groups		IPR002213;						481
316	OL000316	A5B3N6	21	0.0149893	0	0	-31.9348	-36.1625	4.76837e-07	Putative uncharacterized protein	VITISV_030074	Vitis vinifera (Grape)										467
317	OL000317	A5B3P2	8	0.00966184	0	0	-32.631	-34.7701	0.00390625	Putative uncharacterized protein	VITISV_000496	Vitis vinifera (Grape)	GO:0005488; GO:0000151; GO:0004842	binding; ubiquitin ligase complex; ubiquitin-protein ligase activity	Repeat; TPR repeat	IPR001440; IPR013026; IPR011990; IPR019734; IPR003613; IPR013083;						276
318	OL000318	A5B3S4	112	0.0850418	27	0.0205011	-12.5283	-2.17949	3.27942e-15	Putative uncharacterized protein	VITISV_040485	Vitis vinifera (Grape)	GO:0008270	zinc ion binding	Metal-binding; Zinc; Zinc-finger	IPR018957; IPR001841; IPR013083;						439
319	OL000319	A5B3Z6	17	0.00609319	0	0	-32.0872	-35.8576	7.62939e-06	Putative uncharacterized protein	VITISV_019679	Vitis vinifera (Grape)	GO:0003677; GO:0005634; GO:0006355	DNA binding; nucleus; regulation of transcription, DNA-dependent	DNA-binding; Nucleus; Transcription; Transcription regulation	IPR015300; IPR003340;						930
320	OL000320	A5B400	0	0	4	0.00195503	-33.1945	33.6431	0.125	Putative uncharacterized protein	VITISV_008915	Vitis vinifera (Grape)				IPR019134; IPR018816;						682
321	OL000321	A5B411	0	0	4	0.00160836	-33.1945	33.6431	0.125	Putative uncharacterized protein	VITISV_011748	Vitis vinifera (Grape)	GO:0008233; GO:0006508	peptidase activity; proteolysis		IPR007484;						829
322	OL000322	A5B426	0	0	4	0.00542005	-33.1945	33.6431	0.125	Putative uncharacterized protein	VITISV_019335	Vitis vinifera (Grape)				IPR007325;						246
323	OL000323	A5B440	41	0.0250765	16	0.00978593	-13.6306	-1.48457	0.000306947	Putative uncharacterized protein	VITISV_014605	Vitis vinifera (Grape)				IPR012474;						545
324	OL000324	A5B445	0	0	15	0.0146628	-32.241	35.55	6.10352e-05	Putative uncharacterized protein	VITISV_018946	Vitis vinifera (Grape)	GO:0003677; GO:0005634; GO:0006355; GO:0003700	DNA binding; nucleus; regulation of transcription, DNA-dependent; sequence-specific DNA binding transcription factor activity	DNA-binding; Nucleus; Transcription; Transcription regulation	IPR016177; IPR001471;						341
325	OL000325	A5B446	11	0.0132371	0	0	-32.4013	-35.2296	0.000488281	Whole genome shotgun sequence of line PN40024, scaffold_14.assembly12x	VITISV_008356 VIT_00014165001	Vitis vinifera (Grape)	GO:0005525; GO:0005622; GO:0007264	GTP binding; intracellular; small GTPase mediated signal transduction	GTP-binding; Nucleotide-binding	IPR017231; IPR013684; IPR001806; IPR005225; IPR020851;					17721507;	277
326	OL000326	A5B455	328	0.257862	356	0.279874	-9.89277	-0.00883767	0.969503	Putative uncharacterized protein	VITISV_016716	Vitis vinifera (Grape)				IPR007592;						424
327	OL000327	A5B465	0	0	11	0.00581088	-32.4648	35.1026	0.000976562	Putative uncharacterized protein	VITISV_043548	Vitis vinifera (Grape)				IPR006740;						631
328	OL000328	A5B479	0	0	28	0.0295359	-31.7908	36.4505	7.45058e-09	Putative uncharacterized protein	VITISV_030870	Vitis vinifera (Grape)	GO:0005509; GO:0005544	calcium ion binding; calcium-dependent phospholipid binding	Annexin; Calcium; Calcium/phospholipid-binding; Repeat	IPR001464; IPR009118; IPR018502; IPR018252;		Annexin repeats (4)	Annexin family			316
329	OL000329	A5B484	0	0	4	0.00152207	-33.1945	33.6431	0.125	Putative uncharacterized protein	VITISV_019154	Vitis vinifera (Grape)				IPR001810; IPR022364; IPR015915;		F-box domain (1)				876
330	OL000330	A5B4B6	9	0.0118577	5	0.00658762	-15.5635	-0.975016	0.301758	Putative uncharacterized protein	VITISV_031741	Vitis vinifera (Grape)				IPR004864;						253
331	OL000331	A5B4G5	3	0.00183486	0	0	-33.3385	-33.3551	0.125	Putative uncharacterized protein	VITISV_019566	Vitis vinifera (Grape)				IPR003695;						545
332	OL000332	A5B4J0	13	0.00980392	0	0	-32.2808	-35.4706	0.00012207	Putative uncharacterized protein	VITISV_034573	Vitis vinifera (Grape)										442
333	OL000333	A5B4K1	346	0.44189	265	0.338442	-10.0672	-0.511799	1.22612e-05	40S ribosomal protein S3a-1	GSVIVT00020038001 LOC100249434 VITISV_020206	Vitis vinifera (Grape)	GO:0005840; GO:0003735; GO:0006412	ribosome; structural constituent of ribosome; translation	Cytoplasm; Ribonucleoprotein; Ribosomal protein	IPR001593; IPR018281;			Ribosomal protein S3Ae family		17721507;	261
334	OL000334	A5B4P5	42	0.00777346	0	0	-31.4348	-37.1625	1.13687e-13	Putative uncharacterized protein	VITISV_029037	Vitis vinifera (Grape)	GO:0004402; GO:0005634; GO:0006355; GO:0003712; GO:0008270	histone acetyltransferase activity; nucleus; regulation of transcription, DNA-dependent; transcription cofactor activity; zinc ion binding	Metal-binding; Zinc	IPR013178; IPR019786; IPR011011; IPR001965; IPR019787; IPR013083; IPR000197; IPR000433;						1801
335	OL000335	A5B4U0	5	0.0035014	0	0	-32.97	-34.0921	0.03125	Putative uncharacterized protein	VITISV_026443	Vitis vinifera (Grape)	GO:0005488; GO:0000151; GO:0004842	binding; ubiquitin ligase complex; ubiquitin-protein ligase activity		IPR011989; IPR016024; IPR003613; IPR013083;						476
336	OL000336	A5B4U6	27	0.0282132	16	0.0167189	-13.932	-0.881907	0.0487668	Putative uncharacterized protein	VITISV_014565	Vitis vinifera (Grape)	GO:0030132; GO:0030130; GO:0006886; GO:0005198; GO:0016192	clathrin coat of coated pit; clathrin coat of trans-Golgi network vesicle; intracellular protein transport; structural molecule activity; vesicle-mediated transport		IPR000996;						319
337	OL000337	A5B513	0	0	81	0.079646	-31.0246	37.983	3.30872e-24	Putative uncharacterized protein	VITISV_019222	Vitis vinifera (Grape)				IPR006844; IPR021149;						339
338	OL000338	A5B547	84	0.0502693	11	0.00658288	-13.3835	-3.0599	1.78775e-16	Putative uncharacterized protein	VITISV_034688	Vitis vinifera (Grape)				IPR005061;						557
339	OL000339	A5B563	0	0	3	0.00253807	-33.402	33.2281	0.25	Putative uncharacterized protein	VITISV_030948	Vitis vinifera (Grape)	GO:0005634; GO:0030528; GO:0008270	nucleus; transcription regulator activity; zinc ion binding		IPR009349;						394
340	OL000340	A5B575	89	0.119624	34	0.0456989	-12.5278	-1.51529	4.36434e-08	Putative uncharacterized protein (Whole genome shotgun sequence of line PN40024, scaffold_114.assembly12x)	VITISV_006364 VIT_00012511001	Vitis vinifera (Grape)	GO:0003824	catalytic activity		IPR000868;					17721507;	248
341	OL000341	A5B596	51	0.0299296	0	0	-31.2948	-37.4426	2.22045e-16	Putative uncharacterized protein	VITISV_032921	Vitis vinifera (Grape)	GO:0005506; GO:0055114; GO:0016491	iron ion binding; oxidation-reduction process; oxidoreductase activity		IPR000073; IPR002283; IPR005123;						568
342	OL000342	A5B5E6	5	0.00406504	0	0	-32.97	-34.0921	0.03125	Putative uncharacterized protein	VITISV_010118	Vitis vinifera (Grape)	GO:0005488; GO:0016021; GO:0005743; GO:0055085	binding; integral to membrane; mitochondrial inner membrane; transmembrane transport	Membrane; Repeat; Transmembrane; Transmembrane helix; Transport	IPR002067; IPR018108; IPR023395;			Mitochondrial carrier family			410
343	OL000343	A5B5L2	9	0.00914634	0	0	-32.546	-34.9401	0.00195312	Putative uncharacterized protein	VITISV_020464	Vitis vinifera (Grape)			Repeat; WD repeat	IPR020472; IPR015943; IPR001680; IPR011046; IPR019782; IPR017986; IPR019781;						328
344	OL000344	A5B5R5	7	0.00662879	0	0	-32.7273	-34.5775	0.0078125	Putative uncharacterized protein	VITISV_008554	Vitis vinifera (Grape)	GO:0042398; GO:0016872	cellular modified amino acid biosynthetic process; intramolecular lyase activity		IPR016087; IPR003466;						352
345	OL000345	A5B5R8	35	0.0415184	16	0.0189798	-13.7448	-1.2563	0.00318525	Putative uncharacterized protein	VITISV_008557	Vitis vinifera (Grape)										281
346	OL000346	A5B5X8	13	0.00971599	0	0	-32.2808	-35.4706	0.00012207	Putative uncharacterized protein	VITISV_015452	Vitis vinifera (Grape)	GO:0016021; GO:0016758	integral to membrane; transferase activity, transferring hexosyl groups		IPR008630;						446
347	OL000347	A5B5Z1	0	0	4	0.00194363	-33.1945	33.6431	0.125	Putative uncharacterized protein	VITISV_014218	Vitis vinifera (Grape)	GO:0008270	zinc ion binding	Metal-binding; Zinc; Zinc-finger	IPR002035; IPR018957; IPR001841; IPR013083;						686
348	OL000348	A5B629	370	0.234921	63	0.04	-11.0551	-2.68112	8.32318e-60	Putative uncharacterized protein	VITISV_031127	Vitis vinifera (Grape)	GO:0009055; GO:0020037; GO:0004497; GO:0055114	electron carrier activity; heme binding; monooxygenase activity; oxidation-reduction process	Heme; Iron; Metal-binding; Monooxygenase; Oxidoreductase	IPR001128; IPR017972; IPR002401;			Cytochrome P450 family			525
349	OL000349	A5B646	0	0	4	0.00158541	-33.1945	33.6431	0.125	Putative uncharacterized protein	VITISV_009152	Vitis vinifera (Grape)	GO:0044237	cellular metabolic process		IPR000649;			EIF-2B alpha/beta/delta subunits family			841
350	OL000350	A5B677	37	0.010876	58	0.0170488	-12.7757	0.521509	0.100173	Putative uncharacterized protein	VITISV_039558	Vitis vinifera (Grape)	GO:0015297; GO:0015238; GO:0016020	antiporter activity; drug transmembrane transporter activity; membrane		IPR002528;						1134
351	OL000351	A5B6A9	7	0.00980392	426	0.596639	-12.5384	5.80034	4.29559e-108	Putative uncharacterized protein	VITISV_036844	Vitis vinifera (Grape)	GO:0003824	catalytic activity		IPR001753;						238
352	OL000352	A5B6E2	0	0	5	0.00138427	-33.0335	33.9651	0.0625	Putative uncharacterized protein	VITISV_017584	Vitis vinifera (Grape)	GO:0005524; GO:0004086; GO:0006807	ATP binding; carbamoyl-phosphate synthase activity; nitrogen compound metabolic process		IPR011761; IPR013815; IPR013816; IPR006275; IPR005479; IPR005483; IPR005481; IPR005480; IPR011607; IPR013817; IPR016185;						1204
353	OL000353	A5B6J1	0	0	4	0.00172488	-33.1945	33.6431	0.125	Putative uncharacterized protein	VITISV_015280	Vitis vinifera (Grape)	GO:0003723	RNA binding	Repeat	IPR011989; IPR016024; IPR001313;						773
354	OL000354	A5B6J7	56	0.113131	0	0	-31.2273	-37.5775	6.93889e-18	Putative uncharacterized protein	VITISV_013188	Vitis vinifera (Grape)				IPR004265;						165
355	OL000355	A5B6N0	8	0.00874317	0	0	-32.631	-34.7701	0.00390625	Putative uncharacterized protein	VITISV_027019	Vitis vinifera (Grape)	GO:0005509	calcium ion binding	Calcium	IPR011992; IPR018247; IPR018249; IPR002048;						305
356	OL000356	A5B6N6	0	0	6	0.00468384	-32.902	34.2281	0.03125	Putative uncharacterized protein	VITISV_003883	Vitis vinifera (Grape)	GO:0006629	lipid metabolic process		IPR006693;						427
357	OL000357	A5B6N7	5	0.00998004	0	0	-32.97	-34.0921	0.03125	Putative uncharacterized protein	VITISV_017781	Vitis vinifera (Grape)										167
358	OL000358	A5B6W8	9	0.0102389	0	0	-32.546	-34.9401	0.00195312	Putative uncharacterized protein (Whole genome shotgun sequence of line PN40024, scaffold_143.assembly12x)	VITISV_041221 VIT_00000834001	Vitis vinifera (Grape)	GO:0005524; GO:0004812; GO:0006412	ATP binding; aminoacyl-tRNA ligase activity; translation		IPR004154; IPR007109;					17721507;	293
359	OL000359	A5B6X0	11	0.010628	0	0	-32.4013	-35.2296	0.000488281	Putative uncharacterized protein	VITISV_000700	Vitis vinifera (Grape)	GO:0016021; GO:0005385	integral to membrane; zinc ion transmembrane transporter activity		IPR003689; IPR004698;						345
360	OL000360	A5B6Y2	667	0.474058	833	0.59204	-8.76756	0.193611	0.0097268	Putative uncharacterized protein	VITISV_001146	Vitis vinifera (Grape)	GO:0004197; GO:0006508	cysteine-type endopeptidase activity; proteolysis	Hydrolase; Protease; Thiol protease	IPR000118; IPR000169; IPR013128; IPR000668; IPR013201;			Peptidase C1 family			469
361	OL000361	A5B6Y9	395	0.262284	137	0.0909695	-10.4475	-1.6547	2.04485e-35	Photosystem I P700 chlorophyll a apoprotein	VITISV_033139	Vitis vinifera (Grape)	GO:0051539; GO:0005524; GO:0016168; GO:0022900; GO:0016021; GO:0046872; GO:0015979; GO:0009522; GO:0009536; GO:0018298; GO:0006810	4 iron, 4 sulfur cluster binding; ATP binding; chlorophyll binding; electron transport chain; integral to membrane; metal ion binding; photosynthesis; photosystem I; plastid; protein-chromophore linkage; transport	4Fe-4S; Chlorophyll; Chromophore; Electron transport; Iron; Iron-sulfur; Magnesium; Membrane; Metal-binding; Photosynthesis; Photosystem I; Plastid; Thylakoid; Transmembrane; Transport	IPR003959; IPR001280;			PsaA/psaB family			502
362	OL000362	A5B728	10	0.00501253	57	0.0285714	-13.732	2.38394	3.60145e-08	Putative uncharacterized protein	VITISV_020005	Vitis vinifera (Grape)				IPR019050; IPR019053; IPR010920;						665
363	OL000363	A5B758	0	0	3	0.00291545	-33.402	33.2281	0.25	Putative uncharacterized protein	VITISV_041343	Vitis vinifera (Grape)				IPR023214; IPR006549; IPR010021;						343
364	OL000364	A5B781	0	0	29	0.0289421	-31.7655	36.5011	3.72529e-09	Putative uncharacterized protein (Fragment)	VITISV_000585	Vitis vinifera (Grape)				IPR005162;						334
365	OL000365	A5B7C0	15	0.0185185	0	0	-32.1775	-35.677	3.05176e-05	Putative uncharacterized protein	VITISV_040226 VITISV_044176	Vitis vinifera (Grape)				IPR000073;						270
366	OL000366	A5B7D8	8	0.00492005	71	0.0436654	-13.7345	3.02273	1.38128e-12	Putative uncharacterized protein	VITISV_006083	Vitis vinifera (Grape)	GO:0005737; GO:0005634; GO:0006355; GO:0043565; GO:0003700; GO:0008270	cytoplasm; nucleus; regulation of transcription, DNA-dependent; sequence-specific DNA binding; sequence-specific DNA binding transcription factor activity; zinc ion binding		IPR006773; IPR000679; IPR013088;						542
367	OL000367	A5B7F7	450	0.319829	0	0	-29.7241	-40.5839	2.09934e-140	Putative uncharacterized protein	VITISV_036779	Vitis vinifera (Grape)	GO:0030259; GO:0016758	lipid glycosylation; transferase activity, transferring hexosyl groups	Glycosyltransferase; Transferase	IPR004276; IPR002213;			UDP-glycosyltransferase family			469
368	OL000368	A5B7I9	3	0.00537634	0	0	-33.3385	-33.3551	0.125	Putative uncharacterized protein	VITISV_042970	Vitis vinifera (Grape)	GO:0031072; GO:0006457; GO:0051082	heat shock protein binding; protein folding; unfolded protein binding	Chaperone	IPR001623; IPR018253; IPR003095;						186
369	OL000369	A5B7M2	0	0	4	0.00290487	-33.1945	33.6431	0.125	Putative uncharacterized protein	VITISV_022545	Vitis vinifera (Grape)				IPR011042;						459
370	OL000370	A5B814	0	0	5	0.00462963	-33.0335	33.9651	0.0625	Putative uncharacterized protein	VITISV_019654	Vitis vinifera (Grape)	GO:0003677	DNA binding		IPR003441;						360
371	OL000371	A5B820	0	0	6	0.00359066	-32.902	34.2281	0.03125	Putative uncharacterized protein	VITISV_041917	Vitis vinifera (Grape)	GO:0016021; GO:0055085	integral to membrane; transmembrane transport	Membrane; Transmembrane; Transmembrane helix	IPR004837;						557
372	OL000372	A5B847	105	0.217391	0	0	-30.7739	-38.4844	3.08149e-33	Putative uncharacterized protein (Whole genome shotgun sequence of line PN40024, scaffold_88.assembly12x)	VITISV_000653 VIT_00037000001	Vitis vinifera (Grape)	GO:0005576	extracellular region		IPR001283; IPR018244; IPR014044; IPR002413;					17721507;	161
373	OL000373	A5B880	326	0.225918	0	0	-29.9566	-40.1189	7.14367e-102	Putative uncharacterized protein (Whole genome shotgun sequence of line PN40024, scaffold_1.assembly12x)	VITISV_005276 VIT_00008820001	Vitis vinifera (Grape)	GO:0016021	integral to membrane	Membrane; Transmembrane; Transmembrane helix	IPR013057;					17721507;	481
374	OL000374	A5B888	5	0.00330033	7	0.00462046	-15.7448	0.358408	0.774414	Putative uncharacterized protein	VITISV_018651	Vitis vinifera (Grape)										505
375	OL000375	A5B890	0	0	9	0.00672646	-32.6095	34.8131	0.00390625	Putative uncharacterized protein	VITISV_018653	Vitis vinifera (Grape)	GO:0005634; GO:0030528	nucleus; transcription regulator activity		IPR011598; IPR001092;		Basic helix-loop-helix (bHLH) domain (1)				446
376	OL000376	A5B894	40	0.0550964	87	0.119835	-12.427	0.993996	0.000229978	Putative uncharacterized protein (Whole genome shotgun sequence of line PN40024, scaffold_1.assembly12x)	VITISV_002665 VIT_00009527001	Vitis vinifera (Grape)									17721507;	242
377	OL000377	A5B8C4	0	0	4	0.00212653	-33.1945	33.6431	0.125	Putative uncharacterized protein	VITISV_020320	Vitis vinifera (Grape)	GO:0000145; GO:0006887	exocyst; exocytosis		IPR016159; IPR004140;						627
378	OL000378	A5B8D4	5	0.0039968	0	0	-32.97	-34.0921	0.03125	Putative uncharacterized protein	VITISV_026889	Vitis vinifera (Grape)										417
379	OL000379	A5B8H8	0	0	3	0.00315457	-33.402	33.2281	0.25	Putative uncharacterized protein	VITISV_024947	Vitis vinifera (Grape)	GO:0016021	integral to membrane	Membrane; Transmembrane; Transmembrane helix	IPR004853;						317
380	OL000380	A5B8K3	31	0.0906433	121	0.353801	-12.3729	1.83765	3.2064e-12	Putative uncharacterized protein (Whole genome shotgun sequence of line PN40024, scaffold_66.assembly12x)	VITISV_015981 VIT_00032438001	Vitis vinifera (Grape)	GO:0045454; GO:0009055; GO:0015035	cell redox homeostasis; electron carrier activity; protein disulfide oxidoreductase activity		IPR011767; IPR002109; IPR011899; IPR014025; IPR012336; IPR012335;					17721507;	114
381	OL000381	A5B8N9	7	0.0171569	16	0.0392157	-14.9057	1.06563	0.0931397	Putative uncharacterized protein	VITISV_039820	Vitis vinifera (Grape)										136
382	OL000382	A5B8S1	6	0.00292398	0	0	-32.8385	-34.3551	0.015625	Putative uncharacterized protein	VITISV_009178	Vitis vinifera (Grape)	GO:0005524; GO:0004672; GO:0006468	ATP binding; protein kinase activity; protein phosphorylation		IPR011009; IPR001611; IPR000719; IPR001245;						684
383	OL000383	A5B8V5	2	0.000915751	5	0.00228938	-16.6485	1.19491	0.453125	Putative uncharacterized protein	VITISV_044047	Vitis vinifera (Grape)				IPR006868; IPR006867;						728
384	OL000384	A5B8V9	11	0.00427849	0	0	-32.4013	-35.2296	0.000488281	Putative uncharacterized protein	VITISV_024248	Vitis vinifera (Grape)	GO:0003824; GO:0005992	catalytic activity; trehalose biosynthetic process		IPR001830; IPR023214; IPR006379; IPR003337;						857
385	OL000385	A5B8W3	6	0.00619195	0	0	-32.8385	-34.3551	0.015625	Putative uncharacterized protein	VITISV_006466	Vitis vinifera (Grape)				IPR013094;						323
386	OL000386	A5B900	4	0.00266667	0	0	-33.131	-33.7701	0.0625	Putative uncharacterized protein	VITISV_021856	Vitis vinifera (Grape)										500
387	OL000387	A5B938	19	0.0545977	0	0	-32.007	-36.0181	1.90735e-06	Putative uncharacterized protein	VITISV_022569	Vitis vinifera (Grape)										116
388	OL000388	A5B989	42	0.0262664	43	0.0268918	-12.9001	-0.0930718	0.828423	T-complex protein 1 subunit delta	VITISV_038363	Vitis vinifera (Grape)	GO:0005524; GO:0005737; GO:0006457; GO:0051082	ATP binding; cytoplasm; protein folding; unfolded protein binding	ATP-binding; Chaperone; Cytoplasm; Nucleotide-binding	IPR012717; IPR017998; IPR002194; IPR002423;			TCP-1 chaperonin family			533
389	OL000389	A5B9A4	9	0.00393185	0	0	-32.546	-34.9401	0.00195312	Putative uncharacterized protein	VITISV_009872	Vitis vinifera (Grape)				IPR009755; IPR015943;						763
390	OL000390	A5B9C3	37	0.0167572	53	0.0240036	-12.8407	0.391448	0.246106	Putative uncharacterized protein	VITISV_020288	Vitis vinifera (Grape)	GO:0005524; GO:0005737; GO:0004818; GO:0006424	ATP binding; cytoplasm; glutamate-tRNA ligase activity; glutamyl-tRNA aminoacylation	ATP-binding; Aminoacyl-tRNA synthetase; Ligase; Nucleotide-binding; Protein biosynthesis	IPR001412; IPR004526; IPR000924; IPR020061; IPR020058; IPR020059; IPR010987; IPR020056; IPR011035; IPR014729;			Class-I aminoacyl-tRNA synthetase family			736
391	OL000391	A5B9D4	5	0.00166667	5	0.00166667	-15.9875	-0.127019	1	Putative uncharacterized protein	VITISV_028488	Vitis vinifera (Grape)	GO:0005488; GO:0003824	binding; catalytic activity		IPR011989; IPR016024; IPR016040; IPR011990;						1000
392	OL000392	A5B9F8	0	0	12	0.00652529	-32.402	35.2281	0.000488281	Putative uncharacterized protein	VITISV_029213	Vitis vinifera (Grape)	GO:0055085	transmembrane transport		IPR011701; IPR016196; IPR010658;						613
393	OL000393	A5B9G1	10	0.00297089	4	0.00118835	-15.6485	-1.44895	0.118469	Putative uncharacterized protein	VITISV_039575	Vitis vinifera (Grape)	GO:0003824; GO:0003676; GO:0000166	catalytic activity; nucleic acid binding; nucleotide binding		IPR013785; IPR017853; IPR012677; IPR008811; IPR000504;						1122
394	OL000394	A5B9G7	5	0.00260417	0	0	-32.97	-34.0921	0.03125	Putative uncharacterized protein	VITISV_005885	Vitis vinifera (Grape)	GO:0016773	phosphotransferase activity, alcohol group as acceptor		IPR000403;						640
395	OL000395	A5B9L0	332	0.219142	1144	0.755116	-9.04196	1.65781	8.44913e-90	Putative uncharacterized protein	VITISV_035274	Vitis vinifera (Grape)	GO:0009055; GO:0020037; GO:0004497; GO:0055114	electron carrier activity; heme binding; monooxygenase activity; oxidation-reduction process	Heme; Iron; Metal-binding; Monooxygenase; Oxidoreductase	IPR001128; IPR017972; IPR002401;			Cytochrome P450 family			505
396	OL000396	A5B9W1	4	0.0045977	0	0	-33.131	-33.7701	0.0625	Putative uncharacterized protein	VITISV_026126	Vitis vinifera (Grape)	GO:0005524; GO:0016887	ATP binding; ATPase activity	ATP-binding; Nucleotide-binding	IPR003439; IPR003593;						290
397	OL000397	A5B9W5	6	0.00293255	0	0	-32.8385	-34.3551	0.015625	Putative uncharacterized protein	VITISV_031889	Vitis vinifera (Grape)	GO:0003676; GO:0000166	nucleic acid binding; nucleotide binding		IPR012677; IPR000504;						682
398	OL000398	A5B9W9	5	0.00570776	7	0.00799087	-15.7448	0.358408	0.774414	Putative uncharacterized protein	VITISV_005072	Vitis vinifera (Grape)	GO:0008270	zinc ion binding	Metal-binding; Zinc; Zinc-finger	IPR001841; IPR013083;						292
399	OL000399	A5BA08	4	0.00160449	0	0	-33.131	-33.7701	0.0625	Putative uncharacterized protein	VITISV_009739	Vitis vinifera (Grape)	GO:0003677; GO:0005634; GO:0006355; GO:0009725	DNA binding; nucleus; regulation of transcription, DNA-dependent; response to hormone stimulus	DNA-binding; Nucleus; Transcription; Transcription regulation	IPR010525; IPR015300; IPR003340;						831
400	OL000400	A5BA13	81	0.0656934	0	0	-30.9611	-38.11	1.03398e-25	Putative uncharacterized protein	VITISV_010103	Vitis vinifera (Grape)	GO:0016020	membrane		IPR000620;						411
401	OL000401	A5BA15	23	0.0774411	17	0.0572391	-14.0039	-0.563118	0.211024	Putative uncharacterized protein (Whole genome shotgun sequence of line PN40024, scaffold_8.assembly12x)	VITISV_010105 VIT_00035991001	Vitis vinifera (Grape)	GO:0020037	heme binding		IPR001199;					17721507;	99
402	OL000402	A5BA40	25	0.016835	16	0.0107744	-13.9875	-0.770875	0.0884295	Putative uncharacterized protein	VITISV_041695	Vitis vinifera (Grape)	GO:0016758	transferase activity, transferring hexosyl groups	Glycosyltransferase; Transferase	IPR002213;			UDP-glycosyltransferase family			495
403	OL000403	A5BA94	0	0	87	0.120833	-30.973	38.0861	5.16988e-26	Whole genome shotgun sequence of line PN40024, scaffold_108.assembly12x	VITISV_012111 VIT_00011437001	Vitis vinifera (Grape)	GO:0005576; GO:0016020; GO:0009664	extracellular region; membrane; plant-type cell wall organization	Membrane	IPR014733; IPR009009; IPR007118; IPR007117; IPR002963; IPR007112;		Expansin-like CBD domain (1); Expansin-like EG45 domain (1)	Expansin family		17721507;	240
404	OL000404	A5BAG8	0	0	5	0.00221631	-33.0335	33.9651	0.0625	Putative uncharacterized protein	VITISV_013781	Vitis vinifera (Grape)				IPR000008; IPR008973; IPR018029; IPR013583;		C2 domains (3)				752
405	OL000405	A5BAL0	3	0.00292398	149	0.145224	-13.9073	5.50719	5.68127e-38	Putative uncharacterized protein	VITISV_017099	Vitis vinifera (Grape)	GO:0008270	zinc ion binding	Metal-binding; Zinc; Zinc-finger	IPR018957; IPR001841; IPR013083;						342
406	OL000406	A5BAL2	62	0.023143	0	0	-31.1539	-37.7243	1.0842e-19	Putative uncharacterized protein	VITISV_006556	Vitis vinifera (Grape)	GO:0003676; GO:0008270	nucleic acid binding; zinc ion binding	ANK repeat; Metal-binding; Repeat; Zinc	IPR002110; IPR020683; IPR000571;						893
407	OL000407	A5BAR6	0	0	2	0.00109111	-33.6945	32.6431	0.5	Putative uncharacterized protein	VITISV_005609	Vitis vinifera (Grape)			ANK repeat; Repeat	IPR002110; IPR020683;						611
408	OL000408	A5BAT1	14	0.0279441	130	0.259481	-12.8946	3.08799	2.22581e-22	Putative uncharacterized protein	VITISV_001394	Vitis vinifera (Grape)				IPR007608;						167
409	OL000409	A5BAX3	0	0	3	0.00151286	-33.402	33.2281	0.25	Putative uncharacterized protein	VITISV_010446	Vitis vinifera (Grape)	GO:0005524; GO:0006468; GO:0004674	ATP binding; protein phosphorylation; protein serine/threonine kinase activity	ATP-binding; Kinase; Nucleotide-binding; Serine/threonine-protein kinase; Transferase	IPR011009; IPR021720; IPR000719; IPR017441; IPR017442; IPR008271;			Protein kinase superfamily			661
410	OL000410	A5BAY7	48	0.0356347	50	0.0371195	-12.695	-0.0681254	0.919607	Putative uncharacterized protein	VITISV_002357	Vitis vinifera (Grape)				IPR008889;						449
411	OL000411	A5BAZ7	7	0.00752688	12	0.0129032	-15.1133	0.650588	0.359283	Putative uncharacterized protein	VITISV_043115	Vitis vinifera (Grape)	GO:0005737; GO:0016021; GO:0006629; GO:0016627	cytoplasm; integral to membrane; lipid metabolic process; oxidoreductase activity, acting on the CH-CH group of donors		IPR001104;						310
412	OL000412	A5BB23	6	0.0206186	0	0	-32.8385	-34.3551	0.015625	Putative uncharacterized protein	VITISV_006130	Vitis vinifera (Grape)										97
413	OL000413	A5BB71	173	0.0558786	0	0	-30.4137	-39.2048	2.61012e-54	Putative uncharacterized protein	VITISV_020253	Vitis vinifera (Grape)	GO:0003676; GO:0008270	nucleic acid binding; zinc ion binding		IPR021109; IPR005162; IPR001878;						1032
414	OL000414	A5BB92	112	0.0419476	0	0	-30.7273	-38.5775	2.40741e-35	Putative uncharacterized protein	VITISV_010724	Vitis vinifera (Grape)	GO:0005524; GO:0003677; GO:0004518; GO:0017111; GO:0006289; GO:0019538	ATP binding; DNA binding; nuclease activity; nucleoside-triphosphatase activity; nucleotide-excision repair; protein metabolic process	ATP-binding; Chaperone; Nucleotide-binding	IPR003593; IPR013093; IPR003959; IPR018368; IPR001270; IPR019489; IPR004176; IPR023150; IPR001943;			ClpA/clpB family			890
415	OL000415	A5BB95	10	0.00556483	0	0	-32.47	-35.0921	0.000976562	Putative uncharacterized protein	VITISV_002333	Vitis vinifera (Grape)				IPR013103; IPR008700;						599
416	OL000416	A5BBH7	6	0.00336134	0	0	-32.8385	-34.3551	0.015625	Putative uncharacterized protein	VITISV_034005	Vitis vinifera (Grape)	GO:0016020; GO:0005215	membrane; transporter activity		IPR001046;						595
417	OL000417	A5BBJ4	11	0.0130024	0	0	-32.4013	-35.2296	0.000488281	Putative uncharacterized protein	VITISV_009850	Vitis vinifera (Grape)	GO:0016021; GO:0046872; GO:0030001; GO:0055085	integral to membrane; metal ion binding; metal ion transport; transmembrane transport		IPR011541;						282
418	OL000418	A5BBL4	19	0.0315091	0	0	-32.007	-36.0181	1.90735e-06	Putative uncharacterized protein	VITISV_011279	Vitis vinifera (Grape)										201
419	OL000419	A5BBL7	31	0.0132819	0	0	-31.6539	-36.7243	4.65661e-10	Putative uncharacterized protein	VITISV_011285	Vitis vinifera (Grape)	GO:0003723; GO:0043631; GO:0005634; GO:0004652	RNA binding; RNA polyadenylation; nucleus; polynucleotide adenylyltransferase activity		IPR002934; IPR011068; IPR007012; IPR007010; IPR014492;						778
420	OL000420	A5BBM2	54	0.00976668	0	0	-31.2535	-37.525	2.77556e-17	Putative uncharacterized protein	VITISV_010199	Vitis vinifera (Grape)	GO:0005643; GO:0016758; GO:0006810	nuclear pore; transferase activity, transferring hexosyl groups; transport		IPR007231; IPR002213;						1843
421	OL000421	A5BBP6	99	0.101852	0	0	-30.8163	-38.3995	1.97215e-31	Putative uncharacterized protein	VITISV_013668	Vitis vinifera (Grape)	GO:0005622; GO:0003676; GO:0008270	intracellular; nucleic acid binding; zinc ion binding		IPR007087; IPR015880; IPR013087;						324
422	OL000422	A5BBQ4	17	0.00578822	0	0	-32.0872	-35.8576	7.62939e-06	Putative uncharacterized protein	VITISV_016128	Vitis vinifera (Grape)	GO:0008283; GO:0005737; GO:0008262; GO:0006886; GO:0005634	cell proliferation; cytoplasm; importin-alpha export receptor activity; intracellular protein transport; nucleus		IPR011989; IPR016024; IPR005043; IPR013713; IPR001494;						979
423	OL000423	A5BBR9	5	0.00172176	0	0	-32.97	-34.0921	0.03125	Putative uncharacterized protein	VITISV_015983	Vitis vinifera (Grape)	GO:0003677; GO:0015074; GO:0003723; GO:0006278; GO:0003964; GO:0004523	DNA binding; DNA integration; RNA binding; RNA-dependent DNA replication; RNA-directed DNA polymerase activity; ribonuclease H activity		IPR001584; IPR012337; IPR002156; IPR000477;						968
424	OL000424	A5BBS9	195	0.371429	0	0	-30.3273	-39.3775	3.11151e-61	Putative uncharacterized protein	VITISV_012478	Vitis vinifera (Grape)				IPR006936;						175
425	OL000425	A5BBT5	2	0.00130976	0	0	-33.631	-32.7701	1	Putative uncharacterized protein	VITISV_024399	Vitis vinifera (Grape)	GO:0005975; GO:0007047; GO:0004650	carbohydrate metabolic process; cellular cell wall organization; polygalacturonase activity	Cell wall biogenesis/degradation; Glycosidase; Hydrolase	IPR000743; IPR006626; IPR012334; IPR011050;						509
426	OL000426	A5BBT8	61	0.0718492	18	0.0212014	-13.2591	-1.88783	2.26614e-07	Putative uncharacterized protein	VITISV_004355	Vitis vinifera (Grape)				IPR004883;						283
427	OL000427	A5BBZ0	0	0	90	0.182927	-30.9486	38.135	6.46235e-27	Putative uncharacterized protein (Whole genome shotgun sequence of line PN40024, scaffold_85.assembly12x)	VITISV_001330 VIT_00036691001	Vitis vinifera (Grape)	GO:0006810	transport		IPR011038; IPR014878; IPR022939;					17721507;	164
428	OL000428	A5BC26	5	0.010352	5	0.010352	-15.9875	-0.127019	1	Putative uncharacterized protein	VITISV_042545	Vitis vinifera (Grape)	GO:0005576	extracellular region		IPR001283; IPR018244; IPR014044;						161
429	OL000429	A5BC45	39	0.0382353	0	0	-31.4883	-37.0556	9.09495e-13	Putative uncharacterized protein	VITISV_020594	Vitis vinifera (Grape)				IPR010409;						340
430	OL000430	A5BC54	12	0.00328407	8	0.00218938	-15.0169	-0.711982	0.38331	Putative uncharacterized protein	VITISV_022309	Vitis vinifera (Grape)	GO:0016020; GO:0046873; GO:0008270	membrane; metal ion transmembrane transporter activity; zinc ion binding	Metal-binding; Zinc; Zinc-finger	IPR010543; IPR003689; IPR018957; IPR001841; IPR013083;						1218
431	OL000431	A5BC69	31	0.0272647	0	0	-31.6539	-36.7243	4.65661e-10	Putative uncharacterized protein (Fragment)	VITISV_006626	Vitis vinifera (Grape)	GO:0005488; GO:0004665; GO:0006571	binding; prephenate dehydrogenase (NADP+) activity; tyrosine biosynthetic process		IPR012070; IPR016040; IPR003099;						379
432	OL000432	A5BCB5	3	0.00143266	0	0	-33.3385	-33.3551	0.125	Putative uncharacterized protein	VITISV_011084	Vitis vinifera (Grape)	GO:0005488	binding		IPR011989; IPR016024; IPR012954;						698
433	OL000433	A5BCD4	0	0	8	0.00722674	-32.6945	34.6431	0.0078125	Putative uncharacterized protein	VITISV_038748	Vitis vinifera (Grape)										369
434	OL000434	A5BCE4	14	0.00423472	0	0	-32.2273	-35.5775	6.10352e-05	Putative uncharacterized protein	VITISV_012257	Vitis vinifera (Grape)	GO:0003677; GO:0016021; GO:0046983	DNA binding; integral to membrane; protein dimerization activity	Membrane; Transmembrane; Transmembrane helix	IPR004853; IPR007021; IPR008906; IPR012337; IPR003656;						1102
435	OL000435	A5BCJ4	0	0	8	0.00998752	-32.6945	34.6431	0.0078125	Putative uncharacterized protein	VITISV_030966	Vitis vinifera (Grape)										267
436	OL000436	A5BCM9	7	0.00430504	0	0	-32.7273	-34.5775	0.0078125	Putative uncharacterized protein	VITISV_024970	Vitis vinifera (Grape)	GO:0008270	zinc ion binding	Metal-binding; Zinc; Zinc-finger	IPR018957; IPR001841; IPR013083;						542
437	OL000437	A5BCN9	8	0.00716846	0	0	-32.631	-34.7701	0.00390625	Putative uncharacterized protein	VITISV_038874	Vitis vinifera (Grape)	GO:0007049; GO:0051301; GO:0005634	cell cycle; cell division; nucleus	Cell cycle; Cell division; Cyclin	IPR006670; IPR011028; IPR013763; IPR004367; IPR006671;			Cyclin family			372
438	OL000438	A5BCP3	6	0.0047619	0	0	-32.8385	-34.3551	0.015625	Putative uncharacterized protein	VITISV_038878	Vitis vinifera (Grape)	GO:0016491	oxidoreductase activity		IPR006076;						420
439	OL000439	A5BCP6	307	0.598441	78	0.152047	-11.0357	-2.10371	3.37479e-38	Putative uncharacterized protein	VITISV_003681	Vitis vinifera (Grape)	GO:0005507; GO:0009055	copper ion binding; electron carrier activity		IPR008972; IPR003245;						171
440	OL000440	A5BCQ1	3	0.00248139	0	0	-33.3385	-33.3551	0.125	Whole genome shotgun sequence of line PN40024, scaffold_75.assembly12x	VITISV_039237 VIT_00034778001	Vitis vinifera (Grape)	GO:0032580; GO:0008417; GO:0016021; GO:0006486	Golgi cisterna membrane; fucosyltransferase activity; integral to membrane; protein glycosylation	Glycosyltransferase; Golgi apparatus; Membrane; Transferase; Transmembrane	IPR017177; IPR001503;			Glycosyltransferase 10 family		17721507;	403
441	OL000441	A5BCZ2	4	0.00477897	0	0	-33.131	-33.7701	0.0625	Putative uncharacterized protein	VITISV_010981	Vitis vinifera (Grape)	GO:0005488	binding		IPR011990;						279
442	OL000442	A5BD25	7	0.00396825	0	0	-32.7273	-34.5775	0.0078125	Putative uncharacterized protein	VITISV_042829	Vitis vinifera (Grape)	GO:0005975; GO:0043169; GO:0004553	carbohydrate metabolic process; cation binding; hydrolase activity, hydrolyzing O-glycosyl compounds	Glycosidase; Hydrolase	IPR000677; IPR001223; IPR001579; IPR013781; IPR017853;			Glycosyl hydrolase 18 family			588
443	OL000443	A5BD80	70	0.171569	87	0.213235	-12.0233	0.186641	0.424912	Putative uncharacterized protein (Whole genome shotgun sequence of line PN40024, scaffold_66.assembly12x)	VITISV_013686 VIT_00032600001	Vitis vinifera (Grape)	GO:0045454	cell redox homeostasis		IPR005746; IPR017936; IPR012336; IPR013766; IPR012335;					17721507;	136
444	OL000444	A5BDC8	413	0.382407	0	0	-29.786	-40.4601	5.77061e-129	Putative uncharacterized protein	VITISV_008114	Vitis vinifera (Grape)	GO:0016021; GO:0005385	integral to membrane; zinc ion transmembrane transporter activity		IPR003689; IPR004698;						360
445	OL000445	A5BDE5	0	0	5	0.00194477	-33.0335	33.9651	0.0625	Putative uncharacterized protein	VITISV_023316	Vitis vinifera (Grape)	GO:0003950	NAD+ ADP-ribosyltransferase activity		IPR012317; IPR022003;		PARP catalytic domain (1)				857
446	OL000446	A5BDM4	3	0.00232019	0	0	-33.3385	-33.3551	0.125	Putative uncharacterized protein	VITISV_043393	Vitis vinifera (Grape)	GO:0004190; GO:0006508	aspartic-type endopeptidase activity; proteolysis		IPR001461; IPR021109; IPR009007;						431
447	OL000447	A5BDN3	6	0.0020284	0	0	-32.8385	-34.3551	0.015625	Putative uncharacterized protein	VITISV_025564	Vitis vinifera (Grape)	GO:0005524; GO:0004672; GO:0006468	ATP binding; protein kinase activity; protein phosphorylation	ATP-binding; Nucleotide-binding	IPR011009; IPR000719; IPR017441; IPR017442;						986
448	OL000448	A5BDX1	26	0.0311751	0	0	-31.7808	-36.4706	1.49012e-08	Putative uncharacterized protein (Whole genome shotgun sequence of line PN40024, scaffold_5.assembly12x)	VITISV_002501 VIT_00028358001	Vitis vinifera (Grape)	GO:0006897; GO:0016020	endocytosis; membrane		IPR012466;					17721507;	278
449	OL000449	A5BDX9	44	0.0471597	158	0.169346	-11.9278	1.71733	2.70872e-14	Putative uncharacterized protein	VITISV_032961	Vitis vinifera (Grape)	GO:0003677; GO:0005634	DNA binding; nucleus		IPR016177; IPR001739;						311
450	OL000450	A5BE05	18	0.00644468	0	0	-32.046	-35.9401	3.8147e-06	Putative uncharacterized protein	VITISV_032893	Vitis vinifera (Grape)	GO:0005524; GO:0006915; GO:0006952	ATP binding; apoptosis; defense response		IPR000767; IPR002182;						931
451	OL000451	A5BE46	25	0.00614553	0	0	-31.8091	-36.414	2.98023e-08	Putative uncharacterized protein (Fragment)	VITISV_025855	Vitis vinifera (Grape)	GO:0003677; GO:0015074; GO:0008270	DNA binding; DNA integration; zinc ion binding	Metal-binding; Zinc; Zinc-finger	IPR001584; IPR012337; IPR013103; IPR013084; IPR001878;						1356
452	OL000452	A5BE54	117	0.141304	149	0.179952	-11.2646	0.221785	0.197796	Putative uncharacterized protein (Whole genome shotgun sequence of line PN40024, scaffold_108.assembly12x)	VITISV_039065 VIT_00011346001	Vitis vinifera (Grape)	GO:0005741; GO:0008308	mitochondrial outer membrane; voltage-gated anion channel activity		IPR001925;					17721507;	276
453	OL000453	A5BEF7	16	0.0104371	376	0.245271	-12.0321	4.42757	3.54169e-84	Putative uncharacterized protein	VITISV_028823	Vitis vinifera (Grape)	GO:0009055; GO:0020037; GO:0004497; GO:0055114	electron carrier activity; heme binding; monooxygenase activity; oxidation-reduction process	Heme; Iron; Metal-binding; Monooxygenase; Oxidoreductase	IPR001128; IPR017972; IPR002401;			Cytochrome P450 family			511
454	OL000454	A5BEH3	26	0.0716253	0	0	-31.7808	-36.4706	1.49012e-08	Putative uncharacterized protein (Whole genome shotgun sequence of line PN40024, scaffold_3.assembly12x)	VITISV_001903 VIT_00021092001	Vitis vinifera (Grape)				IPR008406;					17721507;	121
455	OL000455	A5BEJ2	75	0.0451264	0	0	-31.0166	-37.999	6.61744e-24	Putative uncharacterized protein	VITISV_038836	Vitis vinifera (Grape)	GO:0016226	iron-sulfur cluster assembly		IPR010231; IPR000825;						554
456	OL000456	A5BEJ7	6	0.00159617	0	0	-32.8385	-34.3551	0.015625	Proline iminopeptidase (EC 3.4.11.5)	VITISV_033329	Vitis vinifera (Grape)	GO:0005524; GO:0004177; GO:0005737; GO:0006468; GO:0004674; GO:0006508	ATP binding; aminopeptidase activity; cytoplasm; protein phosphorylation; protein serine/threonine kinase activity; proteolysis	ATP-binding; Aminopeptidase; Hydrolase; Kinase; Nucleotide-binding; Protease; Serine/threonine-protein kinase; Transferase	IPR000073; IPR013320; IPR011009; IPR001611; IPR005944; IPR002410; IPR000719; IPR017441; IPR017442; IPR008271;	3.4.11.5		Peptidase S33 family; Protein kinase superfamily			1253
457	OL000457	A5BEM6	15	0.0105708	8	0.00563777	-14.856	-1.03391	0.15159	Putative uncharacterized protein	VITISV_021914	Vitis vinifera (Grape)	GO:0005737; GO:0042286; GO:0006779; GO:0030170; GO:0008483	cytoplasm; glutamate-1-semialdehyde 2,1-aminomutase activity; porphyrin biosynthetic process; pyridoxal phosphate binding; transaminase activity	Pyridoxal phosphate	IPR004639; IPR005814; IPR015424; IPR015421; IPR015422;			Class-III pyridoxal-phosphate-dependent aminotransferase family			473
458	OL000458	A5BEN4	0	0	4	0.00461361	-33.1945	33.6431	0.125	Putative uncharacterized protein	VITISV_015731	Vitis vinifera (Grape)	GO:0008253; GO:0005737; GO:0000287	5'-nucleotidase activity; cytoplasm; magnesium ion binding		IPR023214; IPR006434;						289
459	OL000459	A5BES3	3	0.00406504	8	0.0108401	-16.0169	1.28802	0.226562	Putative uncharacterized protein (Whole genome shotgun sequence of line PN40024, scaffold_178.assembly12x)	VITISV_032714 VIT_00003083001	Vitis vinifera (Grape)									17721507;	246
460	OL000460	A5BEX0	0	0	6	0.002	-32.902	34.2281	0.03125	Putative uncharacterized protein	VITISV_013530	Vitis vinifera (Grape)	GO:0005524; GO:0005737; GO:0004826; GO:0006432; GO:0000049	ATP binding; cytoplasm; phenylalanine-tRNA ligase activity; phenylalanyl-tRNA aminoacylation; tRNA binding		IPR019446;						1000
461	OL000461	A5BEX5	135	0.0885827	22	0.0144357	-12.5413	-2.7444	2.29208e-23	Putative uncharacterized protein	VITISV_003983	Vitis vinifera (Grape)	GO:0016831; GO:0019752; GO:0030170	carboxy-lyase activity; carboxylic acid metabolic process; pyridoxal phosphate binding	Lyase; Pyridoxal phosphate	IPR010977; IPR002129; IPR015424; IPR015421; IPR015422; IPR021115;			Group II decarboxylase family			508
462	OL000462	A5BF04	28	0.0288066	0	0	-31.7273	-36.5775	3.72529e-09	Putative uncharacterized protein	VITISV_020254	Vitis vinifera (Grape)	GO:0020037; GO:0055114; GO:0004601; GO:0006979	heme binding; oxidation-reduction process; peroxidase activity; response to oxidative stress	Heme; Iron; Metal-binding; Oxidoreductase; Peroxidase	IPR010255; IPR002016; IPR000823; IPR019794; IPR019793;						324
463	OL000463	A5BF42	0	0	5	0.00601685	-33.0335	33.9651	0.0625	Putative uncharacterized protein	VITISV_019793	Vitis vinifera (Grape)										277
464	OL000464	A5BF83	145	0.137702	0	0	-30.541	-38.9501	1.4013e-45	Putative uncharacterized protein	VITISV_029272	Vitis vinifera (Grape)	GO:0016021; GO:0005385	integral to membrane; zinc ion transmembrane transporter activity		IPR003689; IPR004698;						351
465	OL000465	A5BFB0	4	0.00146039	0	0	-33.131	-33.7701	0.0625	Putative uncharacterized protein	VITISV_044118	Vitis vinifera (Grape)				IPR021480;						913
466	OL000466	A5BFC7	8	0.018648	9	0.020979	-15.2245	0.0429059	1	Putative uncharacterized protein	VITISV_019845	Vitis vinifera (Grape)				IPR004360;						143
467	OL000467	A5BFG9	3	0.0021097	0	0	-33.3385	-33.3551	0.125	Putative uncharacterized protein	VITISV_009698	Vitis vinifera (Grape)	GO:0005622; GO:0003676; GO:0008270	intracellular; nucleic acid binding; zinc ion binding		IPR007087; IPR015880; IPR013087;						474
468	OL000468	A5BFI4	67	0.0465278	15	0.0104167	-13.3229	-2.28622	4.06796e-10	Putative uncharacterized protein	VITISV_041935	Vitis vinifera (Grape)	GO:0009055; GO:0020037; GO:0004497; GO:0055114	electron carrier activity; heme binding; monooxygenase activity; oxidation-reduction process	Heme; Iron; Metal-binding; Monooxygenase; Oxidoreductase	IPR001128; IPR017972; IPR002401;			Cytochrome P450 family			480
469	OL000469	A5BFM6	4	0.0021966	0	0	-33.131	-33.7701	0.0625	Putative uncharacterized protein	VITISV_002044	Vitis vinifera (Grape)				IPR019358;						607
470	OL000470	A5BFN3	0	0	22	0.0183333	-31.9648	36.1026	4.76837e-07	Putative uncharacterized protein	VITISV_023824	Vitis vinifera (Grape)	GO:0005524; GO:0006468; GO:0004674	ATP binding; protein phosphorylation; protein serine/threonine kinase activity	ATP-binding; Kinase; Nucleotide-binding; Serine/threonine-protein kinase; Transferase	IPR000961; IPR011009; IPR000719; IPR017441; IPR017442; IPR008271; IPR002290;		AGC-kinase C-terminal domain (1)				400
471	OL000471	A5BFQ1	0	0	3	0.00213675	-33.402	33.2281	0.25	Putative uncharacterized protein	VITISV_017226	Vitis vinifera (Grape)			Leucine-rich repeat; Repeat	IPR001611; IPR013210;						468
472	OL000472	A5BFT8	0	0	4	0.00199005	-33.1945	33.6431	0.125	Putative uncharacterized protein	VITISV_012480	Vitis vinifera (Grape)				IPR007941;						670
473	OL000473	A5BFZ4	5	0.00407498	0	0	-32.97	-34.0921	0.03125	Putative uncharacterized protein	VITISV_001105	Vitis vinifera (Grape)	GO:0005488	binding		IPR011989; IPR021850;						409
474	OL000474	A5BG04	4	0.00231481	0	0	-33.131	-33.7701	0.0625	Putative uncharacterized protein	VITISV_030401	Vitis vinifera (Grape)	GO:0016021; GO:0005743; GO:0008565	integral to membrane; mitochondrial inner membrane; protein transporter activity	Membrane; Transmembrane; Transmembrane helix	IPR003397;						576
475	OL000475	A5BG14	5	0.00410509	0	0	-32.97	-34.0921	0.03125	Putative uncharacterized protein	VITISV_015889	Vitis vinifera (Grape)	GO:0003824	catalytic activity		IPR001932; IPR015655;		PP2C-like domain (1)				406
476	OL000476	A5BG30	6	0.00204499	15	0.00511247	-15.0635	1.19491	0.0783539	Putative uncharacterized protein	VITISV_021939	Vitis vinifera (Grape)	GO:0005488; GO:0030234; GO:0000502; GO:0042176	binding; enzyme regulator activity; proteasome complex; regulation of protein catabolic process		IPR016642; IPR002015; IPR011989; IPR016024;						978
477	OL000477	A5BG35	0	0	50	0.0280112	-31.3726	37.287	3.55271e-15	Putative uncharacterized protein	VITISV_005997	Vitis vinifera (Grape)	GO:0016829; GO:0000287	lyase activity; magnesium ion binding	Magnesium	IPR001906; IPR005630; IPR008930; IPR008949;						595
478	OL000478	A5BG37	6	0.00522193	0	0	-32.8385	-34.3551	0.015625	Putative uncharacterized protein	VITISV_005999	Vitis vinifera (Grape)				IPR002885;						383
479	OL000479	A5BG94	0	0	6	0.00211416	-32.902	34.2281	0.03125	Putative uncharacterized protein	VITISV_040395	Vitis vinifera (Grape)	GO:0003677; GO:0009734; GO:0005634; GO:0046983; GO:0006355	DNA binding; auxin mediated signaling pathway; nucleus; protein dimerization activity; regulation of transcription, DNA-dependent	Auxin signaling pathway; DNA-binding; Nucleus; Transcription; Transcription regulation	IPR003311; IPR011525; IPR010525; IPR015300; IPR003340;		Aux/IAA-ARF domain (1)				946
480	OL000480	A5BGC9	0	0	105	0.0708502	-30.8374	38.3574	2.05104e-29	6-phosphogluconate dehydrogenase, decarboxylating (EC 1.1.1.44)	VITISV_008240	Vitis vinifera (Grape)	GO:0050661; GO:0006098; GO:0004616	NADP binding; pentose-phosphate shunt; phosphogluconate dehydrogenase (decarboxylating) activity	NADP; Oxidoreductase	IPR008927; IPR006114; IPR006113; IPR006115; IPR013328; IPR012284; IPR016040;	1.1.1.44		6-phosphogluconate dehydrogenase family			494
481	OL000481	A5BGD4	108	0.0519481	0	0	-30.7535	-38.525	3.85186e-34	Putative uncharacterized protein	VITISV_010435	Vitis vinifera (Grape)	GO:0003677; GO:0005634; GO:0006355; GO:0000156	DNA binding; nucleus; regulation of transcription, DNA-dependent; two-component response regulator activity	Nucleus	IPR011006; IPR009057; IPR012287; IPR006447; IPR014778; IPR017053; IPR001789; IPR017930;						693
482	OL000482	A5BGD6	10	0.0106496	0	0	-32.47	-35.0921	0.000976562	Putative uncharacterized protein (Fragment)	VITISV_034298	Vitis vinifera (Grape)				IPR004873;						313
483	OL000483	A5BGF1	0	0	12	0.0487805	-32.402	35.2281	0.000488281	Putative uncharacterized protein	VITISV_024942	Vitis vinifera (Grape)				IPR012552;						82
484	OL000484	A5BGF3	50	0.0395883	0	0	-31.3091	-37.414	4.44089e-16	Putative uncharacterized protein	VITISV_038603	Vitis vinifera (Grape)	GO:0016021	integral to membrane		IPR009637;						421
485	OL000485	A5BGG6	73	0.0813824	154	0.171683	-11.5811	0.949943	1.92306e-06	Putative uncharacterized protein (Whole genome shotgun sequence of line PN40024, scaffold_235.assembly12x)	VITISV_031346 VIT_00004812001	Vitis vinifera (Grape)				IPR012989; IPR001012;					17721507;	299
486	OL000486	A5BGH1	0	0	7	0.00137013	-32.7908	34.4505	0.015625	Putative uncharacterized protein	VITISV_007119	Vitis vinifera (Grape)	GO:0003723; GO:0006278; GO:0003964	RNA binding; RNA-dependent DNA replication; RNA-directed DNA polymerase activity		IPR005135; IPR000477; IPR007949; IPR012977;		Reverse transcriptase domain (1)				1703
487	OL000487	A5BGI9	0	0	4	0.00358423	-33.1945	33.6431	0.125	Putative uncharacterized protein	VITISV_009629	Vitis vinifera (Grape)			Repeat; WD repeat	IPR015943; IPR001680; IPR011046; IPR019782; IPR019775; IPR017986; IPR019781;						372
488	OL000488	A5BGJ2	8	0.00456621	0	0	-32.631	-34.7701	0.00390625	Putative uncharacterized protein	VITISV_005903	Vitis vinifera (Grape)	GO:0005524; GO:0003702; GO:0003824; GO:0005674; GO:0006367	ATP binding; RNA polymerase II transcription factor activity; catalytic activity; transcription factor TFIIF complex; transcription initiation from RNA polymerase II promoter		IPR003196; IPR011039; IPR011991;						584
489	OL000489	A5BGJ5	0	0	4	0.000698812	-33.1945	33.6431	0.125	Putative uncharacterized protein	VITISV_012309	Vitis vinifera (Grape)	GO:0016020	membrane		IPR004263;						1908
490	OL000490	A5BGN7	15	0.0195312	0	0	-32.1775	-35.677	3.05176e-05	Putative uncharacterized protein	VITISV_031365	Vitis vinifera (Grape)										256
491	OL000491	A5BGR7	33	0.0415094	15	0.0188679	-13.8338	-1.26452	0.00380165	Putative uncharacterized protein (Whole genome shotgun sequence of line PN40024, scaffold_11.assembly12x)	VITISV_007099 VIT_00011898001	Vitis vinifera (Grape)									17721507;	265
492	OL000492	A5BGS9	13	0.0138445	8	0.0085197	-14.9592	-0.827459	0.286279	Putative uncharacterized protein	VITISV_000787	Vitis vinifera (Grape)			Repeat; WD repeat	IPR020472; IPR015943; IPR001680; IPR019782; IPR017986; IPR019781;						313
493	OL000493	A5BGV7	203	0.116266	0	0	-30.2983	-39.4355	1.21543e-63	Putative uncharacterized protein	VITISV_012510	Vitis vinifera (Grape)	GO:0016758	transferase activity, transferring hexosyl groups		IPR002213;						582
494	OL000494	A5BGY6	3	0.00442478	43	0.0634218	-14.8038	3.71428	4.62194e-10	Putative uncharacterized protein	VITISV_039255	Vitis vinifera (Grape)	GO:0005525; GO:0015031; GO:0007264	GTP binding; protein transport; small GTPase mediated signal transduction	GTP-binding; Nucleotide-binding	IPR003579; IPR013753; IPR001806; IPR005225; IPR020851;			Small GTPase superfamily, Rab family			226
495	OL000495	A5BGZ7	24	0.0304183	161	0.204056	-12.3515	2.61894	8.57383e-24	Putative uncharacterized protein (Whole genome shotgun sequence of line PN40024, scaffold_7.assembly12x)	VITISV_021798 VIT_00033293001	Vitis vinifera (Grape)	GO:0006725; GO:0008198; GO:0055114; GO:0016701; GO:0008270	cellular aromatic compound metabolic process; ferrous iron binding; oxidation-reduction process; oxidoreductase activity, acting on single donors with incorporation of molecular oxygen; zinc ion binding		IPR014436; IPR004183;					17721507;	263
496	OL000496	A5BGZ9	73	0.0515537	194	0.137006	-11.4145	1.28307	6.9527e-12	Putative uncharacterized protein	VITISV_030046	Vitis vinifera (Grape)	GO:0016758	transferase activity, transferring hexosyl groups	Glycosyltransferase; Transferase	IPR002213;			UDP-glycosyltransferase family			472
497	OL000497	A5BH10	0	0	20	0.0185185	-32.0335	35.9651	1.90735e-06	Putative uncharacterized protein	VITISV_041951	Vitis vinifera (Grape)	GO:0008168; GO:0006694	methyltransferase activity; steroid biosynthetic process		IPR013216; IPR013705;						360
498	OL000498	A5BH41	5	0.00648508	0	0	-32.97	-34.0921	0.03125	Putative uncharacterized protein (Whole genome shotgun sequence of line PN40024, scaffold_63.assembly12x)	VITISV_017085 VIT_00031784001	Vitis vinifera (Grape)	GO:0003676; GO:0005634; GO:0008270	nucleic acid binding; nucleus; zinc ion binding		IPR000690; IPR013085;					17721507;	257
499	OL000499	A5BH42	0	0	6	0.00546448	-32.902	34.2281	0.03125	Putative uncharacterized protein	VITISV_017086	Vitis vinifera (Grape)				IPR012442;						366
500	OL000500	A5BH63	15	0.00664894	0	0	-32.1775	-35.677	3.05176e-05	Putative uncharacterized protein	VITISV_035622	Vitis vinifera (Grape)	GO:0005524; GO:0006468; GO:0004674	ATP binding; protein phosphorylation; protein serine/threonine kinase activity		IPR011009; IPR000719; IPR017442; IPR008271;						752
501	OL000501	A5BH65	92	0.223844	56	0.136253	-12.144	-0.843226	0.000535676	40S ribosomal protein S24	VITISV_035625	Vitis vinifera (Grape)	GO:0000166; GO:0005840; GO:0003735; GO:0006412	nucleotide binding; ribosome; structural constituent of ribosome; translation	Ribonucleoprotein; Ribosomal protein	IPR012677; IPR012678; IPR001976; IPR018098;			Ribosomal protein S24e family			137
502	OL000502	A5BH86	173	0.343254	24	0.047619	-12.2996	-2.97668	8.94985e-32	Putative uncharacterized protein (Whole genome shotgun sequence of line PN40024, scaffold_7.assembly12x)	VITISV_023651 VIT_00033966001	Vitis vinifera (Grape)	GO:0003677; GO:0005634	DNA binding; nucleus		IPR000910; IPR009071;					17721507;	168
503	OL000503	A5BHD4	5	0.000744713	5	0.000744713	-15.9875	-0.127019	1	Putative uncharacterized protein	VITISV_020586	Vitis vinifera (Grape)	GO:0005509; GO:0008270	calcium ion binding; zinc ion binding		IPR001715; IPR022702; IPR011992; IPR001965; IPR013083;						2238
504	OL000504	A5BHE7	0	0	7	0.0103704	-32.7908	34.4505	0.015625	Putative uncharacterized protein	VITISV_012122	Vitis vinifera (Grape)	GO:0003824; GO:0016020	catalytic activity; membrane		IPR016118; IPR000326;						225
505	OL000505	A5BHF6	0	0	4	0.00134816	-33.1945	33.6431	0.125	Putative uncharacterized protein	VITISV_000297	Vitis vinifera (Grape)	GO:0005524; GO:0005874; GO:0003777; GO:0007018	ATP binding; microtubule; microtubule motor activity; microtubule-based movement	ATP-binding; Microtubule; Motor protein; Nucleotide-binding	IPR019821; IPR001752;		Kinesin-motor domain (1)	Kinesin-like protein family			989
506	OL000506	A5BHG9	0	0	10	0.00440335	-32.5335	34.9651	0.00195312	Putative uncharacterized protein	VITISV_011670	Vitis vinifera (Grape)	GO:0005524; GO:0008026; GO:0003676	ATP binding; ATP-dependent helicase activity; nucleic acid binding	ATP-binding; Helicase; Hydrolase; Nucleotide-binding	IPR014001; IPR011545; IPR001650; IPR014014;						757
507	OL000507	A5BHI9	0	0	26	0.0199234	-31.8443	36.3436	2.98023e-08	CBL-interacting protein kinase 08	CIPK08 VITISV_039900	Vitis vinifera (Grape)	GO:0005524; GO:0006468; GO:0004674; GO:0007165	ATP binding; protein phosphorylation; protein serine/threonine kinase activity; signal transduction	ATP-binding; Kinase; Nucleotide-binding; Serine/threonine-protein kinase; Transferase	IPR011009; IPR018451; IPR004041; IPR000719; IPR017441; IPR017442; IPR008271; IPR002290;		NAF domain (1); Protein kinase domain (1)				435
508	OL000508	A5BHM0	0	0	7	0.0119048	-32.7908	34.4505	0.015625	Putative uncharacterized protein	VITISV_029346	Vitis vinifera (Grape)										196
509	OL000509	A5BHR1	145	0.121136	98	0.0818713	-11.4121	-0.692218	0.000197759	Putative uncharacterized protein	VITISV_034794	Vitis vinifera (Grape)				IPR000073; IPR022742;						399
510	OL000510	A5BHS6	22	0.00639349	4	0.00116245	-15.0797	-2.58645	0.000310749	Putative uncharacterized protein	VITISV_020810	Vitis vinifera (Grape)	GO:0016787; GO:0008270	hydrolase activity; zinc ion binding		IPR018289; IPR000270; IPR004332; IPR006564; IPR007527;						1147
511	OL000511	A5BHT3	0	0	58	0.053407	-31.2655	37.5011	1.38778e-17	Putative uncharacterized protein	VITISV_020818	Vitis vinifera (Grape)				IPR012336; IPR012335;						362
512	OL000512	A5BHU2	18	0.0096	26	0.0138667	-13.8742	0.403496	0.451381	Putative uncharacterized protein	VITISV_032133	Vitis vinifera (Grape)	GO:0006904	vesicle docking involved in exocytosis		IPR001619;						625
513	OL000513	A5BHU8	87	0.0299897	0	0	-30.9095	-38.2131	1.61559e-27	Putative uncharacterized protein	VITISV_025316	Vitis vinifera (Grape)	GO:0003677; GO:0005634	DNA binding; nucleus		IPR002110; IPR020683; IPR004333;						967
514	OL000514	A5BI34	3	0.000755287	0	0	-33.3385	-33.3551	0.125	Putative uncharacterized protein	VITISV_037547	Vitis vinifera (Grape)	GO:0005524; GO:0006468; GO:0004674; GO:0008270	ATP binding; protein phosphorylation; protein serine/threonine kinase activity; zinc ion binding	ATP-binding; Kinase; Metal-binding; Nucleotide-binding; Serine/threonine-protein kinase; Transferase; Zinc; Zinc-finger	IPR011009; IPR000719; IPR017441; IPR017442; IPR008271; IPR002035; IPR018957; IPR001841; IPR013083;			Protein kinase superfamily			1324
515	OL000515	A5BI58	0	0	6	0.00318979	-32.902	34.2281	0.03125	Putative uncharacterized protein	VITISV_021220	Vitis vinifera (Grape)				IPR002885;						627
516	OL000516	A5BI87	5	0.00473485	0	0	-32.97	-34.0921	0.03125	Whole genome shotgun sequence of line PN40024, scaffold_0.assembly12x	VITISV_011081 VIT_00007646001	Vitis vinifera (Grape)	GO:0005524; GO:0006468; GO:0004674	ATP binding; protein phosphorylation; protein serine/threonine kinase activity	ATP-binding; Kinase; Nucleotide-binding; Serine/threonine-protein kinase; Transferase	IPR011009; IPR000719; IPR017441; IPR001245; IPR015784; IPR008271;			Protein kinase superfamily		17721507;	352
517	OL000517	A5BIA6	47	0.0565584	0	0	-31.3537	-37.3247	3.55271e-15	Putative uncharacterized protein	VITISV_022466	Vitis vinifera (Grape)				IPR001810; IPR022364;		F-box domain (1)				277
518	OL000518	A5BIA8	0	0	5	0.00672043	-33.0335	33.9651	0.0625	Putative uncharacterized protein	VITISV_022468	Vitis vinifera (Grape)				IPR001810; IPR022364;		F-box domain (1)				248
519	OL000519	A5BIB3	6	0.005	0	0	-32.8385	-34.3551	0.015625	Putative uncharacterized protein	VITISV_016788	Vitis vinifera (Grape)				IPR013863; IPR015943;						400
520	OL000520	A5BID5	72	0.090566	4	0.00503145	-14.2245	-4.29694	5.23824e-19	Putative uncharacterized protein	VITISV_015622	Vitis vinifera (Grape)	GO:0003676; GO:0005634	nucleic acid binding; nucleus		IPR006941; IPR012337;						265
521	OL000521	A5BIQ8	0	0	55	0.0671551	-31.3038	37.4245	1.11022e-16	Putative uncharacterized protein	VITISV_042472	Vitis vinifera (Grape)	GO:0003723; GO:0015935; GO:0003735; GO:0006412	RNA binding; small ribosomal subunit; structural constituent of ribosome; translation	Ribonucleoprotein; Ribosomal protein	IPR014720; IPR000851; IPR005324; IPR020568; IPR014721; IPR005711; IPR013810; IPR018192;			Ribosomal protein S5P family			273
522	OL000522	A5BIR8	7	0.00925926	4	0.00529101	-15.9057	-0.934374	0.387695	Putative uncharacterized protein	VITISV_012042	Vitis vinifera (Grape)	GO:0007050; GO:0004861; GO:0005634	cell cycle arrest; cyclin-dependent protein kinase inhibitor activity; nucleus		IPR003175; IPR016701;						252
523	OL000523	A5BIW0	32	0.0309179	7	0.00676329	-14.4057	-2.31966	8.36459e-06	Whole genome shotgun sequence of line PN40024, scaffold_5.assembly12x	VITISV_040417 VIT_00028094001	Vitis vinifera (Grape)	GO:0031072; GO:0006457; GO:0051082	heat shock protein binding; protein folding; unfolded protein binding	Chaperone	IPR002939; IPR001623; IPR018253; IPR008971; IPR003095;					17721507;	345
524	OL000524	A5BIX9	8	0.00738689	0	0	-32.631	-34.7701	0.00390625	Putative uncharacterized protein	VITISV_014258	Vitis vinifera (Grape)	GO:0008270	zinc ion binding	Metal-binding; Zinc; Zinc-finger	IPR018957; IPR001841; IPR013083;						361
525	OL000525	A5BJ27	89	0.101947	17	0.0194731	-13.0278	-2.51529	3.77738e-14	Putative uncharacterized protein	VITISV_041199	Vitis vinifera (Grape)				IPR006628;						291
526	OL000526	A5BJ68	0	0	5	0.00367107	-33.0335	33.9651	0.0625	Putative uncharacterized protein	VITISV_007275	Vitis vinifera (Grape)	GO:0050662; GO:0004367; GO:0009331; GO:0006072; GO:0055114	coenzyme binding; glycerol-3-phosphate dehydrogenase [NAD+] activity; glycerol-3-phosphate dehydrogenase complex; glycerol-3-phosphate metabolic process; oxidation-reduction process		IPR008927; IPR013328; IPR006168; IPR006109;						454
527	OL000527	A5BJA7	85	0.0893796	0	0	-30.9263	-38.1795	6.46235e-27	Putative uncharacterized protein	VITISV_022504	Vitis vinifera (Grape)	GO:0043565; GO:0003700	sequence-specific DNA binding; sequence-specific DNA binding transcription factor activity		IPR003657;						317
528	OL000528	A5BJC3	14	0.0175439	0	0	-32.2273	-35.5775	6.10352e-05	Putative uncharacterized protein (Whole genome shotgun sequence of line PN40024, scaffold_11.assembly12x)	VITISV_038200 VIT_00012236001	Vitis vinifera (Grape)	GO:0017057; GO:0006098	6-phosphogluconolactonase activity; pentose-phosphate shunt		IPR005900;					17721507;	266
529	OL000529	A5BJF0	4	0.00813008	0	0	-33.131	-33.7701	0.0625	Putative uncharacterized protein (Whole genome shotgun sequence of line PN40024, scaffold_8.assembly12x)	VITISV_004445 VIT_00035773001	Vitis vinifera (Grape)	GO:0008080	N-acetyltransferase activity		IPR000182; IPR016181;					17721507;	164
530	OL000530	A5BJJ8	6	0.004329	0	0	-32.8385	-34.3551	0.015625	CBL-interacting protein kinase 07	CIPK07 VITISV_040419	Vitis vinifera (Grape)	GO:0005524; GO:0006468; GO:0004674; GO:0007165	ATP binding; protein phosphorylation; protein serine/threonine kinase activity; signal transduction	ATP-binding; Kinase; Nucleotide-binding; Serine/threonine-protein kinase; Transferase	IPR001772; IPR011009; IPR018451; IPR004041; IPR000719; IPR017441; IPR017442; IPR008271; IPR002290;		NAF domain (1); Protein kinase domain (1)				462
531	OL000531	A5BJK3	7	0.00389538	0	0	-32.7273	-34.5775	0.0078125	Putative uncharacterized protein	VITISV_029502	Vitis vinifera (Grape)	GO:0005524; GO:0005737; GO:0004827; GO:0006433	ATP binding; cytoplasm; proline-tRNA ligase activity; prolyl-tRNA aminoacylation		IPR002314; IPR006195; IPR004154; IPR002316; IPR004499; IPR017449; IPR016061;						599
532	OL000532	A5BJM1	7	0.00330033	0	0	-32.7273	-34.5775	0.0078125	Putative uncharacterized protein	VITISV_003834	Vitis vinifera (Grape)				IPR004082; IPR008957; IPR003961; IPR013783;						707
533	OL000533	A5BJP0	7	0.00861009	0	0	-32.7273	-34.5775	0.0078125	Putative uncharacterized protein (Whole genome shotgun sequence of line PN40024, scaffold_102.assembly12x)	VITISV_001298 VIT_00010795001	Vitis vinifera (Grape)	GO:0016021	integral to membrane		IPR022764;					17721507;	271
534	OL000534	A5BJU2	8	0.00668338	0	0	-32.631	-34.7701	0.00390625	Putative uncharacterized protein	VITISV_037757	Vitis vinifera (Grape)										399
535	OL000535	A5BJU6	6	0.00185874	0	0	-32.8385	-34.3551	0.015625	Putative uncharacterized protein	VITISV_037761	Vitis vinifera (Grape)	GO:0008270	zinc ion binding		IPR018289; IPR000270; IPR004332; IPR006564; IPR007527;						1076
536	OL000536	A5BJW9	0	0	2	0.00138026	-33.6945	32.6431	0.5	Putative uncharacterized protein	VITISV_036765	Vitis vinifera (Grape)	GO:0005524; GO:0005737; GO:0004819; GO:0006425	ATP binding; cytoplasm; glutamine-tRNA ligase activity; glutaminyl-tRNA aminoacylation		IPR004514; IPR000924; IPR020061; IPR020058; IPR020059; IPR020056; IPR011035; IPR014729;						483
537	OL000537	A5BK32	42	0.0603448	0	0	-31.4348	-37.1625	1.13687e-13	Putative uncharacterized protein	VITISV_005798	Vitis vinifera (Grape)										232
538	OL000538	A5BK88	95	0.0682471	17	0.0122126	-12.9808	-2.60941	1.47742e-15	Putative uncharacterized protein	VITISV_025150	Vitis vinifera (Grape)	GO:0003676; GO:0000166	nucleic acid binding; nucleotide binding		IPR012677; IPR000504;						464
539	OL000539	A5BK99	69	0.0341246	0	0	-31.0767	-37.8787	4.23517e-22	Putative uncharacterized protein	VITISV_014472	Vitis vinifera (Grape)	GO:0003676; GO:0008270	nucleic acid binding; zinc ion binding	ANK repeat; Metal-binding; Repeat; Zinc	IPR002110; IPR020683; IPR000571;						674
540	OL000540	A5BKB8	31	0.0297791	621	0.596542	-11.1931	4.19723	2.81035e-132	Putative uncharacterized protein	VITISV_001840	Vitis vinifera (Grape)										347
541	OL000541	A5BKD6	21	0.0123239	0	0	-31.9348	-36.1625	4.76837e-07	Putative uncharacterized protein	VITISV_005001	Vitis vinifera (Grape)				IPR009291;						568
542	OL000542	A5BKG6	6	0.005	7	0.00583333	-15.6133	0.0953733	1	Putative uncharacterized protein	VITISV_012217	Vitis vinifera (Grape)	GO:0005524; GO:0006468; GO:0004674	ATP binding; protein phosphorylation; protein serine/threonine kinase activity	ATP-binding; Kinase; Nucleotide-binding; Serine/threonine-protein kinase; Transferase	IPR011009; IPR000719; IPR017441; IPR017442; IPR008271;			Protein kinase superfamily			400
543	OL000543	A5BKH1	132	0.0948276	0	0	-30.6088	-38.8145	1.14794e-41	CBL-interacting protein kinase 01	CIPK01 VITISV_006470	Vitis vinifera (Grape)	GO:0005524; GO:0006468; GO:0004674; GO:0007165	ATP binding; protein phosphorylation; protein serine/threonine kinase activity; signal transduction	ATP-binding; Kinase; Nucleotide-binding; Serine/threonine-protein kinase; Transferase	IPR011009; IPR018451; IPR004041; IPR000719; IPR017441; IPR017442; IPR008271; IPR002290;		NAF domain (1); Protein kinase domain (1)				464
544	OL000544	A5BKI4	17	0.0140612	0	0	-32.0872	-35.8576	7.62939e-06	Putative uncharacterized protein	VITISV_043754	Vitis vinifera (Grape)	GO:0015995; GO:0005506; GO:0048529; GO:0055114; GO:0015979	chlorophyll biosynthetic process; iron ion binding; magnesium-protoporphyrin IX monomethyl ester (oxidative) cyclase activity; oxidation-reduction process; photosynthesis		IPR008434; IPR012347; IPR009078; IPR003251;						403
545	OL000545	A5BKL3	0	0	29	0.0280193	-31.7655	36.5011	3.72529e-09	Putative uncharacterized protein	VITISV_043825	Vitis vinifera (Grape)	GO:0055114; GO:0016491; GO:0008270	oxidation-reduction process; oxidoreductase activity; zinc ion binding		IPR013149; IPR002085; IPR011032; IPR016040;						345
546	OL000546	A5BKM2	5	0.00863558	0	0	-32.97	-34.0921	0.03125	Putative uncharacterized protein (Whole genome shotgun sequence of line PN40024, scaffold_11.assembly12x)	VITISV_027945 VIT_00011846001	Vitis vinifera (Grape)				IPR009606;					17721507;	193
547	OL000547	A5BKM5	5	0.00268817	0	0	-32.97	-34.0921	0.03125	Putative uncharacterized protein	VITISV_027948	Vitis vinifera (Grape)	GO:0005524; GO:0006468; GO:0004674	ATP binding; protein phosphorylation; protein serine/threonine kinase activity	ATP-binding; Kinase; Nucleotide-binding; Serine/threonine-protein kinase; Transferase	IPR011009; IPR000719; IPR017441; IPR017442; IPR008271;			Protein kinase superfamily			620
548	OL000548	A5BKN3	10	0.00326158	0	0	-32.47	-35.0921	0.000976562	Putative uncharacterized protein	VITISV_042276	Vitis vinifera (Grape)	GO:0008270	zinc ion binding	Metal-binding; Zinc; Zinc-finger	IPR013103; IPR018957; IPR001841; IPR013083;						1022
549	OL000549	A5BKX2	6	0.0136986	0	0	-32.8385	-34.3551	0.015625	Putative uncharacterized protein	VITISV_033684 VITISV_034088	Vitis vinifera (Grape)	GO:0005840; GO:0003735; GO:0006412	ribosome; structural constituent of ribosome; translation	Ribonucleoprotein; Ribosomal protein	IPR001196; IPR021131;			Ribosomal protein L15P family			146
550	OL000550	A5BKY5	4	0.0104167	0	0	-33.131	-33.7701	0.0625	Putative uncharacterized protein (Whole genome shotgun sequence of line PN40024, scaffold_24.assembly12x)	VITISV_015104 VIT_00019325001	Vitis vinifera (Grape)				IPR019835; IPR003121;					17721507;	128
551	OL000551	A5BKZ8	17	0.0165209	0	0	-32.0872	-35.8576	7.62939e-06	Putative uncharacterized protein	VITISV_023247	Vitis vinifera (Grape)	GO:0006915	apoptosis		IPR003103; IPR019955;						343
552	OL000552	A5BL00	0	0	28	0.0189702	-31.7908	36.4505	7.45058e-09	Putative uncharacterized protein	VITISV_030408	Vitis vinifera (Grape)	GO:0016758	transferase activity, transferring hexosyl groups	Glycosyltransferase; Transferase	IPR002213;			UDP-glycosyltransferase family			492
553	OL000553	A5BL08	17	0.0153568	0	0	-32.0872	-35.8576	7.62939e-06	Putative uncharacterized protein	VITISV_036876	Vitis vinifera (Grape)			Repeat; WD repeat	IPR015943; IPR001680; IPR011046; IPR019782; IPR017986; IPR019781;						369
554	OL000554	A5BL48	6	0.00194363	0	0	-32.8385	-34.3551	0.015625	Putative uncharacterized protein	VITISV_039795	Vitis vinifera (Grape)	GO:0003677	DNA binding		IPR017956; IPR005175; IPR007145;						1029
555	OL000555	A5BL74	11	0.00675261	0	0	-32.4013	-35.2296	0.000488281	Putative uncharacterized protein	VITISV_003927	Vitis vinifera (Grape)			Repeat; WD repeat	IPR015943; IPR001680; IPR011046; IPR019782; IPR019775; IPR017986; IPR019781;						543
556	OL000556	A5BLA4	0	0	21	0.0217391	-31.9983	36.0354	9.53674e-07	Putative uncharacterized protein	VITISV_015341	Vitis vinifera (Grape)	GO:0005488; GO:0016021; GO:0005743; GO:0055085	binding; integral to membrane; mitochondrial inner membrane; transmembrane transport	Membrane; Repeat; Transmembrane; Transmembrane helix; Transport	IPR002067; IPR018108; IPR023395;			Mitochondrial carrier family			322
557	OL000557	A5BLE6	15	0.0215517	58	0.0833333	-13.427	1.82407	1.52566e-06	Putative uncharacterized protein	VITISV_043720	Vitis vinifera (Grape)	GO:0008270	zinc ion binding	Metal-binding; Zinc; Zinc-finger	IPR018957; IPR001841; IPR013083; IPR017907;						232
558	OL000558	A5BLF1	39	0.0411392	0	0	-31.4883	-37.0556	9.09495e-13	Putative uncharacterized protein	VITISV_010562	Vitis vinifera (Grape)	GO:0005975	carbohydrate metabolic process		IPR013096; IPR011051; IPR012100; IPR003500; IPR014710;						316
559	OL000559	A5BLG4	9	0.00489396	0	0	-32.546	-34.9401	0.00195312	Putative uncharacterized protein	VITISV_005973	Vitis vinifera (Grape)	GO:0005524; GO:0016301	ATP binding; kinase activity	ATP-binding; Kinase; Nucleotide-binding; Transferase	IPR006204; IPR013750; IPR016005; IPR020568; IPR014721;			GHMP kinase family			613
560	OL000560	A5BLI8	3	0.00373134	0	0	-33.3385	-33.3551	0.125	Putative uncharacterized protein	VITISV_037591	Vitis vinifera (Grape)				IPR012442;						268
561	OL000561	A5BLJ1	66	0.0305556	7	0.00324074	-13.8835	-3.36406	1.16417e-14	Putative uncharacterized protein	VITISV_000965	Vitis vinifera (Grape)	GO:0003676; GO:0000166	nucleic acid binding; nucleotide binding		IPR022364; IPR012677; IPR000504;						720
562	OL000562	A5BLJ8	98	0.179487	0	0	-30.8236	-38.3849	3.94431e-31	Whole genome shotgun sequence of line PN40024, scaffold_7.assembly12x	VITISV_019710 VIT_00033629001	Vitis vinifera (Grape)	GO:0016787	hydrolase activity	Hydrolase	IPR020084; IPR000086; IPR015797;			Nudix hydrolase family		17721507;	182
563	OL000563	A5BLK2	5	0.00216169	0	0	-32.97	-34.0921	0.03125	Putative uncharacterized protein (Fragment)	VITISV_011718	Vitis vinifera (Grape)	GO:0005524; GO:0006468; GO:0004674; GO:0005529	ATP binding; protein phosphorylation; protein serine/threonine kinase activity; sugar binding	ATP-binding; Kinase; Nucleotide-binding; Serine/threonine-protein kinase; Transferase	IPR001480; IPR011009; IPR000719; IPR017441; IPR017442; IPR008271;			Protein kinase superfamily			771
564	OL000564	A5BLQ3	0	0	6	0.00430108	-32.902	34.2281	0.03125	Putative uncharacterized protein	VITISV_006141	Vitis vinifera (Grape)	GO:0020037; GO:0055114; GO:0004601; GO:0006979	heme binding; oxidation-reduction process; peroxidase activity; response to oxidative stress	Heme; Iron; Metal-binding; Oxidoreductase; Peroxidase	IPR010255; IPR002016; IPR000823; IPR019794; IPR019793;						465
565	OL000565	A5BLS1	5	0.00242248	0	0	-32.97	-34.0921	0.03125	Putative uncharacterized protein	VITISV_012026	Vitis vinifera (Grape)			Bromodomain	IPR001487; IPR018359;						688
566	OL000566	A5BLS5	0	0	7	0.00388242	-32.7908	34.4505	0.015625	Putative uncharacterized protein	VITISV_042691	Vitis vinifera (Grape)	GO:0016829; GO:0000287	lyase activity; magnesium ion binding	Magnesium	IPR001906; IPR005630; IPR008930; IPR008949;						601
567	OL000567	A5BLS9	0	0	19	0.0141054	-32.0705	35.8911	3.8147e-06	Putative uncharacterized protein	VITISV_015630	Vitis vinifera (Grape)	GO:0004190; GO:0006508	aspartic-type endopeptidase activity; proteolysis	Aspartyl protease; Hydrolase; Protease	IPR001461; IPR021109; IPR001969; IPR009007;			Peptidase A1 family			449
568	OL000568	A5BLT1	0	0	32	0.0339703	-31.6945	36.6431	4.65661e-10	Whole genome shotgun sequence of line PN40024, scaffold_143.assembly12x	VITISV_016344 VIT_00000829001	Vitis vinifera (Grape)	GO:0005509; GO:0005544	calcium ion binding; calcium-dependent phospholipid binding	Annexin; Repeat	IPR001464; IPR009118; IPR018502;		Annexin repeats (3)	Annexin family		17721507;	314
569	OL000569	A5BLU0	21	0.00854701	0	0	-31.9348	-36.1625	4.76837e-07	Putative uncharacterized protein	VITISV_030742	Vitis vinifera (Grape)	GO:0005524; GO:0006468; GO:0004674; GO:0048544; GO:0005529	ATP binding; protein phosphorylation; protein serine/threonine kinase activity; recognition of pollen; sugar binding		IPR001480; IPR006210; IPR011009; IPR013227; IPR003609; IPR000719; IPR000858; IPR001245; IPR008271;						819
570	OL000570	A5BLW9	0	0	3	0.0021692	-33.402	33.2281	0.25	Putative uncharacterized protein (Whole genome shotgun sequence of line PN40024, scaffold_11.assembly12x)	VITISV_007510 VIT_00012106001	Vitis vinifera (Grape)	GO:0016020	membrane		IPR004263;					17721507;	461
571	OL000571	A5BM02	108	0.0676692	0	0	-30.7535	-38.525	3.85186e-34	Putative uncharacterized protein	VITISV_004820	Vitis vinifera (Grape)	GO:0043687; GO:0051246; GO:0019787	post-translational protein modification; regulation of protein metabolic process; small conjugating protein ligase activity		IPR000608; IPR016135;						532
572	OL000572	A5BM63	52	0.0763583	13	0.0190896	-13.609	-2.12702	1.69449e-07	Putative uncharacterized protein	VITISV_018696	Vitis vinifera (Grape)				IPR010987; IPR004045; IPR017933; IPR012336; IPR012335;		GST C-terminal domain (1); GST N-terminal domain (1)				227
573	OL000573	A5BMB0	3	0.00204918	0	0	-33.3385	-33.3551	0.125	Putative uncharacterized protein	VITISV_002157	Vitis vinifera (Grape)				IPR001107;						488
574	OL000574	A5BMD7	27	0.030303	0	0	-31.7535	-36.525	7.45058e-09	Putative uncharacterized protein	VITISV_025664	Vitis vinifera (Grape)	GO:0007205; GO:0004143	activation of protein kinase C activity by G-protein coupled receptor protein signaling pathway; diacylglycerol kinase activity		IPR001206;						297
575	OL000575	A5BME4	0	0	4	0.00462963	-33.1945	33.6431	0.125	Putative uncharacterized protein	VITISV_022139	Vitis vinifera (Grape)	GO:0005488; GO:0003824	binding; catalytic activity		IPR009036; IPR016040; IPR000594;						288
576	OL000576	A5BMJ0	5	0.00312695	3	0.00187617	-16.356	-0.863985	1	Putative uncharacterized protein	VITISV_004401	Vitis vinifera (Grape)	GO:0006188; GO:0004018	IMP biosynthetic process; N6-(1,2-dicarboxyethyl)AMP AMP-lyase (fumarate-forming) activity		IPR013539; IPR000362; IPR020557; IPR008948; IPR022761; IPR004769;						533
577	OL000577	A5BML7	32	0.00629673	0	0	-31.631	-36.7701	1.16415e-10	Putative uncharacterized protein	VITISV_011432	Vitis vinifera (Grape)	GO:0005488; GO:0006886	binding; intracellular protein transport		IPR011989; IPR001279; IPR008942; IPR001026; IPR002014;		VHS domain (1)				1694
578	OL000578	A5BMT8	14	0.020202	0	0	-32.2273	-35.5775	6.10352e-05	Putative uncharacterized protein	VITISV_012577	Vitis vinifera (Grape)				IPR002589; IPR022942;						231
579	OL000579	A5BMV4	16	0.0128514	0	0	-32.131	-35.7701	1.52588e-05	Whole genome shotgun sequence of line PN40024, scaffold_11.assembly12x	VITISV_027277 VIT_00011867001	Vitis vinifera (Grape)	GO:0031072; GO:0006457; GO:0051082	heat shock protein binding; protein folding; unfolded protein binding	Chaperone	IPR001623; IPR018253; IPR003095;					17721507;	415
580	OL000580	A5BMW9	13	0.0179063	0	0	-32.2808	-35.4706	0.00012207	Whole genome shotgun sequence of line PN40024, scaffold_583.assembly12x	VITISV_005312 VIT_00002021001	Vitis vinifera (Grape)	GO:0008270	zinc ion binding	Metal-binding; Zinc; Zinc-finger	IPR018957; IPR001841; IPR013083; IPR017907;					17721507;	242
581	OL000581	A5BN05	6	0.0037594	22	0.0137845	-14.7872	1.74745	0.00371917	Putative uncharacterized protein	VITISV_006257	Vitis vinifera (Grape)	GO:0005622; GO:0003676; GO:0008270	intracellular; nucleic acid binding; zinc ion binding		IPR007087; IPR015880; IPR013087;						532
582	OL000582	A5BN51	8	0.00503145	7	0.00440252	-15.4057	-0.319664	1	Putative uncharacterized protein	VITISV_000763	Vitis vinifera (Grape)	GO:0005525; GO:0005622	GTP binding; intracellular		IPR023179; IPR006073; IPR002917; IPR012971;						530
583	OL000583	A5BN66	0	0	12	0.00950119	-32.402	35.2281	0.000488281	Putative uncharacterized protein	VITISV_029722	Vitis vinifera (Grape)	GO:0003824	catalytic activity		IPR008928; IPR007822; IPR020464;						421
584	OL000584	A5BN70	12	0.0087146	806	0.58533	-11.6896	5.94265	2.72292e-204	Putative uncharacterized protein	VITISV_041351	Vitis vinifera (Grape)	GO:0005975; GO:0044237; GO:0050662; GO:0016857	carbohydrate metabolic process; cellular metabolic process; coenzyme binding; racemase and epimerase activity, acting on carbohydrates and derivatives		IPR001509; IPR016040; IPR008089;						459
585	OL000585	A5BN72	354	0.113571	7	0.00224575	-12.6719	-5.78727	6.45964e-103	Putative uncharacterized protein	VITISV_024967	Vitis vinifera (Grape)	GO:0003723	RNA binding	Repeat	IPR011989; IPR016024; IPR012940; IPR001313;						1039
586	OL000586	A5BNA9	0	0	6	0.00530504	-32.902	34.2281	0.03125	Putative uncharacterized protein	VITISV_015306	Vitis vinifera (Grape)	GO:0008375; GO:0016020	acetylglucosaminyltransferase activity; membrane		IPR003406;						377
587	OL000587	A5BNC5	0	0	17	0.013087	-32.1508	35.7306	1.52588e-05	Putative uncharacterized protein	VITISV_016426	Vitis vinifera (Grape)	GO:0016787	hydrolase activity		IPR002933; IPR011650;						433
588	OL000588	A5BND5	83	0.0937853	0	0	-30.9435	-38.1452	2.58494e-26	Putative uncharacterized protein (Fragment)	VITISV_032594	Vitis vinifera (Grape)	GO:0048046; GO:0005618; GO:0006073; GO:0004553; GO:0016762	apoplast; cell wall; cellular glucan metabolic process; hydrolase activity, hydrolyzing O-glycosyl compounds; xyloglucan:xyloglucosyl transferase activity		IPR008985; IPR013320; IPR000757; IPR008263; IPR016455; IPR010713;						295
589	OL000589	A5BNI9	0	0	67	0.0412054	-31.1614	37.7092	2.7105e-20	Putative uncharacterized protein	VITISV_043707	Vitis vinifera (Grape)	GO:0008318	protein prenyltransferase activity		IPR002088; IPR008940;						542
590	OL000590	A5BNJ1	5	0.00142572	0	0	-32.97	-34.0921	0.03125	Putative uncharacterized protein	VITISV_043709	Vitis vinifera (Grape)	GO:0005524; GO:0006468; GO:0004674	ATP binding; protein phosphorylation; protein serine/threonine kinase activity	ATP-binding; Kinase; Nucleotide-binding; Serine/threonine-protein kinase; Transferase	IPR011009; IPR000719; IPR017441; IPR001245; IPR008271; IPR001440; IPR013026; IPR011990; IPR019734;			Protein kinase superfamily			1169
591	OL000591	A5BNM4	0	0	25	0.0166003	-31.8726	36.287	5.96046e-08	Putative uncharacterized protein	VITISV_040350	Vitis vinifera (Grape)	GO:0009055; GO:0020037; GO:0004497; GO:0055114	electron carrier activity; heme binding; monooxygenase activity; oxidation-reduction process	Heme; Iron; Metal-binding; Monooxygenase; Oxidoreductase	IPR001128; IPR017972; IPR002401;			Cytochrome P450 family			502
592	OL000592	A5BNN5	7	0.000453691	0	0	-32.7273	-34.5775	0.0078125	Putative uncharacterized protein	VITISV_021290	Vitis vinifera (Grape)	GO:0003676; GO:0006810; GO:0008270	nucleic acid binding; transport; zinc ion binding	Metal-binding; Zinc; Zinc-finger	IPR001022; IPR013084; IPR001878;						5143
593	OL000593	A5BNP3	24	0.0215633	10	0.00898473	-14.356	-1.39005	0.00598812	Putative uncharacterized protein (Whole genome shotgun sequence of line PN40024, scaffold_50.assembly12x)	VITISV_018735 VIT_00028920001	Vitis vinifera (Grape)	GO:0004190; GO:0016021	aspartic-type endopeptidase activity; integral to membrane		IPR006639; IPR007369;					17721507;	371
594	OL000594	A5BNW8	7	0.00488145	0	0	-32.7273	-34.5775	0.0078125	Putative uncharacterized protein (Whole genome shotgun sequence of line PN40024, scaffold_66.assembly12x)	VITISV_018446 VIT_00032453001	Vitis vinifera (Grape)	GO:0050660; GO:0055114; GO:0016491	flavin adenine dinucleotide binding; oxidation-reduction process; oxidoreductase activity		IPR016156; IPR013027; IPR001327;					17721507;	478
595	OL000595	A5BP13	25	0.0186846	0	0	-31.8091	-36.414	2.98023e-08	Putative uncharacterized protein	VITISV_022136	Vitis vinifera (Grape)	GO:0005634; GO:0046983; GO:0006355; GO:0043565; GO:0003700	nucleus; protein dimerization activity; regulation of transcription, DNA-dependent; sequence-specific DNA binding; sequence-specific DNA binding transcription factor activity	DNA-binding; Nucleus	IPR020983; IPR011616; IPR004827;		BZIP domain (1)	BZIP family			446
596	OL000596	A5BP62	0	0	35	0.0171569	-31.6298	36.7724	5.82077e-11	Putative uncharacterized protein (Whole genome shotgun sequence of line PN40024, scaffold_2.assembly12x)	VITISV_037814 VIT_00016784001	Vitis vinifera (Grape)	GO:0006629; GO:0004607	lipid metabolic process; phosphatidylcholine-sterol O-acyltransferase activity		IPR003386;					17721507;	680
597	OL000597	A5BPJ9	17	0.022942	0	0	-32.0872	-35.8576	7.62939e-06	Putative uncharacterized protein	VITISV_037044	Vitis vinifera (Grape)			Repeat; WD repeat	IPR015943; IPR001680; IPR011046; IPR019782; IPR017986; IPR019781;						247
598	OL000598	A5BPL8	24	0.0120482	0	0	-31.8385	-36.3551	5.96046e-08	Putative uncharacterized protein	VITISV_036445	Vitis vinifera (Grape)	GO:0051539; GO:0020037; GO:0055114; GO:0050311	4 iron, 4 sulfur cluster binding; heme binding; oxidation-reduction process; sulfite reductase (ferredoxin) activity		IPR005117; IPR006067; IPR006066; IPR011787;						664
599	OL000599	A5BPP1	0	0	24	0.00435493	-31.902	36.2281	1.19209e-07	Putative uncharacterized protein	VITISV_039693	Vitis vinifera (Grape)				IPR011684;						1837
600	OL000600	A5BPT7	91	0.186094	0	0	-30.8771	-38.2779	1.00974e-28	Putative uncharacterized protein	VITISV_000436	Vitis vinifera (Grape)	GO:0033588; GO:0006357	Elongator holoenzyme complex; regulation of transcription from RNA polymerase II promoter		IPR008728;						163
601	OL000601	A5BPV0	100	0.0397298	0	0	-30.8091	-38.414	9.86076e-32	Putative uncharacterized protein	VITISV_019620	Vitis vinifera (Grape)	GO:0005524; GO:0006468; GO:0004674	ATP binding; protein phosphorylation; protein serine/threonine kinase activity		IPR002902; IPR011009; IPR000719; IPR017442; IPR008271;						839
602	OL000602	A5BPW9	685	0.602463	0	0	-29.421	-41.1901	2.97046e-213	Putative uncharacterized protein	VITISV_004232	Vitis vinifera (Grape)	GO:0016021; GO:0005385	integral to membrane; zinc ion transmembrane transporter activity		IPR003689; IPR004698;						379
603	OL000603	A5BPY3	29	0.0160843	0	0	-31.702	-36.6281	1.86265e-09	Putative uncharacterized protein	VITISV_006012	Vitis vinifera (Grape)	GO:0004097; GO:0055114	catechol oxidase activity; oxidation-reduction process		IPR008922; IPR016213; IPR022740; IPR022739; IPR002227;						601
604	OL000604	A5BPZ1	10	0.00388954	27	0.0105018	-14.271	1.30594	0.0200739	Putative uncharacterized protein	VITISV_012722	Vitis vinifera (Grape)	GO:0003677; GO:0005634	DNA binding; nucleus	Nucleus	IPR009057; IPR012287; IPR006447; IPR014778; IPR001005; IPR017930;						857
605	OL000605	A5BQ82	19	0.0137085	0	0	-32.007	-36.0181	1.90735e-06	CBL-interacting protein kinase 04	CIPK04 VITISV_034332	Vitis vinifera (Grape)	GO:0005524; GO:0006468; GO:0004674; GO:0007165	ATP binding; protein phosphorylation; protein serine/threonine kinase activity; signal transduction	ATP-binding; Kinase; Nucleotide-binding; Serine/threonine-protein kinase; Transferase	IPR011009; IPR018451; IPR004041; IPR000719; IPR017441; IPR017442; IPR008271; IPR002290;		NAF domain (1); Protein kinase domain (1)				462
606	OL000606	A5BQ96	0	0	5	0.00761035	-33.0335	33.9651	0.0625	Putative uncharacterized protein	VITISV_040408	Vitis vinifera (Grape)	GO:0003677; GO:0006355; GO:0008270	DNA binding; regulation of transcription, DNA-dependent; zinc ion binding	Metal-binding; Zinc; Zinc-finger	IPR019844; IPR011129; IPR002059; IPR012340; IPR016027; IPR013084; IPR001878;		CSD (cold-shock) domain (1)				219
607	OL000607	A5BQB4	121	0.0696603	0	0	-30.6715	-38.689	4.70198e-38	Putative uncharacterized protein	VITISV_003183	Vitis vinifera (Grape)				IPR001810; IPR022364; IPR000007; IPR018066;						579
608	OL000608	A5BQH6	4	0.00175439	0	0	-33.131	-33.7701	0.0625	Putative uncharacterized protein	VITISV_037531	Vitis vinifera (Grape)	GO:0016020; GO:0055085	membrane; transmembrane transport		IPR010920; IPR016688; IPR006685;						760
609	OL000609	A5BQN4	3	0.00069735	4	0.0009298	-16.5169	0.288018	1	Putative uncharacterized protein	VITISV_029831	Vitis vinifera (Grape)	GO:0016884	carbon-nitrogen ligase activity, with glutamine as amido-N-donor		IPR000120; IPR010433;						1434
610	OL000610	A5BQN5	0	0	5	0.0058072	-33.0335	33.9651	0.0625	Putative uncharacterized protein	VITISV_029832	Vitis vinifera (Grape)				IPR008521;						287
611	OL000611	A5BQP3	92	0.121212	40	0.0527009	-12.3867	-1.32865	5.72198e-07	Putative uncharacterized protein (Whole genome shotgun sequence of line PN40024, scaffold_38.assembly12x)	VITISV_029842 VIT_00024082001	Vitis vinifera (Grape)				IPR005595;					17721507;	253
612	OL000612	A5BQU5	47	0.0422282	0	0	-31.3537	-37.3247	3.55271e-15	Putative uncharacterized protein	VITISV_018326	Vitis vinifera (Grape)	GO:0008270	zinc ion binding	Metal-binding; Zinc; Zinc-finger	IPR018957; IPR001841; IPR013083;						371
613	OL000613	A5BR04	186	0.123506	0	0	-30.3614	-39.3093	3.18618e-58	Putative uncharacterized protein	VITISV_035786	Vitis vinifera (Grape)	GO:0016758	transferase activity, transferring hexosyl groups	Glycosyltransferase; Transferase	IPR002213;			UDP-glycosyltransferase family			502
614	OL000614	A5BR22	437	1.15608	41	0.108466	-11.2449	-3.54096	1.18048e-92	Putative uncharacterized protein	VITISV_005665	Vitis vinifera (Grape)										126
615	OL000615	A5BR83	6	0.00152323	0	0	-32.8385	-34.3551	0.015625	Putative uncharacterized protein	VITISV_026655	Vitis vinifera (Grape)	GO:0003677; GO:0015074; GO:0003723; GO:0006278; GO:0003964; GO:0000785; GO:0006333; GO:0003682; GO:0005634	DNA binding; DNA integration; RNA binding; RNA-dependent DNA replication; RNA-directed DNA polymerase activity; chromatin; chromatin assembly or disassembly; chromatin binding; nucleus	Nucleus	IPR000953; IPR001584; IPR005162; IPR012337; IPR013242; IPR000477;						1313
616	OL000616	A5BR95	5	0.00503525	0	0	-32.97	-34.0921	0.03125	Putative uncharacterized protein	VITISV_012326	Vitis vinifera (Grape)	GO:0005524; GO:0004017; GO:0005737; GO:0009165	ATP binding; adenylate kinase activity; cytoplasm; nucleotide biosynthetic process	Kinase; Transferase	IPR000850;			Adenylate kinase family			331
617	OL000617	A5BRM5	6	0.00442478	0	0	-32.8385	-34.3551	0.015625	Putative uncharacterized protein	VITISV_017033	Vitis vinifera (Grape)	GO:0016021; GO:0016758	integral to membrane; transferase activity, transferring hexosyl groups		IPR008630;						452
618	OL000618	A5BRM6	248	0.303922	733	0.898284	-9.57348	1.43645	2.56173e-47	Putative uncharacterized protein	VITISV_035079	Vitis vinifera (Grape)	GO:0016021	integral to membrane	Membrane; Transmembrane; Transmembrane helix	IPR018499; IPR018503; IPR000301;						272
619	OL000619	A5BRQ4	42	0.028866	0	0	-31.4348	-37.1625	1.13687e-13	Putative uncharacterized protein	VITISV_035026	Vitis vinifera (Grape)										485
620	OL000620	A5BS18	5	0.00608273	0	0	-32.97	-34.0921	0.03125	Putative uncharacterized protein	VITISV_038591	Vitis vinifera (Grape)										274
621	OL000621	A5BSF5	610	0.385832	23	0.0145478	-11.4213	-4.85612	8.80384e-161	Putative uncharacterized protein	VITISV_010700	Vitis vinifera (Grape)	GO:0005622; GO:0003676; GO:0008270	intracellular; nucleic acid binding; zinc ion binding		IPR007087; IPR015880; IPR013087;						527
622	OL000622	A5BSI8	4	0.00210637	11	0.00579252	-15.5797	1.33241	0.118469	Putative uncharacterized protein	VITISV_021077	Vitis vinifera (Grape)				IPR005379; IPR005380; IPR005381;						633
623	OL000623	A5BSP3	4	0.00338409	4	0.00338409	-16.3094	-0.127019	1	Putative uncharacterized protein	VITISV_020727	Vitis vinifera (Grape)	GO:0003723; GO:0006396; GO:0005840; GO:0003735; GO:0006412	RNA binding; RNA processing; ribosome; structural constituent of ribosome; translation		IPR002143; IPR016094; IPR016095;						394
624	OL000624	A5BSP9	92	0.22549	20	0.0490196	-12.8867	-2.32865	4.72143e-14	Whole genome shotgun sequence of line PN40024, scaffold_94.assembly12x	VITISV_012226 VIT_00038142001	Vitis vinifera (Grape)	GO:0005634; GO:0030528	nucleus; transcription regulator activity		IPR011598; IPR001092;		Basic helix-loop-helix (bHLH) domain (1)			17721507;	136
625	OL000625	A5BSQ6	86	0.0573333	102	0.068	-11.7601	0.119141	0.6098	Putative uncharacterized protein	VITISV_013890	Vitis vinifera (Grape)	GO:0008270	zinc ion binding	ANK repeat; Metal-binding; Repeat; Zinc; Zinc-finger	IPR002110; IPR020683; IPR001841; IPR013083;						500
626	OL000626	A5BSR9	0	0	7	0.00457516	-32.7908	34.4505	0.015625	Putative uncharacterized protein	VITISV_002761	Vitis vinifera (Grape)										510
627	OL000627	A5BSV9	0	0	26	0.018638	-31.8443	36.3436	2.98023e-08	Putative uncharacterized protein	VITISV_006321	Vitis vinifera (Grape)	GO:0005525; GO:0003924	GTP binding; GTPase activity	GTP-binding; Nucleotide-binding	IPR000795; IPR015256; IPR009001; IPR004161; IPR009000;						465
628	OL000628	A5BSZ0	0	0	4	0.00122888	-33.1945	33.6431	0.125	Putative uncharacterized protein	VITISV_028102	Vitis vinifera (Grape)	GO:0008312; GO:0003677; GO:0015074; GO:0006614; GO:0048500	7S RNA binding; DNA binding; DNA integration; SRP-dependent cotranslational protein targeting to membrane; signal recognition particle		IPR001584; IPR012337; IPR013103; IPR013699; IPR011990;						1085
629	OL000629	A5BT21	5	0.00264131	0	0	-32.97	-34.0921	0.03125	Putative uncharacterized protein	VITISV_002653	Vitis vinifera (Grape)				IPR012462;						631
630	OL000630	A5BT32	116	0.0196178	0	0	-30.702	-38.6281	1.50463e-36	Putative uncharacterized protein	VITISV_008771	Vitis vinifera (Grape)	GO:0005524; GO:0003723; GO:0006278; GO:0003964; GO:0006468; GO:0004674	ATP binding; RNA binding; RNA-dependent DNA replication; RNA-directed DNA polymerase activity; protein phosphorylation; protein serine/threonine kinase activity	ATP-binding; Kinase; Nucleotide-binding; Serine/threonine-protein kinase; Transferase	IPR005135; IPR011009; IPR000719; IPR017441; IPR000477; IPR017442; IPR008271;		Reverse transcriptase domain (1)	Protein kinase superfamily			1971
631	OL000631	A5BT38	3	0.00162075	0	0	-33.3385	-33.3551	0.125	Putative uncharacterized protein	VITISV_035314	Vitis vinifera (Grape)	GO:0031072; GO:0006457; GO:0051082	heat shock protein binding; protein folding; unfolded protein binding		IPR001623; IPR018253; IPR003095; IPR012336; IPR012335;						617
632	OL000632	A5BT40	11	0.00530632	0	0	-32.4013	-35.2296	0.000488281	Putative uncharacterized protein	VITISV_005934	Vitis vinifera (Grape)	GO:0005524; GO:0006468; GO:0004674	ATP binding; protein phosphorylation; protein serine/threonine kinase activity	ATP-binding; Kinase; Nucleotide-binding; Serine/threonine-protein kinase; Transferase	IPR011009; IPR000719; IPR017441; IPR017442; IPR008271;			Protein kinase superfamily			691
633	OL000633	A5BT73	4	0.00179211	0	0	-33.131	-33.7701	0.0625	Putative uncharacterized protein	VITISV_030379	Vitis vinifera (Grape)	GO:0005524; GO:0004672; GO:0006468; GO:0005529	ATP binding; protein kinase activity; protein phosphorylation; sugar binding	ATP-binding; Nucleotide-binding	IPR001480; IPR013320; IPR011009; IPR000719; IPR017441; IPR001245;						744
634	OL000634	A5BT79	50	0.0187056	0	0	-31.3091	-37.414	4.44089e-16	Putative uncharacterized protein	VITISV_011174	Vitis vinifera (Grape)				IPR002110; IPR020683;						891
635	OL000635	A5BTC0	257	1.12719	95	0.416667	-11.0217	-1.56279	8.67562e-22	Putative uncharacterized protein	VITISV_039385	Vitis vinifera (Grape)										76
636	OL000636	A5BTC3	57	0.0408602	0	0	-31.2145	-37.603	3.46945e-18	Putative uncharacterized protein	VITISV_024760	Vitis vinifera (Grape)	GO:0008270	zinc ion binding	Metal-binding; Zinc; Zinc-finger	IPR010734; IPR002035; IPR001841; IPR013083;						465
637	OL000637	A5BTD1	17	0.00792541	0	0	-32.0872	-35.8576	7.62939e-06	Putative uncharacterized protein	VITISV_016246	Vitis vinifera (Grape)	GO:0008270	zinc ion binding	Metal-binding; Zinc; Zinc-finger	IPR002035; IPR018957; IPR001841; IPR013083;						715
638	OL000638	A5BTD9	0	0	3	0.000877193	-33.402	33.2281	0.25	Putative uncharacterized protein	VITISV_008657	Vitis vinifera (Grape)										1140
639	OL000639	A5BTI2	4	0.00230282	0	0	-33.131	-33.7701	0.0625	Putative uncharacterized protein (Whole genome shotgun sequence of line PN40024, scaffold_83.assembly12x)	VITISV_036159 VIT_00036556001	Vitis vinifera (Grape)	GO:0003723; GO:0004809	RNA binding; tRNA (guanine-N2-)-methyltransferase activity		IPR002905;					17721507;	579
640	OL000640	A5BTJ4	7	0.00509461	7	0.00509461	-15.5021	-0.127019	1	Putative uncharacterized protein	VITISV_017016	Vitis vinifera (Grape)	GO:0016758	transferase activity, transferring hexosyl groups	Glycosyltransferase; Transferase	IPR002213;			UDP-glycosyltransferase family			458
641	OL000641	A5BTQ3	0	0	29	0.0153683	-31.7655	36.5011	3.72529e-09	Putative uncharacterized protein (Whole genome shotgun sequence of line PN40024, scaffold_25.assembly12x)	VITISV_031862 VIT_00019523001	Vitis vinifera (Grape)	GO:0030246; GO:0005975; GO:0005576; GO:0004553	carbohydrate binding; carbohydrate metabolic process; extracellular region; hydrolase activity, hydrolyzing O-glycosyl compounds		IPR008928; IPR012341; IPR019028; IPR001701; IPR018221;					17721507;	629
642	OL000642	A5BTZ9	21	0.0237288	21	0.0237288	-13.9171	-0.127019	1	Putative uncharacterized protein (Whole genome shotgun sequence of line PN40024, scaffold_1.assembly12x)	VITISV_020507 VIT_00009018001	Vitis vinifera (Grape)									17721507;	295
643	OL000643	A5BU43	330	0.138539	13	0.0054576	-12.276	-4.7929	3.08652e-87	Putative uncharacterized protein	VITISV_013807	Vitis vinifera (Grape)	GO:0016070; GO:0005488	RNA metabolic process; binding		IPR016024; IPR003891; IPR016021; IPR003890;						794
644	OL000644	A5BU86	0	0	5	0.00184366	-33.0335	33.9651	0.0625	Putative uncharacterized protein	VITISV_034238	Vitis vinifera (Grape)	GO:0005524; GO:0004176; GO:0006508; GO:0004252	ATP binding; ATP-dependent peptidase activity; proteolysis; serine-type endopeptidase activity	ATP-binding; Nucleotide-binding	IPR003593; IPR003959; IPR008269; IPR004815; IPR003111; IPR008268; IPR015947; IPR020568;						904
645	OL000645	A5BUC9	0	0	4	0.000932401	-33.1945	33.6431	0.125	Putative uncharacterized protein	VITISV_033286	Vitis vinifera (Grape)										1430
646	OL000646	A5BUF9	16	0.00996885	0	0	-32.131	-35.7701	1.52588e-05	Putative uncharacterized protein	VITISV_019650	Vitis vinifera (Grape)	GO:0005488; GO:0000159; GO:0008601; GO:0007165	binding; protein phosphatase type 2A complex; protein phosphatase type 2A regulator activity; signal transduction		IPR016024; IPR002554;						535
647	OL000647	A5BUI5	5	0.00297089	12	0.00713012	-15.356	1.13602	0.143463	Putative uncharacterized protein	VITISV_008852	Vitis vinifera (Grape)	GO:0016021; GO:0022891	integral to membrane; substrate-specific transmembrane transporter activity	Membrane; Transmembrane; Transmembrane helix; Transport	IPR020846; IPR016196; IPR005828; IPR003663;			Major facilitator superfamily, Sugar transporter (TC 2.A.1.1) family			561
648	OL000648	A5BUJ6	7	0.00747863	0	0	-32.7273	-34.5775	0.0078125	Putative uncharacterized protein	VITISV_032191	Vitis vinifera (Grape)	GO:0003676; GO:0000166	nucleic acid binding; nucleotide binding		IPR012677; IPR000504;						312
649	OL000649	A5BUK4	0	0	3	0.00135685	-33.402	33.2281	0.25	Putative uncharacterized protein	VITISV_032469	Vitis vinifera (Grape)	GO:0005524; GO:0003723; GO:0006468; GO:0004674; GO:0008270	ATP binding; RNA binding; protein phosphorylation; protein serine/threonine kinase activity; zinc ion binding	Metal-binding; RNA-binding; Zinc	IPR011009; IPR012677; IPR000719; IPR000504; IPR001245; IPR008271; IPR000571;		RRM (RNA recognition motif) domain (1)				737
650	OL000650	A5BUL5	4	0.00178731	0	0	-33.131	-33.7701	0.0625	Putative uncharacterized protein	VITISV_042227	Vitis vinifera (Grape)			Transcription; Transcription regulation	IPR005202;						746
651	OL000651	A5BUN8	26	0.0137566	0	0	-31.7808	-36.4706	1.49012e-08	Putative uncharacterized protein	VITISV_037742	Vitis vinifera (Grape)	GO:0016020; GO:0006857; GO:0005215	membrane; oligopeptide transport; transporter activity		IPR016196; IPR000109;						630
652	OL000652	A5BUQ0	73	0.143984	62	0.122288	-12.2374	-0.362647	0.144637	Putative uncharacterized protein	VITISV_027129	Vitis vinifera (Grape)				IPR009818;						169
653	OL000653	A5BUT2	57	0.0351201	8	0.00492914	-13.893	-2.95991	1.32804e-11	Putative uncharacterized protein	VITISV_030300	Vitis vinifera (Grape)	GO:0016161; GO:0043169; GO:0000272	beta-amylase activity; cation binding; polysaccharide catabolic process		IPR001554; IPR013781; IPR017853;			Glycosyl hydrolase 14 family			541
654	OL000654	A5BUU4	293	0.313034	179	0.191239	-10.4701	-0.83796	6.046e-10	40S ribosomal protein SA	GSVIVT00034021001 LOC100254883 VITISV_015795	Vitis vinifera (Grape)	GO:0015935; GO:0003735; GO:0006412	small ribosomal subunit; structural constituent of ribosome; translation	Cytoplasm; Ribonucleoprotein; Ribosomal protein	IPR001865; IPR018130; IPR005707; IPR023591;			Ribosomal protein S2P family		17721507;	312
655	OL000655	A5BUV9	4	0.00130081	0	0	-33.131	-33.7701	0.0625	Putative uncharacterized protein	VITISV_024983	Vitis vinifera (Grape)	GO:0005634; GO:0006355; GO:0003700; GO:0008270	nucleus; regulation of transcription, DNA-dependent; sequence-specific DNA binding transcription factor activity; zinc ion binding	Metal-binding; Zinc; Zinc-finger	IPR019786; IPR000967; IPR019787; IPR001841;						1025
656	OL000656	A5BV03	6	0.00510204	0	0	-32.8385	-34.3551	0.015625	Putative uncharacterized protein	VITISV_015092	Vitis vinifera (Grape)				IPR010402;						392
657	OL000657	A5BV41	35	0.0233333	0	0	-31.5663	-36.8994	1.45519e-11	Putative uncharacterized protein	VITISV_001671	Vitis vinifera (Grape)	GO:0008270	zinc ion binding	Metal-binding; Zinc	IPR001594;		DHHC-type zinc finger (1)				500
658	OL000658	A5BV56	6	0.00445434	0	0	-32.8385	-34.3551	0.015625	Elongation factor Tu	VITISV_014296 VIT_00011073001	Vitis vinifera (Grape)	GO:0005525; GO:0003924; GO:0005622; GO:0003746	GTP binding; GTPase activity; intracellular; translation elongation factor activity	Elongation factor; GTP-binding; Nucleotide-binding; Protein biosynthesis	IPR000795; IPR005225; IPR009001; IPR004161; IPR004541; IPR004160; IPR009000;			GTP-binding elongation factor family, EF-Tu/EF-1A subfamily		17721507;	449
659	OL000659	A5BV65	39	0.0511811	0	0	-31.4883	-37.0556	9.09495e-13	Triosephosphate isomerase (EC 5.3.1.1)	VITISV_041523	Vitis vinifera (Grape)	GO:0004807	triose-phosphate isomerase activity	Isomerase	IPR013785; IPR022896; IPR000652; IPR020861;	5.3.1.1		Triosephosphate isomerase family			254
660	OL000660	A5BV85	5	0.00148677	0	0	-32.97	-34.0921	0.03125	Putative uncharacterized protein	VITISV_004019	Vitis vinifera (Grape)	GO:0005524; GO:0006468; GO:0004674	ATP binding; protein phosphorylation; protein serine/threonine kinase activity		IPR011009; IPR000719; IPR017442; IPR008271; IPR002290;						1121
661	OL000661	A5BV87	19	0.0088208	0	0	-32.007	-36.0181	1.90735e-06	Putative uncharacterized protein	VITISV_021863	Vitis vinifera (Grape)			Transcription; Transcription regulation	IPR005202;						718
662	OL000662	A5BV88	0	0	6	0.00297619	-32.902	34.2281	0.03125	Putative uncharacterized protein	VITISV_021864	Vitis vinifera (Grape)	GO:0003677	DNA binding		IPR009057; IPR012287; IPR001005; IPR017930;						672
663	OL000663	A5BV91	150	0.0788644	0	0	-30.5166	-38.999	4.37906e-47	Putative uncharacterized protein (Whole genome shotgun sequence of line PN40024, scaffold_2.assembly12x)	VITISV_026732 VIT_00016851001	Vitis vinifera (Grape)	GO:0016021	integral to membrane		IPR004240;					17721507;	634
664	OL000664	A5BVA7	7	0.00486111	9	0.00625	-15.3208	0.235551	0.803619	Putative uncharacterized protein	VITISV_012657	Vitis vinifera (Grape)	GO:0000139; GO:0016021; GO:0000166; GO:0005840; GO:0003735; GO:0005351; GO:0006412	Golgi membrane; integral to membrane; nucleotide binding; ribosome; structural constituent of ribosome; sugar:hydrogen symporter activity; translation		IPR007271; IPR012677; IPR012678; IPR013025;						480
665	OL000665	A5BVE2	4	0.00202327	0	0	-33.131	-33.7701	0.0625	Putative uncharacterized protein	VITISV_010063	Vitis vinifera (Grape)	GO:0005524; GO:0006468; GO:0004674; GO:0005529	ATP binding; protein phosphorylation; protein serine/threonine kinase activity; sugar binding	ATP-binding; Kinase; Lectin; Nucleotide-binding; Serine/threonine-protein kinase; Transferase	IPR008985; IPR013320; IPR011009; IPR001220; IPR019825; IPR000719; IPR017441; IPR017442; IPR008271;			Protein kinase superfamily			659
666	OL000666	A5BVF1	5	0.0102249	0	0	-32.97	-34.0921	0.03125	Putative uncharacterized protein	VITISV_027627	Vitis vinifera (Grape)										163
667	OL000667	A5BVL7	148	0.0862471	13	0.00757576	-12.8545	-3.63603	2.0232e-33	Putative uncharacterized protein	VITISV_008818	Vitis vinifera (Grape)	GO:0016209; GO:0045454; GO:0016491	antioxidant activity; cell redox homeostasis; oxidoreductase activity		IPR000866; IPR011424; IPR013740; IPR017936; IPR012336; IPR017937; IPR012335;						572
668	OL000668	A5BVN4	33	0.0468085	59	0.0836879	-12.8459	0.71123	0.0280169	Nucleoside diphosphate kinase (EC 2.7.4.6)	VITISV_041718 VIT_00019539001	Vitis vinifera (Grape)	GO:0005524; GO:0006241; GO:0006183; GO:0006228; GO:0005737; GO:0004550	ATP binding; CTP biosynthetic process; GTP biosynthetic process; UTP biosynthetic process; cytoplasm; nucleoside diphosphate kinase activity	ATP-binding; Kinase; Nucleotide-binding; Transferase	IPR001564; IPR023005;	2.7.4.6		NDK family		17721507;	235
669	OL000669	A5BVR2	151	0.0815775	8	0.00432199	-13.1902	-4.36542	9.52758e-38	Putative uncharacterized protein	VITISV_019239	Vitis vinifera (Grape)	GO:0005524; GO:0005471; GO:0016021	ATP binding; ATP:ADP antiporter activity; integral to membrane		IPR004667;						617
670	OL000670	A5BVV3	124	0.153656	62	0.0768278	-11.8552	-1.12702	3.59123e-07	Putative uncharacterized protein	VITISV_030561	Vitis vinifera (Grape)										269
671	OL000671	A5BW02	0	0	4	0.00164609	-33.1945	33.6431	0.125	Putative uncharacterized protein	VITISV_004852	Vitis vinifera (Grape)	GO:0005524	ATP binding	ATP-binding; Nucleotide-binding	IPR001023; IPR013126;			Heat shock protein 70 family			810
672	OL000672	A5BW05	60	0.0714286	85	0.10119	-12.1513	0.375481	0.134685	Putative uncharacterized protein	VITISV_039450	Vitis vinifera (Grape)	GO:0006950	response to stress		IPR014729; IPR006015; IPR006016;						280
673	OL000673	A5BW13	3	0.00371747	0	0	-33.3385	-33.3551	0.125	Putative uncharacterized protein	VITISV_033557	Vitis vinifera (Grape)				IPR008144; IPR008145;						269
674	OL000674	A5BW76	0	0	33	0.0452675	-31.6723	36.6875	2.32831e-10	Putative uncharacterized protein	VITISV_007608	Vitis vinifera (Grape)	GO:0004001; GO:0006166	adenosine kinase activity; purine ribonucleoside salvage		IPR001805; IPR011611;						243
675	OL000675	A5BWG3	54	0.0437956	16	0.0129765	-13.432	-1.88191	1.0414e-06	Putative uncharacterized protein	VITISV_041082	Vitis vinifera (Grape)	GO:0009094; GO:0004664	L-phenylalanine biosynthetic process; prephenate dehydratase activity		IPR001086; IPR018528;						411
676	OL000676	A5BWH9	11	0.0100182	0	0	-32.4013	-35.2296	0.000488281	Putative uncharacterized protein	VITISV_009551	Vitis vinifera (Grape)	GO:0005488; GO:0016021; GO:0055085	binding; integral to membrane; transmembrane transport	Membrane; Transmembrane; Transmembrane helix; Transport	IPR018108; IPR023395;			Mitochondrial carrier family			366
677	OL000677	A5BWP7	33	0.0116649	0	0	-31.6088	-36.8145	5.82077e-11	Putative uncharacterized protein	VITISV_006196	Vitis vinifera (Grape)	GO:0003677; GO:0005634	DNA binding; nucleus		IPR002110; IPR020683; IPR004333;						943
678	OL000678	A5BWT7	0	0	6	0.0031348	-32.902	34.2281	0.03125	Putative uncharacterized protein	VITISV_025237	Vitis vinifera (Grape)	GO:0005524; GO:0004672; GO:0006468	ATP binding; protein kinase activity; protein phosphorylation		IPR011009; IPR000719; IPR017442;						638
679	OL000679	A5BWU1	35	0.0288066	7	0.00576132	-14.3411	-2.44895	1.63612e-06	Putative uncharacterized protein	VITISV_005005	Vitis vinifera (Grape)				IPR001810; IPR022364; IPR015916; IPR006652;		F-box domain (1)				405
680	OL000680	A5BWU3	10	0.00848176	0	0	-32.47	-35.0921	0.000976562	Histone deacetylase (EC 3.5.1.98)	VITISV_007579	Vitis vinifera (Grape)	GO:0032041; GO:0046969; GO:0046970; GO:0034739; GO:0016575; GO:0005634	NAD-dependent histone deacetylase activity (H3-K14 specific); NAD-dependent histone deacetylase activity (H3-K9 specific); NAD-dependent histone deacetylase activity (H4-K16 specific); histone deacetylase activity (H3-K16 specific); histone deacetylation; nucleus	Chromatin regulator; Hydrolase; Nucleus; Transcription; Transcription regulation	IPR000286; IPR003084;	3.5.1.98		Histone deacetylase family, HD Type 1 subfamily			393
681	OL000681	A5BX00	0	0	278	0.0854859	-30.135	39.7621	1.94277e-77	Putative uncharacterized protein	VITISV_028074	Vitis vinifera (Grape)	GO:0005524; GO:0006457; GO:0006950; GO:0005840; GO:0003735; GO:0006412; GO:0051082	ATP binding; protein folding; response to stress; ribosome; structural constituent of ribosome; translation; unfolded protein binding		IPR003594; IPR019805; IPR001404; IPR020575; IPR001383; IPR020568;						1084
682	OL000682	A5BX06	5	0.00460405	0	0	-32.97	-34.0921	0.03125	Putative uncharacterized protein	VITISV_038450	Vitis vinifera (Grape)				IPR009915;						362
683	OL000683	A5BX25	0	0	10	0.00761035	-32.5335	34.9651	0.00195312	Putative uncharacterized protein	VITISV_035309	Vitis vinifera (Grape)				IPR009721; IPR004255;						438
684	OL000684	A5BX64	0	0	179	0.178643	-30.4526	39.1269	7.3501e-51	Putative uncharacterized protein	VITISV_007725	Vitis vinifera (Grape)	GO:0008270	zinc ion binding	Metal-binding; Zinc; Zinc-finger	IPR018957; IPR001841; IPR013083;						334
685	OL000685	A5BXA6	4	0.00141543	0	0	-33.131	-33.7701	0.0625	Putative uncharacterized protein	VITISV_009834	Vitis vinifera (Grape)	GO:0003824; GO:0030170	catalytic activity; pyridoxal phosphate binding		IPR015424; IPR015421; IPR015422;						942
686	OL000686	A5BXA7	0	0	12	0.0125392	-32.402	35.2281	0.000488281	Putative uncharacterized protein	VITISV_023424	Vitis vinifera (Grape)	GO:0005507; GO:0009055	copper ion binding; electron carrier activity		IPR000923; IPR008972; IPR003245;						319
687	OL000687	A5BXB9	0	0	6	0.00881057	-32.902	34.2281	0.03125	Putative uncharacterized protein	VITISV_035042	Vitis vinifera (Grape)				IPR011256; IPR006917;						227
688	OL000688	A5BXC8	149	0.36253	3	0.00729927	-13.9073	-5.76123	2.68152e-43	Putative uncharacterized protein	VITISV_003840	Vitis vinifera (Grape)	GO:0045454; GO:0009055; GO:0015035	cell redox homeostasis; electron carrier activity; protein disulfide oxidoreductase activity		IPR011905; IPR002109; IPR014025; IPR012336; IPR012335;						137
689	OL000689	A5BXF6	15	0.021097	0	0	-32.1775	-35.677	3.05176e-05	Putative uncharacterized protein	VITISV_010995	Vitis vinifera (Grape)				IPR002937;						237
690	OL000690	A5BXH1	57	0.0590062	103	0.106625	-12.0497	0.726591	0.00247299	Putative uncharacterized protein	VITISV_004099	Vitis vinifera (Grape)	GO:0030132; GO:0030130; GO:0006886; GO:0005198; GO:0016192	clathrin coat of coated pit; clathrin coat of trans-Golgi network vesicle; intracellular protein transport; structural molecule activity; vesicle-mediated transport		IPR000996;						322
691	OL000691	A5BXP3	9	0.0028436	0	0	-32.546	-34.9401	0.00195312	Putative uncharacterized protein	VITISV_024181	Vitis vinifera (Grape)	GO:0005524; GO:0005737; GO:0004823; GO:0006429	ATP binding; cytoplasm; leucine-tRNA ligase activity; leucyl-tRNA aminoacylation	ATP-binding; Aminoacyl-tRNA synthetase; Ligase; Nucleotide-binding; Protein biosynthesis	IPR001412; IPR015413; IPR002300; IPR004493; IPR014729; IPR009080; IPR013155; IPR009008;			Class-I aminoacyl-tRNA synthetase family			1055
692	OL000692	A5BXZ7	26	0.010293	0	0	-31.7808	-36.4706	1.49012e-08	Putative uncharacterized protein	VITISV_016159	Vitis vinifera (Grape)	GO:0005524; GO:0006468; GO:0004674; GO:0048544; GO:0005529	ATP binding; protein phosphorylation; protein serine/threonine kinase activity; recognition of pollen; sugar binding		IPR001480; IPR011009; IPR000719; IPR000858; IPR001245; IPR008271;						842
693	OL000693	A5BY68	12	0.00952381	0	0	-32.3385	-35.3551	0.000244141	Putative uncharacterized protein	VITISV_011102	Vitis vinifera (Grape)	GO:0008270	zinc ion binding	Metal-binding; Zinc; Zinc-finger	IPR018957; IPR001841; IPR013083;						420
694	OL000694	A5BYA9	0	0	24	0.037037	-31.902	36.2281	1.19209e-07	Putative uncharacterized protein	VITISV_017075	Vitis vinifera (Grape)	GO:0003676; GO:0000166	nucleic acid binding; nucleotide binding		IPR012677; IPR000504;						216
695	OL000695	A5BYE9	0	0	6	0.00520833	-32.902	34.2281	0.03125	Putative uncharacterized protein	VITISV_013942	Vitis vinifera (Grape)										384
696	OL000696	A5BYH9	9	0.00877193	0	0	-32.546	-34.9401	0.00195312	Putative uncharacterized protein (Whole genome shotgun sequence of line PN40024, scaffold_100.assembly12x)	VITISV_036651 VIT_00010633001	Vitis vinifera (Grape)				IPR007217;					17721507;	342
697	OL000697	A5BYK3	0	0	25	0.00894134	-31.8726	36.287	5.96046e-08	Putative uncharacterized protein	VITISV_042429	Vitis vinifera (Grape)	GO:0005524; GO:0006468; GO:0004674	ATP binding; protein phosphorylation; protein serine/threonine kinase activity	ATP-binding; Kinase; Nucleotide-binding; Serine/threonine-protein kinase; Transferase	IPR010422; IPR011009; IPR000719; IPR017441; IPR017442; IPR008271;			Protein kinase superfamily			932
698	OL000698	A5BYQ4	10	0.0121655	9	0.0109489	-15.0635	-0.279022	1	Whole genome shotgun sequence of line PN40024, scaffold_12.assembly12x	VITISV_018887 VIT_00013100001	Vitis vinifera (Grape)	GO:0005484; GO:0006886; GO:0016020; GO:0016192	SNAP receptor activity; intracellular protein transport; membrane; vesicle-mediated transport	Coiled coil	IPR006012; IPR006011; IPR010989; IPR000727;		T-SNARE coiled-coil homology domain (1)	Syntaxin family		17721507;	274
699	OL000699	A5BYV6	79	0.0353468	9	0.00402685	-13.5726	-3.26087	1.38385e-16	Putative uncharacterized protein	VITISV_027794	Vitis vinifera (Grape)	GO:0010181; GO:0005506; GO:0055114; GO:0016491	FMN binding; iron ion binding; oxidation-reduction process; oxidoreductase activity		IPR003097; IPR017927; IPR001094; IPR008254; IPR001709; IPR023173; IPR001433; IPR017938;						745
700	OL000700	A5BYY1	36	0.0273349	0	0	-31.546	-36.9401	7.27596e-12	Putative uncharacterized protein	VITISV_031449	Vitis vinifera (Grape)				IPR004158;						439
701	OL000701	A5BZ57	3	0.00666667	0	0	-33.3385	-33.3551	0.125	Putative uncharacterized protein	VITISV_028194	Vitis vinifera (Grape)	GO:0005509	calcium ion binding	Calcium	IPR018248; IPR011992; IPR018247; IPR018249; IPR002048;						150
702	OL000702	A5BZA6	0	0	5	0.00578704	-33.0335	33.9651	0.0625	Putative uncharacterized protein	VITISV_021555	Vitis vinifera (Grape)				IPR000644;						288
703	OL000703	A5BZG5	5	0.000777363	11	0.0017102	-15.4187	1.01048	0.210114	Putative uncharacterized protein	VITISV_042645	Vitis vinifera (Grape)	GO:0005524; GO:0008026; GO:0003676	ATP binding; ATP-dependent helicase activity; nucleic acid binding	ATP-binding; Helicase; Hydrolase; Nucleotide-binding	IPR003593; IPR014001; IPR011545; IPR001650; IPR004179; IPR023290;						2144
704	OL000704	A5BZH1	14	0.0453074	3	0.00970874	-15.6133	-2.34941	0.00753784	Putative uncharacterized protein (Whole genome shotgun sequence of line PN40024, scaffold_31.assembly12x)	VITISV_022689 VIT_00022341001	Vitis vinifera (Grape)	GO:0003677; GO:0006355; GO:0003713	DNA binding; regulation of transcription, DNA-dependent; transcription coactivator activity		IPR003173; IPR009044;					17721507;	103
705	OL000705	A5BZI9	65	0.0635386	0	0	-31.1198	-37.7925	6.77626e-21	Putative uncharacterized protein	VITISV_023449	Vitis vinifera (Grape)	GO:0005509	calcium ion binding	Calcium	IPR011992; IPR018247; IPR018249;						341
706	OL000706	A5BZL8	11	0.00659472	18	0.0107914	-14.4947	0.583474	0.458258	Putative uncharacterized protein	VITISV_032381	Vitis vinifera (Grape)										556
707	OL000707	A5BZP1	13	0.0114638	5	0.00440917	-15.2982	-1.50553	0.0635681	Putative uncharacterized protein	VITISV_002189	Vitis vinifera (Grape)	GO:0005488	binding		IPR011989; IPR016024; IPR000225;						378
708	OL000708	A5BZS1	104	0.0651629	0	0	-30.7808	-38.4706	6.16298e-33	Putative uncharacterized protein	VITISV_003752	Vitis vinifera (Grape)	GO:0050660; GO:0016491	flavin adenine dinucleotide binding; oxidoreductase activity		IPR012951; IPR016166; IPR016168; IPR006094;						532
709	OL000709	A5BZT6	5	0.00336022	0	0	-32.97	-34.0921	0.03125	Putative uncharacterized protein	VITISV_001736	Vitis vinifera (Grape)	GO:0003677; GO:0005634	DNA binding; nucleus		IPR004333;						496
710	OL000710	A5BZU9	120	0.162602	69	0.0934959	-11.8017	-0.925385	1.20587e-05	Putative uncharacterized protein	VITISV_022312	Vitis vinifera (Grape)				IPR002809; IPR008568;						246
711	OL000711	A5BZV3	11	0.00822123	4	0.00298954	-15.5797	-1.58645	0.0768127	CBL-interacting protein kinase 09	CIPK09 VITISV_043742	Vitis vinifera (Grape)	GO:0005524; GO:0006468; GO:0004674; GO:0007165	ATP binding; protein phosphorylation; protein serine/threonine kinase activity; signal transduction	ATP-binding; Kinase; Nucleotide-binding; Serine/threonine-protein kinase; Transferase	IPR011009; IPR018451; IPR004041; IPR000719; IPR017441; IPR017442; IPR008271; IPR002290;		NAF domain (1); Protein kinase domain (1)				446
712	OL000712	A5BZV4	5	0.00249128	56	0.0279023	-14.2448	3.35841	9.72296e-11	Putative uncharacterized protein	VITISV_043743	Vitis vinifera (Grape)				IPR001810; IPR022364; IPR006553;		F-box domain (1)				669
713	OL000713	A5BZY9	11	0.0102708	62	0.0578898	-13.6026	2.36775	8.0555e-09	Putative uncharacterized protein	VITISV_020020	Vitis vinifera (Grape)	GO:0008171; GO:0046983	O-methyltransferase activity; protein dimerization activity		IPR016461; IPR001077; IPR012967; IPR011991;						357
714	OL000714	A5BZZ4	0	0	4	0.00451977	-33.1945	33.6431	0.125	Putative uncharacterized protein	VITISV_022124	Vitis vinifera (Grape)										295
715	OL000715	A5C076	66	0.0388693	140	0.0824499	-11.7226	0.95787	6.61481e-06	Putative uncharacterized protein	VITISV_002886	Vitis vinifera (Grape)				IPR006636; IPR009060; IPR000449; IPR015940; IPR015496; IPR000626; IPR019955;						566
716	OL000716	A5C077	3	0.00156495	0	0	-33.3385	-33.3551	0.125	Putative uncharacterized protein	VITISV_002888	Vitis vinifera (Grape)	GO:0005488; GO:0000151; GO:0004842	binding; ubiquitin ligase complex; ubiquitin-protein ligase activity		IPR011989; IPR016024; IPR000225; IPR003613; IPR013083;						639
717	OL000717	A5C0C1	6	0.00769231	0	0	-32.8385	-34.3551	0.015625	Putative uncharacterized protein	VITISV_033868	Vitis vinifera (Grape)	GO:0005634; GO:0046983; GO:0006355; GO:0043565; GO:0003700	nucleus; protein dimerization activity; regulation of transcription, DNA-dependent; sequence-specific DNA binding; sequence-specific DNA binding transcription factor activity	DNA-binding; Nucleus	IPR011700; IPR004827;		BZIP domain (1)	BZIP family			260
718	OL000718	A5C0E0	0	0	6	0.00307692	-32.902	34.2281	0.03125	Putative uncharacterized protein	VITISV_000013	Vitis vinifera (Grape)				IPR008545;						650
719	OL000719	A5C0I2	3	0.00154321	0	0	-33.3385	-33.3551	0.125	ARO1-like protein 2 (Putative uncharacterized protein)	VITISV_008543	Vitis vinifera (Grape)	GO:0005488	binding		IPR011989; IPR016024; IPR000225;					18931021	648
720	OL000720	A5C0L0	3	0.00330033	0	0	-33.3385	-33.3551	0.125	Putative uncharacterized protein	VITISV_010086	Vitis vinifera (Grape)				IPR013083;						303
721	OL000721	A5C0R7	4	0.00716846	0	0	-33.131	-33.7701	0.0625	Putative uncharacterized protein (Whole genome shotgun sequence of line PN40024, scaffold_67.assembly12x)	VITISV_006937 VIT_00032822001	Vitis vinifera (Grape)	GO:0006260; GO:0005634	DNA replication; nucleus	DNA replication; Nucleus	IPR021151; IPR010492;					17721507;	186
722	OL000722	A5C0V3	7	0.00429711	0	0	-32.7273	-34.5775	0.0078125	Putative uncharacterized protein	VITISV_009249	Vitis vinifera (Grape)	GO:0003723	RNA binding		IPR004087; IPR004088; IPR018111;		KH domains (4)				543
723	OL000723	A5C0V4	0	0	6	0.00250627	-32.902	34.2281	0.03125	Putative uncharacterized protein	VITISV_022646	Vitis vinifera (Grape)	GO:0003676; GO:0000166	nucleic acid binding; nucleotide binding		IPR012677; IPR000504;						798
724	OL000724	A5C0V7	24	0.0231214	0	0	-31.8385	-36.3551	5.96046e-08	Putative uncharacterized protein	VITISV_029203	Vitis vinifera (Grape)	GO:0016787	hydrolase activity		IPR003293; IPR020084; IPR000086; IPR015797;						346
725	OL000725	A5C0W2	115	0.0771294	7	0.00469484	-13.483	-4.16515	2.32051e-28	Putative uncharacterized protein	VITISV_018406	Vitis vinifera (Grape)	GO:0016758	transferase activity, transferring hexosyl groups	Glycosyltransferase; Transferase	IPR002213;			UDP-glycosyltransferase family			497
726	OL000726	A5C0X3	156	0.206349	205	0.271164	-10.827	0.267059	0.0818469	Putative uncharacterized protein	VITISV_016055	Vitis vinifera (Grape)	GO:0008270	zinc ion binding		IPR011424; IPR004146; IPR002219; IPR000433;						252
727	OL000727	A5C101	16	0.0350877	11	0.0241228	-14.5797	-0.667587	0.184933	Putative uncharacterized protein (Whole genome shotgun sequence of line PN40024, scaffold_29.assembly12x)	VITISV_001912 VIT_00021024001	Vitis vinifera (Grape)	GO:0003676; GO:0000166	nucleic acid binding; nucleotide binding		IPR012677; IPR000504;					17721507;	152
728	OL000728	A5C116	0	0	7	0.00414446	-32.7908	34.4505	0.015625	Putative uncharacterized protein	VITISV_029762	Vitis vinifera (Grape)										563
729	OL000729	A5C140	12	0.0125786	0	0	-32.3385	-35.3551	0.000244141	Putative uncharacterized protein	VITISV_018084	Vitis vinifera (Grape)										318
730	OL000730	A5C158	7	0.00318327	4	0.00181901	-15.9057	-0.934374	0.387695	Putative uncharacterized protein	VITISV_020617	Vitis vinifera (Grape)	GO:0031461; GO:0031625; GO:0006511	cullin-RING ubiquitin ligase complex; ubiquitin protein ligase binding; ubiquitin-dependent protein catabolic process		IPR016158; IPR001373; IPR019559; IPR016159; IPR011991;			Cullin family			733
731	OL000731	A5C165	6	0.00632911	0	0	-32.8385	-34.3551	0.015625	Putative uncharacterized protein	VITISV_008726	Vitis vinifera (Grape)	GO:0003677; GO:0008270	DNA binding; zinc ion binding		IPR003851;						316
732	OL000732	A5C166	86	0.18259	153	0.324841	-11.4676	0.704104	0.000206054	Putative uncharacterized protein (Whole genome shotgun sequence of line PN40024, scaffold_46.assembly12x)	VITISV_008727 VIT_00027185001	Vitis vinifera (Grape)	GO:0016021	integral to membrane		IPR007203;					17721507;	157
733	OL000733	A5C177	7	0.00733753	8	0.00838574	-15.4057	0.065626	1	Putative uncharacterized protein	VITISV_033019	Vitis vinifera (Grape)										318
734	OL000734	A5C1F5	0	0	4	0.00442968	-33.1945	33.6431	0.125	Putative uncharacterized protein	VITISV_014739	Vitis vinifera (Grape)	GO:0003677; GO:0005634	DNA binding; nucleus	DNA-binding; Nucleus; Repeat	IPR009057; IPR012287; IPR014778; IPR015495; IPR001005; IPR017930;						301
735	OL000735	A5C1H0	6	0.00140845	0	0	-32.8385	-34.3551	0.015625	Putative uncharacterized protein	VITISV_005816	Vitis vinifera (Grape)	GO:0005524; GO:0016021; GO:0006468; GO:0004674	ATP binding; integral to membrane; protein phosphorylation; protein serine/threonine kinase activity	Leucine-rich repeat; Membrane; Repeat; Transmembrane; Transmembrane helix	IPR013320; IPR011009; IPR001611; IPR013210; IPR000719; IPR017442; IPR008271;		Protein kinase domain (1)				1420
736	OL000736	A5C1K5	11	0.0224949	17	0.0347648	-14.536	0.501012	0.571588	Putative uncharacterized protein	VITISV_001236	Vitis vinifera (Grape)				IPR007608;						163
737	OL000737	A5C1N6	83	0.0919158	0	0	-30.9435	-38.1452	2.58494e-26	Serine/threonine-protein phosphatase (EC 3.1.3.16)	VITISV_042915	Vitis vinifera (Grape)	GO:0004721	phosphoprotein phosphatase activity	Hydrolase; Iron	IPR004843; IPR006186;	3.1.3.16		PPP phosphatase family			301
738	OL000738	A5C1P9	0	0	330	0.353698	-30.0113	40.0095	1.21733e-92	Putative uncharacterized protein	VITISV_005689	Vitis vinifera (Grape)	GO:0046872; GO:0030001	metal ion binding; metal ion transport		IPR006121;						311
739	OL000739	A5C1W3	0	0	25	0.0338753	-31.8726	36.287	5.96046e-08	Putative uncharacterized protein	VITISV_018033	Vitis vinifera (Grape)				IPR007750;						246
740	OL000740	A5C1Z2	101	0.249383	44	0.108642	-12.2506	-1.3258	8.08925e-08	60S ribosomal protein L27	VITISV_032808	Vitis vinifera (Grape)	GO:0005840; GO:0003735; GO:0006412	ribosome; structural constituent of ribosome; translation	Ribonucleoprotein; Ribosomal protein	IPR001141; IPR018262; IPR014722;			Ribosomal protein L27e family			135
741	OL000741	A5C1Z3	6	0.00664452	0	0	-32.8385	-34.3551	0.015625	Putative uncharacterized protein	VITISV_028486	Vitis vinifera (Grape)				IPR006904;						301
742	OL000742	A5C200	199	0.336717	6	0.0101523	-13.1986	-5.17868	9.75778e-56	Putative uncharacterized protein	VITISV_009604	Vitis vinifera (Grape)										197
743	OL000743	A5C203	39	0.0130261	0	0	-31.4883	-37.0556	9.09495e-13	Putative uncharacterized protein	VITISV_003517	Vitis vinifera (Grape)	GO:0003677; GO:0015074	DNA binding; DNA integration		IPR001584; IPR012337; IPR013103;						998
744	OL000744	A5C205	11	0.00760719	6	0.00414938	-15.2872	-1.00149	0.237884	Putative uncharacterized protein	VITISV_003519	Vitis vinifera (Grape)	GO:0003676; GO:0000166	nucleic acid binding; nucleotide binding		IPR012677; IPR000504;						482
745	OL000745	A5C233	4	0.00129828	0	0	-33.131	-33.7701	0.0625	Putative uncharacterized protein	VITISV_026168	Vitis vinifera (Grape)	GO:0042765	GPI-anchor transamidase complex		IPR007246;						1027
746	OL000746	A5C255	5	0.00257599	0	0	-32.97	-34.0921	0.03125	Putative uncharacterized protein	VITISV_022422	Vitis vinifera (Grape)	GO:0005622; GO:0008270	intracellular; zinc ion binding		IPR007087; IPR015880;						647
747	OL000747	A5C258	51	0.0467033	0	0	-31.2948	-37.4426	2.22045e-16	Putative uncharacterized protein	VITISV_032171	Vitis vinifera (Grape)	GO:0003677; GO:0005634; GO:0006355; GO:0003700	DNA binding; nucleus; regulation of transcription, DNA-dependent; sequence-specific DNA binding transcription factor activity	DNA-binding; Nucleus; Transcription; Transcription regulation	IPR016177; IPR015300; IPR003340; IPR001471;						364
748	OL000748	A5C298	7	0.00355691	0	0	-32.7273	-34.5775	0.0078125	Putative uncharacterized protein	VITISV_007038	Vitis vinifera (Grape)	GO:0008270	zinc ion binding	Metal-binding; Zinc; Zinc-finger	IPR018957; IPR001841; IPR013083;						656
749	OL000749	A5C2A6	12	0.0107817	0	0	-32.3385	-35.3551	0.000244141	Putative uncharacterized protein	VITISV_042386	Vitis vinifera (Grape)	GO:0008270	zinc ion binding	Metal-binding; Zinc; Zinc-finger	IPR018957; IPR001841; IPR013083;						371
750	OL000750	A5C2F4	0	0	12	0.0100756	-32.402	35.2281	0.000488281	Putative uncharacterized protein	VITISV_011184	Vitis vinifera (Grape)	GO:0005488; GO:0000151; GO:0004842	binding; ubiquitin ligase complex; ubiquitin-protein ligase activity		IPR011989; IPR016024; IPR003613; IPR013083;						397
751	OL000751	A5C2N7	92	0.0572139	0	0	-30.8692	-38.2937	5.04871e-29	Putative uncharacterized protein	VITISV_019282	Vitis vinifera (Grape)	GO:0015297; GO:0015238; GO:0016020	antiporter activity; drug transmembrane transporter activity; membrane		IPR002528;						536
752	OL000752	A5C2P4	22	0.00764685	0	0	-31.9013	-36.2296	2.38419e-07	Putative uncharacterized protein	VITISV_027500	Vitis vinifera (Grape)	GO:0008270	zinc ion binding	Metal-binding; Zinc; Zinc-finger	IPR002885; IPR018957; IPR001841; IPR013083;						959
753	OL000753	A5C2P8	0	0	14	0.0103017	-32.2908	35.4505	0.00012207	Putative uncharacterized protein	VITISV_008502	Vitis vinifera (Grape)				IPR017451; IPR001810; IPR022364;		F-box domain (1)				453
754	OL000754	A5C2R3	15	0.015873	28	0.0296296	-13.9523	0.773445	0.126289	Putative uncharacterized protein (Whole genome shotgun sequence of line PN40024, scaffold_7.assembly12x)	VITISV_021370 VIT_00033879001	Vitis vinifera (Grape)	GO:0031072; GO:0006457; GO:0051082	heat shock protein binding; protein folding; unfolded protein binding		IPR001305;					17721507;	315
755	OL000755	A5C2S6	0	0	7	0.00425791	-32.7908	34.4505	0.015625	Putative uncharacterized protein	VITISV_043392	Vitis vinifera (Grape)	GO:0005524; GO:0005737; GO:0006457; GO:0051082	ATP binding; cytoplasm; protein folding; unfolded protein binding	ATP-binding; Chaperone; Cytoplasm; Nucleotide-binding	IPR012719; IPR017998; IPR002194; IPR002423;			TCP-1 chaperonin family			548
756	OL000756	A5C2T3	0	0	4	0.00202943	-33.1945	33.6431	0.125	Putative uncharacterized protein	VITISV_014204	Vitis vinifera (Grape)	GO:0016021; GO:0055085	integral to membrane; transmembrane transport	Membrane; Transmembrane; Transmembrane helix	IPR004837;						657
757	OL000757	A5C2T4	14	0.00607639	0	0	-32.2273	-35.5775	6.10352e-05	Putative uncharacterized protein	VITISV_014205	Vitis vinifera (Grape)	GO:0042802; GO:0043086; GO:0006508; GO:0004252	identical protein binding; negative regulation of catalytic activity; proteolysis; serine-type endopeptidase activity	Hydrolase; Protease; Serine protease	IPR000209; IPR022398; IPR015500; IPR009020; IPR010259; IPR003137;						768
758	OL000758	A5C2T5	58	0.0333909	43	0.0247553	-12.6673	-0.558735	0.0594005	Putative uncharacterized protein (Fragment)	VITISV_014207	Vitis vinifera (Grape)	GO:0006508; GO:0004252	proteolysis; serine-type endopeptidase activity		IPR000209; IPR022398; IPR015500; IPR003137;						579
759	OL000759	A5C359	4	0.00544218	0	0	-33.131	-33.7701	0.0625	Putative uncharacterized protein	VITISV_001638	Vitis vinifera (Grape)										245
760	OL000760	A5C384	7	0.00361757	0	0	-32.7273	-34.5775	0.0078125	Putative uncharacterized protein	VITISV_040643	Vitis vinifera (Grape)	GO:0003677; GO:0031072; GO:0006457; GO:0051082	DNA binding; heat shock protein binding; protein folding; unfolded protein binding		IPR001623; IPR018253; IPR009057; IPR012287; IPR003095; IPR017877; IPR014778; IPR001005;						645
761	OL000761	A5C3A2	49	0.0426458	27	0.0234987	-13.1246	-0.986841	0.00587071	Putative uncharacterized protein	VITISV_009087	Vitis vinifera (Grape)	GO:0005488; GO:0016021; GO:0005743; GO:0055085; GO:0005215	binding; integral to membrane; mitochondrial inner membrane; transmembrane transport; transporter activity	Membrane; Repeat; Transmembrane; Transmembrane helix; Transport	IPR002113; IPR002067; IPR018108; IPR023395;			Mitochondrial carrier family			383
762	OL000762	A5C3B0	5	0.00352361	0	0	-32.97	-34.0921	0.03125	Putative uncharacterized protein	VITISV_011855	Vitis vinifera (Grape)	GO:0003824	catalytic activity		IPR001932; IPR015655;		PP2C-like domain (1)				473
763	OL000763	A5C3F6	4	0.00372439	0	0	-33.131	-33.7701	0.0625	Putative uncharacterized protein	VITISV_019910	Vitis vinifera (Grape)	GO:0016884	carbon-nitrogen ligase activity, with glutamine as amido-N-donor		IPR000120; IPR020556;						358
764	OL000764	A5C3G5	3	0.00117233	0	0	-33.3385	-33.3551	0.125	Putative uncharacterized protein	VITISV_025026	Vitis vinifera (Grape)	GO:0005524; GO:0006468; GO:0004674	ATP binding; protein phosphorylation; protein serine/threonine kinase activity	ATP-binding; Kinase; Nucleotide-binding; Serine/threonine-protein kinase; Transferase	IPR011009; IPR021720; IPR000719; IPR017441; IPR001245; IPR008271;			Protein kinase superfamily			853
765	OL000765	A5C3G6	5	0.00186637	0	0	-32.97	-34.0921	0.03125	Putative uncharacterized protein	VITISV_005771	Vitis vinifera (Grape)				IPR022175; IPR015943; IPR001680; IPR011046; IPR019781;						893
766	OL000766	A5C3G9	103	0.120468	168	0.196491	-11.27	0.578798	0.00121655	Proteasome subunit alpha type (EC 3.4.25.1)	VITISV_014475	Vitis vinifera (Grape)	GO:0005737; GO:0005634; GO:0019773; GO:0004298; GO:0006511	cytoplasm; nucleus; proteasome core complex, alpha-subunit complex; threonine-type endopeptidase activity; ubiquitin-dependent protein catabolic process	Cytoplasm; Hydrolase; Nucleus; Protease; Proteasome; Threonine protease	IPR000426; IPR023332; IPR001353;	3.4.25.1		Peptidase T1A family			285
767	OL000767	A5C3M5	56	0.0567376	0	0	-31.2273	-37.5775	6.93889e-18	Putative uncharacterized protein	VITISV_024290	Vitis vinifera (Grape)	GO:0016787	hydrolase activity		IPR000246;						329
768	OL000768	A5C3N2	69	0.072327	3	0.00314465	-14.4627	-4.65058	2.9392e-19	Putative uncharacterized protein	VITISV_025212	Vitis vinifera (Grape)	GO:0005488; GO:0016021; GO:0006839; GO:0005739; GO:0055085	binding; integral to membrane; mitochondrial transport; mitochondrion; transmembrane transport	Membrane; Transmembrane; Transmembrane helix; Transport	IPR002030; IPR018108; IPR023395;			Mitochondrial carrier family			318
769	OL000769	A5C3V5	0	0	6	0.00526316	-32.902	34.2281	0.03125	Putative uncharacterized protein	VITISV_014340	Vitis vinifera (Grape)	GO:0005622; GO:0008270	intracellular; zinc ion binding		IPR007087; IPR015880; IPR001841; IPR017907;						380
770	OL000770	A5C3X6	5	0.00273224	0	0	-32.97	-34.0921	0.03125	Putative uncharacterized protein	VITISV_036580	Vitis vinifera (Grape)	GO:0006564; GO:0051287; GO:0016597; GO:0055114; GO:0004617	L-serine biosynthetic process; NAD binding; amino acid binding; oxidation-reduction process; phosphoglycerate dehydrogenase activity	Oxidoreductase	IPR002912; IPR006236; IPR006139; IPR006140; IPR016040;			D-isomer specific 2-hydroxyacid dehydrogenase family			610
771	OL000771	A5C3Y4	15	0.0117096	0	0	-32.1775	-35.677	3.05176e-05	Putative uncharacterized protein	VITISV_004388	Vitis vinifera (Grape)	GO:0005975; GO:0044237; GO:0050662; GO:0016857	carbohydrate metabolic process; cellular metabolic process; coenzyme binding; racemase and epimerase activity, acting on carbohydrates and derivatives		IPR001509; IPR016040; IPR008089;						427
772	OL000772	A5C3Y9	0	0	53	0.0695538	-31.3305	37.3711	4.44089e-16	Putative uncharacterized protein	VITISV_004046	Vitis vinifera (Grape)				IPR000782;						254
773	OL000773	A5C407	14	0.00241796	0	0	-32.2273	-35.5775	6.10352e-05	Putative uncharacterized protein	VITISV_012924	Vitis vinifera (Grape)	GO:0003723; GO:0006278; GO:0003964	RNA binding; RNA-dependent DNA replication; RNA-directed DNA polymerase activity		IPR005135; IPR000477;		Reverse transcriptase domains (2)				1930
774	OL000774	A5C436	255	0.158582	0	0	-30.1338	-39.7645	6.74701e-80	Putative uncharacterized protein	VITISV_007014	Vitis vinifera (Grape)										536
775	OL000775	A5C441	171	0.325714	0	0	-30.4221	-39.188	1.04405e-53	Putative uncharacterized protein	VITISV_031100	Vitis vinifera (Grape)	GO:0003676; GO:0000166	nucleic acid binding; nucleotide binding		IPR012677; IPR000504;						175
776	OL000776	A5C497	0	0	4	0.0018859	-33.1945	33.6431	0.125	Putative uncharacterized protein	VITISV_016570	Vitis vinifera (Grape)				IPR004147; IPR011009;						707
777	OL000777	A5C4A1	6	0.00355872	0	0	-32.8385	-34.3551	0.015625	Putative uncharacterized protein	VITISV_036714	Vitis vinifera (Grape)	GO:0016021; GO:0017153	integral to membrane; sodium:dicarboxylate symporter activity	Membrane; Transmembrane; Transmembrane helix	IPR013057; IPR001991;						562
778	OL000778	A5C4J2	101	0.235431	0	0	-30.8019	-38.4284	4.93038e-32	Putative uncharacterized protein (Whole genome shotgun sequence of line PN40024, scaffold_0.assembly12x)	VITISV_028810 VIT_00007908001	Vitis vinifera (Grape)	GO:0005840; GO:0003735; GO:0006412	ribosome; structural constituent of ribosome; translation		IPR001266; IPR018277;					17721507;	143
779	OL000779	A5C4K1	9	0.00689655	0	0	-32.546	-34.9401	0.00195312	Putative uncharacterized protein	VITISV_015513	Vitis vinifera (Grape)	GO:0005524; GO:0004672; GO:0006468	ATP binding; protein kinase activity; protein phosphorylation	ATP-binding; Nucleotide-binding	IPR011009; IPR000719; IPR017441; IPR017442;						435
780	OL000780	A5C4L2	0	0	5	0.00416667	-33.0335	33.9651	0.0625	Putative uncharacterized protein	VITISV_008781	Vitis vinifera (Grape)				IPR021113; IPR002864;						400
781	OL000781	A5C4N3	35	0.135659	11	0.0426357	-14.0151	-1.79687	9.84888e-05	Putative uncharacterized protein (Whole genome shotgun sequence of line PN40024, scaffold_116.assembly12x)	VITISV_030811 VIT_00012649001	Vitis vinifera (Grape)									17721507;	86
782	OL000782	A5C4T0	0	0	4	0.00438596	-33.1945	33.6431	0.125	Putative uncharacterized protein	VITISV_035122	Vitis vinifera (Grape)										304
783	OL000783	A5C4T4	69	0.046371	16	0.0107527	-13.2552	-2.23554	4.26054e-10	Putative uncharacterized protein	VITISV_030649	Vitis vinifera (Grape)				IPR008999; IPR007679;						496
784	OL000784	A5C4X8	4773	1.49953	62	0.0194785	-9.22198	-6.3935	0	Putative uncharacterized protein	VITISV_034639	Vitis vinifera (Grape)	GO:0005524; GO:0006754; GO:0005388; GO:0016021	ATP binding; ATP biosynthetic process; calcium-transporting ATPase activity; integral to membrane	ATP-binding; Hydrolase; Membrane; Nucleotide-binding; Phosphoprotein; Transmembrane; Transmembrane helix; Transport	IPR008250; IPR005782; IPR006068; IPR004014; IPR023300; IPR023299; IPR001757; IPR018303; IPR023298; IPR005834; IPR023214;			Cation transport ATPase (P-type) family			1061
785	OL000785	A5C517	24	0.0131148	0	0	-31.8385	-36.3551	5.96046e-08	Putative uncharacterized protein	VITISV_032350	Vitis vinifera (Grape)				IPR019141; IPR013103;						610
786	OL000786	A5C574	0	0	4	0.00070028	-33.1945	33.6431	0.125	Putative uncharacterized protein	VITISV_024158	Vitis vinifera (Grape)	GO:0005524; GO:0003677; GO:0004386; GO:0005634; GO:0006355; GO:0003700	ATP binding; DNA binding; helicase activity; nucleus; regulation of transcription, DNA-dependent; sequence-specific DNA binding transcription factor activity	DNA-binding; Nucleus; Transcription; Transcription regulation	IPR014001; IPR016177; IPR001650; IPR000330; IPR001471;						1904
787	OL000787	A5C5B3	97	0.0788618	19	0.0154472	-12.8855	-2.479	1.00648e-15	Putative uncharacterized protein	VITISV_039907	Vitis vinifera (Grape)	GO:0003676; GO:0000166	nucleic acid binding; nucleotide binding		IPR012677; IPR000504;						410
788	OL000788	A5C5D3	7	0.00263653	0	0	-32.7273	-34.5775	0.0078125	Putative uncharacterized protein	VITISV_004406	Vitis vinifera (Grape)										885
789	OL000789	A5C5D8	8	0.0119581	0	0	-32.631	-34.7701	0.00390625	Putative uncharacterized protein	VITISV_003764	Vitis vinifera (Grape)	GO:0003677; GO:0004518; GO:0006289	DNA binding; nuclease activity; nucleotide-excision repair		IPR007474; IPR001943;						223
790	OL000790	A5C5M4	4	0.00142908	0	0	-33.131	-33.7701	0.0625	Putative uncharacterized protein	VITISV_035322	Vitis vinifera (Grape)	GO:0005524; GO:0006754; GO:0004008; GO:0016021; GO:0046872	ATP binding; ATP biosynthetic process; copper-exporting ATPase activity; integral to membrane; metal ion binding	ATP-binding; Hydrolase; Membrane; Nucleotide-binding; Phosphoprotein; Transmembrane	IPR008250; IPR006403; IPR023300; IPR023299; IPR006416; IPR001757; IPR018303; IPR005834; IPR023214; IPR006121;			Cation transport ATPase (P-type) family			933
791	OL000791	A5C5N0	2	0.00095648	0	0	-33.631	-32.7701	1	Putative uncharacterized protein	VITISV_043868	Vitis vinifera (Grape)	GO:0055085	transmembrane transport		IPR004813;						697
792	OL000792	A5C5N2	16	0.0193939	22	0.0266667	-14.0797	0.332413	0.627103	Putative uncharacterized protein	VITISV_039944	Vitis vinifera (Grape)				IPR009606;						275
793	OL000793	A5C5T1	0	0	35	0.035035	-31.6298	36.7724	5.82077e-11	Putative uncharacterized protein	VITISV_039798	Vitis vinifera (Grape)	GO:0005634; GO:0006355; GO:0043565; GO:0003700; GO:0030528	nucleus; regulation of transcription, DNA-dependent; sequence-specific DNA binding; sequence-specific DNA binding transcription factor activity; transcription regulator activity	DNA-binding; Homeobox; Nucleus; Transcription; Transcription regulation	IPR001356; IPR017970; IPR009057; IPR012287; IPR000047; IPR003106;		Homeobox DNA-binding domain (1)				333
794	OL000794	A5C5T3	39	0.0305164	357	0.279343	-11.4268	3.06736	6.27009e-60	Putative uncharacterized protein	VITISV_039801	Vitis vinifera (Grape)	GO:0005488; GO:0055114; GO:0016491	binding; oxidation-reduction process; oxidoreductase activity	Oxidoreductase	IPR002198; IPR002347; IPR016040; IPR020904;			Short-chain dehydrogenases/reductases (SDR) family			426
795	OL000795	A5C5U4	5	0.00974659	18	0.0350877	-15.0635	1.72098	0.010622	Putative uncharacterized protein	VITISV_002432	Vitis vinifera (Grape)	GO:0005634; GO:0006355; GO:0043565; GO:0003700; GO:0030528	nucleus; regulation of transcription, DNA-dependent; sequence-specific DNA binding; sequence-specific DNA binding transcription factor activity; transcription regulator activity	DNA-binding; Homeobox; Nucleus	IPR001356; IPR017970; IPR009057; IPR012287; IPR000047;						171
796	OL000796	A5C5V4	0	0	6	0.00630915	-32.902	34.2281	0.03125	Putative uncharacterized protein	VITISV_037576	Vitis vinifera (Grape)	GO:0050126; GO:0006596	N-carbamoylputrescine amidase activity; polyamine biosynthetic process		IPR017755; IPR003010;						317
797	OL000797	A5C5X2	0	0	30	0.0244499	-31.741	36.55	1.86265e-09	Putative uncharacterized protein	VITISV_041941	Vitis vinifera (Grape)				IPR006527; IPR017451; IPR001810; IPR022364;		F-box domain (1)				409
798	OL000798	A5C608	12	0.0126984	0	0	-32.3385	-35.3551	0.000244141	Putative uncharacterized protein	VITISV_029477	Vitis vinifera (Grape)	GO:0009055; GO:0008270	electron carrier activity; zinc ion binding	Metal-binding; Zinc; Zinc-finger	IPR004039; IPR018957; IPR008913; IPR017921; IPR001841; IPR013083;						315
799	OL000799	A5C628	7	0.00222859	26	0.00827762	-14.5555	1.76607	0.00131873	Putative uncharacterized protein	VITISV_038366	Vitis vinifera (Grape)	GO:0005852; GO:0003743	eukaryotic translation initiation factor 3 complex; translation initiation factor activity	Cytoplasm; Initiation factor; Protein biosynthesis	IPR008905; IPR000717; IPR011991;		PCI domain (1)				1047
800	OL000800	A5C631	50	0.0555556	0	0	-31.3091	-37.414	4.44089e-16	Whole genome shotgun sequence of line PN40024, scaffold_26.assembly12x	VITISV_028723 VIT_00020132001	Vitis vinifera (Grape)	GO:0003677; GO:0005634; GO:0008270	DNA binding; nucleus; zinc ion binding	Metal-binding; Nucleus; Zinc; Zinc-finger	IPR009057; IPR012287; IPR006447; IPR014778; IPR001005; IPR017930; IPR013084; IPR001878;					17721507;	300
801	OL000801	A5C641	0	0	6	0.00210305	-32.902	34.2281	0.03125	Putative uncharacterized protein	VITISV_032542	Vitis vinifera (Grape)			Leucine-rich repeat; Repeat	IPR001611; IPR013210;						951
802	OL000802	A5C659	6	0.00321027	0	0	-32.8385	-34.3551	0.015625	Putative uncharacterized protein	VITISV_020825	Vitis vinifera (Grape)	GO:0015171; GO:0016021	amino acid transmembrane transporter activity; integral to membrane	Membrane; Transmembrane	IPR004841; IPR002293;						623
803	OL000803	A5C670	17	0.0329457	0	0	-32.0872	-35.8576	7.62939e-06	Putative uncharacterized protein	VITISV_035215	Vitis vinifera (Grape)	GO:0003677; GO:0008270	DNA binding; zinc ion binding	Metal-binding; Zinc	IPR002653; IPR000058;						172
804	OL000804	A5C6M5	0	0	7	0.016092	-32.7908	34.4505	0.015625	Putative uncharacterized protein	VITISV_032482	Vitis vinifera (Grape)										145
805	OL000805	A5C6S3	0	0	4	0.00344531	-33.1945	33.6431	0.125	Putative uncharacterized protein	VITISV_031174	Vitis vinifera (Grape)				IPR021825;						387
806	OL000806	A5C6S4	37	0.0795699	4	0.00860215	-14.7047	-3.33647	5.65315e-08	Putative uncharacterized protein (Whole genome shotgun sequence of line PN40024, scaffold_38.assembly12x)	VITISV_016892 VIT_00024022001	Vitis vinifera (Grape)	GO:0046872; GO:0030001	metal ion binding; metal ion transport		IPR006121;					17721507;	155
807	OL000807	A5C6W0	33	0.01	403	0.122121	-11.4599	3.48322	1.07628e-75	Putative uncharacterized protein	VITISV_038107	Vitis vinifera (Grape)	GO:0003723; GO:0006278; GO:0003964; GO:0005622; GO:0000166; GO:0006810	RNA binding; RNA-dependent DNA replication; RNA-directed DNA polymerase activity; intracellular; nucleotide binding; transport		IPR012463; IPR002075; IPR018222; IPR012677; IPR000504; IPR000477;						1100
808	OL000808	A5C6X0	12	0.0380952	0	0	-32.3385	-35.3551	0.000244141	Putative uncharacterized protein	VITISV_033679	Vitis vinifera (Grape)				IPR013097; IPR011008;						105
809	OL000809	A5C6X2	45	0.0139795	0	0	-31.3851	-37.262	1.42109e-14	Putative uncharacterized protein	VITISV_033681	Vitis vinifera (Grape)	GO:0003824; GO:0005840; GO:0003735; GO:0006412	catalytic activity; ribosome; structural constituent of ribosome; translation		IPR008586; IPR013078; IPR001345; IPR000988; IPR023442; IPR023441; IPR011017;						1073
810	OL000810	A5C6X9	0	0	4	0.00352734	-33.1945	33.6431	0.125	Putative uncharacterized protein	VITISV_001965	Vitis vinifera (Grape)				IPR002634; IPR003808;						378
811	OL000811	A5C6Z1	0	0	11	0.00572023	-32.4648	35.1026	0.000976562	Putative uncharacterized protein	VITISV_024978	Vitis vinifera (Grape)				IPR001810; IPR022364;		F-box domain (1)				641
812	OL000812	A5C725	32	0.012303	0	0	-31.631	-36.7701	1.16415e-10	Putative uncharacterized protein	VITISV_033604	Vitis vinifera (Grape)				IPR019167;						867
813	OL000813	A5C729	7	0.00328638	0	0	-32.7273	-34.5775	0.0078125	Putative uncharacterized protein	VITISV_013722	Vitis vinifera (Grape)	GO:0005524; GO:0006468; GO:0004674	ATP binding; protein phosphorylation; protein serine/threonine kinase activity		IPR011009; IPR000719; IPR017442; IPR008271;						710
814	OL000814	A5C762	412	0.376256	4	0.00365297	-12.9662	-6.81352	2.46982e-126	Putative uncharacterized protein	VITISV_027452	Vitis vinifera (Grape)	GO:0055114; GO:0016491	oxidation-reduction process; oxidoreductase activity	Iron; Oxidoreductase	IPR005123;			Iron/ascorbate-dependent oxidoreductase family			365
815	OL000815	A5C7G8	10	0.00613874	0	0	-32.47	-35.0921	0.000976562	Putative uncharacterized protein	VITISV_012100	Vitis vinifera (Grape)	GO:0003677; GO:0005634	DNA binding; nucleus	Nucleus	IPR009057; IPR012287; IPR006447; IPR014778; IPR001005; IPR017930;						543
816	OL000816	A5C7N0	21	0.0364583	12	0.0208333	-14.3208	-0.934374	0.0576127	Putative uncharacterized protein	VITISV_025473	Vitis vinifera (Grape)										192
817	OL000817	A5C7R4	15	0.033557	77	0.17226	-13.2226	2.23288	2.65172e-10	Putative uncharacterized protein (Whole genome shotgun sequence of line PN40024, scaffold_2.assembly12x)	VITISV_024169 VIT_00016895001	Vitis vinifera (Grape)	GO:0005840; GO:0003735; GO:0006412	ribosome; structural constituent of ribosome; translation		IPR002672;					17721507;	149
818	OL000818	A5C7R5	0	0	5	0.00209908	-33.0335	33.9651	0.0625	Putative uncharacterized protein	VITISV_024170	Vitis vinifera (Grape)				IPR000313;						794
819	OL000819	A5C7W9	8	0.00394477	0	0	-32.631	-34.7701	0.00390625	Putative uncharacterized protein	VITISV_037471	Vitis vinifera (Grape)	GO:0016020	membrane		IPR003864;						676
820	OL000820	A5C819	73	0.0392473	0	0	-31.0361	-37.96	2.64698e-23	Putative uncharacterized protein	VITISV_016565	Vitis vinifera (Grape)	GO:0009734; GO:0000822	auxin mediated signaling pathway; inositol hexakisphosphate binding		IPR001810;		F-box domain (1)				620
821	OL000821	A5C820	4	0.0021575	22	0.0118662	-15.0797	2.33241	0.000533521	Putative uncharacterized protein	VITISV_016566	Vitis vinifera (Grape)	GO:0005509; GO:0050660; GO:0055114; GO:0016491	calcium ion binding; flavin adenine dinucleotide binding; oxidation-reduction process; oxidoreductase activity	Calcium	IPR011992; IPR018247; IPR018249; IPR013027; IPR001327;						618
822	OL000822	A5C840	6	0.00493827	0	0	-32.8385	-34.3551	0.015625	Putative uncharacterized protein	VITISV_027119	Vitis vinifera (Grape)										405
823	OL000823	A5C868	7	0.00360639	0	0	-32.7273	-34.5775	0.0078125	Putative uncharacterized protein	VITISV_036456	Vitis vinifera (Grape)			Repeat	IPR000008; IPR008973; IPR018029; IPR020477;		C2 domains (3)				647
824	OL000824	A5C8A4	0	0	6	0.0145985	-32.902	34.2281	0.03125	Putative uncharacterized protein	VITISV_040683	Vitis vinifera (Grape)										137
825	OL000825	A5C8M2	6	0.00566572	0	0	-32.8385	-34.3551	0.015625	Putative uncharacterized protein	VITISV_014914	Vitis vinifera (Grape)				IPR017887; IPR005333;						353
826	OL000826	A5C8P4	32	0.0284444	6	0.00533333	-14.5169	-2.54206	1.42993e-05	Putative uncharacterized protein	VITISV_019852	Vitis vinifera (Grape)	GO:0005524; GO:0006468; GO:0004674	ATP binding; protein phosphorylation; protein serine/threonine kinase activity	ATP-binding; Kinase; Nucleotide-binding; Serine/threonine-protein kinase; Transferase	IPR011009; IPR000719; IPR017441; IPR017442; IPR008271;			Protein kinase superfamily			375
827	OL000827	A5C8P7	7	0.00551615	0	0	-32.7273	-34.5775	0.0078125	Putative uncharacterized protein	VITISV_020113	Vitis vinifera (Grape)				IPR004963;						423
828	OL000828	A5C8T7	0	0	77	0.0439498	-31.0611	37.9099	5.29396e-23	Putative uncharacterized protein	VITISV_011767	Vitis vinifera (Grape)	GO:0016021; GO:0006857; GO:0005215	integral to membrane; oligopeptide transport; transporter activity	Membrane; Transmembrane; Transport	IPR016196; IPR000109; IPR018456;			PTR2/POT transporter (TC 2.A.17) family			584
829	OL000829	A5C8X4	8	0.00359389	406	0.18239	-12.4767	5.53832	5.08829e-101	Putative uncharacterized protein	VITISV_031573	Vitis vinifera (Grape)	GO:0003824	catalytic activity		IPR013785; IPR017853; IPR008811;						742
830	OL000830	A5C8X5	11	0.00462963	4	0.0016835	-15.5797	-1.58645	0.0768127	Putative uncharacterized protein	VITISV_003301	Vitis vinifera (Grape)	GO:0003723; GO:0006396	RNA binding; RNA processing		IPR022030; IPR000061; IPR000626; IPR019955;						792
831	OL000831	A5C8Z8	8	0.0066335	0	0	-32.631	-34.7701	0.00390625	Putative uncharacterized protein	VITISV_039910	Vitis vinifera (Grape)	GO:0005634; GO:0030528	nucleus; transcription regulator activity		IPR011598; IPR001092;		Basic helix-loop-helix (bHLH) domain (1)				402
832	OL000832	A5C907	55	0.0377229	0	0	-31.2403	-37.5515	1.38778e-17	Putative uncharacterized protein	VITISV_021146	Vitis vinifera (Grape)	GO:0005634; GO:0030528	nucleus; transcription regulator activity		IPR011598; IPR001092;		Basic helix-loop-helix (bHLH) domain (1)				486
833	OL000833	A5C931	86	0.0666667	0	0	-30.9178	-38.1964	3.23117e-27	Putative uncharacterized protein	VITISV_029386	Vitis vinifera (Grape)				IPR020864;						430
834	OL000834	A5C961	76	0.110145	39	0.0565217	-12.5427	-1.08954	0.000120344	Putative uncharacterized protein (Whole genome shotgun sequence of line PN40024, scaffold_50.assembly12x)	VITISV_041528 VIT_00028979001	Vitis vinifera (Grape)				IPR006593; IPR004877;					17721507;	230
835	OL000835	A5C962	81	0.137755	0	0	-30.9611	-38.11	1.03398e-25	Putative uncharacterized protein (Whole genome shotgun sequence of line PN40024, scaffold_50.assembly12x)	VITISV_041529 VIT_00028980001	Vitis vinifera (Grape)				IPR005516; IPR005518;					17721507;	196
836	OL000836	A5C967	0	0	5	0.00280112	-33.0335	33.9651	0.0625	Putative uncharacterized protein	VITISV_035499	Vitis vinifera (Grape)										595
837	OL000837	A5C9F3	361	0.348792	109	0.105314	-10.6774	-1.85469	1.60765e-37	Putative uncharacterized protein	VITISV_008512	Vitis vinifera (Grape)	GO:0005634; GO:0006355; GO:0043565; GO:0003700; GO:0030528	nucleus; regulation of transcription, DNA-dependent; sequence-specific DNA binding; sequence-specific DNA binding transcription factor activity; transcription regulator activity	DNA-binding; Homeobox; Nucleus; Transcription; Transcription regulation	IPR001356; IPR017970; IPR009057; IPR012287; IPR000047; IPR003106;		Homeobox DNA-binding domain (1)				345
838	OL000838	A5C9G1	0	0	42	0.0440252	-31.4983	37.0354	9.09495e-13	Putative uncharacterized protein	VITISV_019659	Vitis vinifera (Grape)	GO:0016787	hydrolase activity	Hydrolase	IPR020084; IPR000086; IPR015797;			Nudix hydrolase family			318
839	OL000839	A5C9I9	11	0.0470085	38	0.162393	-13.9557	1.66148	0.000469757	Putative uncharacterized protein (Whole genome shotgun sequence of line PN40024, scaffold_1.assembly12x)	VITISV_021844 VIT_00009367001	Vitis vinifera (Grape)				IPR007513;					17721507;	78
840	OL000840	A5C9K9	10	0.0155039	0	0	-32.47	-35.0921	0.000976562	Putative uncharacterized protein	VITISV_043978	Vitis vinifera (Grape)	GO:0005525; GO:0015031; GO:0007264	GTP binding; protein transport; small GTPase mediated signal transduction	GTP-binding; Nucleotide-binding	IPR003579; IPR013753; IPR001806; IPR005225; IPR020851;			Small GTPase superfamily, Rab family			215
841	OL000841	A5C9L9	4	0.0057971	26	0.0376812	-14.9592	2.57342	5.94761e-05	Putative uncharacterized protein	VITISV_035320	Vitis vinifera (Grape)	GO:0030131; GO:0006886; GO:0016192	clathrin adaptor complex; intracellular protein transport; vesicle-mediated transport		IPR022775; IPR001392; IPR008968; IPR018240; IPR011012;		MHD (mu homology) domain (1)				230
842	OL000842	A5C9Q0	16	0.0325203	0	0	-32.131	-35.7701	1.52588e-05	Putative uncharacterized protein (Whole genome shotgun sequence of line PN40024, scaffold_7.assembly12x)	VITISV_034082 VIT_00034055001	Vitis vinifera (Grape)	GO:0006950	response to stress		IPR014729; IPR006015; IPR006016;					17721507;	164
843	OL000843	A5C9Q5	7	0.00583333	0	0	-32.7273	-34.5775	0.0078125	Putative uncharacterized protein	VITISV_008805	Vitis vinifera (Grape)	GO:0016787; GO:0006629	hydrolase activity; lipid metabolic process	Hydrolase	IPR016035; IPR002641;						400
844	OL000844	A5C9R3	26	0.0205371	108	0.0853081	-12.5818	1.92743	1.11978e-11	Putative uncharacterized protein	VITISV_008028	Vitis vinifera (Grape)				IPR008889;						422
845	OL000845	A5C9T2	13	0.0106732	0	0	-32.2808	-35.4706	0.00012207	Putative uncharacterized protein	VITISV_001086	Vitis vinifera (Grape)				IPR008580;						406
846	OL000846	A5C9T4	0	0	3	0.00221239	-33.402	33.2281	0.25	Putative uncharacterized protein	VITISV_007520	Vitis vinifera (Grape)	GO:0005488	binding		IPR011989; IPR016024; IPR000225;						452
847	OL000847	A5C9W6	0	0	6	0.00398406	-32.902	34.2281	0.03125	Putative uncharacterized protein	VITISV_018664	Vitis vinifera (Grape)	GO:0006508; GO:0008236	proteolysis; serine-type peptidase activity		IPR008758;						502
848	OL000848	A5CA51	61	0.032224	0	0	-31.1656	-37.7009	2.1684e-19	Putative uncharacterized protein	VITISV_030342	Vitis vinifera (Grape)	GO:0005525; GO:0003924	GTP binding; GTPase activity	GTP-binding; Nucleotide-binding	IPR022812; IPR000375; IPR001401; IPR019762; IPR003130; IPR020850;		GED domain (1)	Dynamin family			631
849	OL000849	A5CAB1	0	0	5	0.00266241	-33.0335	33.9651	0.0625	Putative uncharacterized protein	VITISV_008303	Vitis vinifera (Grape)	GO:0016021; GO:0006857; GO:0005215	integral to membrane; oligopeptide transport; transporter activity	Membrane; Transmembrane; Transport	IPR016196; IPR000109; IPR018456;			PTR2/POT transporter (TC 2.A.17) family			626
850	OL000850	A5CAB4	282	0.209354	56	0.0415739	-11.336	-2.45922	1.15088e-41	Putative uncharacterized protein	VITISV_003717	Vitis vinifera (Grape)	GO:0016747	transferase activity, transferring acyl groups other than amino-acyl groups		IPR023213; IPR003480;						449
851	OL000851	A5CAE2	0	0	4	0.00222593	-33.1945	33.6431	0.125	Putative uncharacterized protein	VITISV_021998	Vitis vinifera (Grape)				IPR006210; IPR003137;						599
852	OL000852	A5CAG1	167	0.0384438	7	0.00161142	-13.2139	-4.70337	2.19347e-43	Putative uncharacterized protein	VITISV_018166	Vitis vinifera (Grape)	GO:0003677; GO:0015074; GO:0003723; GO:0006278; GO:0003964; GO:0000785; GO:0006333; GO:0003682; GO:0005634	DNA binding; DNA integration; RNA binding; RNA-dependent DNA replication; RNA-directed DNA polymerase activity; chromatin; chromatin assembly or disassembly; chromatin binding; nucleus	Nucleus	IPR000953; IPR016197; IPR001584; IPR019258; IPR021109; IPR012337; IPR013242; IPR000477;						1448
853	OL000853	A5CAJ7	31	0.0218003	12	0.00843882	-14.0398	-1.49625	0.00126003	Putative uncharacterized protein	VITISV_003070	Vitis vinifera (Grape)	GO:0006207; GO:0000287; GO:0009116; GO:0004588; GO:0004590; GO:0006221	'de novo' pyrimidine base biosynthetic process; magnesium ion binding; nucleoside metabolic process; orotate phosphoribosyltransferase activity; orotidine-5'-phosphate decarboxylase activity; pyrimidine nucleotide biosynthetic process	Transferase	IPR013785; IPR014732; IPR018089; IPR001754; IPR004467; IPR023031; IPR000836; IPR011060;						474
854	OL000854	A5CAM1	108	0.103152	8	0.00764088	-13.432	-3.88191	1.79588e-25	Putative uncharacterized protein	VITISV_015235	Vitis vinifera (Grape)	GO:0016021	integral to membrane	Membrane; Transmembrane; Transmembrane helix	IPR000620; IPR004853;						349
855	OL000855	A5CAR8	24	0.0157171	0	0	-31.8385	-36.3551	5.96046e-08	Putative uncharacterized protein	VITISV_023195	Vitis vinifera (Grape)	GO:0009055; GO:0020037; GO:0004497; GO:0055114; GO:0016702	electron carrier activity; heme binding; monooxygenase activity; oxidation-reduction process; oxidoreductase activity, acting on single donors with incorporation of molecular oxygen, incorporation of two atoms of oxygen	Heme; Iron; Metal-binding; Monooxygenase; Oxidoreductase	IPR001128; IPR017972; IPR002401; IPR020834;			Cytochrome P450 family			509
856	OL000856	A5CAS3	5	0.00207814	0	0	-32.97	-34.0921	0.03125	Putative uncharacterized protein	VITISV_009237	Vitis vinifera (Grape)	GO:0005524; GO:0006468; GO:0004674	ATP binding; protein phosphorylation; protein serine/threonine kinase activity	ATP-binding; Kinase; Nucleotide-binding; Serine/threonine-protein kinase; Transferase	IPR011009; IPR021720; IPR000719; IPR017441; IPR001245; IPR008271;			Protein kinase superfamily			802
857	OL000857	A5CAV3	9	0.0188679	0	0	-32.546	-34.9401	0.00195312	Putative uncharacterized protein	VITISV_017149	Vitis vinifera (Grape)	GO:0006952; GO:0009607	defense response; response to biotic stimulus	Pathogenesis-related protein; Plant defense	IPR000916; IPR023393;			BetVI family			159
858	OL000858	A5CB04	7	0.0226537	8	0.02589	-15.4057	0.065626	1	Putative uncharacterized protein (Whole genome shotgun sequence of line PN40024, scaffold_52.assembly12x)	VITISV_030526 VIT_00029250001	Vitis vinifera (Grape)				IPR008590;					17721507;	103
859	OL000859	A5CB19	4	0.00342759	0	0	-33.131	-33.7701	0.0625	Putative uncharacterized protein	VITISV_012435	Vitis vinifera (Grape)	GO:0005634; GO:0046983; GO:0006355; GO:0043565; GO:0003700	nucleus; protein dimerization activity; regulation of transcription, DNA-dependent; sequence-specific DNA binding; sequence-specific DNA binding transcription factor activity	DNA-binding; Nucleus	IPR011616; IPR004827;		BZIP domain (1)	BZIP family			389
860	OL000860	A5CB24	58	0.0863095	0	0	-31.202	-37.6281	1.73472e-18	Putative uncharacterized protein	VITISV_006028	Vitis vinifera (Grape)				IPR008889;						224
861	OL000861	A5CB45	0	0	59	0.0618449	-31.2532	37.5258	6.93889e-18	Putative uncharacterized protein	VITISV_017171	Vitis vinifera (Grape)				IPR006766;						318
862	OL000862	A5CBB1	3	0.00297619	0	0	-33.3385	-33.3551	0.125	Putative uncharacterized protein	VITISV_034951	Vitis vinifera (Grape)	GO:0048037; GO:0055114; GO:0016616; GO:0008270	cofactor binding; oxidation-reduction process; oxidoreductase activity, acting on the CH-OH group of donors, NAD or NADP as acceptor; zinc ion binding	Metal-binding; Oxidoreductase; Zinc	IPR013149; IPR013154; IPR002085; IPR002328; IPR006140; IPR011032; IPR016040;						336
863	OL000863	A5CBB3	4	0.00368324	8	0.00736648	-15.8094	0.872981	0.387695	Whole genome shotgun sequence of line PN40024, scaffold_16.assembly12x	VITISV_031382 VIT_00015078001	Vitis vinifera (Grape)	GO:0004197; GO:0006508	cysteine-type endopeptidase activity; proteolysis	Hydrolase; Protease; Thiol protease	IPR000169; IPR013128; IPR000668; IPR013201;			Peptidase C1 family		17721507;	362
864	OL000864	A5CBB7	5	0.00459137	3	0.00275482	-16.356	-0.863985	1	Putative uncharacterized protein (Whole genome shotgun sequence of line PN40024, scaffold_2364.assembly12x)	VITISV_042771 VIT_00006112001	Vitis vinifera (Grape)	GO:0000151; GO:0004842; GO:0008270	ubiquitin ligase complex; ubiquitin-protein ligase activity; zinc ion binding		IPR011989; IPR016024; IPR000225; IPR003613; IPR001841; IPR013083;					17721507;	363
865	OL000865	A5CBC5	6	0.0011976	0	0	-32.8385	-34.3551	0.015625	Putative uncharacterized protein	VITISV_009778	Vitis vinifera (Grape)	GO:0004221; GO:0006511	ubiquitin thiolesterase activity; ubiquitin-dependent protein catabolic process		IPR005135; IPR018200; IPR001394;						1670
866	OL000866	A5CBD4	31	0.0206667	4	0.00266667	-14.8323	-3.08122	1.94158e-06	Putative uncharacterized protein	VITISV_021888	Vitis vinifera (Grape)	GO:0009055; GO:0020037; GO:0004497; GO:0055114	electron carrier activity; heme binding; monooxygenase activity; oxidation-reduction process	Heme; Iron; Metal-binding; Monooxygenase; Oxidoreductase	IPR001128; IPR017972; IPR002401;			Cytochrome P450 family			500
867	OL000867	A5CBS5	3	0.00384615	0	0	-33.3385	-33.3551	0.125	Putative uncharacterized protein	VITISV_031233	Vitis vinifera (Grape)	GO:0003676; GO:0000166	nucleic acid binding; nucleotide binding		IPR012677; IPR000504;						260
868	OL000868	A5CBT6	0	0	5	0.000937383	-33.0335	33.9651	0.0625	Putative uncharacterized protein	VITISV_043311	Vitis vinifera (Grape)	GO:0016070; GO:0005488	RNA metabolic process; binding		IPR016024; IPR016021; IPR003890;						1778
869	OL000869	A5CBV1	5	0.00757576	0	0	-32.97	-34.0921	0.03125	Putative uncharacterized protein (Whole genome shotgun sequence of line PN40024, scaffold_46.assembly12x)	VITISV_040609 VIT_00026977001	Vitis vinifera (Grape)				IPR004864;					17721507;	220
870	OL000870	A5H1Q7	0	0	24	0.0203562	-31.902	36.2281	1.19209e-07	Sulfite oxidase	SO	Solanum lycopersicum (Tomato) (Lycopersicon esculentum)	GO:0009055; GO:0030151; GO:0055114; GO:0016491	electron carrier activity; molybdenum ion binding; oxidation-reduction process; oxidoreductase activity		IPR014756; IPR005066; IPR008335; IPR000572;					17425719	393
871	OL000871	A5JPK7	26	0.0199693	0	0	-31.7808	-36.4706	1.49012e-08	Monodehydroascorbate reductase		Vitis vinifera (Grape)	GO:0050660; GO:0055114; GO:0016491	flavin adenine dinucleotide binding; oxidation-reduction process; oxidoreductase activity		IPR016156; IPR013027; IPR001327;					19995454	434
872	OL000872	A5JV22	3	0.00213675	0	0	-33.3385	-33.3551	0.125	Putative uncharacterized protein		Solanum lycopersicum (Tomato) (Lycopersicon esculentum)				IPR021864; IPR007700;						468
873	OL000873	A5LHW8	20	0.00874891	0	0	-31.97	-36.0921	9.53674e-07	Mixed amyrin synthase	OEA	Olea europaea (Common olive)	GO:0016866	intramolecular transferase activity		IPR001330; IPR018333; IPR002365; IPR008930;					17473469	762
874	OL000874	A5Z1Y7	60	0.149254	67	0.166667	-12.3229	0.0321795	1	Cytochrome b5	CYB5	Malus domestica (Apple) (Pyrus malus)	GO:0020037	heme binding	Heme; Iron; Metal-binding	IPR001199; IPR018506;		Cytochrome b5 heme-binding domain (1)	Cytochrome b5 family		19502355;	134
875	OL000875	A6MM74	12	0.0294118	0	0	-32.3385	-35.3551	0.000244141	50S ribosomal protein L16, chloroplastic	rpl16	Buxus microphylla (Little leaf boxwood) (Japanese boxwood)	GO:0009507; GO:0019843; GO:0005840; GO:0003735; GO:0006412	chloroplast; rRNA binding; ribosome; structural constituent of ribosome; translation	Chloroplast; Plastid; Ribonucleoprotein; Ribosomal protein	IPR016180; IPR000114; IPR020798;			Ribosomal protein L16P family		17644003	136
876	OL000876	A6N4B9	3	0.00161551	0	0	-33.3385	-33.3551	0.125	Endo-beta-1,4-glucanase		Mangifera indica (Mango)	GO:0030246; GO:0005975; GO:0005576; GO:0004553	carbohydrate binding; carbohydrate metabolic process; extracellular region; hydrolase activity, hydrolyzing O-glycosyl compounds		IPR008928; IPR012341; IPR019028; IPR001701; IPR018221;						619
877	OL000877	A6N6J4	6	0.005	0	0	-32.8385	-34.3551	0.015625	Ketoacyl-ACP Synthase III (KAS III) (EC 2.3.1.41) (Plastid 3-keto-acyl-ACP synthase III)	KASIII RCOM_0251360	Ricinus communis (Castor bean)	GO:0004315; GO:0006633	3-oxoacyl-[acyl-carrier-protein] synthase activity; fatty acid biosynthetic process	Acyltransferase; Transferase	IPR013751; IPR013747; IPR004655; IPR016039; IPR016038;	2.3.1.41					400
878	OL000878	A6N6K7	691	0.702236	368	0.373984	-9.33136	-1.036	2.49305e-30	Phenylacetaldehyde reductase	PAR1	Solanum lycopersicum (Tomato) (Lycopersicon esculentum)	GO:0003824; GO:0044237; GO:0050662	catalytic activity; cellular metabolic process; coenzyme binding		IPR001509; IPR016040;					17644147	328
879	OL000879	A6NAB4	9	0.00493421	0	0	-32.546	-34.9401	0.00195312	Myc2 bHLH protein	Myc2	Vitis vinifera (Grape)	GO:0005634; GO:0030528	nucleus; transcription regulator activity		IPR011598; IPR001092;		Basic helix-loop-helix (bHLH) domain (1)				608
880	OL000880	A6Y873	5	0.00421941	0	0	-32.97	-34.0921	0.03125	Plastid fructose 1,6 bisphosphate aldolase class 1 (EC 4.1.2.13)	ALDP	Gossypium arboreum (Tree cotton) (Gossypium nanking)	GO:0004332; GO:0006096	fructose-bisphosphate aldolase activity; glycolysis	Lyase	IPR000741; IPR013785;	4.1.2.13					395
881	OL000881	A6ZI64	77	0.110632	36	0.0517241	-12.5911	-1.22388	1.95964e-05	Putative ethylene-responsive element binding protein		Salvia miltiorrhiza (Chinese sage)	GO:0003677; GO:0005634; GO:0006355; GO:0003700	DNA binding; nucleus; regulation of transcription, DNA-dependent; sequence-specific DNA binding transcription factor activity	DNA-binding; Nucleus; Transcription; Transcription regulation	IPR016177; IPR001471;						232
882	OL000882	A6ZIC0	14	0.0179487	0	0	-32.2273	-35.5775	6.10352e-05	C2H2-type zinc finger protein (Cold zinc finger protein 1)	CZFP1	Solanum lycopersicum (Tomato) (Lycopersicon esculentum)	GO:0005622; GO:0003676; GO:0008270	intracellular; nucleic acid binding; zinc ion binding		IPR007087; IPR015880; IPR013087;						260
883	OL000883	A7ISD3	0	0	374	0.262456	-29.921	40.19	1.77759e-105	1,6-rhamnosyltransferase		Citrus sinensis (Sweet orange)	GO:0016758	transferase activity, transferring hexosyl groups	Glycosyltransferase; Transferase	IPR002213;			UDP-glycosyltransferase family			475
884	OL000884	A7IZK5	206	0.0851944	589	0.24359	-9.8651	1.3886	1.60964e-36	Sucrose synthase (EC 2.4.1.13)	SS2	Coffea canephora (Robusta coffee)	GO:0009058; GO:0005985; GO:0016157	biosynthetic process; sucrose metabolic process; sucrose synthase activity	Glycosyltransferase; Transferase	IPR001296; IPR000368; IPR012820;	2.4.1.13				18384509	806
885	OL000885	A7IZK6	3	0.00235294	12	0.00941176	-15.7245	1.87298	0.0351562	Sucrose phosphatase (EC 3.1.3.24)	SP1	Coffea canephora (Robusta coffee)	GO:0000287; GO:0005986; GO:0050307	magnesium ion binding; sucrose biosynthetic process; sucrose-phosphatase activity	Hydrolase	IPR023214; IPR006379; IPR013679; IPR006378; IPR006380; IPR012847;	3.1.3.24				18384509	425
886	OL000886	A7IZL4	6	0.00190658	61	0.0193835	-14.0516	3.21876	2.38349e-11	Sucrose phosphate synthase	SPS1	Coffea canephora (Robusta coffee)	GO:0009058; GO:0005985; GO:0046524	biosynthetic process; sucrose metabolic process; sucrose-phosphate synthase activity		IPR001296; IPR006380; IPR000368; IPR012819;					18384509	1049
887	OL000887	A7LH71	5	0.00247647	0	0	-32.97	-34.0921	0.03125	Neutral invertase	NIN1	Vitis vinifera (Grape)	GO:0003824	catalytic activity		IPR008928; IPR006937;						673
888	OL000888	A7LH72	21	0.0246479	198	0.232394	-12.2986	3.11002	2.17783e-34	GEM-like 1		Vitis vinifera (Grape)				IPR004182;						284
889	OL000889	A7LLT5	5	0.00757576	0	0	-32.97	-34.0921	0.03125	SOC1-like protein 1		Citrus sinensis (Sweet orange)	GO:0005634; GO:0006355; GO:0043565; GO:0003700	nucleus; regulation of transcription, DNA-dependent; sequence-specific DNA binding; sequence-specific DNA binding transcription factor activity	DNA-binding; Nucleus; Transcription; Transcription regulation	IPR002487; IPR002100;		K-box domain (1); MADS-box domain (1); MADS-box domains (3)				220
890	OL000890	A7MAS5	7	0.004851	0	0	-32.7273	-34.5775	0.0078125	UDP-glucose:flavonoid 7-O-glucosyltransferase		Malus domestica (Apple) (Pyrus malus)	GO:0016758	transferase activity, transferring hexosyl groups	Glycosyltransferase; Transferase	IPR002213;			UDP-glycosyltransferase family			481
891	OL000891	A7NW78	18	0.0307692	10	0.017094	-14.5635	-0.975016	0.0614283	UPF0497 membrane protein 4	GSVIVT00019813001 LOC100251170	Vitis vinifera (Grape)	GO:0016021	integral to membrane	Membrane; Transmembrane; Transmembrane helix	IPR006702; IPR006459;			UPF0497 family		17721507;	195
892	OL000892	A7NW79	82	0.13141	0	0	-30.9522	-38.1277	5.16988e-26	UPF0497 membrane protein 15	GSVIVT00019814001 LOC100246027	Vitis vinifera (Grape)	GO:0016021	integral to membrane	Membrane; Transmembrane; Transmembrane helix	IPR006702; IPR006459;			UPF0497 family		17721507;	208
893	OL000893	A7NY33	17	0.0176532	0	0	-32.0872	-35.8576	7.62939e-06	Peroxidase 4 (EC 1.11.1.7)	GSVIVT00023967001 LOC100257005	Vitis vinifera (Grape)	GO:0005576; GO:0020037; GO:0042744; GO:0055114; GO:0004601	extracellular region; heme binding; hydrogen peroxide catabolic process; oxidation-reduction process; peroxidase activity	Calcium; Direct protein sequencing; Disulfide bond; Glycoprotein; Heme; Hydrogen peroxide; Iron; Metal-binding; Oxidoreductase; Peroxidase; Pyrrolidone carboxylic acid; Secreted; Signal	IPR010255; IPR002016; IPR000823; IPR019794; IPR019793;	1.11.1.7		Peroxidase family, Classical plant (class III) peroxidase subfamily		17721507;	321
894	OL000894	A7PA04	0	0	18	0.031746	-32.1095	35.8131	7.62939e-06	UPF0497 membrane protein 7	GSVIVT00037922001 LOC100248101 VITISV_043317	Vitis vinifera (Grape)	GO:0016021	integral to membrane	Membrane; Transmembrane; Transmembrane helix	IPR006702; IPR006459;			UPF0497 family		17721507; 18094749; 17761391	189
895	OL000895	A7PZL3	15	0.0101833	0	0	-32.1775	-35.677	3.05176e-05	Probable polygalacturonase (PG) (EC 3.2.1.15) (Pectinase)	GSVIVT00026920001 LOC100243180	Vitis vinifera (Grape)	GO:0005975; GO:0016021; GO:0004650	carbohydrate metabolic process; integral to membrane; polygalacturonase activity	Direct protein sequencing; Glycoprotein; Glycosidase; Hydrolase; Membrane; Repeat; Transmembrane; Transmembrane helix	IPR000743; IPR006626; IPR012334; IPR011050;	3.2.1.15	PbH1 repeats (4)	Glycosyl hydrolase 28 family		17721507;	491
896	OL000896	A7Q0V4	383	0.326513	82	0.0699062	-10.84	-2.35067	2.99511e-53	S-adenosylmethionine synthase 5 (AdoMet synthase 5) (EC 2.5.1.6) (Methionine adenosyltransferase 5) (MAT 5)	METK5 GSVIVT00028192001 LOC100243560	Vitis vinifera (Grape)	GO:0005524; GO:0005737; GO:0046872; GO:0004478; GO:0006730	ATP binding; cytoplasm; metal ion binding; methionine adenosyltransferase activity; one-carbon metabolic process	ATP-binding; Cobalt; Cytoplasm; Magnesium; Metal-binding; Nucleotide-binding; One-carbon metabolism; Potassium; Transferase	IPR022631; IPR022630; IPR022629; IPR022628; IPR002133; IPR022636;	2.5.1.6		AdoMet synthase family		17721507	391
897	OL000897	A7R385	5	0.00825083	0	0	-32.97	-34.0921	0.03125	UPF0497 membrane protein 12	GSVIVT00013502001 LOC100267779	Vitis vinifera (Grape)	GO:0016021	integral to membrane	Membrane; Transmembrane; Transmembrane helix	IPR006702; IPR006459;			UPF0497 family		17721507;	202
898	OL000898	A7UP12	0	0	54	0.0182371	-31.317	37.398	2.22045e-16	CDC5-like protein	cdc5	Solanum lycopersicum (Tomato) (Lycopersicon esculentum)	GO:0003677; GO:0005634	DNA binding; nucleus	DNA-binding; Nucleus; Repeat	IPR021786; IPR009057; IPR012287; IPR014778; IPR015495; IPR001005; IPR017930;						987
899	OL000899	A7X331	7	0.00893997	0	0	-32.7273	-34.5775	0.0078125	Expansin-like protein	EXLA1	Solanum lycopersicum (Tomato) (Lycopersicon esculentum)	GO:0005576; GO:0019953	extracellular region; sexual reproduction	Signal	IPR014733; IPR009009; IPR007118; IPR007117; IPR007112; IPR005795;		Expansin-like CBD domain (1); Expansin-like EG45 domain (1)	Expansin family			261
900	OL000900	A7XXZ0	20	0.026455	0	0	-31.97	-36.0921	9.53674e-07	Jasmonate ZIM-domain protein 1		Solanum lycopersicum (Tomato) (Lycopersicon esculentum)				IPR018467; IPR010399;					17637677	252
901	OL000901	A7Y7N0	3	0.0108696	0	0	-33.3385	-33.3551	0.125	Putative peroxidase class III (Fragment)		Prunus dulcis (Almond) (Prunus amygdalus)	GO:0020037; GO:0055114; GO:0004601; GO:0006979	heme binding; oxidation-reduction process; peroxidase activity; response to oxidative stress	Heme; Iron; Metal-binding; Oxidoreductase; Peroxidase	IPR010255; IPR002016; IPR000823;						92
902	OL000902	A7Y7X7	4	0.00208986	0	0	-33.131	-33.7701	0.0625	Embryonic flower 2		Solanum lycopersicum (Tomato) (Lycopersicon esculentum)	GO:0005622; GO:0008270	intracellular; zinc ion binding		IPR019135; IPR015880;						638
903	OL000903	A8BTK4	4	0.00447427	0	0	-33.131	-33.7701	0.0625	Transposase (Fragment)		Vitis vinifera (Grape)	GO:0003676; GO:0008270	nucleic acid binding; zinc ion binding		IPR001878; IPR006564; IPR007527;						298
904	OL000904	A8D009	14	0.0178117	0	0	-32.2273	-35.5775	6.10352e-05	Ferritin	Fer3	Pyrus pyrifolia (Chinese pear) (Pyrus serotina)	GO:0006879; GO:0008199; GO:0006826; GO:0055114; GO:0016491	cellular iron ion homeostasis; ferric iron binding; iron ion transport; oxidation-reduction process; oxidoreductase activity	Iron; Iron storage; Metal-binding	IPR001519; IPR009040; IPR012347; IPR009078; IPR014034; IPR008331;		Ferritin-like diiron domain (1)	Ferritin family			262
905	OL000905	A8IDV8	5	0.0026455	7	0.0037037	-15.7448	0.358408	0.774414	Inositol-1,4,5-triphosphate-5-phosphatase	5PT1	Solanum lycopersicum (Tomato) (Lycopersicon esculentum)	GO:0004437	inositol or phosphatidylinositol phosphatase activity		IPR005135; IPR000300;						630
906	OL000906	A8MQH7	4	0.003663	0	0	-33.131	-33.7701	0.0625	AT5G46840 protein (Uncharacterized protein At5g46840.2)	AT5G46840 At5g46840	Arabidopsis thaliana (Mouse-ear cress)	GO:0003676; GO:0000166	nucleic acid binding; nucleotide binding	Complete proteome	IPR012677; IPR000504;					11130714;	364
907	OL000907	A8MRM9	0	0	2	0.000862441	-33.6945	32.6431	0.5	Uncharacterized protein At1g11660.1	At1g11660	Arabidopsis thaliana (Mouse-ear cress)	GO:0005524	ATP binding	ATP-binding; Complete proteome; Nucleotide-binding	IPR001023; IPR013126;			Heat shock protein 70 family		11130712	773
908	OL000908	A8MS51	6	0.0036036	0	0	-32.8385	-34.3551	0.015625	Uncharacterized protein	At4g36980	Arabidopsis thaliana (Mouse-ear cress)			Complete proteome	IPR019147;					10617198; 19376835	555
909	OL000909	A8MSE8	10	0.00833333	0	0	-32.47	-35.0921	0.000976562	Elongation factor 1-alpha	At5g60390	Arabidopsis thaliana (Mouse-ear cress)	GO:0005525; GO:0003924; GO:0005737; GO:0003746	GTP binding; GTPase activity; cytoplasm; translation elongation factor activity	Complete proteome; Elongation factor; GTP-binding; Nucleotide-binding; Protein biosynthesis	IPR000795; IPR004539; IPR004161; IPR004160; IPR009000;			GTP-binding elongation factor family, EF-Tu/EF-1A subfamily		11130714	400
910	OL000910	A8WBX7	44	0.0347551	0	0	-31.4013	-37.2296	2.84217e-14	Mevalonate disphosphate decarboxylase	MDC	Solanum lycopersicum (Tomato) (Lycopersicon esculentum)	GO:0005524; GO:0004163; GO:0008299; GO:0016301	ATP binding; diphosphomevalonate decarboxylase activity; isoprenoid biosynthetic process; kinase activity		IPR006204; IPR005935; IPR020568; IPR014721;						422
911	OL000911	A8Y7S8	0	0	12	0.028169	-32.402	35.2281	0.000488281	Z-box binding factor 3	zbf3	Arabidopsis thaliana (Mouse-ear cress)	GO:0005509	calcium ion binding	Calcium	IPR018248; IPR011992; IPR018247; IPR018249; IPR002048;					18621945	142
912	OL000912	A9CRE4	0	0	3	0.00158228	-33.402	33.2281	0.25	Cyclic nucleotide gated channel	CNGC	Malus domestica (Apple) (Pyrus malus)				IPR018490; IPR000595; IPR014710;						632
913	OL000913	A9LLF0	64	0.160401	0	0	-31.131	-37.7701	1.35525e-20	Thioredoxin		Brassica juncea (Indian mustard) (Sinapis juncea)	GO:0045454	cell redox homeostasis		IPR005746; IPR017936; IPR012336; IPR017937; IPR013766; IPR012335;		Thioredoxin domain (1)				133
914	OL000914	A9LRT6	186	0.134199	13	0.00937951	-12.6896	-3.96574	3.99704e-44	3-hydroxy-3-methylglutaryl coenzyme A synthase (EC 2.3.3.10)	HMGS	Solanum lycopersicum (Tomato) (Lycopersicon esculentum)	GO:0008415; GO:0004421; GO:0008299	acyltransferase activity; hydroxymethylglutaryl-CoA synthase activity; isoprenoid biosynthetic process	Acyltransferase; Transferase	IPR000590; IPR013746; IPR013528; IPR010122; IPR016039; IPR016038;	2.3.3.10					462
915	OL000915	A9P745	19	0.0129516	283	0.192911	-12.1131	3.76971	1.59372e-56	Enolase (EC 4.2.1.11)	ENO1	Helianthus annuus (Common sunflower)	GO:0009986; GO:0006096; GO:0000287; GO:0004634; GO:0000015	cell surface; glycolysis; magnesium ion binding; phosphopyruvate hydratase activity; phosphopyruvate hydratase complex	Glycolysis; Lyase; Magnesium	IPR000941; IPR020810; IPR020809; IPR020811;	4.2.1.11		Enolase family			489
916	OL000916	A9P7U5	383	0.242252	274	0.173308	-9.9698	-0.610188	8.72348e-08	Pyruvate kinase (EC 2.7.1.40)	POPTRDRAFT_589553	Populus trichocarpa (Western balsam poplar) (Populus balsamifera subsp. trichocarpa)	GO:0006096; GO:0000287; GO:0030955; GO:0004743	glycolysis; magnesium ion binding; potassium ion binding; pyruvate kinase activity	Glycolysis; Kinase; Magnesium; Transferase	IPR001697; IPR015813; IPR011037; IPR015794; IPR015793; IPR015795; IPR015806;	2.7.1.40		Pyruvate kinase family		18230180; 16973872;	527
917	OL000917	A9P7W7	4	0.00252525	0	0	-33.131	-33.7701	0.0625	Pectinesterase (EC 3.1.1.11)		Populus trichocarpa (Western balsam poplar) (Populus balsamifera subsp. trichocarpa)	GO:0045330; GO:0005618; GO:0042545; GO:0004857; GO:0030599	aspartyl esterase activity; cell wall; cell wall modification; enzyme inhibitor activity; pectinesterase activity	Aspartyl esterase; Hydrolase	IPR012334; IPR011050; IPR018040; IPR000070; IPR006501;	3.1.1.11		Pectinesterase family		18230180	528
918	OL000918	A9P807	59	0.0576735	0	0	-31.1897	-37.6528	8.67362e-19	Predicted protein	POPTRDRAFT_821843	Populus trichocarpa (Western balsam poplar) (Populus balsamifera subsp. trichocarpa)	GO:0051287; GO:0006006; GO:0004365; GO:0055114	NAD binding; glucose metabolic process; glyceraldehyde-3-phosphate dehydrogenase (phosphorylating) activity; oxidation-reduction process	Oxidoreductase	IPR020831; IPR020830; IPR020829; IPR020828; IPR006424; IPR016040;			Glyceraldehyde-3-phosphate dehydrogenase family		18230180; 16973872;	341
919	OL000919	A9P822	285	0.242347	123	0.104592	-10.7607	-1.33932	3.0761e-19	S-adenosylmethionine synthase 1 (AdoMet synthase 1) (EC 2.5.1.6) (Methionine adenosyltransferase 1) (MAT 1)	METK1	Populus trichocarpa (Western balsam poplar) (Populus balsamifera subsp. trichocarpa)	GO:0005524; GO:0005737; GO:0046872; GO:0004478; GO:0006730	ATP binding; cytoplasm; metal ion binding; methionine adenosyltransferase activity; one-carbon metabolic process	ATP-binding; Cobalt; Cytoplasm; Magnesium; Metal-binding; Nucleotide-binding; One-carbon metabolism; Potassium; Transferase	IPR022631; IPR022630; IPR022629; IPR022628; IPR002133; IPR022636;	2.5.1.6		AdoMet synthase family			392
920	OL000920	A9P855	196	0.138712	26	0.0184006	-12.1518	-3.04129	3.53755e-37	Serine hydroxymethyltransferase (EC 2.1.2.1)	SHMT1 POPTRDRAFT_549786	Populus trichocarpa (Western balsam poplar) (Populus balsamifera subsp. trichocarpa)	GO:0006563; GO:0004372; GO:0006544; GO:0008168; GO:0030170	L-serine metabolic process; glycine hydroxymethyltransferase activity; glycine metabolic process; methyltransferase activity; pyridoxal phosphate binding	Methyltransferase; One-carbon metabolism; Pyridoxal phosphate; Transferase	IPR015424; IPR015421; IPR015422; IPR001085; IPR019798;	2.1.2.1		SHMT family		18230180; 16973872;	471
921	OL000921	A9P870	10	0.0546448	16	0.0874317	-14.6485	0.551053	0.557197	Predicted protein (Putative uncharacterized protein)	POPTRDRAFT_723897	Populus trichocarpa (Western balsam poplar) (Populus balsamifera subsp. trichocarpa)	GO:0005840; GO:0003735; GO:0006412	ribosome; structural constituent of ribosome; translation		IPR002673;					18230180; 16973872;	61
922	OL000922	A9P879	22	0.0344288	90	0.140845	-12.8338	1.9054	1.41809e-09	Predicted protein	POPTRDRAFT_561685	Populus trichocarpa (Western balsam poplar) (Populus balsamifera subsp. trichocarpa)	GO:0051539; GO:0008137; GO:0005506; GO:0055114; GO:0019684; GO:0048038	4 iron, 4 sulfur cluster binding; NADH dehydrogenase (ubiquinone) activity; iron ion binding; oxidation-reduction process; photosynthesis, light reaction; quinone binding	4Fe-4S; Iron; Iron-sulfur; Metal-binding; NAD; Oxidoreductase	IPR006137; IPR006138; IPR014406;			Complex I 20 kDa subunit family		18230180; 16973872;	213
923	OL000923	A9P883	8	0.0124031	12	0.0186047	-15.0169	0.457943	0.503445	ER lumen protein retaining receptor	POPTRDRAFT_549820	Populus trichocarpa (Western balsam poplar) (Populus balsamifera subsp. trichocarpa)	GO:0046923; GO:0005783; GO:0016021; GO:0006621; GO:0015031; GO:0004872	ER retention sequence binding; endoplasmic reticulum; integral to membrane; protein retention in ER lumen; protein transport; receptor activity	Endoplasmic reticulum; Membrane; Protein transport; Receptor; Transmembrane; Transport	IPR000133;			ERD2 family		18230180; 16973872;	215
924	OL000924	A9P8A8	82	0.215223	321	0.84252	-10.9674	1.84186	4.30465e-30	Predicted protein (Putative uncharacterized protein)	POPTRDRAFT_833378	Populus trichocarpa (Western balsam poplar) (Populus balsamifera subsp. trichocarpa)	GO:0005840; GO:0003735; GO:0006412	ribosome; structural constituent of ribosome; translation		IPR002671;					18230180; 16973872;	127
925	OL000925	A9P8B6	562	1.08915	1026	1.98837	-8.74079	0.74137	2.65091e-23	Peptidyl-prolyl cis-trans isomerase (EC 5.2.1.8)	POPTRDRAFT_821113	Populus trichocarpa (Western balsam poplar) (Populus balsamifera subsp. trichocarpa)	GO:0003755; GO:0006457	peptidyl-prolyl cis-trans isomerase activity; protein folding	Isomerase; Rotamase	IPR015891; IPR020892; IPR002130;	5.2.1.8	PPIase cyclophilin-type domain (1)	Cyclophilin-type PPIase family		18230180; 16973872;	172
926	OL000926	A9P8I0	84	0.112903	0	0	-30.9348	-38.1625	1.29247e-26	Predicted protein (Putative uncharacterized protein)	POPTRDRAFT_818049	Populus trichocarpa (Western balsam poplar) (Populus balsamifera subsp. trichocarpa)									18230180; 16973872;	248
927	OL000927	A9P8K6	213	0.446541	61	0.127883	-11.4767	-1.93099	5.80062e-24	Predicted protein	POPTRDRAFT_677637	Populus trichocarpa (Western balsam poplar) (Populus balsamifera subsp. trichocarpa)	GO:0005840; GO:0003735; GO:0006412	ribosome; structural constituent of ribosome; translation	Ribonucleoprotein; Ribosomal protein	IPR012340; IPR016027; IPR000266; IPR019978; IPR019979;			Ribosomal protein S17P family		18230180; 16973872;	159
928	OL000928	A9P8L7	37	0.123333	68	0.226667	-12.661	0.75099	0.0108179	Predicted protein (Putative uncharacterized protein)	POPTRDRAFT_643653	Populus trichocarpa (Western balsam poplar) (Populus balsamifera subsp. trichocarpa)									18230180; 16973872;	100
929	OL000929	A9P8P9	0	0	8	0.00885936	-32.6945	34.6431	0.0078125	Predicted protein	POPTRDRAFT_822036	Populus trichocarpa (Western balsam poplar) (Populus balsamifera subsp. trichocarpa)			Repeat; WD repeat	IPR020472; IPR015943; IPR001680; IPR011046; IPR019782; IPR017986; IPR019781;					18230180; 16973872;	301
930	OL000930	A9P8V7	18	0.0408163	16	0.0362812	-14.2245	-0.296944	0.49956	Predicted protein (Putative uncharacterized protein)	POPTRDRAFT_815261	Populus trichocarpa (Western balsam poplar) (Populus balsamifera subsp. trichocarpa)	GO:0006810	transport		IPR022775; IPR011012;					18230180; 16973872;	147
931	OL000931	A9P911	0	0	8	0.031746	-32.6945	34.6431	0.0078125	Predicted protein (Putative uncharacterized protein)	POPTRDRAFT_644302	Populus trichocarpa (Western balsam poplar) (Populus balsamifera subsp. trichocarpa)				IPR005609; IPR016482;					18230180; 16973872;	84
932	OL000932	A9P939	0	0	9	0.0154639	-32.6095	34.8131	0.00390625	Ubiquitin carrier protein (EC 6.3.2.-)	POPTRDRAFT_666735	Populus trichocarpa (Western balsam poplar) (Populus balsamifera subsp. trichocarpa)	GO:0043687; GO:0051246; GO:0019787	post-translational protein modification; regulation of protein metabolic process; small conjugating protein ligase activity	Ligase; Ubl conjugation pathway	IPR009060; IPR000449; IPR015940; IPR000608; IPR023313; IPR016135;	6.3.2.-		Ubiquitin-conjugating enzyme family		18230180; 16973872;	194
933	OL000933	A9P941	24	0.0414508	0	0	-31.8385	-36.3551	5.96046e-08	Predicted protein (Putative uncharacterized protein)	POPTRDRAFT_550502 POPTRDRAFT_829935	Populus trichocarpa (Western balsam poplar) (Populus balsamifera subsp. trichocarpa)	GO:0019843; GO:0005840; GO:0003735; GO:0006412	rRNA binding; ribosome; structural constituent of ribosome; translation		IPR000702; IPR020040; IPR002359;					18230180; 16973872;	193
934	OL000934	A9P984	61	0.0596285	7	0.00684262	-13.9404	-3.2504	2.44273e-13	Predicted protein (Putative uncharacterized protein)	POPTRDRAFT_720292	Populus trichocarpa (Western balsam poplar) (Populus balsamifera subsp. trichocarpa)	GO:0004001; GO:0006166	adenosine kinase activity; purine ribonucleoside salvage		IPR001805; IPR011611; IPR002173;					18230180; 16973872;	341
935	OL000935	A9P988	0	0	9	0.0204082	-32.6095	34.8131	0.00390625	Predicted protein	POPTRDRAFT_671189	Populus trichocarpa (Western balsam poplar) (Populus balsamifera subsp. trichocarpa)	GO:0005509	calcium ion binding	Calcium	IPR018248; IPR011992; IPR018247; IPR018249; IPR002048;					18230180; 16973872;	147
936	OL000936	A9P9E7	126	0.190909	269	0.407576	-10.785	0.967163	1.91974e-10	Predicted protein	POPTRDRAFT_737243	Populus trichocarpa (Western balsam poplar) (Populus balsamifera subsp. trichocarpa)	GO:0016021; GO:0016192	integral to membrane; vesicle-mediated transport	Coiled coil; Membrane	IPR010908; IPR011012; IPR001388;		Longin domain (1); V-SNARE coiled-coil homology domain (1)			18230180; 16973872;	220
937	OL000937	A9P9G2	110	0.148448	540	0.728745	-10.3803	2.16844	4.38387e-61	Aquaporin, MIP family, TIP subfamily	POPTRDRAFT_548890	Populus trichocarpa (Western balsam poplar) (Populus balsamifera subsp. trichocarpa)	GO:0016021; GO:0055085; GO:0005215	integral to membrane; transmembrane transport; transporter activity	Membrane; Transmembrane; Transport	IPR012269; IPR023271; IPR000425; IPR022357;			MIP/aquaporin family		18230180; 16973872;	247
938	OL000938	A9P9H4	10	0.035461	9	0.0319149	-15.0635	-0.279022	1	Ribosomal protein L37	POPTRDRAFT_717772	Populus trichocarpa (Western balsam poplar) (Populus balsamifera subsp. trichocarpa)	GO:0046872; GO:0019843; GO:0005840; GO:0003735; GO:0006412	metal ion binding; rRNA binding; ribosome; structural constituent of ribosome; translation	Metal-binding; RNA-binding; Ribonucleoprotein; Ribosomal protein; Zinc; rRNA-binding	IPR011331; IPR001569; IPR018267; IPR011332;			Ribosomal protein L37e family		18230180; 16973872;	94
939	OL000939	A9P9W4	10	0.0106496	0	0	-32.47	-35.0921	0.000976562	Predicted protein	POPTRDRAFT_815913	Populus trichocarpa (Western balsam poplar) (Populus balsamifera subsp. trichocarpa)			Repeat; WD repeat	IPR020472; IPR015943; IPR001680; IPR011046; IPR019782; IPR019775; IPR017986; IPR019781;					18230180; 16973872;	313
940	OL000940	A9P9X3	5	0.00730994	0	0	-32.97	-34.0921	0.03125	Predicted protein (Putative uncharacterized protein)	POPTRDRAFT_816497	Populus trichocarpa (Western balsam poplar) (Populus balsamifera subsp. trichocarpa)				IPR019164;					18230180; 16973872;	228
941	OL000941	A9P9Y8	0	0	7	0.016317	-32.7908	34.4505	0.015625	Predicted protein (Putative uncharacterized protein)	POPTRDRAFT_821082	Populus trichocarpa (Western balsam poplar) (Populus balsamifera subsp. trichocarpa)	GO:0006888; GO:0005622	ER to Golgi vesicle-mediated transport; intracellular		IPR011012; IPR006722;					18230180; 16973872;	143
942	OL000942	A9PA00	528	0.52071	661	0.651874	-9.10296	0.197093	0.0201937	Predicted protein	POPTRDRAFT_728998	Populus trichocarpa (Western balsam poplar) (Populus balsamifera subsp. trichocarpa)	GO:0051287; GO:0006006; GO:0004365; GO:0055114	NAD binding; glucose metabolic process; glyceraldehyde-3-phosphate dehydrogenase (phosphorylating) activity; oxidation-reduction process	Oxidoreductase	IPR020831; IPR020830; IPR020829; IPR020828; IPR006424; IPR016040;			Glyceraldehyde-3-phosphate dehydrogenase family		18230180; 16973872;	338
943	OL000943	A9PA30	45	0.0461538	32	0.0328205	-13.0635	-0.618872	0.0535444	Cysteine synthase (EC 2.5.1.47)	POPTRDRAFT_570974	Populus trichocarpa (Western balsam poplar) (Populus balsamifera subsp. trichocarpa)	GO:0006535; GO:0004124; GO:0030170; GO:0016740	cysteine biosynthetic process from serine; cysteine synthase activity; pyridoxal phosphate binding; transferase activity	Amino-acid biosynthesis; Cysteine biosynthesis; Transferase	IPR001216; IPR005856; IPR005859; IPR001926;	2.5.1.47		Cysteine synthase/cystathionine beta-synthase family		18230180; 16973872;	325
944	OL000944	A9PA94	81	0.0870968	76	0.0817204	-12.0155	-0.218942	0.381573	Predicted protein (Putative uncharacterized protein)	POPTRDRAFT_833778	Populus trichocarpa (Western balsam poplar) (Populus balsamifera subsp. trichocarpa)				IPR000555;					18230180; 16973872;	310
945	OL000945	A9PAB4	0	0	202	0.442982	-30.3654	39.3013	1.97145e-57	Superoxide dismutase [Cu-Zn] (EC 1.15.1.1)		Populus trichocarpa (Western balsam poplar) (Populus balsamifera subsp. trichocarpa)	GO:0046872; GO:0055114; GO:0004784; GO:0006801	metal ion binding; oxidation-reduction process; superoxide dismutase activity; superoxide metabolic process	Copper; Metal-binding; Oxidoreductase; Zinc	IPR018152; IPR001424;	1.15.1.1		Cu-Zn superoxide dismutase family		18230180	152
946	OL000946	A9PAC1	10	0.00966184	0	0	-32.47	-35.0921	0.000976562	F-box family protein	POPTRDRAFT_1079103	Populus trichocarpa (Western balsam poplar) (Populus balsamifera subsp. trichocarpa)				IPR001810; IPR015916; IPR006652;		F-box domain (1)			18230180; 16973872;	345
947	OL000947	A9PAJ5	43	0.0766488	95	0.16934	-12.3114	1.01657	7.30683e-05	Predicted protein (Putative uncharacterized protein)	POPTRDRAFT_581899	Populus trichocarpa (Western balsam poplar) (Populus balsamifera subsp. trichocarpa)	GO:0005840; GO:0003735; GO:0006412	ribosome; structural constituent of ribosome; translation		IPR000039; IPR021131;					18230180; 16973872;	187
948	OL000948	A9PAM0	9	0.032967	0	0	-32.546	-34.9401	0.00195312	Predicted protein (Putative uncharacterized protein)	POPTRDRAFT_832613	Populus trichocarpa (Western balsam poplar) (Populus balsamifera subsp. trichocarpa)				IPR010920; IPR001163; IPR006649;					18230180; 16973872;	91
949	OL000949	A9PAN0	9	0.0165746	8	0.014733	-15.2245	-0.296944	1	Predicted protein (Putative uncharacterized protein)	POPTRDRAFT_662670	Populus trichocarpa (Western balsam poplar) (Populus balsamifera subsp. trichocarpa)	GO:0003723	RNA binding		IPR002478; IPR015947; IPR016437; IPR004521;					18230180; 16973872;	181
950	OL000950	A9PAU1	8	0.0246914	0	0	-32.631	-34.7701	0.00390625	Predicted protein (Putative uncharacterized protein)	POPTRDRAFT_568180	Populus trichocarpa (Western balsam poplar) (Populus balsamifera subsp. trichocarpa)				IPR005336;					18230180; 16973872;	108
951	OL000951	A9PAW1	44	0.0626781	67	0.0954416	-12.5467	0.479638	0.0870891	Predicted protein	POPTRDRAFT_835769	Populus trichocarpa (Western balsam poplar) (Populus balsamifera subsp. trichocarpa)	GO:0003723; GO:0015935; GO:0003735; GO:0006412	RNA binding; small ribosomal subunit; structural constituent of ribosome; translation	Ribonucleoprotein; Ribosomal protein	IPR004087; IPR015946; IPR009019; IPR004044; IPR001351; IPR018280; IPR005703;		KH type-2 domain (1)	Ribosomal protein S3P family		18230180; 16973872;	234
952	OL000952	A9PAX2	70	0.117253	88	0.147404	-12.0151	0.20313	0.381573	Predicted protein	POPTRDRAFT_738036	Populus trichocarpa (Western balsam poplar) (Populus balsamifera subsp. trichocarpa)	GO:0016021; GO:0016192	integral to membrane; vesicle-mediated transport	Coiled coil; Membrane	IPR010908; IPR011012; IPR001388;		Longin domain (1); V-SNARE coiled-coil homology domain (1)			18230180; 16973872;	199
953	OL000953	A9PAZ8	0	0	6	0.0101523	-32.902	34.2281	0.03125	LIM transcription factor (Predicted protein)	LIM1 POPTRDRAFT_816446	Populus trichocarpa (Western balsam poplar) (Populus balsamifera subsp. trichocarpa)	GO:0008270	zinc ion binding	LIM domain; Metal-binding; Zinc	IPR001781;		LIM zinc-binding domains (2)			18230180; 16973872;	197
954	OL000954	A9PAZ9	31	0.0564663	30	0.0546448	-13.3789	-0.174325	0.703537	Ubiquitin carrier protein (EC 6.3.2.-)	POPTRDRAFT_719434	Populus trichocarpa (Western balsam poplar) (Populus balsamifera subsp. trichocarpa)	GO:0005524; GO:0043687; GO:0051246; GO:0019787	ATP binding; post-translational protein modification; regulation of protein metabolic process; small conjugating protein ligase activity	ATP-binding; Ligase; Nucleotide-binding; Ubl conjugation pathway	IPR000608; IPR023313; IPR016135;	6.3.2.-		Ubiquitin-conjugating enzyme family		18230180; 16973872;	183
955	OL000955	A9PB34	116	0.18239	78	0.122642	-11.7377	-0.699598	0.000938707	Putative uncharacterized protein		Populus trichocarpa (Western balsam poplar) (Populus balsamifera subsp. trichocarpa)	GO:0005840; GO:0003735; GO:0006412	ribosome; structural constituent of ribosome; translation		IPR000196; IPR015972; IPR015974;					18230180	212
956	OL000956	A9PBJ2	27	0.0146341	0	0	-31.7535	-36.525	7.45058e-09	Predicted protein (Putative uncharacterized protein)	POPTRDRAFT_550740	Populus trichocarpa (Western balsam poplar) (Populus balsamifera subsp. trichocarpa)	GO:0004579; GO:0005783; GO:0016021; GO:0006486	dolichyl-diphosphooligosaccharide-protein glycotransferase activity; endoplasmic reticulum; integral to membrane; protein glycosylation		IPR007676;					18230180; 16973872;	615
957	OL000957	A9PBK3	24	0.0382775	26	0.0414673	-13.6667	-0.0115419	1	Predicted protein (Putative uncharacterized protein)	POPTRDRAFT_555508	Populus trichocarpa (Western balsam poplar) (Populus balsamifera subsp. trichocarpa)				IPR007143; IPR017899; IPR017898;					18230180; 16973872;	209
958	OL000958	A9PBL0	75	0.151515	209	0.422222	-11.3413	1.35152	3.51543e-13	Predicted protein	POPTRDRAFT_813911	Populus trichocarpa (Western balsam poplar) (Populus balsamifera subsp. trichocarpa)	GO:0005840; GO:0003735; GO:0006412	ribosome; structural constituent of ribosome; translation	Ribonucleoprotein; Ribosomal protein	IPR000911; IPR020783; IPR020785; IPR020784;			Ribosomal protein L11P family		18230180; 16973872;	165
959	OL000959	A9PBQ6	294	0.415254	190	0.268362	-10.4247	-0.756836	1.61305e-08	Predicted protein	POPTRDRAFT_832072	Populus trichocarpa (Western balsam poplar) (Populus balsamifera subsp. trichocarpa)	GO:0003723; GO:0015935; GO:0003735; GO:0006412	RNA binding; small ribosomal subunit; structural constituent of ribosome; translation	Ribonucleoprotein; Ribosomal protein	IPR004087; IPR015946; IPR009019; IPR004044; IPR001351; IPR018280; IPR005703;		KH type-2 domain (1)	Ribosomal protein S3P family		18230180; 16973872;	236
960	OL000960	A9PBR5	7	0.00684262	4	0.00391007	-15.9057	-0.934374	0.387695	Predicted protein (Putative uncharacterized protein)	POPTRDRAFT_816080	Populus trichocarpa (Western balsam poplar) (Populus balsamifera subsp. trichocarpa)	GO:0005975; GO:0016853; GO:0005529	carbohydrate metabolic process; isomerase activity; sugar binding		IPR000644; IPR004800; IPR001347;					18230180; 16973872;	341
961	OL000961	A9PBT2	27	0.0731707	120	0.325203	-12.4785	2.02498	1.59222e-13	Predicted protein (Putative uncharacterized protein)	POPTRDRAFT_548036	Populus trichocarpa (Western balsam poplar) (Populus balsamifera subsp. trichocarpa)	GO:0005622; GO:0006810	intracellular; transport		IPR002075; IPR018222;					18230180; 16973872;	123
962	OL000962	A9PBV5	0	0	22	0.0660661	-31.9648	36.1026	4.76837e-07	Predicted protein (Putative uncharacterized protein)	POPTRDRAFT_820561	Populus trichocarpa (Western balsam poplar) (Populus balsamifera subsp. trichocarpa)									18230180; 16973872;	111
963	OL000963	A9PC20	0	0	24	0.0496894	-31.902	36.2281	1.19209e-07	Ubiquitin carrier protein (EC 6.3.2.-)	POPTRDRAFT_710125	Populus trichocarpa (Western balsam poplar) (Populus balsamifera subsp. trichocarpa)	GO:0005524; GO:0043687; GO:0051246; GO:0019787	ATP binding; post-translational protein modification; regulation of protein metabolic process; small conjugating protein ligase activity	ATP-binding; Ligase; Nucleotide-binding; Ubl conjugation pathway	IPR000608; IPR023313; IPR016135;	6.3.2.-		Ubiquitin-conjugating enzyme family		18230180; 16973872;	161
964	OL000964	A9PC35	31	0.0794872	14	0.0358974	-13.9286	-1.27386	0.00453386	Predicted protein (Putative uncharacterized protein)	POPTRDRAFT_820684	Populus trichocarpa (Western balsam poplar) (Populus balsamifera subsp. trichocarpa)	GO:0005783; GO:0016021; GO:0006886	endoplasmic reticulum; integral to membrane; intracellular protein transport		IPR008417;					18230180; 16973872;	130
965	OL000965	A9PC55	27	0.109756	27	0.109756	-13.5545	-0.127019	1	40S ribosomal protein S21	POPTRDRAFT_662709 POPTRDRAFT_744517	Populus trichocarpa (Western balsam poplar) (Populus balsamifera subsp. trichocarpa)	GO:0005840; GO:0003735; GO:0006412	ribosome; structural constituent of ribosome; translation	Ribonucleoprotein; Ribosomal protein	IPR001931; IPR018279;			Ribosomal protein S21e family		18230180; 16973872;	82
966	OL000966	A9PC79	156	0.117117	0	0	-30.4883	-39.0556	6.84228e-49	Predicted protein (Putative uncharacterized protein)	POPTRDRAFT_828557	Populus trichocarpa (Western balsam poplar) (Populus balsamifera subsp. trichocarpa)	GO:0005093; GO:0015031; GO:0043087	Rab GDP-dissociation inhibitor activity; protein transport; regulation of GTPase activity		IPR018203; IPR000806;					18230180; 16973872;	444
967	OL000967	A9PCE2	0	0	40	0.0620155	-31.5335	36.9651	3.63798e-12	Predicted protein	POPTRDRAFT_681040	Populus trichocarpa (Western balsam poplar) (Populus balsamifera subsp. trichocarpa)	GO:0005525; GO:0015031; GO:0007264	GTP binding; protein transport; small GTPase mediated signal transduction	GTP-binding; Nucleotide-binding	IPR003579; IPR013753; IPR001806; IPR005225; IPR020851;			Small GTPase superfamily, Rab family		18230180; 16973872;	215
968	OL000968	A9PCH9	0	0	4	0.0136054	-33.1945	33.6431	0.125	Predicted protein (Putative uncharacterized protein)	POPTRDRAFT_641478	Populus trichocarpa (Western balsam poplar) (Populus balsamifera subsp. trichocarpa)				IPR010920; IPR001163; IPR006649;					18230180; 16973872;	98
969	OL000969	A9PCK0	34	0.0821256	36	0.0869565	-13.1807	-0.0445569	0.904975	Predicted protein (Putative uncharacterized protein)	POPTRDRAFT_814065	Populus trichocarpa (Western balsam poplar) (Populus balsamifera subsp. trichocarpa)				IPR012340; IPR016027;					18230180; 16973872;	138
970	OL000970	A9PCL0	16	0.0177187	9	0.00996678	-14.7245	-0.957094	0.168637	Predicted protein (Putative uncharacterized protein)	POPTRDRAFT_819142	Populus trichocarpa (Western balsam poplar) (Populus balsamifera subsp. trichocarpa)	GO:0030904; GO:0007034	retromer complex; vacuolar transport		IPR005377;					18230180; 16973872;	301
971	OL000971	A9PCV7	378	0.498024	5	0.00658762	-12.8673	-6.36733	7.67549e-114	Putative uncharacterized protein		Populus trichocarpa (Western balsam poplar) (Populus balsamifera subsp. trichocarpa)				IPR006461;					18230180	253
972	OL000972	A9PCX2	55	0.111789	30	0.0609756	-12.9653	-1.00149	0.00160556	Predicted protein (Putative uncharacterized protein)	POPTRDRAFT_817491	Populus trichocarpa (Western balsam poplar) (Populus balsamifera subsp. trichocarpa)	GO:0005840; GO:0003735; GO:0006412	ribosome; structural constituent of ribosome; translation		IPR001147; IPR018259; IPR008991;					18230180; 16973872;	164
973	OL000973	A9PDI1	171	0.130137	21	0.0159817	-12.4043	-3.15255	2.65567e-33	Predicted protein	POPTRDRAFT_836929	Populus trichocarpa (Western balsam poplar) (Populus balsamifera subsp. trichocarpa)	GO:0030131; GO:0030132; GO:0006886; GO:0016192	clathrin adaptor complex; clathrin coat of coated pit; intracellular protein transport; vesicle-mediated transport		IPR015629; IPR001392; IPR008968; IPR018240; IPR011012;		MHD (mu homology) domain (1)			18230180; 16973872;	438
974	OL000974	A9PDK8	16	0.0339703	11	0.0233546	-14.5797	-0.667587	0.184933	Predicted protein (Putative uncharacterized protein)	POPTRDRAFT_813631	Populus trichocarpa (Western balsam poplar) (Populus balsamifera subsp. trichocarpa)	GO:0006511	ubiquitin-dependent protein catabolic process		IPR011333; IPR016897; IPR001232; IPR016072; IPR016073;					18230180; 16973872;	157
975	OL000975	A9PDV6	235	0.518764	64	0.14128	-11.3712	-2.00354	2.85374e-27	Predicted protein (Putative uncharacterized protein)	POPTRDRAFT_666912	Populus trichocarpa (Western balsam poplar) (Populus balsamifera subsp. trichocarpa)	GO:0005840; GO:0003735; GO:0006412	ribosome; structural constituent of ribosome; translation		IPR012606; IPR000589; IPR023029; IPR009068;					18230180; 16973872;	151
976	OL000976	A9PE48	27	0.0290323	95	0.102151	-12.647	1.68795	7.97712e-09	Predicted protein (Putative uncharacterized protein)	POPTRDRAFT_827243	Populus trichocarpa (Western balsam poplar) (Populus balsamifera subsp. trichocarpa)	GO:0009055; GO:0020037	electron carrier activity; heme binding		IPR002326; IPR021157; IPR009056;					18230180; 16973872;	310
977	OL000977	A9PEM6	188	0.157851	50	0.0419815	-11.7102	-2.03775	1.31417e-22	Predicted protein	POPTRDRAFT_649192	Populus trichocarpa (Western balsam poplar) (Populus balsamifera subsp. trichocarpa)	GO:0046872; GO:0006470; GO:0004722; GO:0008287	metal ion binding; protein dephosphorylation; protein serine/threonine phosphatase activity; protein serine/threonine phosphatase complex	Hydrolase; Magnesium; Metal-binding; Protein phosphatase	IPR001932; IPR000222; IPR015655;			PP2C family		18230180; 16973872;	397
978	OL000978	A9PEU6	130	0.110827	328	0.279625	-10.6195	1.20817	3.86648e-17	Fructose-bisphosphate aldolase (EC 4.1.2.13)		Populus trichocarpa (Western balsam poplar) (Populus balsamifera subsp. trichocarpa)	GO:0004332; GO:0006096	fructose-bisphosphate aldolase activity; glycolysis	Glycolysis; Lyase	IPR000741; IPR013785;	4.1.2.13		Class I fructose-bisphosphate aldolase family		18230180	391
979	OL000979	A9PEW3	750	0.702247	449	0.420412	-9.12876	-0.867194	1.32547e-24	Glutamine synthetase (EC 6.3.1.2)	POPTRDRAFT_827781	Populus trichocarpa (Western balsam poplar) (Populus balsamifera subsp. trichocarpa)	GO:0005524; GO:0004356; GO:0006542	ATP binding; glutamate-ammonia ligase activity; glutamine biosynthetic process	ATP-binding; Ligase; Nucleotide-binding	IPR008147; IPR014746; IPR008146;	6.3.1.2		Glutamine synthetase family		18230180; 16973872;	356
980	OL000980	A9PEZ7	0	0	3	0.0030303	-33.402	33.2281	0.25	Predicted protein	POPTRDRAFT_1072377	Populus trichocarpa (Western balsam poplar) (Populus balsamifera subsp. trichocarpa)	GO:0007275; GO:0005634; GO:0006511; GO:0004842; GO:0008270	multicellular organismal development; nucleus; ubiquitin-dependent protein catabolic process; ubiquitin-protein ligase activity; zinc ion binding	Metal-binding; Zinc	IPR004162; IPR018121; IPR013323; IPR008974; IPR013322; IPR001841; IPR013083; IPR013010;		RING-type zinc finger (1)			18230180; 16973872;	330
981	OL000981	A9PF22	0	0	6	0.0060241	-32.902	34.2281	0.03125	Predicted protein	POPTRDRAFT_1100725	Populus trichocarpa (Western balsam poplar) (Populus balsamifera subsp. trichocarpa)	GO:0007275; GO:0005634; GO:0006511; GO:0004842; GO:0008270	multicellular organismal development; nucleus; ubiquitin-dependent protein catabolic process; ubiquitin-protein ligase activity; zinc ion binding	Metal-binding; Zinc	IPR004162; IPR018121; IPR013323; IPR008974; IPR013322; IPR001841; IPR013083; IPR013010;		RING-type zinc finger (1)			18230180; 16973872;	332
982	OL000982	A9PF64	129	0.108586	4	0.003367	-13.8038	-5.13825	4.92094e-36	Predicted protein (Putative uncharacterized protein)	POPTRDRAFT_819223	Populus trichocarpa (Western balsam poplar) (Populus balsamifera subsp. trichocarpa)	GO:0004177; GO:0009987; GO:0008235; GO:0006508	aminopeptidase activity; cellular process; metalloexopeptidase activity; proteolysis		IPR004545; IPR001714; IPR000994; IPR011991;					18230180; 16973872;	396
983	OL000983	A9PFE8	7	0.00813008	0	0	-32.7273	-34.5775	0.0078125	Aquaporin, MIP family, PIP subfamily	POPTRDRAFT_724520	Populus trichocarpa (Western balsam poplar) (Populus balsamifera subsp. trichocarpa)	GO:0016021; GO:0055085; GO:0005215	integral to membrane; transmembrane transport; transporter activity	Membrane; Transmembrane; Transport	IPR012269; IPR023271; IPR000425; IPR022357;			MIP/aquaporin family		18230180; 16973872;	287
984	OL000984	A9PFH7	126	0.105793	0	0	-30.6423	-38.7474	7.34684e-40	Predicted protein	POPTRDRAFT_836570	Populus trichocarpa (Western balsam poplar) (Populus balsamifera subsp. trichocarpa)	GO:0046872; GO:0006470; GO:0004722; GO:0008287	metal ion binding; protein dephosphorylation; protein serine/threonine phosphatase activity; protein serine/threonine phosphatase complex	Hydrolase; Magnesium; Metal-binding; Protein phosphatase	IPR001932; IPR000222; IPR015655;			PP2C family		18230180; 16973872;	397
985	OL000985	A9PFJ3	168	0.206642	14	0.0172202	-12.7096	-3.71198	5.4517e-38	Predicted protein (Putative uncharacterized protein)	POPTRDRAFT_830061	Populus trichocarpa (Western balsam poplar) (Populus balsamifera subsp. trichocarpa)	GO:0016740	transferase activity		IPR011004;					18230180; 16973872;	271
986	OL000986	A9PFQ6	39	0.0783133	49	0.0983936	-12.8594	0.202289	0.594288	Predicted protein	POPTRDRAFT_738638	Populus trichocarpa (Western balsam poplar) (Populus balsamifera subsp. trichocarpa)	GO:0005737; GO:0060698; GO:0019899; GO:0051252	cytoplasm; endoribonuclease inhibitor activity; enzyme binding; regulation of RNA metabolic process		IPR005493; IPR010203;			RraA family		18230180; 16973872;	166
987	OL000987	A9PG12	172	0.135861	48	0.0379147	-11.8038	-1.96832	6.61965e-20	Predicted protein	POPTRDRAFT_725381	Populus trichocarpa (Western balsam poplar) (Populus balsamifera subsp. trichocarpa)	GO:0005524; GO:0005737; GO:0031072; GO:0046872; GO:0006457; GO:0009408; GO:0051082	ATP binding; cytoplasm; heat shock protein binding; metal ion binding; protein folding; response to heat; unfolded protein binding	Chaperone; Metal-binding; Repeat; Zinc	IPR012724; IPR002939; IPR001623; IPR018253; IPR008971; IPR003095; IPR001305;					18230180; 16973872;	422
988	OL000988	A9PG62	20	0.0364299	19	0.0346084	-14.0245	-0.20102	0.635828	Predicted protein	POPTRDRAFT_814424	Populus trichocarpa (Western balsam poplar) (Populus balsamifera subsp. trichocarpa)	GO:0005525; GO:0005622; GO:0007264	GTP binding; intracellular; small GTPase mediated signal transduction	GTP-binding; Nucleotide-binding	IPR006688; IPR006689; IPR005225;			Small GTPase superfamily, Arf family		18230180; 16973872;	183
989	OL000989	A9PGG2	150	0.146628	148	0.144673	-11.0903	-0.146384	0.354828	Predicted protein (Putative uncharacterized protein)	POPTRDRAFT_833167	Populus trichocarpa (Western balsam poplar) (Populus balsamifera subsp. trichocarpa)	GO:0004190; GO:0016021	aspartic-type endopeptidase activity; integral to membrane		IPR006639; IPR007369;					18230180; 16973872;	341
990	OL000990	A9PGL4	0	0	16	0.037296	-32.1945	35.6431	3.05176e-05	Predicted protein (Putative uncharacterized protein)	POPTRDRAFT_814470	Populus trichocarpa (Western balsam poplar) (Populus balsamifera subsp. trichocarpa)	GO:0005840; GO:0003735; GO:0006412	ribosome; structural constituent of ribosome; translation		IPR001266; IPR018277;					18230180; 16973872;	143
991	OL000991	A9PGR8	43	0.0709571	0	0	-31.4178	-37.1964	5.68434e-14	Predicted protein (Putative uncharacterized protein)	POPTRDRAFT_734153	Populus trichocarpa (Western balsam poplar) (Populus balsamifera subsp. trichocarpa)	GO:0016787	hydrolase activity		IPR016706; IPR000086;					18230180; 16973872;	202
992	OL000992	A9PGX0	17	0.0442708	9	0.0234375	-14.6807	-1.04456	0.122078	Predicted protein (Putative uncharacterized protein)	POPTRDRAFT_746752	Populus trichocarpa (Western balsam poplar) (Populus balsamifera subsp. trichocarpa)	GO:0003677	DNA binding		IPR002836;					18230180; 16973872;	128
993	OL000993	A9PH51	16	0.0286738	7	0.0125448	-14.9057	-1.31966	0.0639147	Ubiquitin carrier protein (EC 6.3.2.-)	POPTRDRAFT_814402	Populus trichocarpa (Western balsam poplar) (Populus balsamifera subsp. trichocarpa)	GO:0005524; GO:0043687; GO:0051246; GO:0019787	ATP binding; post-translational protein modification; regulation of protein metabolic process; small conjugating protein ligase activity	ATP-binding; Ligase; Nucleotide-binding; Ubl conjugation pathway	IPR000608; IPR023313; IPR016135;	6.3.2.-		Ubiquitin-conjugating enzyme family		18230180; 16973872;	186
994	OL000994	A9PHR5	41	0.0548862	84	0.11245	-12.4345	0.907746	0.000618058	Proteasome subunit alpha type (EC 3.4.25.1)	POPTRDRAFT_548687	Populus trichocarpa (Western balsam poplar) (Populus balsamifera subsp. trichocarpa)	GO:0005737; GO:0005634; GO:0019773; GO:0004298; GO:0006511	cytoplasm; nucleus; proteasome core complex, alpha-subunit complex; threonine-type endopeptidase activity; ubiquitin-dependent protein catabolic process	Cytoplasm; Hydrolase; Nucleus; Protease; Proteasome; Threonine protease	IPR000426; IPR023332; IPR001353;	3.4.25.1		Peptidase T1A family		18230180; 16973872;	249
995	OL000995	A9PI27	8	0.0261438	0	0	-32.631	-34.7701	0.00390625	Predicted protein (Putative uncharacterized protein)	POPTRDRAFT_737394	Populus trichocarpa (Western balsam poplar) (Populus balsamifera subsp. trichocarpa)				IPR000781;					18230180; 16973872;	102
996	OL000996	A9PIC8	15	0.0221239	11	0.0162242	-14.6263	-0.574478	0.247789	Ribulose-phosphate 3-epimerase (EC 5.1.3.1)	POPTRDRAFT_815572	Populus trichocarpa (Western balsam poplar) (Populus balsamifera subsp. trichocarpa)	GO:0005975; GO:0004750	carbohydrate metabolic process; ribulose-phosphate 3-epimerase activity	Carbohydrate metabolism; Isomerase	IPR013785; IPR000056; IPR011060;	5.1.3.1		Ribulose-phosphate 3-epimerase family		18230180; 16973872;	226
997	OL000997	A9QNE7	13	0.00910364	0	0	-32.2808	-35.4706	0.00012207	ABA 8'-hydroxylase	CYP707A1	Solanum lycopersicum (Tomato) (Lycopersicon esculentum)	GO:0009055; GO:0020037; GO:0004497; GO:0055114	electron carrier activity; heme binding; monooxygenase activity; oxidation-reduction process	Heme; Iron; Metal-binding; Monooxygenase; Oxidoreductase	IPR001128; IPR017972; IPR002401;			Cytochrome P450 family		19322584;	476
998	OL000998	A9TMU5	18	0.0550459	0	0	-32.046	-35.9401	3.8147e-06	Predicted protein	PHYPADRAFT_147888	Physcomitrella patens subsp. patens (Moss)	GO:0005840; GO:0003735; GO:0006412	ribosome; structural constituent of ribosome; translation	Complete proteome	IPR001975; IPR000626; IPR019954; IPR019956; IPR019955;					18079367	109
999	OL000999	A9UFY0	35	0.0550314	7	0.0110063	-14.3411	-2.44895	1.63612e-06	Dehydroascorbate reductase	DHAR	Vitis vinifera (Grape)				IPR010987; IPR004045; IPR017933; IPR012336; IPR012335;		GST C-terminal domain (1); GST N-terminal domain (1)				212
1000	OL001000	A9UFY1	471	1.98734	235	0.991561	-9.93136	-1.13009	4.12215e-24	Metallothionein (Whole genome shotgun sequence of line PN40024, scaffold_7.assembly12x)	MT VIT_00034174001	Vitis vinifera (Grape)	GO:0046872	metal ion binding		IPR000347;					17721507;	79
1001	OL001001	A9XMH2	6	0.004	0	0	-32.8385	-34.3551	0.015625	Fucosyltransferase 1		Nicotiana benthamiana	GO:0032580; GO:0008417; GO:0016021; GO:0006486	Golgi cisterna membrane; fucosyltransferase activity; integral to membrane; protein glycosylation	Glycosyltransferase; Golgi apparatus; Membrane; Transferase; Transmembrane	IPR001503;			Glycosyltransferase 10 family			500
1002	OL001002	A9XUG5	73	0.0580748	5	0.00397772	-14.0535	-3.99492	2.75779e-18	Acyl-ACP thioesterase (Palmitoyl-acyl carrier protein thioesterase) (EC 3.1.2.14)	FATB1 RCOM_0925410	Ricinus communis (Castor bean)	GO:0016295; GO:0004320; GO:0016296	myristoyl-[acyl-carrier-protein] hydrolase activity; oleoyl-[acyl-carrier-protein] hydrolase activity; palmitoyl-[acyl-carrier-protein] hydrolase activity	Hydrolase	IPR021113; IPR002864;	3.1.2.14				20382402;	419
1003	OL001003	A9XUG6	14	0.00882168	0	0	-32.2273	-35.5775	6.10352e-05	3-ketoacyl-CoA synthase (EC 2.3.1.-)	KCS2	Gossypium hirsutum (Upland cotton) (Gossypium mexicanum)	GO:0008415; GO:0006633; GO:0016020	acyltransferase activity; fatty acid biosynthetic process; membrane	Acyltransferase; Transferase	IPR012392; IPR013747; IPR013601; IPR016039; IPR016038;	2.3.1.-		Chalcone/stilbene synthases family		17993622;	529
1004	OL001004	A9YVC8	24	0.0130081	0	0	-31.8385	-36.3551	5.96046e-08	Pyrophosphate-dependent phosphofructokinase alpha subunit (EC 2.7.1.90)		Citrus sinensis x Citrus trifoliata	GO:0003872; GO:0005945; GO:0005524; GO:0047334; GO:0006096	6-phosphofructokinase activity; 6-phosphofructokinase complex; ATP binding; diphosphate-fructose-6-phosphate 1-phosphotransferase activity; glycolysis	Kinase; Transferase	IPR011183; IPR000023; IPR013981;	2.7.1.90					615
1005	OL001005	A9ZSX8	87	0.033105	62	0.0235921	-12.1108	-0.615766	0.0111216	Trehalose-6-phosphate synthase	SlTPS1	Solanum lycopersicum (Tomato) (Lycopersicon esculentum)	GO:0003824; GO:0005992	catalytic activity; trehalose biosynthetic process		IPR001830; IPR023214; IPR006379; IPR003337;						876
1006	OL001006	B0FDL7	8	0.00738689	15	0.0138504	-14.856	0.779872	0.21004	24-sterol C-methyltransferase	SMT2-1	Gossypium hirsutum (Upland cotton) (Gossypium mexicanum)	GO:0008168; GO:0006694	methyltransferase activity; steroid biosynthetic process	Methyltransferase; Transferase	IPR013216; IPR013705;					18571124	361
1007	OL001007	B0FPD7	0	0	10	0.0055371	-32.5335	34.9651	0.00195312	Putative DNA cytosine 5-methyltransferase (EC 2.1.1.37)	DRM5	Solanum lycopersicum (Tomato) (Lycopersicon esculentum)	GO:0003886; GO:0003677	DNA (cytosine-5-)-methyltransferase activity; DNA binding	Methyltransferase; Transferase	IPR001525; IPR015940;	2.1.1.37				18488247	602
1008	OL001008	B0LQT3	10	0.00658762	0	0	-32.47	-35.0921	0.000976562	Mildew resistance locus o 15 (Whole genome shotgun sequence of line PN40024, scaffold_94.assembly12x)	MLO15 VIT_00038270001	Vitis vinifera (Grape)	GO:0008219; GO:0016021	cell death; integral to membrane		IPR004326;					17721507;	506
1009	OL001009	B0S4S9	0	0	5	0.00483092	-33.0335	33.9651	0.0625	Putative GID1-like gibberellin receptor	GID1	Solanum lycopersicum (Tomato) (Lycopersicon esculentum)	GO:0016787; GO:0004872	hydrolase activity; receptor activity	Receptor	IPR013094; IPR002168;						345
1010	OL001010	B0VXR3	37	0.0212644	0	0	-31.5263	-36.9796	3.63798e-12	JAR1-like protein	JAR6	Nicotiana attenuata				IPR004993;						580
1011	OL001011	B1N669	0	0	6	0.00475059	-32.902	34.2281	0.03125	Putative calmodulin binding protein SUN (SUN)	SUN LYC_68t000013 SUNLYC_67t000009	Solanum lycopersicum (Tomato) (Lycopersicon esculentum)				IPR000048;					18339939;	421
1012	OL001012	B1N671	40	0.057971	8	0.0115942	-14.1485	-2.44895	3.62458e-07	Putative uncharacterized protein	LYC_68t000010	Solanum lycopersicum (Tomato) (Lycopersicon esculentum)	GO:0016020	membrane		IPR005349;					18339939;	230
1013	OL001013	B1PDS1	156	0.1247	40	0.0319744	-12.0058	-2.09049	7.48175e-20	Hsp70-interacting protein 1		Vitis labrusca	GO:0005488	binding	Repeat; TPR repeat	IPR006636; IPR001440; IPR013026; IPR011990; IPR019734;						417
1014	OL001014	B1PK08	658	0.616105	122	0.114232	-10.1631	-2.55823	3.22886e-100	Putative polygalacturonase (Fragment)		Olea europaea (Common olive)	GO:0005975; GO:0007047; GO:0004650	carbohydrate metabolic process; cellular cell wall organization; polygalacturonase activity	Cell wall biogenesis/degradation; Glycosidase; Hydrolase	IPR000743; IPR006626; IPR012334; IPR011050;						356
1015	OL001015	B1Q3F6	5	0.0058072	0	0	-32.97	-34.0921	0.03125	Succinic semialdehyde reductase isofom1	LeSSR1	Solanum lycopersicum (Tomato) (Lycopersicon esculentum)	GO:0050662; GO:0006098; GO:0004616	coenzyme binding; pentose-phosphate shunt; phosphogluconate dehydrogenase (decarboxylating) activity		IPR015815; IPR008927; IPR006115; IPR013328; IPR016040;					18713763	287
1016	OL001016	B1Q3F8	16	0.0102171	25	0.0159642	-13.9875	0.516837	0.348889	Succinic semialdehyde dehydrogenase	LeSSADH	Solanum lycopersicum (Tomato) (Lycopersicon esculentum)	GO:0055114; GO:0016620	oxidation-reduction process; oxidoreductase activity, acting on the aldehyde or oxo group of donors, NAD or NADP as acceptor	Oxidoreductase	IPR016161; IPR016163; IPR016160; IPR016162; IPR015590; IPR010102;			Aldehyde dehydrogenase family			522
1017	OL001017	B2BBY6	55	0.036448	0	0	-31.2403	-37.5515	1.38778e-17	Betaine-aldehyde dehydrogenase (EC 1.2.1.8)	BADH	Jatropha curcas	GO:0008802; GO:0055114	betaine-aldehyde dehydrogenase activity; oxidation-reduction process	Oxidoreductase	IPR016161; IPR016163; IPR016160; IPR016162; IPR015590;	1.2.1.8		Aldehyde dehydrogenase family			503
1018	OL001018	B2BD83	6	0.00735294	0	0	-32.8385	-34.3551	0.015625	Putative mannitol dehydrogenase 1 (Fragment)	MTD1	Olea europaea (Common olive)	GO:0055114; GO:0016491; GO:0008270	oxidation-reduction process; oxidoreductase activity; zinc ion binding	Metal-binding; Oxidoreductase; Zinc	IPR013149; IPR013154; IPR002085; IPR002328; IPR011032; IPR016040;						272
1019	OL001019	B2BGT0	56	0.151762	31	0.0840108	-12.9286	-0.980178	0.00182403	Putative drought-induced protein SDi-6-like (Fragment)		Olea europaea (Common olive)										123
1020	OL001020	B2CZW9	0	0	22	0.0309423	-31.9648	36.1026	4.76837e-07	Flavonoid 3-O-glucosyltransferase (Fragment)	UFGT	Olea europaea (Common olive)	GO:0016758	transferase activity, transferring hexosyl groups	Transferase	IPR002213;						237
1021	OL001021	B2DG14	0	0	5	0.00197707	-33.0335	33.9651	0.0625	Phosphorylase (EC 2.4.1.1)	CmPhoH1	Cucurbita maxima (Pumpkin) (Winter squash)	GO:0005975; GO:0004645; GO:0030170	carbohydrate metabolic process; phosphorylase activity; pyridoxal phosphate binding	Carbohydrate metabolism; Glycosyltransferase; Transferase	IPR011833; IPR000811;	2.4.1.1		Glycogen phosphorylase family			843
1022	OL001022	B2G282	17	0.010712	0	0	-32.0872	-35.8576	7.62939e-06	DNA-binding protein	wrky5	Vitis thunbergii	GO:0043565; GO:0003700	sequence-specific DNA binding; sequence-specific DNA binding transcription factor activity	DNA-binding	IPR003657;						529
1023	OL001023	B2G283	33	0.0325444	0	0	-31.6088	-36.8145	5.82077e-11	DNA-binding protein	wrky11	Vitis thunbergii	GO:0043565; GO:0003700	sequence-specific DNA binding; sequence-specific DNA binding transcription factor activity	DNA-binding	IPR018872; IPR003657;						338
1024	OL001024	B2G284	29	0.016031	0	0	-31.702	-36.6281	1.86265e-09	DNA-binding protein	wrky7	Vitis thunbergii	GO:0043565; GO:0003700	sequence-specific DNA binding; sequence-specific DNA binding transcription factor activity	DNA-binding	IPR003657;						603
1025	OL001025	B2LUR1	377	0.805556	292	0.623932	-9.93529	-0.495615	1.02863e-05	SKP1-like protein 1		Malus domestica (Apple) (Pyrus malus)	GO:0006511	ubiquitin-dependent protein catabolic process		IPR011333; IPR016897; IPR001232; IPR016072; IPR016073;					18504588	156
1026	OL001026	B2LWM5	4	0.00356506	0	0	-33.131	-33.7701	0.0625	1-acyl-sn-glycerol-3-phosphate acyltransferase	LPAAT5	Ricinus communis (Castor bean)	GO:0008415	acyltransferase activity	Acyltransferase; Transferase	IPR002123;						374
1027	OL001027	B2M153	890	0.517743	0	0	-29.2321	-41.5678	4.51299e-277	Putative laccase		Rosa hybrid cultivar	GO:0048046; GO:0005507; GO:0008471; GO:0046274; GO:0055114	apoplast; copper ion binding; laccase activity; lignin catabolic process; oxidation-reduction process	Copper; Metal-binding; Oxidoreductase	IPR001117; IPR011706; IPR011707; IPR002355; IPR008972; IPR017761;						573
1028	OL001028	B2MWN0	0	0	15	0.0117647	-32.241	35.55	6.10352e-05	D-cysteine desulfhydrase		Solanum lycopersicum (Tomato) (Lycopersicon esculentum)	GO:0003824; GO:0030170	catalytic activity; pyridoxal phosphate binding		IPR005966; IPR001926;						425
1029	OL001029	B2X050	15	0.0159236	29	0.0307856	-13.927	0.824071	0.0961417	(+)-neomenthol dehydrogenase (EC 1.1.1.208) (Menthone:neomenthol reductase 1) (CaMNR1)	MNR1	Capsicum annuum (Bell pepper)	GO:0047501; GO:0005488; GO:0006952; GO:0055114	(+)-neomenthol dehydrogenase activity; binding; defense response; oxidation-reduction process	NADP; Oxidoreductase; Plant defense	IPR002198; IPR002347; IPR016040;	1.1.1.208		Short-chain dehydrogenases/reductases (SDR) family		18599651	314
1030	OL001030	B2XVS2	132	0.143791	15	0.0163399	-12.8338	-3.26452	2.82905e-27	Jasmonate ZIM-domain protein 3		Solanum lycopersicum (Tomato) (Lycopersicon esculentum)				IPR018467; IPR010399;					18458331	306
1031	OL001031	B2XWP0	0	0	5	0.00246548	-33.0335	33.9651	0.0625	DNA-directed RNA polymerase subunit beta' (EC 2.7.7.6) (PEP) (Plastid-encoded RNA polymerase subunit beta') (RNA polymerase subunit beta')	rpoC1	Fagopyrum esculentum subsp. ancestrale (Wild buckwheat)	GO:0003677; GO:0003899; GO:0009507	DNA binding; DNA-directed RNA polymerase activity; chloroplast	Chloroplast; DNA-directed RNA polymerase; Nucleotidyltransferase; Plastid; Transcription; Transferase	IPR000722; IPR006592; IPR007080; IPR007066;	2.7.7.6		RNA polymerase beta' chain family, RpoC1 subfamily		18492277	676
1032	OL001032	B2Y2H0	0	0	2	0.000987654	-33.6945	32.6431	0.5	BIPINNATA (Fragment)	BIP	Solanum lycopersicum (Tomato) (Lycopersicon esculentum)	GO:0005634; GO:0006355; GO:0043565; GO:0003700	nucleus; regulation of transcription, DNA-dependent; sequence-specific DNA binding; sequence-specific DNA binding transcription factor activity	DNA-binding; Homeobox; Nucleus	IPR001356; IPR009057; IPR012287; IPR006563;					18424140	675
1033	OL001033	B2Z454	138	0.156997	6	0.00682594	-13.4627	-4.65058	3.20853e-36	GAGA-binding transcriptional activator BBR/BPC1-like		Vitis vinifera (Grape)				IPR010409;					12795701;	293
1034	OL001034	B2Z456	4	0.00434311	6	0.00651466	-16.0169	0.457943	0.753906	GAGA-binding transcriptional activator BBR/BPC4-like		Vitis vinifera (Grape)				IPR010409;					12795701;	307
1035	OL001035	B2Z458	16	0.0158259	18	0.0178042	-14.2245	0.0429059	1	GAGA-binding transcriptional activator BBR/BPC6-like		Vitis vinifera (Grape)				IPR010409;					12795701;	337
1036	OL001036	B2Z6P3	432	0.283465	76	0.0498688	-10.808	-2.63398	3.03232e-68	Coumaroyl 3-hydroxylase (Cytochrome P450)	CYP98A27 POPTRDRAFT_685839	Populus trichocarpa (Western balsam poplar) (Populus balsamifera subsp. trichocarpa)	GO:0009055; GO:0020037; GO:0004497; GO:0055114	electron carrier activity; heme binding; monooxygenase activity; oxidation-reduction process	Heme; Iron; Metal-binding; Monooxygenase; Oxidoreductase	IPR001128; IPR017972; IPR002401;			Cytochrome P450 family		19996151; 16973872;	508
1037	OL001037	B2ZAQ8	0	0	4	0.00133333	-33.1945	33.6431	0.125	Trehalose synthase/phosphatase-like protein		Gossypium raimondii (New World cotton)	GO:0003824; GO:0005992	catalytic activity; trehalose biosynthetic process		IPR001830; IPR023214; IPR006379; IPR003337;						1000
1038	OL001038	B2ZGH1	0	0	8	0.0140351	-32.6945	34.6431	0.0078125	Farnesyl pyrophosphate syntethase (Fragment)	FPPS	Olea europaea (Common olive)	GO:0008299; GO:0016740	isoprenoid biosynthetic process; transferase activity	Isoprene biosynthesis; Transferase	IPR000092; IPR008949;			FPP/GGPP synthetase family			190
1039	OL001039	B2ZPK5	0	0	22	0.0200913	-31.9648	36.1026	4.76837e-07	BURP domain-containing protein		Solanum tuberosum (Potato)				IPR004873;						365
1040	OL001040	B3FIB0	19	0.0133053	0	0	-32.007	-36.0181	1.90735e-06	Ethylene receptor ETR2 (Fragment)	ETR2	Actinidia deliciosa (Kiwi)	GO:0005524; GO:0016020; GO:0018106; GO:0004872; GO:0006355; GO:0000156; GO:0000155	ATP binding; membrane; peptidyl-histidine phosphorylation; receptor activity; regulation of transcription, DNA-dependent; two-component response regulator activity; two-component sensor activity	Receptor	IPR003594; IPR011006; IPR003661; IPR005467; IPR009082; IPR001789;		Histidine kinase domain (1)			18535296	476
1041	OL001041	B3FP52	0	0	4	0.00241109	-33.1945	33.6431	0.125	Dioxygenase (Fragment)		Fragaria ananassa (Strawberry)	GO:0016702	oxidoreductase activity, acting on single donors with incorporation of molecular oxygen, incorporation of two atoms of oxygen	Dioxygenase; Oxidoreductase	IPR004294;						553
1042	OL001042	B3H4A8	0	0	7	0.00918635	-32.7908	34.4505	0.015625	Uncharacterized protein	At4g16380	Arabidopsis thaliana (Mouse-ear cress)	GO:0046872; GO:0030001	metal ion binding; metal ion transport	Complete proteome	IPR006121;					10617198	254
1043	OL001043	B3H621	0	0	4	0.00141093	-33.1945	33.6431	0.125	Uncharacterized protein At1g63770.2	At1g63770	Arabidopsis thaliana (Mouse-ear cress)	GO:0048046; GO:0009941; GO:0009570; GO:0008237; GO:0005886; GO:0006508; GO:0046686; GO:0005773; GO:0008270	apoplast; chloroplast envelope; chloroplast stroma; metallopeptidase activity; plasma membrane; proteolysis; response to cadmium ion; vacuole; zinc ion binding	Complete proteome	IPR001930; IPR014782; IPR012779;					11130712	945
1044	OL001044	B3H6W3	35	0.03305	0	0	-31.5663	-36.8994	1.45519e-11	Uncharacterized protein At3g02410.2	At3g02410	Arabidopsis thaliana (Mouse-ear cress)			Complete proteome	IPR013094; IPR019826;					11130713	353
1045	OL001045	B3LF97	5	0.0049456	0	0	-32.97	-34.0921	0.03125	1,4-Dihydroxy-2-naphthoyl-CoA synthase, peroxisomal (DHNS) (EC 4.1.3.36) (Enoyl-CoA hydratase/isomerase D) (ECHID) (Naphthoate synthase)	MENB At1g60550 F8A5.9	Arabidopsis thaliana (Mouse-ear cress)	GO:0008935; GO:0016853; GO:0009234	1,4-dihydroxy-2-naphthoyl-CoA synthase activity; isomerase activity; menaquinone biosynthetic process	Complete proteome; Isomerase; Lyase; Peroxisome	IPR014748; IPR001753; IPR018376; IPR010198;	4.1.3.36		Enoyl-CoA hydratase/isomerase family		11130712; 11910074; 17951448; 20150517	337
1046	OL001046	B3TLP2	37	0.107246	88	0.255072	-12.475	1.12296	4.41003e-05	Light-inducible protein ATLS1		Elaeis guineensis var. tenera (Oil palm)				IPR001398; IPR014347;					18507865;	115
1047	OL001047	B3VDY9	174	0.16763	106	0.102119	-11.224	-0.842042	2.1946e-06	UDP-D-glucuronate carboxy-lyase (EC 4.1.1.35)	UXS1	Eucalyptus grandis (Flooded gum)	GO:0048040; GO:0044237; GO:0050662	UDP-glucuronate decarboxylase activity; cellular metabolic process; coenzyme binding	Lyase	IPR001509; IPR016040;	4.1.1.35					346
1048	OL001048	B3Y023	733	0.337011	14	0.00643678	-11.6469	-5.83733	1.24464e-210	Arginine decarboxylase (EC 4.1.1.19)	PpADC	Prunus persica (Peach)	GO:0006527; GO:0008792; GO:0008295	arginine catabolic process; arginine decarboxylase activity; spermidine biosynthetic process	Decarboxylase; Lyase; Spermidine biosynthesis	IPR009006; IPR002985; IPR022643; IPR022657; IPR022644; IPR022653; IPR000183;	4.1.1.19		Orn/Lys/Arg decarboxylase class-II family		18996450	725
1049	OL001049	B4UUI7	0	0	4	0.00326797	-33.1945	33.6431	0.125	4-diphosphocytidyl-2-C-methyl-D-erythritol kinase	CMK	Catharanthus roseus (Madagascar periwinkle) (Vinca rosea)	GO:0050515; GO:0005524; GO:0016114	4-(cytidine 5'-diphospho)-2-C-methyl-D-erythritol kinase activity; ATP binding; terpenoid biosynthetic process	ATP-binding; Kinase; Nucleotide-binding; Transferase	IPR006204; IPR013750; IPR004424; IPR020568; IPR014721;						408
1050	OL001050	B5AQ04	3	0.00240385	0	0	-33.3385	-33.3551	0.125	Metacaspase type II (Fragment)		Nicotiana tabacum (Common tobacco)	GO:0004197; GO:0006508	cysteine-type endopeptidase activity; proteolysis		IPR011600;						416
1051	OL001051	B5KGP0	261	0.360996	131	0.181189	-10.7788	-1.1215	1.06571e-13	Small basic intrinsic protein 1-2		Olea europaea (Common olive)	GO:0016021; GO:0005215	integral to membrane; transporter activity	Membrane; Transmembrane; Transport	IPR023271; IPR000425;			MIP/aquaporin family			241
1052	OL001052	B5L8D2	4	0.00332502	0	0	-33.131	-33.7701	0.0625	Protein kinase 1b	TPK1b	Solanum lycopersicum (Tomato) (Lycopersicon esculentum)	GO:0005524; GO:0006468; GO:0004674	ATP binding; protein phosphorylation; protein serine/threonine kinase activity	ATP-binding; Kinase; Nucleotide-binding; Serine/threonine-protein kinase; Transferase	IPR011009; IPR000719; IPR017441; IPR001245; IPR008271;			Protein kinase superfamily		18599583;	401
1053	OL001053	B5LAU5	0	0	80	0.124031	-31.0335	37.9651	6.61744e-24	DH putative beta-hydroxyacyl-ACP dehydratase		Capsicum annuum (Bell pepper)	GO:0005737; GO:0006633; GO:0016836; GO:0009245	cytoplasm; fatty acid biosynthetic process; hydro-lyase activity; lipid A biosynthetic process		IPR013114; IPR010084;					19553373	215
1054	OL001054	B5LNQ4	9	0.00789474	0	0	-32.546	-34.9401	0.00195312	Constans-like protein		Olea europaea (Common olive)	GO:0005622; GO:0008270	intracellular; zinc ion binding		IPR010402; IPR000315;						380
1055	OL001055	B5LWR0	12	0.0229885	0	0	-32.3385	-35.3551	0.000244141	Peptidyl-prolyl cis-trans isomerase (EC 5.2.1.8)	CyP	Ziziphus jujuba (Chinese jujube) (Ziziphus sativa)	GO:0003755; GO:0006457	peptidyl-prolyl cis-trans isomerase activity; protein folding	Isomerase; Rotamase	IPR015891; IPR020892; IPR002130;	5.2.1.8	PPIase cyclophilin-type domain (1)	Cyclophilin-type PPIase family		19109762	174
1056	OL001056	B5LZ65	0	0	2	0.000980392	-33.6945	32.6431	0.5	Two pore channel 1	TPC1	Vitis vinifera (Grape)	GO:0005509; GO:0016021; GO:0005216	calcium ion binding; integral to membrane; ion channel activity	Ion transport; Ionic channel; Membrane; Transmembrane; Transport	IPR011992; IPR018249; IPR002048; IPR005821;						680
1057	OL001057	B5M9E5	5	0.00363108	0	0	-32.97	-34.0921	0.03125	Beta-glucosidase 08		Solanum lycopersicum (Tomato) (Lycopersicon esculentum)	GO:0005975; GO:0043169; GO:0004553	carbohydrate metabolic process; cation binding; hydrolase activity, hydrolyzing O-glycosyl compounds	Glycosidase; Hydrolase	IPR000490; IPR013781; IPR017853; IPR012946;			Glycosyl hydrolase 17 family			459
1058	OL001058	B5THI2	24	0.0233236	0	0	-31.8385	-36.3551	5.96046e-08	CONSTANS-like protein		Prunus persica (Peach)	GO:0005622; GO:0008270	intracellular; zinc ion binding		IPR010402; IPR000315;						343
1059	OL001059	B5TR43	0	0	7	0.00593723	-32.7908	34.4505	0.015625	F-box protein FB1		Malus domestica (Apple) (Pyrus malus)				IPR006527; IPR017451;						393
1060	OL001060	B6C9K1	9	0.00513699	3	0.00171233	-15.932	-1.71198	0.0922852	PI-phospholipase C PLC5		Solanum lycopersicum (Tomato) (Lycopersicon esculentum)	GO:0005509; GO:0006629; GO:0004435; GO:0004871	calcium ion binding; lipid metabolic process; phosphatidylinositol phospholipase C activity; signal transducer activity	Transducer	IPR000008; IPR008973; IPR018029; IPR011992; IPR015359; IPR001711; IPR001192; IPR017946; IPR000909;		C2 domain (1); PI-PLC X-box domain (1); PI-PLC Y-box domain (1)				584
1061	OL001061	B6CQU0	9	0.00909091	6	0.00606061	-15.432	-0.711982	0.454498	Putative allergen Pru du 2.04	Pru du 2.04	Prunus dulcis x Prunus persica			Signal	IPR001938; IPR017949;					19014629;	330
1062	OL001062	B6D1Q6	12	0.00801603	0	0	-32.3385	-35.3551	0.000244141	Salt responsive protein 2	SlSRG2	Solanum lycopersicum (Tomato) (Lycopersicon esculentum)									17210988;	499
1063	OL001063	B6D1W5	116	0.0447531	42	0.0162037	-12.1843	-1.59268	5.70367e-11	Lipoxygenase (EC 1.13.11.12)		Olea europaea (Common olive)	GO:0005506; GO:0016165; GO:0055114; GO:0031408	iron ion binding; lipoxygenase activity; oxidation-reduction process; oxylipin biosynthetic process	Dioxygenase; Fatty acid biosynthesis; Iron; Lipid synthesis; Metal-binding; Oxidoreductase; Oxylipin biosynthesis	IPR008976; IPR000907; IPR013819; IPR020833; IPR001024; IPR001246;	1.13.11.12	PLAT domain (1); Lipoxygenase domain (1)	Lipoxygenase family		19268561	864
1064	OL001064	B6DXL9	58	0.0409605	0	0	-31.202	-37.6281	1.73472e-18	Fbox protein		Malus domestica (Apple) (Pyrus malus)				IPR017451; IPR001810; IPR022364; IPR011043; IPR015916;		F-box domain (1)			20682080	472
1065	OL001065	B6GVA2	0	0	7	0.00893997	-32.7908	34.4505	0.015625	Tetratricopeptide repeat protein	int106	Solanum lycopersicum (Tomato) (Lycopersicon esculentum)	GO:0005488	binding	Repeat; TPR repeat	IPR023114; IPR001440; IPR013026; IPR011990; IPR013105; IPR019734;						261
1066	OL001066	B6GVA3	22	0.025731	0	0	-31.9013	-36.2296	2.38419e-07	Homeodomain leucine zipper protein	hb-1	Solanum lycopersicum (Tomato) (Lycopersicon esculentum)	GO:0005634; GO:0006355; GO:0043565; GO:0003700; GO:0030528	nucleus; regulation of transcription, DNA-dependent; sequence-specific DNA binding; sequence-specific DNA binding transcription factor activity; transcription regulator activity	DNA-binding; Homeobox; Nucleus; Transcription; Transcription regulation	IPR001356; IPR017970; IPR009057; IPR012287; IPR000047; IPR003106;		Homeobox DNA-binding domain (1)				285
1067	OL001067	B6REZ9	0	0	16	0.0199005	-32.1945	35.6431	3.05176e-05	14-3-3b protein		Gossypium hirsutum (Upland cotton) (Gossypium mexicanum)	GO:0019904	protein domain specific binding		IPR000308; IPR023409; IPR023410;			14-3-3 family			268
1068	OL001068	B6VC54	62	0.141553	202	0.461187	-11.5032	1.577	5.73731e-16	60S ribosomal protein L27A	RPL27A	Vernicia fordii (Tung) (Aleurites fordii)	GO:0005840; GO:0003735; GO:0006412	ribosome; structural constituent of ribosome; translation	Ribonucleoprotein; Ribosomal protein	IPR001196; IPR021131;			Ribosomal protein L15P family			146
1069	OL001069	B6VJV8	0	0	5	0.00296033	-33.0335	33.9651	0.0625	Ribosomal protein S3	rps3	Vitis vinifera (Grape)	GO:0003723; GO:0005739; GO:0005840; GO:0003735; GO:0006412	RNA binding; mitochondrion; ribosome; structural constituent of ribosome; translation	Mitochondrion; Ribonucleoprotein; Ribosomal protein	IPR009019; IPR001351; IPR018280; IPR008282;			Ribosomal protein S3P family		20385587	563
1070	OL001070	B6VJW6	5	0.0138889	0	0	-32.97	-34.0921	0.03125	Ribosomal protein S10	rps10	Vitis vinifera (Grape)	GO:0005739; GO:0005840; GO:0003735; GO:0006412	mitochondrion; ribosome; structural constituent of ribosome; translation	Mitochondrion; Ribonucleoprotein; Ribosomal protein	IPR001848;					20385587	120
1071	OL001071	B6VJX0	0	0	4	0.00798403	-33.1945	33.6431	0.125	Ribosomal protein S1	rps1	Vitis vinifera (Grape)	GO:0005739; GO:0005840	mitochondrion; ribosome	Mitochondrion; Ribonucleoprotein; Ribosomal protein						20385587	167
1072	OL001072	B7E905	65	0.162907	44	0.110276	-12.5685	-0.689955	0.016745	Os09g0501100 protein (cDNA clone:001-121-A02, full insert sequence) (cDNA clone:J023130H04, full insert sequence)	Os09g0501100	Oryza sativa subsp. japonica (Rice)	GO:0005840; GO:0003735; GO:0006412	ribosome; structural constituent of ribosome; translation		IPR001515;					16381971;	133
1073	OL001073	B7FKV2	0	0	4	0.00438596	-33.1945	33.6431	0.125	Putative uncharacterized protein		Medicago truncatula (Barrel medic) (Medicago tribuloides)	GO:0008270	zinc ion binding	Metal-binding; Zinc; Zinc-finger	IPR016818; IPR001841; IPR013083;						304
1074	OL001074	B7FL81	0	0	7	0.0062724	-32.7908	34.4505	0.015625	Putative uncharacterized protein (Fragment)		Medicago truncatula (Barrel medic) (Medicago tribuloides)	GO:0005975; GO:0043169; GO:0016798; GO:0016020	carbohydrate metabolic process; cation binding; hydrolase activity, acting on glycosyl bonds; membrane		IPR005199; IPR013781; IPR017853;						372
1075	OL001075	B7U8J4	40	0.0524934	1081	1.41864	-10.6094	4.6292	1.22044e-244	Expansin	CDK3	Diospyros kaki (Kaki persimmon) (Diospyros chinensis)	GO:0005576; GO:0016020; GO:0009664	extracellular region; membrane; plant-type cell wall organization	Membrane	IPR014733; IPR009009; IPR007118; IPR007117; IPR002963; IPR007112;		Expansin-like CBD domain (1); Expansin-like EG45 domain (1)	Expansin family			254
1076	OL001076	B7UB90	89	0.0810565	213	0.193989	-11.2042	1.13196	8.94936e-11	Mitochondrial substrate carrier		Populus trichocarpa (Western balsam poplar) (Populus balsamifera subsp. trichocarpa)	GO:0005488; GO:0016021; GO:0055085	binding; integral to membrane; transmembrane transport	Membrane; Transmembrane; Transmembrane helix; Transport	IPR018108; IPR023395;			Mitochondrial carrier family			366
1077	OL001077	B7XH28	0	0	25	0.0227066	-31.8726	36.287	5.96046e-08	GDP-mannose 4,6-dehydratase	GMD	Nicotiana benthamiana	GO:0008446; GO:0019673; GO:0050662; GO:0005622	GDP-mannose 4,6-dehydratase activity; GDP-mannose metabolic process; coenzyme binding; intracellular		IPR001509; IPR006368; IPR016040;						367
1078	OL001078	B9DF96	0	0	46	0.0322129	-31.4327	37.1667	5.68434e-14	AT5G62890 protein	At5g62890	Arabidopsis thaliana (Mouse-ear cress)	GO:0016020; GO:0055085; GO:0005215	membrane; transmembrane transport; transporter activity	Complete proteome	IPR006043;					11130714	476
1079	OL001079	B9DG66	0	0	10	0.00597372	-32.5335	34.9651	0.00195312	AT4G12400 protein	AT4G12400	Arabidopsis thaliana (Mouse-ear cress)	GO:0005488	binding	Repeat; TPR repeat	IPR006636; IPR001440; IPR013026; IPR011990; IPR019734;						558
1080	OL001080	B9DH00	0	0	4	0.00340136	-33.1945	33.6431	0.125	AT5G67380 protein (Fragment)	At5g67380	Arabidopsis thaliana (Mouse-ear cress)	GO:0005524; GO:0006468; GO:0004674	ATP binding; protein phosphorylation; protein serine/threonine kinase activity	ATP-binding; Complete proteome; Nucleotide-binding	IPR011009; IPR000719; IPR017441; IPR017442; IPR008271; IPR002290;					11130714	392
1081	OL001081	B9DH39	16	0.0167715	0	0	-32.131	-35.7701	1.52588e-05	AT2G25670 protein	AT2G25670	Arabidopsis thaliana (Mouse-ear cress)										318
1082	OL001082	B9DH87	47	0.034058	0	0	-31.3537	-37.3247	3.55271e-15	AT3G30390 protein	AT3G30390	Arabidopsis thaliana (Mouse-ear cress)	GO:0016021	integral to membrane	Membrane; Transmembrane; Transmembrane helix	IPR013057;						460
1083	OL001083	B9DHG6	0	0	9	0.00525394	-32.6095	34.8131	0.00390625	AT4G34860 protein	AT4G34860	Arabidopsis thaliana (Mouse-ear cress)	GO:0003824	catalytic activity		IPR008928; IPR006937;						571
1084	OL001084	B9DHW4	0	0	156	0.212245	-30.5518	38.9285	5.35997e-44	AT4G33510 protein (Fragment)	AT4G33510	Arabidopsis thaliana (Mouse-ear cress)	GO:0003849; GO:0009073	3-deoxy-7-phosphoheptulonate synthase activity; aromatic amino acid family biosynthetic process		IPR002480;						245
1085	OL001085	B9DI15	0	0	49	0.0722714	-31.3871	37.2578	7.10543e-15	AT2G47900 protein (Fragment)	AT2G47900	Arabidopsis thaliana (Mouse-ear cress)				IPR000007;						226
1086	OL001086	B9GEW0	6	0.00651466	4	0.00434311	-16.0169	-0.711982	1	Predicted protein	POPTRDRAFT_751639	Populus trichocarpa (Western balsam poplar) (Populus balsamifera subsp. trichocarpa)	GO:0050662; GO:0006098; GO:0004616	coenzyme binding; pentose-phosphate shunt; phosphogluconate dehydrogenase (decarboxylating) activity		IPR015815; IPR008927; IPR006115; IPR013328; IPR016040;					16973872;	307
1087	OL001087	B9GF04	32	0.0421607	0	0	-31.631	-36.7701	1.16415e-10	Predicted protein (Fragment)	POPTRDRAFT_172927	Populus trichocarpa (Western balsam poplar) (Populus balsamifera subsp. trichocarpa)	GO:0003676; GO:0000166	nucleic acid binding; nucleotide binding		IPR012677; IPR000504;					16973872;	253
1088	OL001088	B9GFE1	0	0	40	0.0123343	-31.5335	36.9651	3.63798e-12	Cellulose synthase	POPTRDRAFT_706420	Populus trichocarpa (Western balsam poplar) (Populus balsamifera subsp. trichocarpa)	GO:0007047; GO:0030244; GO:0016760; GO:0016021; GO:0008270	cellular cell wall organization; cellulose biosynthetic process; cellulose synthase (UDP-forming) activity; integral to membrane; zinc ion binding	Cell wall biogenesis/degradation; Glycosyltransferase; Membrane; Transferase; Transmembrane; Transmembrane helix	IPR005150; IPR001841; IPR013083;					16973872;	1081
1089	OL001089	B9GFF3	49	0.041988	0	0	-31.3236	-37.3849	8.88178e-16	Predicted protein	POPTRDRAFT_815411	Populus trichocarpa (Western balsam poplar) (Populus balsamifera subsp. trichocarpa)	GO:0005488; GO:0016021; GO:0005743; GO:0055085; GO:0005215	binding; integral to membrane; mitochondrial inner membrane; transmembrane transport; transporter activity	Membrane; Repeat; Transmembrane; Transmembrane helix; Transport	IPR002113; IPR002067; IPR018108; IPR023395;			Mitochondrial carrier family		16973872;	389
1090	OL001090	B9GFH2	10	0.00583771	5	0.00291886	-15.4875	-1.12702	0.210114	F-box family protein	FBL3 POPTRDRAFT_549767	Populus trichocarpa (Western balsam poplar) (Populus balsamifera subsp. trichocarpa)	GO:0009734; GO:0000822	auxin mediated signaling pathway; inositol hexakisphosphate binding		IPR001810;		F-box domain (1)			16973872;	571
1091	OL001091	B9GFZ9	0	0	17	0.0246377	-32.1508	35.7306	1.52588e-05	Predicted protein	POPTRDRAFT_550238	Populus trichocarpa (Western balsam poplar) (Populus balsamifera subsp. trichocarpa)	GO:0000398; GO:0005681	nuclear mRNA splicing, via spliceosome; spliceosomal complex		IPR006973;					16973872;	230
1092	OL001092	B9GG60	14	0.0373333	18	0.048	-14.3208	0.235551	0.86005	Predicted protein	POPTRDRAFT_706505	Populus trichocarpa (Western balsam poplar) (Populus balsamifera subsp. trichocarpa)	GO:0003676; GO:0000166	nucleic acid binding; nucleotide binding		IPR012677; IPR000504;					16973872;	125
1093	OL001093	B9GGS2	0	0	25	0.0896057	-31.8726	36.287	5.96046e-08	Predicted protein	POPTRDRAFT_707286	Populus trichocarpa (Western balsam poplar) (Populus balsamifera subsp. trichocarpa)				IPR002634;			BolA/yrbA family		16973872;	93
1094	OL001094	B9GH21	21	0.0177665	33	0.0279188	-13.5911	0.525058	0.220329	Predicted protein	POPTRDRAFT_829956	Populus trichocarpa (Western balsam poplar) (Populus balsamifera subsp. trichocarpa)	GO:0005525; GO:0005622	GTP binding; intracellular		IPR012675; IPR004396; IPR013029; IPR006073; IPR002917; IPR012676; IPR023192;					16973872;	394
1095	OL001095	B9GH53	90	0.147783	119	0.195402	-11.6161	0.275946	0.166379	Predicted protein	POPTRDRAFT_815268	Populus trichocarpa (Western balsam poplar) (Populus balsamifera subsp. trichocarpa)	GO:0015031	protein transport		IPR005024;					16973872;	203
1096	OL001096	B9GHA5	6	0.00436681	0	0	-32.8385	-34.3551	0.015625	Ammonium transporter (Fragment)	PtrAMT3-1 POPTRDRAFT_175190	Populus trichocarpa (Western balsam poplar) (Populus balsamifera subsp. trichocarpa)	GO:0008519; GO:0016021	ammonium transmembrane transporter activity; integral to membrane	Membrane; Transmembrane; Transmembrane helix	IPR001905; IPR018047;					16973872;	458
1097	OL001097	B9GHB4	40	0.0207039	49	0.0253623	-12.8411	0.165763	0.671809	Predicted protein	POPTRDRAFT_815675	Populus trichocarpa (Western balsam poplar) (Populus balsamifera subsp. trichocarpa)	GO:0003723; GO:0000166	RNA binding; nucleotide binding		IPR012677; IPR006515; IPR002004; IPR000504;					16973872;	644
1098	OL001098	B9GHX0	11	0.0177134	9	0.0144928	-14.9947	-0.416526	1	Predicted protein	POPTRDRAFT_829919	Populus trichocarpa (Western balsam poplar) (Populus balsamifera subsp. trichocarpa)				IPR003323;		OTU domain (1)			16973872;	207
1099	OL001099	B9GIG2	36	0.0299252	3	0.00249377	-14.932	-3.71198	1.9465e-08	Predicted protein	POPTRDRAFT_815301	Populus trichocarpa (Western balsam poplar) (Populus balsamifera subsp. trichocarpa)	GO:0003824; GO:0030170	catalytic activity; pyridoxal phosphate binding		IPR000192; IPR020578; IPR015424; IPR015421; IPR015422;			Class-V pyridoxal-phosphate-dependent aminotransferase family		16973872;	401
1100	OL001100	B9GIM7	0	0	7	0.00612423	-32.7908	34.4505	0.015625	Predicted protein	POPTRDRAFT_752623	Populus trichocarpa (Western balsam poplar) (Populus balsamifera subsp. trichocarpa)				IPR000073;					16973872;	381
1101	OL001101	B9GIQ0	7	0.00707071	0	0	-32.7273	-34.5775	0.0078125	Proline iminopeptidase (EC 3.4.11.5)	POPTRDRAFT_841939	Populus trichocarpa (Western balsam poplar) (Populus balsamifera subsp. trichocarpa)	GO:0004177; GO:0005737; GO:0006508	aminopeptidase activity; cytoplasm; proteolysis	Aminopeptidase; Hydrolase; Protease	IPR000073; IPR005944; IPR002410;	3.4.11.5		Peptidase S33 family		16973872;	330
1102	OL001102	B9GIQ6	0	0	8	0.00823045	-32.6945	34.6431	0.0078125	Predicted protein	POPTRDRAFT_815719	Populus trichocarpa (Western balsam poplar) (Populus balsamifera subsp. trichocarpa)	GO:0055114; GO:0016491	oxidation-reduction process; oxidoreductase activity		IPR001395; IPR023210;					16973872;	324
1103	OL001103	B9GIZ7	21	0.0204678	21	0.0204678	-13.9171	-0.127019	1	Predicted protein (Fragment)	POPTRDRAFT_174225	Populus trichocarpa (Western balsam poplar) (Populus balsamifera subsp. trichocarpa)	GO:0005524	ATP binding		IPR019591; IPR000808;					16973872;	342
1104	OL001104	B9GJH1	23	0.0237358	55	0.0567595	-13.157	1.13078	0.000901004	Predicted protein	POPTRDRAFT_829875	Populus trichocarpa (Western balsam poplar) (Populus balsamifera subsp. trichocarpa)				IPR007216;					16973872;	323
1105	OL001105	B9GJS3	38	0.0487179	69	0.0884615	-12.6312	0.733578	0.0115982	Predicted protein	POPTRDRAFT_641796	Populus trichocarpa (Western balsam poplar) (Populus balsamifera subsp. trichocarpa)	GO:0015986; GO:0046961; GO:0033178	ATP synthesis coupled proton transport; proton-transporting ATPase activity, rotational mechanism; proton-transporting two-sector ATPase complex, catalytic domain		IPR002699;					16973872;	260
1106	OL001106	B9GJU8	52	0.251208	0	0	-31.2808	-37.4706	1.11022e-16	Predicted protein	POPTRDRAFT_1069216	Populus trichocarpa (Western balsam poplar) (Populus balsamifera subsp. trichocarpa)	GO:0015450; GO:0016020; GO:0006605	P-P-bond-hydrolysis-driven protein transmembrane transporter activity; membrane; protein targeting		IPR023391; IPR008158; IPR001901;					16973872;	69
1107	OL001107	B9GK69	28	0.0188934	0	0	-31.7273	-36.5775	3.72529e-09	Predicted protein	POPTRDRAFT_797268	Populus trichocarpa (Western balsam poplar) (Populus balsamifera subsp. trichocarpa)	GO:0005975; GO:0004553	carbohydrate metabolic process; hydrolase activity, hydrolyzing O-glycosyl compounds		IPR008928; IPR012341; IPR001701; IPR018221;					16973872;	494
1108	OL001108	B9GK91	0	0	7	0.0220126	-32.7908	34.4505	0.015625	Predicted protein	POPTRDRAFT_815010	Populus trichocarpa (Western balsam poplar) (Populus balsamifera subsp. trichocarpa)				IPR004910;					16973872;	106
1109	OL001109	B9GKD1	12	0.0213904	0	0	-32.3385	-35.3551	0.000244141	2-C-methyl-D-erythritol 2,4-cyclodiphosphate synthase (EC 4.6.1.12) (Fragment)	POPTRDRAFT_180213	Populus trichocarpa (Western balsam poplar) (Populus balsamifera subsp. trichocarpa)	GO:0008685; GO:0016114	2-C-methyl-D-erythritol 2,4-cyclodiphosphate synthase activity; terpenoid biosynthetic process	Isoprene biosynthesis; Lyase	IPR023423; IPR003526; IPR020555;	4.6.1.12		IspF family		16973872;	187
1110	OL001110	B9GKF2	33	0.0121681	6	0.00221239	-14.4947	-2.58645	1.38261e-06	Predicted protein	POPTRDRAFT_709305	Populus trichocarpa (Western balsam poplar) (Populus balsamifera subsp. trichocarpa)	GO:0005488; GO:0030131; GO:0006886; GO:0008565; GO:0016192	binding; clathrin adaptor complex; intracellular protein transport; protein transporter activity; vesicle-mediated transport	Membrane	IPR016342; IPR011989; IPR016024; IPR012295; IPR009028; IPR002553; IPR013041; IPR008152; IPR013037; IPR015151;					16973872;	904
1111	OL001111	B9GKQ8	64	0.07281	20	0.0227531	-13.1485	-1.80509	3.04068e-07	Predicted protein	POPTRDRAFT_845868	Populus trichocarpa (Western balsam poplar) (Populus balsamifera subsp. trichocarpa)	GO:0005634; GO:0006355; GO:0043565; GO:0003700	nucleus; regulation of transcription, DNA-dependent; sequence-specific DNA binding; sequence-specific DNA binding transcription factor activity	DNA-binding; Homeobox; Nucleus	IPR005539; IPR001356; IPR009057; IPR012287; IPR005540; IPR005541;					16973872;	293
1112	OL001112	B9GKZ7	95	0.0532213	0	0	-30.8461	-38.34	3.15544e-30	ATP/ADP transporter (Fragment)	PtrAATP1 POPTRDRAFT_180906	Populus trichocarpa (Western balsam poplar) (Populus balsamifera subsp. trichocarpa)	GO:0005524; GO:0005471; GO:0016021	ATP binding; ATP:ADP antiporter activity; integral to membrane		IPR004667; IPR016196;					16973872;	595
1113	OL001113	B9GL51	24	0.0229885	152	0.145594	-12.393	2.53595	6.29376e-22	Predicted protein	POPTRDRAFT_815032	Populus trichocarpa (Western balsam poplar) (Populus balsamifera subsp. trichocarpa)	GO:0003978; GO:0050662; GO:0006012	UDP-glucose 4-epimerase activity; coenzyme binding; galactose metabolic process	Isomerase; NAD	IPR001509; IPR005886; IPR016040; IPR008089;			Sugar epimerase family		16973872;	348
1114	OL001114	B9GL99	6	0.00404858	0	0	-32.8385	-34.3551	0.015625	6-phosphogluconate dehydrogenase, decarboxylating (EC 1.1.1.44)	POPTRDRAFT_640402	Populus trichocarpa (Western balsam poplar) (Populus balsamifera subsp. trichocarpa)	GO:0050661; GO:0006098; GO:0004616	NADP binding; pentose-phosphate shunt; phosphogluconate dehydrogenase (decarboxylating) activity	NADP; Oxidoreductase	IPR008927; IPR006114; IPR006113; IPR006115; IPR013328; IPR012284; IPR016040;	1.1.1.44		6-phosphogluconate dehydrogenase family		16973872;	494
1115	OL001115	B9GM76	11	0.013285	4	0.00483092	-15.5797	-1.58645	0.0768127	ZIP transporter	POPTRDRAFT_829331	Populus trichocarpa (Western balsam poplar) (Populus balsamifera subsp. trichocarpa)	GO:0016020; GO:0046873	membrane; metal ion transmembrane transporter activity		IPR003689;					16973872;	276
1116	OL001116	B9GMB8	34	0.0413625	8	0.00973236	-14.2657	-2.21448	8.96304e-06	Predicted protein	POPTRDRAFT_639926	Populus trichocarpa (Western balsam poplar) (Populus balsamifera subsp. trichocarpa)	GO:0003676; GO:0005634	nucleic acid binding; nucleus		IPR006941; IPR012337;					16973872;	274
1117	OL001117	B9GMG6	67	0.0680894	125	0.127033	-11.7935	0.772676	0.000482452	Predicted protein	POPTRDRAFT_814875	Populus trichocarpa (Western balsam poplar) (Populus balsamifera subsp. trichocarpa)	GO:0055114; GO:0016491; GO:0006813; GO:0055085	oxidation-reduction process; oxidoreductase activity; potassium ion transport; transmembrane transport		IPR001395; IPR005399; IPR023210;					16973872;	328
1118	OL001118	B9GMP8	13	0.00937951	9	0.00649351	-14.8742	-0.657534	0.404873	Serine/threonine protein kinase PBS1	POPTRDRAFT_548061	Populus trichocarpa (Western balsam poplar) (Populus balsamifera subsp. trichocarpa)	GO:0005524; GO:0006468; GO:0004674	ATP binding; protein phosphorylation; protein serine/threonine kinase activity	ATP-binding; Kinase; Nucleotide-binding; Serine/threonine-protein kinase; Transferase	IPR011009; IPR000719; IPR017441; IPR017442; IPR008271;			Protein kinase superfamily		16973872;	462
1119	OL001119	B9GMX4	67	0.0512232	74	0.0565749	-12.1716	0.0163451	1	Predicted protein	POPTRDRAFT_708902	Populus trichocarpa (Western balsam poplar) (Populus balsamifera subsp. trichocarpa)	GO:0005737; GO:0016149	cytoplasm; translation release factor activity, codon specific		IPR005140; IPR005141; IPR005142; IPR004403;					16973872;	436
1120	OL001120	B9GNY5	23	0.0333333	9	0.0130435	-14.4627	-1.48066	0.00455138	Predicted protein	POPTRDRAFT_644155	Populus trichocarpa (Western balsam poplar) (Populus balsamifera subsp. trichocarpa)				IPR006460;					16973872;	230
1121	OL001121	B9GP43	21	0.0111643	18	0.00956938	-14.0283	-0.349412	0.42959	Malic enzyme	POPTRDRAFT_816506	Populus trichocarpa (Western balsam poplar) (Populus balsamifera subsp. trichocarpa)	GO:0051287; GO:0006108; GO:0004470; GO:0046872; GO:0055114; GO:0016616	NAD binding; malate metabolic process; malic enzyme activity; metal ion binding; oxidation-reduction process; oxidoreductase activity, acting on the CH-OH group of donors, NAD or NADP as acceptor	Metal-binding; Oxidoreductase	IPR015884; IPR012301; IPR012302; IPR001891; IPR016040;			Malic enzymes family		16973872;	627
1122	OL001122	B9GP84	204	0.225914	309	0.342193	-10.3375	0.472019	0.000278276	Predicted protein	POPTRDRAFT_830334	Populus trichocarpa (Western balsam poplar) (Populus balsamifera subsp. trichocarpa)	GO:0005956; GO:0019887	protein kinase CK2 complex; protein kinase regulator activity		IPR016149; IPR016150; IPR000704;					16973872;	301
1123	OL001123	B9GPB0	25	0.0152625	21	0.0128205	-13.7913	-0.378558	0.381693	T-complex protein 1 subunit alpha	POPTRDRAFT_816547	Populus trichocarpa (Western balsam poplar) (Populus balsamifera subsp. trichocarpa)	GO:0005524; GO:0005737; GO:0006457; GO:0051082	ATP binding; cytoplasm; protein folding; unfolded protein binding	ATP-binding; Chaperone; Cytoplasm; Nucleotide-binding	IPR012715; IPR017998; IPR002194; IPR002423;			TCP-1 chaperonin family		16973872;	546
1124	OL001124	B9GPC9	33	0.0901639	0	0	-31.6088	-36.8145	5.82077e-11	Predicted protein	POPTRDRAFT_552018	Populus trichocarpa (Western balsam poplar) (Populus balsamifera subsp. trichocarpa)				IPR004241;			MAP1 LC3 family		16973872;	122
1125	OL001125	B9GPE7	50	0.0224014	152	0.0681004	-11.8635	1.47705	2.05548e-11	Predicted protein	POPTRDRAFT_552034	Populus trichocarpa (Western balsam poplar) (Populus balsamifera subsp. trichocarpa)	GO:0004802	transketolase activity		IPR009014; IPR015941; IPR005475; IPR005478; IPR020826; IPR005476; IPR005474;					16973872;	744
1126	OL001126	B9GPL0	0	0	4	0.00817996	-33.1945	33.6431	0.125	Predicted protein (Fragment)	POPTRDRAFT_412841	Populus trichocarpa (Western balsam poplar) (Populus balsamifera subsp. trichocarpa)				IPR001602;					16973872;	163
1127	OL001127	B9GQC3	44	0.0345912	24	0.0188679	-13.2872	-1.00149	0.00762052	Predicted protein	POPTRDRAFT_816606	Populus trichocarpa (Western balsam poplar) (Populus balsamifera subsp. trichocarpa)	GO:0016020; GO:0004222; GO:0006508	membrane; metalloendopeptidase activity; proteolysis	Hydrolase; Metalloprotease; Protease; Zinc	IPR001915;			Peptidase M48B family		16973872;	424
1128	OL001128	B9GQG8	210	0.19774	45	0.0423729	-11.7064	-2.34941	1.28749e-29	Predicted protein	POPTRDRAFT_816621	Populus trichocarpa (Western balsam poplar) (Populus balsamifera subsp. trichocarpa)	GO:0005488; GO:0016021; GO:0005743; GO:0055085	binding; integral to membrane; mitochondrial inner membrane; transmembrane transport	Membrane; Repeat; Transmembrane; Transmembrane helix; Transport	IPR002067; IPR018108; IPR023395;			Mitochondrial carrier family		16973872;	354
1129	OL001129	B9GQH4	9	0.0101695	0	0	-32.546	-34.9401	0.00195312	Predicted protein	POPTRDRAFT_799454	Populus trichocarpa (Western balsam poplar) (Populus balsamifera subsp. trichocarpa)	GO:0005975; GO:0043169; GO:0004553	carbohydrate metabolic process; cation binding; hydrolase activity, hydrolyzing O-glycosyl compounds	Glycosidase; Hydrolase	IPR001223; IPR001579; IPR013781; IPR017853;			Glycosyl hydrolase 18 family		16973872;	295
1130	OL001130	B9GQM0	878	0.528279	41	0.0246691	-10.7416	-4.54754	1.89069e-222	Glycosyltransferase, CAZy family GT8	POPTRDRAFT_553206	Populus trichocarpa (Western balsam poplar) (Populus balsamifera subsp. trichocarpa)	GO:0016757	transferase activity, transferring glycosyl groups	Transferase	IPR002495;					16973872;	554
1131	OL001131	B9GS74	21	0.0233333	0	0	-31.9348	-36.1625	4.76837e-07	Predicted protein	POPTRDRAFT_830092	Populus trichocarpa (Western balsam poplar) (Populus balsamifera subsp. trichocarpa)	GO:0005634; GO:0030528	nucleus; transcription regulator activity		IPR011598; IPR001092;		Basic helix-loop-helix (bHLH) domain (1)			16973872;	300
1132	OL001132	B9GSB7	13	0.00539643	0	0	-32.2808	-35.4706	0.00012207	Predicted protein	POPTRDRAFT_755576	Populus trichocarpa (Western balsam poplar) (Populus balsamifera subsp. trichocarpa)	GO:0000145; GO:0006904	exocyst; vesicle docking involved in exocytosis		IPR007225;					16973872;	803
1133	OL001133	B9GSD7	25	0.0170068	5	0.00340136	-14.8265	-2.44895	0.000192195	Predicted protein	POPTRDRAFT_552480	Populus trichocarpa (Western balsam poplar) (Populus balsamifera subsp. trichocarpa)	GO:0004333; GO:0006106; GO:0006099; GO:0045239	fumarate hydratase activity; fumarate metabolic process; tricarboxylic acid cycle; tricarboxylic acid cycle enzyme complex		IPR005677; IPR018951; IPR000362; IPR020557; IPR008948; IPR022761;					16973872;	490
1134	OL001134	B9GSZ7	40	0.0368324	48	0.0441989	-12.856	0.136015	0.749329	Predicted protein	POPTRDRAFT_710514	Populus trichocarpa (Western balsam poplar) (Populus balsamifera subsp. trichocarpa)	GO:0005524; GO:0006468; GO:0004674	ATP binding; protein phosphorylation; protein serine/threonine kinase activity	ATP-binding; Kinase; Nucleotide-binding; Serine/threonine-protein kinase; Transferase	IPR011009; IPR000719; IPR017441; IPR001245; IPR008271;			Protein kinase superfamily		16973872;	362
1135	OL001135	B9GT84	3	0.00235849	0	0	-33.3385	-33.3551	0.125	Predicted protein	POPTRDRAFT_1071441	Populus trichocarpa (Western balsam poplar) (Populus balsamifera subsp. trichocarpa)	GO:0008270	zinc ion binding	Metal-binding; Zinc	IPR001594;		DHHC-type zinc finger (1)			16973872;	424
1136	OL001136	B9GTC2	0	0	52	0.017962	-31.3443	37.3436	8.88178e-16	Predicted protein	POPTRDRAFT_552645	Populus trichocarpa (Western balsam poplar) (Populus balsamifera subsp. trichocarpa)	GO:0015977; GO:0000287; GO:0006107; GO:0008964; GO:0006099	carbon fixation; magnesium ion binding; oxaloacetate metabolic process; phosphoenolpyruvate carboxylase activity; tricarboxylic acid cycle		IPR021135; IPR018129; IPR022805; IPR015813;					16973872;	965
1137	OL001137	B9GTI8	57	0.0448113	19	0.0149371	-13.269	-1.71198	3.05506e-06	F-box family protein	POPTRDRAFT_830150	Populus trichocarpa (Western balsam poplar) (Populus balsamifera subsp. trichocarpa)				IPR001810; IPR000007; IPR018066;					16973872;	424
1138	OL001138	B9GTM3	4	0.00234742	0	0	-33.131	-33.7701	0.0625	Predicted protein	POPTRDRAFT_798643	Populus trichocarpa (Western balsam poplar) (Populus balsamifera subsp. trichocarpa)	GO:0006904	vesicle docking involved in exocytosis		IPR001619;					16973872;	568
1139	OL001139	B9GTX8	7	0.00259837	0	0	-32.7273	-34.5775	0.0078125	Predicted protein	POPTRDRAFT_816803	Populus trichocarpa (Western balsam poplar) (Populus balsamifera subsp. trichocarpa)	GO:0051539; GO:0008152	4 iron, 4 sulfur cluster binding; metabolic process		IPR015931; IPR015937; IPR001030; IPR015928; IPR006249; IPR015934; IPR015932; IPR018136; IPR000573;					16973872;	898
1140	OL001140	B9GU86	0	0	4	0.00614439	-33.1945	33.6431	0.125	Predicted protein	POPTRDRAFT_645125	Populus trichocarpa (Western balsam poplar) (Populus balsamifera subsp. trichocarpa)	GO:0005525; GO:0015031; GO:0007264	GTP binding; protein transport; small GTPase mediated signal transduction	GTP-binding; Nucleotide-binding	IPR003579; IPR013753; IPR001806; IPR005225; IPR020851;			Small GTPase superfamily, Rab family		16973872;	217
1141	OL001141	B9GV29	7	0.00378788	30	0.0162338	-14.4523	1.97252	0.000752897	Glucose-6-phosphate isomerase (EC 5.3.1.9)	POPTRDRAFT_1071816	Populus trichocarpa (Western balsam poplar) (Populus balsamifera subsp. trichocarpa)	GO:0005524; GO:0003723; GO:0005737; GO:0006094; GO:0004347; GO:0006096; GO:0006955; GO:0016740	ATP binding; RNA binding; cytoplasm; gluconeogenesis; glucose-6-phosphate isomerase activity; glycolysis; immune response; transferase activity	Gluconeogenesis; Glycolysis; Isomerase	IPR006116; IPR001672; IPR018189;	5.3.1.9		GPI family		16973872;	616
1142	OL001142	B9GWB7	10	0.00833333	5	0.00416667	-15.4875	-1.12702	0.210114	Predicted protein	POPTRDRAFT_813711	Populus trichocarpa (Western balsam poplar) (Populus balsamifera subsp. trichocarpa)	GO:0005525; GO:0005622	GTP binding; intracellular	GTP-binding; Nucleotide-binding	IPR006074; IPR006073; IPR002917; IPR005225; IPR004095; IPR012676;					16973872;	400
1143	OL001143	B9GX59	0	0	4	0.00387597	-33.1945	33.6431	0.125	Predicted protein	POPTRDRAFT_830855	Populus trichocarpa (Western balsam poplar) (Populus balsamifera subsp. trichocarpa)	GO:0005794; GO:0008378; GO:0016021; GO:0006486	Golgi apparatus; galactosyltransferase activity; integral to membrane; protein glycosylation	Glycosyltransferase; Golgi apparatus; Membrane; Transferase; Transmembrane; Transmembrane helix	IPR002659;					16973872;	344
1144	OL001144	B9GXS8	0	0	7	0.00315742	-32.7908	34.4505	0.015625	Predicted protein	POPTRDRAFT_554513	Populus trichocarpa (Western balsam poplar) (Populus balsamifera subsp. trichocarpa)	GO:0007047; GO:0030244; GO:0016760; GO:0016021	cellular cell wall organization; cellulose biosynthetic process; cellulose synthase (UDP-forming) activity; integral to membrane	Cell wall biogenesis/degradation; Glycosyltransferase; Membrane; Transferase; Transmembrane; Transmembrane helix	IPR005150;					16973872;	739
1145	OL001145	B9GXZ7	17	0.00963719	29	0.0164399	-13.8367	0.643499	0.183925	Pectinesterase (EC 3.1.1.11)	POPTRDRAFT_799682	Populus trichocarpa (Western balsam poplar) (Populus balsamifera subsp. trichocarpa)	GO:0045330; GO:0005618; GO:0042545; GO:0004857; GO:0030599	aspartyl esterase activity; cell wall; cell wall modification; enzyme inhibitor activity; pectinesterase activity	Aspartyl esterase; Hydrolase	IPR012334; IPR011050; IPR018040; IPR000070; IPR006501;	3.1.1.11		Pectinesterase family		16973872;	588
1146	OL001146	B9GZ87	20	0.0247831	0	0	-31.97	-36.0921	9.53674e-07	Predicted protein	POPTRDRAFT_646253	Populus trichocarpa (Western balsam poplar) (Populus balsamifera subsp. trichocarpa)	GO:0016021	integral to membrane		IPR018499;					16973872;	269
1147	OL001147	B9GZC2	177	0.168091	65	0.0617284	-11.5644	-1.57226	1.59995e-15	Predicted protein (Fragment)	POPTRDRAFT_414358	Populus trichocarpa (Western balsam poplar) (Populus balsamifera subsp. trichocarpa)	GO:0003824	catalytic activity		IPR009014; IPR015941; IPR005475; IPR005476;					16973872;	351
1148	OL001148	B9GZK9	465	0.401554	62	0.0535406	-10.9018	-3.03391	2.73759e-85	Predicted protein	POPTRDRAFT_646311	Populus trichocarpa (Western balsam poplar) (Populus balsamifera subsp. trichocarpa)				IPR000717;					16973872;	386
1149	OL001149	B9H065	0	0	29	0.0306878	-31.7655	36.5011	3.72529e-09	Autophagy-related protein 3	POPTRDRAFT_817262	Populus trichocarpa (Western balsam poplar) (Populus balsamifera subsp. trichocarpa)	GO:0006914; GO:0005737; GO:0015031	autophagy; cytoplasm; protein transport	Autophagy; Protein transport; Transport; Ubl conjugation pathway	IPR007135; IPR019461; IPR007134;			ATG3 family		16973872;	315
1150	OL001150	B9H0Q0	73	0.0645447	0	0	-31.0361	-37.96	2.64698e-23	Predicted protein	POPTRDRAFT_712950	Populus trichocarpa (Western balsam poplar) (Populus balsamifera subsp. trichocarpa)			Repeat; WD repeat	IPR020472; IPR001632; IPR016346; IPR015943; IPR001680; IPR011046; IPR019782; IPR019775; IPR017986; IPR019781;					16973872;	377
1151	OL001151	B9H0W6	0	0	67	0.0600358	-31.1614	37.7092	2.7105e-20	Predicted protein	POPTRDRAFT_831273	Populus trichocarpa (Western balsam poplar) (Populus balsamifera subsp. trichocarpa)			SH3 domain	IPR001452;		SH3 domain (1)			16973872;	372
1152	OL001152	B9H0X4	0	0	69	0.0950413	-31.1402	37.7517	6.77626e-21	Predicted protein (Fragment)	POPTRDRAFT_195673	Populus trichocarpa (Western balsam poplar) (Populus balsamifera subsp. trichocarpa)	GO:0003676; GO:0008270	nucleic acid binding; zinc ion binding	Metal-binding; Zinc; Zinc-finger	IPR013084; IPR001878;					16973872;	242
1153	OL001153	B9H0Z6	0	0	20	0.0641026	-32.0335	35.9651	1.90735e-06	SAUR family protein	SAUR29 POPTRDRAFT_818150	Populus trichocarpa (Western balsam poplar) (Populus balsamifera subsp. trichocarpa)				IPR003676;					16973872;	104
1154	OL001154	B9H144	51	0.0625	176	0.215686	-11.7435	1.65999	2.36518e-15	Predicted protein	POPTRDRAFT_818156	Populus trichocarpa (Western balsam poplar) (Populus balsamifera subsp. trichocarpa)	GO:0046923; GO:0016021; GO:0006621	ER retention sequence binding; integral to membrane; protein retention in ER lumen		IPR000133;					16973872;	272
1155	OL001155	B9H1D9	94	0.128415	68	0.0928962	-11.9884	-0.594145	0.011961	Predicted protein	POPTRDRAFT_713533	Populus trichocarpa (Western balsam poplar) (Populus balsamifera subsp. trichocarpa)				IPR007599;					16973872;	244
1156	OL001156	B9H1F2	148	0.0957929	7760	5.02265	-8.24377	5.58537	0	Predicted protein	POPTRDRAFT_555358	Populus trichocarpa (Western balsam poplar) (Populus balsamifera subsp. trichocarpa)	GO:0005975; GO:0043169; GO:0004553	carbohydrate metabolic process; cation binding; hydrolase activity, hydrolyzing O-glycosyl compounds		IPR001360; IPR018120; IPR013781; IPR017853;			Glycosyl hydrolase 1 family		16973872;	515
1157	OL001157	B9H1J7	66	0.045082	229	0.156421	-11.3676	1.66779	1.39356e-19	Predicted protein	POPTRDRAFT_648811	Populus trichocarpa (Western balsam poplar) (Populus balsamifera subsp. trichocarpa)	GO:0030234; GO:0000502; GO:0042176	enzyme regulator activity; proteasome complex; regulation of protein catabolic process		IPR013586; IPR013143; IPR000717; IPR011991;		PCI domain (1)			16973872;	488
1158	OL001158	B9H1Q4	43	0.0287241	77	0.0514362	-12.4629	0.713503	0.00784659	Predicted protein	POPTRDRAFT_1077146	Populus trichocarpa (Western balsam poplar) (Populus balsamifera subsp. trichocarpa)	GO:0005524; GO:0004672; GO:0006468	ATP binding; protein kinase activity; protein phosphorylation		IPR011009; IPR000719; IPR001245; IPR011990;					16973872;	499
1159	OL001159	B9H1R8	165	0.12761	0	0	-30.4478	-39.1365	6.68191e-52	Predicted protein	POPTRDRAFT_556731	Populus trichocarpa (Western balsam poplar) (Populus balsamifera subsp. trichocarpa)	GO:0005524; GO:0017111	ATP binding; nucleoside-triphosphatase activity	ATP-binding; Nucleotide-binding	IPR003593; IPR003959; IPR003960; IPR007330; IPR015415;			AAA ATPase family		16973872;	431
1160	OL001160	B9H216	102	0.0587219	0	0	-30.7948	-38.4426	2.46519e-32	F-box family protein	FBL5 POPTRDRAFT_800382	Populus trichocarpa (Western balsam poplar) (Populus balsamifera subsp. trichocarpa)	GO:0009734; GO:0000822	auxin mediated signaling pathway; inositol hexakisphosphate binding		IPR001810;		F-box domain (1)			16973872;	579
1161	OL001161	B9H2D7	24	0.0241692	92	0.0926485	-12.7552	1.81158	2.95238e-09	Predicted protein	POPTRDRAFT_555627	Populus trichocarpa (Western balsam poplar) (Populus balsamifera subsp. trichocarpa)				IPR008540;					16973872;	331
1162	OL001162	B9H2U0	6	0.00359712	34	0.0203837	-14.4732	2.37548	4.2277e-05	Predicted protein	POPTRDRAFT_758889	Populus trichocarpa (Western balsam poplar) (Populus balsamifera subsp. trichocarpa)	GO:0003743	translation initiation factor activity	Initiation factor; Protein biosynthesis	IPR007783;					16973872;	556
1163	OL001163	B9H303	6	0.00454545	101	0.0765152	-13.6878	3.94623	1.20654e-21	Mannose-6-phosphate isomerase (EC 5.3.1.8)	POPTRDRAFT_758948	Populus trichocarpa (Western balsam poplar) (Populus balsamifera subsp. trichocarpa)	GO:0005975; GO:0004476; GO:0008270	carbohydrate metabolic process; mannose-6-phosphate isomerase activity; zinc ion binding	Isomerase; Zinc	IPR011051; IPR001250; IPR016305; IPR018050; IPR014710;	5.3.1.8		Mannose-6-phosphate isomerase type 1 family		16973872;	440
1164	OL001164	B9H371	0	0	8	0.00210139	-32.6945	34.6431	0.0078125	Predicted protein	POPTRDRAFT_759026	Populus trichocarpa (Western balsam poplar) (Populus balsamifera subsp. trichocarpa)	GO:0016787	hydrolase activity		IPR008040; IPR002821; IPR003692;					16973872;	1269
1165	OL001165	B9H3S1	9	0.00434783	7	0.00338164	-15.3208	-0.489589	1	Predicted protein	POPTRDRAFT_1076059	Populus trichocarpa (Western balsam poplar) (Populus balsamifera subsp. trichocarpa)	GO:0016998; GO:0033903	cell wall macromolecule catabolic process; endo-1,3(4)-beta-glucanase activity		IPR005200;					16973872;	690
1166	OL001166	B9H3W4	0	0	9	0.00949367	-32.6095	34.8131	0.00390625	Pectinesterase (EC 3.1.1.11)	POPTRDRAFT_818003	Populus trichocarpa (Western balsam poplar) (Populus balsamifera subsp. trichocarpa)	GO:0045330; GO:0005618; GO:0042545; GO:0030599	aspartyl esterase activity; cell wall; cell wall modification; pectinesterase activity	Aspartyl esterase; Hydrolase	IPR012334; IPR011050; IPR018040; IPR000070;	3.1.1.11		Pectinesterase family		16973872;	316
1167	OL001167	B9H3Z7	14	0.009908	330	0.233546	-12.2226	4.43195	1.31194e-73	Predicted protein	POPTRDRAFT_714495	Populus trichocarpa (Western balsam poplar) (Populus balsamifera subsp. trichocarpa)	GO:0006633; GO:0016747	fatty acid biosynthetic process; transferase activity, transferring acyl groups other than amino-acyl groups	Transferase	IPR017568; IPR000794; IPR018201; IPR014031; IPR014030; IPR016039; IPR016038;			Beta-ketoacyl-ACP synthases family		16973872;	471
1168	OL001168	B9H401	12	0.032	11	0.0293333	-14.7872	-0.25255	0.83882	Predicted protein (Fragment)	POPTRDRAFT_714512	Populus trichocarpa (Western balsam poplar) (Populus balsamifera subsp. trichocarpa)	GO:0016272; GO:0006457; GO:0051082	prefoldin complex; protein folding; unfolded protein binding		IPR002777; IPR009053;					16973872;	125
1169	OL001169	B9H4F1	0	0	56	0.0495137	-31.2908	37.4505	5.55111e-17	Predicted protein	POPTRDRAFT_801509	Populus trichocarpa (Western balsam poplar) (Populus balsamifera subsp. trichocarpa)	GO:0005524; GO:0004707; GO:0006468	ATP binding; MAP kinase activity; protein phosphorylation	ATP-binding; Kinase; Nucleotide-binding; Serine/threonine-protein kinase; Transferase	IPR011009; IPR003527; IPR000719; IPR017441; IPR017442; IPR008271; IPR002290;		Protein kinase domain (1)			16973872;	377
1170	OL001170	B9H4R7	0	0	159	0.243119	-30.538	38.956	6.83133e-45	Predicted protein	POPTRDRAFT_558510	Populus trichocarpa (Western balsam poplar) (Populus balsamifera subsp. trichocarpa)	GO:0003676; GO:0000166	nucleic acid binding; nucleotide binding		IPR012677; IPR000504;					16973872;	218
1171	OL001171	B9H4T4	6	0.00540541	0	0	-32.8385	-34.3551	0.015625	Ubiquitin carboxyl-terminal hydrolase (EC 3.1.2.15)	POPTRDRAFT_760095	Populus trichocarpa (Western balsam poplar) (Populus balsamifera subsp. trichocarpa)	GO:0008234; GO:0004221; GO:0006511	cysteine-type peptidase activity; ubiquitin thiolesterase activity; ubiquitin-dependent protein catabolic process	Hydrolase; Protease; Thiol protease; Ubl conjugation pathway	IPR018200; IPR001394;	3.1.2.15		Peptidase C19 family		16973872;	370
1172	OL001172	B9H4U2	146	0.0859835	0	0	-30.5361	-38.96	7.00649e-46	Predicted protein (Fragment)	POPTRDRAFT_207428	Populus trichocarpa (Western balsam poplar) (Populus balsamifera subsp. trichocarpa)	GO:0006529; GO:0004066	asparagine biosynthetic process; asparagine synthase (glutamine-hydrolyzing) activity		IPR006426; IPR001962; IPR017932; IPR014729;					16973872;	566
1173	OL001173	B9H4Z7	0	0	6	0.0196078	-32.902	34.2281	0.03125	Predicted protein	POPTRDRAFT_761508	Populus trichocarpa (Western balsam poplar) (Populus balsamifera subsp. trichocarpa)									16973872;	102
1174	OL001174	B9H584	74	0.0763674	82	0.0846233	-12.0259	0.0210795	1	Predicted protein	POPTRDRAFT_800999	Populus trichocarpa (Western balsam poplar) (Populus balsamifera subsp. trichocarpa)	GO:0008270	zinc ion binding		IPR011016; IPR013083;					16973872;	323
1175	OL001175	B9H597	10	0.00597372	0	0	-32.47	-35.0921	0.000976562	Predicted protein (Fragment)	POPTRDRAFT_861364	Populus trichocarpa (Western balsam poplar) (Populus balsamifera subsp. trichocarpa)	GO:0003852; GO:0009098	2-isopropylmalate synthase activity; leucine biosynthetic process	Transferase	IPR013709; IPR002034; IPR013785; IPR005671; IPR000891;			Alpha-IPM synthetase/homocitrate synthase family		16973872;	558
1176	OL001176	B9H5A1	4	0.00376648	0	0	-33.131	-33.7701	0.0625	Predicted protein	POPTRDRAFT_862346	Populus trichocarpa (Western balsam poplar) (Populus balsamifera subsp. trichocarpa)	GO:0005524; GO:0008033	ATP binding; tRNA processing		IPR012089; IPR014729; IPR011063; IPR000541;					16973872;	354
1177	OL001177	B9H5K4	25	0.0603865	18	0.0434783	-13.9025	-0.60095	0.174171	Predicted protein	POPTRDRAFT_650821 POPTRDRAFT_832290	Populus trichocarpa (Western balsam poplar) (Populus balsamifera subsp. trichocarpa)	GO:0003899; GO:0000166	DNA-directed RNA polymerase activity; nucleotide binding		IPR010997; IPR005574; IPR006590;					16973872;	138
1178	OL001178	B9H651	49	0.0411419	0	0	-31.3236	-37.3849	8.88178e-16	Predicted protein	POPTRDRAFT_760338	Populus trichocarpa (Western balsam poplar) (Populus balsamifera subsp. trichocarpa)	GO:0016021; GO:0055085	integral to membrane; transmembrane transport		IPR004776;					16973872;	397
1179	OL001179	B9H6G3	5	0.00240848	0	0	-32.97	-34.0921	0.03125	Zeaxanthin epoxidase, chloroplastic (EC 1.14.13.90)	POPTRDRAFT_760467	Populus trichocarpa (Western balsam poplar) (Populus balsamifera subsp. trichocarpa)	GO:0009688; GO:0052663; GO:0009507; GO:0016020; GO:0055114; GO:0009540; GO:0052662	abscisic acid biosynthetic process; antheraxanthin epoxidase activity; chloroplast; membrane; oxidation-reduction process; zeaxanthin epoxidase [overall] activity; zeaxanthin epoxidase activity	Abscisic acid biosynthesis; Chloroplast; NAD; NADP; Oxidoreductase; Plastid	IPR000253; IPR002938; IPR003042; IPR008984; IPR017079;	1.14.13.90				16973872;	692
1180	OL001180	B9H6M1	82	0.0606061	0	0	-30.9522	-38.1277	5.16988e-26	Predicted protein	POPTRDRAFT_818419	Populus trichocarpa (Western balsam poplar) (Populus balsamifera subsp. trichocarpa)	GO:0016811	hydrolase activity, acting on carbon-nitrogen (but not peptide) bonds, in linear amides		IPR004304;					16973872;	451
1181	OL001181	B9H750	4	0.00345423	0	0	-33.131	-33.7701	0.0625	Predicted protein	POPTRDRAFT_716523	Populus trichocarpa (Western balsam poplar) (Populus balsamifera subsp. trichocarpa)				IPR012936;					16973872;	386
1182	OL001182	B9H794	144	0.107143	23	0.0171131	-12.4627	-2.77338	5.78711e-25	Histone acetyltransferase	HAG901 POPTRDRAFT_559176	Populus trichocarpa (Western balsam poplar) (Populus balsamifera subsp. trichocarpa)	GO:0000785; GO:0006333; GO:0003682; GO:0005634; GO:0016747; GO:0008270	chromatin; chromatin assembly or disassembly; chromatin binding; nucleus; transferase activity, transferring acyl groups other than amino-acyl groups; zinc ion binding	Transferase	IPR016181; IPR000953; IPR016197; IPR002717; IPR015880;					16973872;	448
1183	OL001183	B9H7C6	9	0.00726392	17	0.0137207	-14.6807	0.790519	0.168637	Predicted protein	POPTRDRAFT_801257	Populus trichocarpa (Western balsam poplar) (Populus balsamifera subsp. trichocarpa)	GO:0016847; GO:0030170; GO:0016769	1-aminocyclopropane-1-carboxylate synthase activity; pyridoxal phosphate binding; transferase activity, transferring nitrogenous groups		IPR001176; IPR004839; IPR015424; IPR015421; IPR015422;					16973872;	413
1184	OL001184	B9H7Z9	288	0.169912	60	0.0353982	-11.271	-2.39005	9.82072e-42	Predicted protein	POPTRDRAFT_863937	Populus trichocarpa (Western balsam poplar) (Populus balsamifera subsp. trichocarpa)	GO:0048046; GO:0005507; GO:0008471; GO:0046274; GO:0055114	apoplast; copper ion binding; laccase activity; lignin catabolic process; oxidation-reduction process	Copper; Metal-binding; Oxidoreductase	IPR001117; IPR011706; IPR011707; IPR002355; IPR008972; IPR017761;					16973872;	565
1185	OL001185	B9H966	18	0.012474	0	0	-32.046	-35.9401	3.8147e-06	BOP/NPR1/NIM1-like regulatory protein	POPTRDRAFT_560428	Populus trichocarpa (Western balsam poplar) (Populus balsamifera subsp. trichocarpa)			ANK repeat; Repeat	IPR002110; IPR020683; IPR000210; IPR011333; IPR013069;		BTB (POZ) domain (1)			16973872;	481
1186	OL001186	B9HA46	111	0.0864486	161	0.125389	-11.2467	0.409482	0.0208092	Predicted protein	POPTRDRAFT_819597	Populus trichocarpa (Western balsam poplar) (Populus balsamifera subsp. trichocarpa)	GO:0005524; GO:0008026; GO:0003676	ATP binding; ATP-dependent helicase activity; nucleic acid binding	ATP-binding; Helicase; Hydrolase; Nucleotide-binding	IPR014001; IPR011545; IPR001650; IPR014014;					16973872;	428
1187	OL001187	B9HAA3	32	0.031746	0	0	-31.631	-36.7701	1.16415e-10	Predicted protein (Fragment)	POPTRDRAFT_416987	Populus trichocarpa (Western balsam poplar) (Populus balsamifera subsp. trichocarpa)	GO:0005975; GO:0043169; GO:0004553	carbohydrate metabolic process; cation binding; hydrolase activity, hydrolyzing O-glycosyl compounds	Hydrolase	IPR000490; IPR013781; IPR017853;			Glycosyl hydrolase 17 family		16973872;	336
1188	OL001188	B9HAM2	20	0.0252525	0	0	-31.97	-36.0921	9.53674e-07	Predicted protein	POPTRDRAFT_762218	Populus trichocarpa (Western balsam poplar) (Populus balsamifera subsp. trichocarpa)	GO:0048046; GO:0005618; GO:0006073; GO:0004553; GO:0016762	apoplast; cell wall; cellular glucan metabolic process; hydrolase activity, hydrolyzing O-glycosyl compounds; xyloglucan:xyloglucosyl transferase activity		IPR008264; IPR008985; IPR013320; IPR000757; IPR008263; IPR016455; IPR010713;					16973872;	264
1189	OL001189	B9HAV1	48	0.0577617	9	0.0108303	-13.932	-2.54206	1.57026e-08	Predicted protein	POPTRDRAFT_654220	Populus trichocarpa (Western balsam poplar) (Populus balsamifera subsp. trichocarpa)	GO:0003676; GO:0005634	nucleic acid binding; nucleus		IPR006941; IPR012337;					16973872;	277
1190	OL001190	B9HAW0	11	0.00786838	49	0.0350501	-13.7723	2.02826	3.18363e-06	Aspartate aminotransferase (EC 2.6.1.1)	POPTRDRAFT_654206	Populus trichocarpa (Western balsam poplar) (Populus balsamifera subsp. trichocarpa)	GO:0004069; GO:0009058; GO:0006520; GO:0030170	L-aspartate:2-oxoglutarate aminotransferase activity; biosynthetic process; cellular amino acid metabolic process; pyridoxal phosphate binding	Aminotransferase; Pyridoxal phosphate; Transferase	IPR004839; IPR000796; IPR004838; IPR015424; IPR015421;	2.6.1.1		Class-I pyridoxal-phosphate-dependent aminotransferase family		16973872;	466
1191	OL001191	B9HB00	0	0	4	0.00163199	-33.1945	33.6431	0.125	Predicted protein	POPTRDRAFT_560673	Populus trichocarpa (Western balsam poplar) (Populus balsamifera subsp. trichocarpa)	GO:0005618; GO:0042802; GO:0016020; GO:0043086; GO:0006508; GO:0004252	cell wall; identical protein binding; membrane; negative regulation of catalytic activity; proteolysis; serine-type endopeptidase activity	Hydrolase; Protease; Serine protease	IPR000209; IPR022398; IPR015500; IPR010435; IPR009020; IPR010259; IPR003137;			Peptidase S8 family		16973872;	817
1192	OL001192	B9HC74	0	0	4	0.00271555	-33.1945	33.6431	0.125	Predicted protein	POPTRDRAFT_819198	Populus trichocarpa (Western balsam poplar) (Populus balsamifera subsp. trichocarpa)	GO:0005524; GO:0004672; GO:0006468	ATP binding; protein kinase activity; protein phosphorylation		IPR011009; IPR000719; IPR001245; IPR011990;					16973872;	491
1193	OL001193	B9HCL2	123	0.0854167	0	0	-30.6597	-38.7127	1.17549e-38	Auxin influx carrier component	PtrAUX1 POPTRDRAFT_653103	Populus trichocarpa (Western balsam poplar) (Populus balsamifera subsp. trichocarpa)	GO:0016021	integral to membrane	Membrane; Transmembrane; Transmembrane helix	IPR013057;					16973872;	480
1194	OL001194	B9HCQ8	3	0.00260417	0	0	-33.3385	-33.3551	0.125	Predicted protein	POPTRDRAFT_763163	Populus trichocarpa (Western balsam poplar) (Populus balsamifera subsp. trichocarpa)	GO:0007186; GO:0005525; GO:0006471; GO:0004871	G-protein coupled receptor protein signaling pathway; GTP binding; protein ADP-ribosylation; signal transducer activity	GTP-binding; Nucleotide-binding	IPR001019; IPR011025; IPR002976;					16973872;	384
1195	OL001195	B9HCW4	61	0.0399476	5	0.00327439	-14.1831	-3.73583	5.87399e-15	Predicted protein	POPTRDRAFT_831922	Populus trichocarpa (Western balsam poplar) (Populus balsamifera subsp. trichocarpa)				IPR006876;					16973872;	509
1196	OL001196	B9HDG3	9	0.00584795	0	0	-32.546	-34.9401	0.00195312	Predicted protein	POPTRDRAFT_560274	Populus trichocarpa (Western balsam poplar) (Populus balsamifera subsp. trichocarpa)	GO:0005524; GO:0006468; GO:0004674	ATP binding; protein phosphorylation; protein serine/threonine kinase activity	ATP-binding; Nucleotide-binding	IPR011009; IPR000719; IPR017441; IPR017442; IPR008271; IPR002290;					16973872;	513
1197	OL001197	B9HDN2	6	0.00188679	0	0	-32.8385	-34.3551	0.015625	Precursor of carboxylase p-protein 1, glycine decarboxylase complex (EC 1.4.4.2)	gdcP1 POPTRDRAFT_832093	Populus trichocarpa (Western balsam poplar) (Populus balsamifera subsp. trichocarpa)	GO:0019464; GO:0004375; GO:0055114; GO:0030170	glycine decarboxylation via glycine cleavage system; glycine dehydrogenase (decarboxylating) activity; oxidation-reduction process; pyridoxal phosphate binding	Oxidoreductase	IPR020580; IPR020581; IPR003437; IPR015424; IPR015421;	1.4.4.2				16973872;	1060
1198	OL001198	B9HDV7	0	0	27	0.0294118	-31.817	36.398	1.49012e-08	Predicted protein (Fragment)	POPTRDRAFT_416726	Populus trichocarpa (Western balsam poplar) (Populus balsamifera subsp. trichocarpa)				IPR001375;					16973872;	306
1199	OL001199	B9HE22	0	0	13	0.00711549	-32.3443	35.3436	0.000244141	Predicted protein	POPTRDRAFT_561734	Populus trichocarpa (Western balsam poplar) (Populus balsamifera subsp. trichocarpa)	GO:0005524; GO:0006468; GO:0004674	ATP binding; protein phosphorylation; protein serine/threonine kinase activity		IPR011009; IPR000719; IPR017442; IPR008271;					16973872;	609
1200	OL001200	B9HE26	7	0.00839329	0	0	-32.7273	-34.5775	0.0078125	Predicted protein (Fragment)	POPTRDRAFT_417597	Populus trichocarpa (Western balsam poplar) (Populus balsamifera subsp. trichocarpa)				IPR022742;					16973872;	278
1201	OL001201	B9HEN3	41	0.0311314	31	0.0235383	-13.1535	-0.530375	0.159712	Predicted protein	POPTRDRAFT_820006	Populus trichocarpa (Western balsam poplar) (Populus balsamifera subsp. trichocarpa)	GO:0004579; GO:0005789; GO:0018279	dolichyl-diphosphooligosaccharide-protein glycotransferase activity; endoplasmic reticulum membrane; protein N-linked glycosylation via asparagine		IPR005013;					16973872;	439
1202	OL001202	B9HFI0	0	0	90	0.0802139	-30.9486	38.135	6.46235e-27	Predicted protein	POPTRDRAFT_654797	Populus trichocarpa (Western balsam poplar) (Populus balsamifera subsp. trichocarpa)	GO:0003824; GO:0005992	catalytic activity; trehalose biosynthetic process		IPR023214; IPR006379; IPR003337;					16973872;	374
1203	OL001203	B9HFI4	25	0.0210438	0	0	-31.8091	-36.414	2.98023e-08	Fructose-bisphosphate aldolase (EC 4.1.2.13)	POPTRDRAFT_802978	Populus trichocarpa (Western balsam poplar) (Populus balsamifera subsp. trichocarpa)	GO:0004332; GO:0006096	fructose-bisphosphate aldolase activity; glycolysis	Glycolysis; Lyase	IPR000741; IPR013785;	4.1.2.13		Class I fructose-bisphosphate aldolase family		16973872;	396
1204	OL001204	B9HFR9	13	0.00916138	40	0.0281889	-13.7982	1.49447	0.000802331	Predicted protein (Fragment)	POPTRDRAFT_219726	Populus trichocarpa (Western balsam poplar) (Populus balsamifera subsp. trichocarpa)	GO:0003872; GO:0005945; GO:0005524; GO:0006096	6-phosphofructokinase activity; 6-phosphofructokinase complex; ATP binding; glycolysis		IPR022953; IPR000023; IPR012004;					16973872;	473
1205	OL001205	B9HFX9	11	0.00638792	4	0.00232288	-15.5797	-1.58645	0.0768127	Predicted protein	POPTRDRAFT_1082701	Populus trichocarpa (Western balsam poplar) (Populus balsamifera subsp. trichocarpa)	GO:0004134; GO:0005975; GO:0043169	4-alpha-glucanotransferase activity; carbohydrate metabolic process; cation binding		IPR003385; IPR013781; IPR017853;					16973872;	574
1206	OL001206	B9HHN5	3	0.0017762	0	0	-33.3385	-33.3551	0.125	Predicted protein	POPTRDRAFT_564011 POPTRDRAFT_765722	Populus trichocarpa (Western balsam poplar) (Populus balsamifera subsp. trichocarpa)	GO:0050660; GO:0016491	flavin adenine dinucleotide binding; oxidoreductase activity		IPR016166; IPR016168; IPR006094;					16973872;	563
1207	OL001207	B9HIF8	12	0.0150376	0	0	-32.3385	-35.3551	0.000244141	Predicted protein	POPTRDRAFT_820525	Populus trichocarpa (Western balsam poplar) (Populus balsamifera subsp. trichocarpa)	GO:0017057; GO:0006098	6-phosphogluconolactonase activity; pentose-phosphate shunt		IPR005900;					16973872;	266
1208	OL001208	B9HJF6	7	0.0146751	0	0	-32.7273	-34.5775	0.0078125	Predicted protein	POPTRDRAFT_720724	Populus trichocarpa (Western balsam poplar) (Populus balsamifera subsp. trichocarpa)	GO:0043687; GO:0051246; GO:0019787	post-translational protein modification; regulation of protein metabolic process; small conjugating protein ligase activity		IPR000608; IPR016135;					16973872;	159
1209	OL001209	B9HK42	4	0.00274914	0	0	-33.131	-33.7701	0.0625	Predicted protein	POPTRDRAFT_563449	Populus trichocarpa (Western balsam poplar) (Populus balsamifera subsp. trichocarpa)									16973872;	485
1210	OL001210	B9HK87	28	0.0154782	0	0	-31.7273	-36.5775	3.72529e-09	Ethylene-insensitive 3d	EIN3D POPTRDRAFT_765077	Populus trichocarpa (Western balsam poplar) (Populus balsamifera subsp. trichocarpa)	GO:0005634; GO:0030528	nucleus; transcription regulator activity		IPR006957; IPR023278;					16973872;	603
1211	OL001211	B9HKD2	0	0	4	0.00254453	-33.1945	33.6431	0.125	Predicted protein	POPTRDRAFT_564909	Populus trichocarpa (Western balsam poplar) (Populus balsamifera subsp. trichocarpa)	GO:0005524; GO:0016998; GO:0006468; GO:0004674	ATP binding; cell wall macromolecule catabolic process; protein phosphorylation; protein serine/threonine kinase activity		IPR011009; IPR002482; IPR000719; IPR017442; IPR008271;					16973872;	524
1212	OL001212	B9HKI3	61	0.0179782	66	0.0194518	-12.3218	-0.0133623	1	Predicted protein	POPTRDRAFT_820184	Populus trichocarpa (Western balsam poplar) (Populus balsamifera subsp. trichocarpa)	GO:0004221; GO:0006511	ubiquitin thiolesterase activity; ubiquitin-dependent protein catabolic process		IPR002083; IPR018200; IPR001394; IPR008974; IPR013322;		MATH domain (1)			16973872;	1131
1213	OL001213	B9HLC8	64	0.053068	14	0.0116086	-13.4057	-2.31966	6.41514e-10	Predicted protein	POPTRDRAFT_565107	Populus trichocarpa (Western balsam poplar) (Populus balsamifera subsp. trichocarpa)				IPR002022; IPR018082; IPR006626; IPR012334; IPR011050;					16973872;	402
1214	OL001214	B9HLC9	37	0.023053	10	0.00623053	-14.0437	-2.01454	1.52218e-05	Predicted protein	POPTRDRAFT_565108	Populus trichocarpa (Western balsam poplar) (Populus balsamifera subsp. trichocarpa)	GO:0005524; GO:0005737; GO:0006457; GO:0051082	ATP binding; cytoplasm; protein folding; unfolded protein binding	ATP-binding; Chaperone; Cytoplasm; Nucleotide-binding	IPR012718; IPR017998; IPR002194; IPR002423;			TCP-1 chaperonin family		16973872;	535
1215	OL001215	B9HLN6	216	0.170616	400	0.315956	-10.11	0.76195	1.75794e-10	Predicted protein	POPTRDRAFT_563768	Populus trichocarpa (Western balsam poplar) (Populus balsamifera subsp. trichocarpa)				IPR013143; IPR000717; IPR011991;		PCI domain (1)			16973872;	422
1216	OL001216	B9HLV5	0	0	73	0.0619169	-31.0996	37.833	4.23517e-22	Predicted protein	POPTRDRAFT_657555	Populus trichocarpa (Western balsam poplar) (Populus balsamifera subsp. trichocarpa)	GO:0006096; GO:0043231; GO:0055114; GO:0004739	glycolysis; intracellular membrane-bounded organelle; oxidation-reduction process; pyruvate dehydrogenase (acetyl-transferring) activity		IPR001017; IPR017597;					16973872;	393
1217	OL001217	B9HM28	21	0.0119048	310	0.175737	-11.9752	3.75679	4.13574e-62	Predicted protein	POPTRDRAFT_563828	Populus trichocarpa (Western balsam poplar) (Populus balsamifera subsp. trichocarpa)			ANK repeat; Repeat	IPR002110; IPR020683;					16973872;	588
1218	OL001218	B9HM33	5	0.001374	0	0	-32.97	-34.0921	0.03125	Predicted protein	POPTRDRAFT_803217	Populus trichocarpa (Western balsam poplar) (Populus balsamifera subsp. trichocarpa)	GO:0003676; GO:0005634	nucleic acid binding; nucleus		IPR004871; IPR015943; IPR001680; IPR011046;					16973872;	1213
1219	OL001219	B9HM58	20	0.00652955	21	0.00685602	-13.9523	-0.0566298	1	Predicted protein	POPTRDRAFT_820318	Populus trichocarpa (Western balsam poplar) (Populus balsamifera subsp. trichocarpa)	GO:0006096; GO:0004591; GO:0030976	glycolysis; oxoglutarate dehydrogenase (succinyl-transferring) activity; thiamine pyrophosphate binding		IPR011603; IPR001017; IPR005475;					16973872;	1021
1220	OL001220	B9HMY8	12	0.0120846	0	0	-32.3385	-35.3551	0.000244141	Predicted protein (Fragment)	POPTRDRAFT_202067	Populus trichocarpa (Western balsam poplar) (Populus balsamifera subsp. trichocarpa)			Repeat; WD repeat	IPR020472; IPR015943; IPR001680; IPR011046; IPR019782; IPR017986; IPR019781;					16973872;	331
1221	OL001221	B9HNE0	0	0	67	0.0379174	-31.1614	37.7092	2.7105e-20	Predicted protein	POPTRDRAFT_722643	Populus trichocarpa (Western balsam poplar) (Populus balsamifera subsp. trichocarpa)	GO:0006529; GO:0004066	asparagine biosynthetic process; asparagine synthase (glutamine-hydrolyzing) activity		IPR006426; IPR001962; IPR017932; IPR014729;					16973872;	589
1222	OL001222	B9HNG9	6	0.0141844	6	0.0141844	-15.7245	-0.127019	1	Predicted protein	POPTRDRAFT_557694	Populus trichocarpa (Western balsam poplar) (Populus balsamifera subsp. trichocarpa)	GO:0006888; GO:0005801	ER to Golgi vesicle-mediated transport; cis-Golgi network		IPR011012; IPR007233;					16973872;	141
1223	OL001223	B9HNT7	10	0.0164204	0	0	-32.47	-35.0921	0.000976562	Silencing group B protein	SGB901 POPTRDRAFT_650021	Populus trichocarpa (Western balsam poplar) (Populus balsamifera subsp. trichocarpa)	GO:0008080	N-acetyltransferase activity		IPR000182; IPR016181;					16973872;	203
1224	OL001224	B9HPC0	34	0.115646	7	0.0238095	-14.362	-2.40713	2.82888e-06	Predicted protein	POPTRDRAFT_1088295	Populus trichocarpa (Western balsam poplar) (Populus balsamifera subsp. trichocarpa)	GO:0006511	ubiquitin-dependent protein catabolic process		IPR011333; IPR016073;					16973872;	98
1225	OL001225	B9HPN1	8	0.00726612	0	0	-32.631	-34.7701	0.00390625	Predicted protein	POPTRDRAFT_721249	Populus trichocarpa (Western balsam poplar) (Populus balsamifera subsp. trichocarpa)				IPR002791; IPR016949;					16973872;	367
1226	OL001226	B9HPN3	107	0.0631268	0	0	-30.7602	-38.5116	7.70372e-34	Calcium dependent protein kinase 5	CPK5 POPTRDRAFT_803966	Populus trichocarpa (Western balsam poplar) (Populus balsamifera subsp. trichocarpa)	GO:0005524; GO:0005509; GO:0006468; GO:0004674	ATP binding; calcium ion binding; protein phosphorylation; protein serine/threonine kinase activity	ATP-binding; Calcium; Kinase; Nucleotide-binding; Transferase	IPR018248; IPR011992; IPR018247; IPR018249; IPR002048; IPR011009; IPR000719; IPR017441; IPR017442; IPR008271; IPR002290;					16973872;	565
1227	OL001227	B9HPW6	20	0.030303	0	0	-31.97	-36.0921	9.53674e-07	Predicted protein	POPTRDRAFT_650388	Populus trichocarpa (Western balsam poplar) (Populus balsamifera subsp. trichocarpa)	GO:0016021; GO:0016192	integral to membrane; vesicle-mediated transport	Coiled coil; Membrane	IPR010908; IPR011012; IPR001388;		Longin domain (1); V-SNARE coiled-coil homology domain (1)			16973872;	220
1228	OL001228	B9HQI3	6	0.00261438	0	0	-32.8385	-34.3551	0.015625	Vitamin-b12 independent methionine synthase, 5-methyltetrahydropteroyltriglutamate-homocysteine	MS2 POPTRDRAFT_821018	Populus trichocarpa (Western balsam poplar) (Populus balsamifera subsp. trichocarpa)	GO:0003871; GO:0009086; GO:0005874; GO:0000226; GO:0008270	5-methyltetrahydropteroyltriglutamate-homocysteine S-methyltransferase activity; methionine biosynthetic process; microtubule; microtubule cytoskeleton organization; zinc ion binding		IPR013215; IPR006276; IPR002629;					16973872;	765
1229	OL001229	B9HRF0	8	0.00862999	26	0.0280475	-14.4592	1.57342	0.00904119	Predicted protein	POPTRDRAFT_833028	Populus trichocarpa (Western balsam poplar) (Populus balsamifera subsp. trichocarpa)	GO:0055114; GO:0016491	oxidation-reduction process; oxidoreductase activity		IPR001395; IPR018170; IPR020471; IPR023210;					16973872;	309
1230	OL001230	B9HS52	0	0	16	0.0107095	-32.1945	35.6431	3.05176e-05	Predicted protein (Fragment)	POPTRDRAFT_201870	Populus trichocarpa (Western balsam poplar) (Populus balsamifera subsp. trichocarpa)	GO:0015137; GO:0016021	citrate transmembrane transporter activity; integral to membrane		IPR004680; IPR018390;					16973872;	498
1231	OL001231	B9HSF8	5	0.0036075	5	0.0036075	-15.9875	-0.127019	1	Predicted protein	POPTRDRAFT_725863	Populus trichocarpa (Western balsam poplar) (Populus balsamifera subsp. trichocarpa)	GO:0005524; GO:0006468; GO:0004674	ATP binding; protein phosphorylation; protein serine/threonine kinase activity	ATP-binding; Kinase; Nucleotide-binding; Serine/threonine-protein kinase; Transferase	IPR011009; IPR000719; IPR017441; IPR017442; IPR008271;			Protein kinase superfamily		16973872;	462
1232	OL001232	B9HT06	23	0.0401396	15	0.026178	-14.0942	-0.74369	0.108129	Predicted protein	POPTRDRAFT_724536	Populus trichocarpa (Western balsam poplar) (Populus balsamifera subsp. trichocarpa)	GO:0016021; GO:0008233; GO:0005787; GO:0006465	integral to membrane; peptidase activity; signal peptidase complex; signal peptide processing		IPR009582;					16973872;	191
1233	OL001233	B9HTN9	4	0.00251099	0	0	-33.131	-33.7701	0.0625	Predicted protein	POPTRDRAFT_1092225	Populus trichocarpa (Western balsam poplar) (Populus balsamifera subsp. trichocarpa)	GO:0004563; GO:0005975; GO:0043169	beta-N-acetylhexosaminidase activity; carbohydrate metabolic process; cation binding		IPR015882; IPR001540; IPR015883; IPR013781; IPR017853;					16973872;	531
1234	OL001234	B9HU03	5	0.00628931	42	0.0528302	-14.4523	2.94337	1.7717e-07	Predicted protein	POPTRDRAFT_1092310	Populus trichocarpa (Western balsam poplar) (Populus balsamifera subsp. trichocarpa)				IPR006594;					16973872;	265
1235	OL001235	B9HU49	8	0.00987654	0	0	-32.631	-34.7701	0.00390625	Predicted protein (Fragment)	POPTRDRAFT_227896	Populus trichocarpa (Western balsam poplar) (Populus balsamifera subsp. trichocarpa)	GO:0016021	integral to membrane		IPR018499;					16973872;	270
1236	OL001236	B9HUI6	106	0.175788	43	0.0713101	-12.2323	-1.42867	6.47373e-09	Predicted protein	POPTRDRAFT_659917	Populus trichocarpa (Western balsam poplar) (Populus balsamifera subsp. trichocarpa)	GO:0005525; GO:0015031; GO:0007264	GTP binding; protein transport; small GTPase mediated signal transduction	GTP-binding; Nucleotide-binding	IPR003579; IPR013753; IPR001806; IPR005225; IPR020851;			Small GTPase superfamily, Rab family		16973872;	201
1237	OL001237	B9HUS2	206	0.263091	0	0	-30.2877	-39.4566	1.51929e-64	Predicted protein	POPTRDRAFT_880287	Populus trichocarpa (Western balsam poplar) (Populus balsamifera subsp. trichocarpa)	GO:0005840; GO:0003735; GO:0006412	ribosome; structural constituent of ribosome; translation	Cytoplasm; Ribonucleoprotein; Ribosomal protein	IPR001593; IPR018281;			Ribosomal protein S3Ae family		16973872;	261
1238	OL001238	B9HUZ8	0	0	7	0.0201149	-32.7908	34.4505	0.015625	Predicted protein	POPTRDRAFT_660008	Populus trichocarpa (Western balsam poplar) (Populus balsamifera subsp. trichocarpa)	GO:0005634; GO:0008159; GO:0008270	nucleus; positive transcription elongation factor activity; zinc ion binding		IPR009287; IPR016046; IPR022800;					16973872;	116
1239	OL001239	B9HWL1	51	0.0745614	0	0	-31.2948	-37.4426	2.22045e-16	Predicted membrane protein	POPTRDRAFT_566658	Populus trichocarpa (Western balsam poplar) (Populus balsamifera subsp. trichocarpa)	GO:0016020	membrane		IPR001727;					16973872;	228
1240	OL001240	B9HWP7	3	0.00621118	0	0	-33.3385	-33.3551	0.125	Predicted protein	POPTRDRAFT_658975	Populus trichocarpa (Western balsam poplar) (Populus balsamifera subsp. trichocarpa)	GO:0005509	calcium ion binding	Calcium	IPR018248; IPR011992; IPR018247; IPR018249; IPR002048;					16973872;	161
1241	OL001241	B9HWX2	26	0.0112847	0	0	-31.7808	-36.4706	1.49012e-08	Predicted protein	POPTRDRAFT_833653	Populus trichocarpa (Western balsam poplar) (Populus balsamifera subsp. trichocarpa)	GO:0005975; GO:0004553	carbohydrate metabolic process; hydrolase activity, hydrolyzing O-glycosyl compounds	Glycosidase; Hydrolase	IPR002772; IPR001764; IPR017853;					16973872;	768
1242	OL001242	B9HX96	49	0.0308759	38	0.0239445	-12.8781	-0.493801	0.109295	Predicted protein	POPTRDRAFT_833349	Populus trichocarpa (Western balsam poplar) (Populus balsamifera subsp. trichocarpa)	GO:0005488; GO:0005737; GO:0005643; GO:0006606; GO:0008565	binding; cytoplasm; nuclear pore; protein import into nucleus; protein transporter activity		IPR011989; IPR016024; IPR000225; IPR002652;					16973872;	529
1243	OL001243	B9HYK4	330	0.404412	32	0.0392157	-11.6263	-3.49334	8.45643e-70	Predicted protein (Fragment)	POPTRDRAFT_233978	Populus trichocarpa (Western balsam poplar) (Populus balsamifera subsp. trichocarpa)	GO:0005975; GO:0043169; GO:0004553	carbohydrate metabolic process; cation binding; hydrolase activity, hydrolyzing O-glycosyl compounds	Glycosidase; Hydrolase	IPR001223; IPR001579; IPR013781; IPR017853;			Glycosyl hydrolase 18 family		16973872;	272
1244	OL001244	B9HYM5	0	0	69	0.0950413	-31.1402	37.7517	6.77626e-21	Predicted protein	POPTRDRAFT_749762	Populus trichocarpa (Western balsam poplar) (Populus balsamifera subsp. trichocarpa)				IPR006595; IPR006594; IPR013720; IPR013144; IPR019589;		CTLH domain (1); LisH domain (1)			16973872;	242
1245	OL001245	B9I056	60	0.0985222	0	0	-31.1775	-37.677	4.33681e-19	Predicted protein	POPTRDRAFT_726993	Populus trichocarpa (Western balsam poplar) (Populus balsamifera subsp. trichocarpa)	GO:0010181; GO:0016491	FMN binding; oxidoreductase activity		IPR008254; IPR010089; IPR005025;					16973872;	203
1246	OL001246	B9I0U3	0	0	4	0.00146199	-33.1945	33.6431	0.125	Predicted protein	POPTRDRAFT_569295	Populus trichocarpa (Western balsam poplar) (Populus balsamifera subsp. trichocarpa)	GO:0030246; GO:0005975; GO:0004553	carbohydrate binding; carbohydrate metabolic process; hydrolase activity, hydrolyzing O-glycosyl compounds		IPR011013; IPR000322; IPR017853;					16973872;	912
1247	OL001247	B9I0U4	0	0	10	0.00367918	-32.5335	34.9651	0.00195312	Predicted protein	POPTRDRAFT_569296	Populus trichocarpa (Western balsam poplar) (Populus balsamifera subsp. trichocarpa)	GO:0030246; GO:0005975; GO:0004553	carbohydrate binding; carbohydrate metabolic process; hydrolase activity, hydrolyzing O-glycosyl compounds		IPR013785; IPR011013; IPR000322; IPR017853;					16973872;	906
1248	OL001248	B9I233	48	0.118519	3	0.00740741	-14.7245	-4.12702	5.51959e-12	SAUR family protein	SAUR22 POPTRDRAFT_569631	Populus trichocarpa (Western balsam poplar) (Populus balsamifera subsp. trichocarpa)				IPR003676;					16973872;	135
1249	OL001249	B9I241	222	0.283525	251	0.320562	-10.4264	0.0501086	0.713034	Predicted protein	POPTRDRAFT_772510	Populus trichocarpa (Western balsam poplar) (Populus balsamifera subsp. trichocarpa)	GO:0017057; GO:0006098	6-phosphogluconolactonase activity; pentose-phosphate shunt		IPR005900; IPR006148;					16973872;	261
1250	OL001250	B9I2D7	0	0	9	0.00890208	-32.6095	34.8131	0.00390625	Predicted protein	POPTRDRAFT_823258	Populus trichocarpa (Western balsam poplar) (Populus balsamifera subsp. trichocarpa)	GO:0030246; GO:0019318; GO:0016853	carbohydrate binding; hexose metabolic process; isomerase activity		IPR008183; IPR015443; IPR011013; IPR014718;					16973872;	337
1251	OL001251	B9I2M8	0	0	4	0.00378788	-33.1945	33.6431	0.125	Predicted protein	POPTRDRAFT_569832	Populus trichocarpa (Western balsam poplar) (Populus balsamifera subsp. trichocarpa)	GO:0005524; GO:0006468; GO:0004674	ATP binding; protein phosphorylation; protein serine/threonine kinase activity		IPR011009; IPR000719; IPR017442; IPR008271;					16973872;	352
1252	OL001252	B9I369	5	0.0031506	0	0	-32.97	-34.0921	0.03125	Nucleobase ascorbate transporter	POPTRDRAFT_570060	Populus trichocarpa (Western balsam poplar) (Populus balsamifera subsp. trichocarpa)	GO:0016020; GO:0055085; GO:0005215	membrane; transmembrane transport; transporter activity		IPR006043;					16973872;	529
1253	OL001253	B9I374	5	0.00789889	7	0.0110585	-15.7448	0.358408	0.774414	Predicted protein	POPTRDRAFT_834324	Populus trichocarpa (Western balsam poplar) (Populus balsamifera subsp. trichocarpa)	GO:0005525; GO:0005622; GO:0016020; GO:0007264	GTP binding; intracellular; membrane; small GTPase mediated signal transduction	GTP-binding; Membrane; Nucleotide-binding	IPR003578; IPR013753; IPR001806; IPR005225;			Small GTPase superfamily, Rho family		16973872;	211
1254	OL001254	B9I3L7	43	0.037133	22	0.0189983	-13.3666	-1.09385	0.0042724	Predicted protein	POPTRDRAFT_570209	Populus trichocarpa (Western balsam poplar) (Populus balsamifera subsp. trichocarpa)				IPR019585; IPR000717; IPR011991;					16973872;	386
1255	OL001255	B9I3Q1	16	0.023088	0	0	-32.131	-35.7701	1.52588e-05	Predicted protein	POPTRDRAFT_823412	Populus trichocarpa (Western balsam poplar) (Populus balsamifera subsp. trichocarpa)				IPR003746;					16973872;	231
1256	OL001256	B9I417	67	0.0535572	0	0	-31.0979	-37.8362	1.69407e-21	Predicted protein	POPTRDRAFT_570368 POPTRDRAFT_834376	Populus trichocarpa (Western balsam poplar) (Populus balsamifera subsp. trichocarpa)	GO:0016020	membrane		IPR004263;					16973872;	417
1257	OL001257	B9I4E5	0	0	19	0.0173993	-32.0705	35.8911	3.8147e-06	Predicted protein	POPTRDRAFT_823499	Populus trichocarpa (Western balsam poplar) (Populus balsamifera subsp. trichocarpa)	GO:0055114; GO:0016491; GO:0008270	oxidation-reduction process; oxidoreductase activity; zinc ion binding	Metal-binding; Oxidoreductase; Zinc	IPR013149; IPR013154; IPR002085; IPR002328; IPR011032; IPR016040;					16973872;	364
1258	OL001258	B9I5N0	137	0.135509	84	0.0830861	-11.5642	-0.832734	2.94405e-05	Serine/threonine-protein phosphatase (EC 3.1.3.16)	POPTRDRAFT_895535	Populus trichocarpa (Western balsam poplar) (Populus balsamifera subsp. trichocarpa)	GO:0004721	phosphoprotein phosphatase activity	Hydrolase; Iron	IPR004843; IPR006186;	3.1.3.16		PPP phosphatase family		16973872;	337
1259	OL001259	B9I5P2	5	0.00309789	0	0	-32.97	-34.0921	0.03125	Predicted protein	POPTRDRAFT_806905	Populus trichocarpa (Western balsam poplar) (Populus balsamifera subsp. trichocarpa)	GO:0005509	calcium ion binding	Calcium	IPR011992; IPR018247; IPR018249;					16973872;	538
1260	OL001260	B9I5S5	64	0.023113	0	0	-31.131	-37.7701	1.35525e-20	Predicted protein (Fragment)	POPTRDRAFT_895082	Populus trichocarpa (Western balsam poplar) (Populus balsamifera subsp. trichocarpa)	GO:0005488	binding	Repeat; TPR repeat	IPR001440; IPR013026; IPR011990; IPR019734;					16973872;	923
1261	OL001261	B9I6M7	0	0	642	0.50591	-29.5313	40.9696	2.9365e-181	Predicted protein	POPTRDRAFT_823560	Populus trichocarpa (Western balsam poplar) (Populus balsamifera subsp. trichocarpa)	GO:0005524; GO:0003824	ATP binding; catalytic activity		IPR013650; IPR013816; IPR016102;					16973872;	423
1262	OL001262	B9I7Q4	39	0.0119595	0	0	-31.4883	-37.0556	9.09495e-13	Predicted protein	POPTRDRAFT_773643	Populus trichocarpa (Western balsam poplar) (Populus balsamifera subsp. trichocarpa)	GO:0007047; GO:0030244; GO:0016760; GO:0016021; GO:0008270	cellular cell wall organization; cellulose biosynthetic process; cellulose synthase (UDP-forming) activity; integral to membrane; zinc ion binding	Cell wall biogenesis/degradation; Glycosyltransferase; Membrane; Metal-binding; Transferase; Transmembrane; Transmembrane helix; Zinc; Zinc-finger	IPR005150; IPR001841; IPR013083;					16973872;	1087
1263	OL001263	B9I879	22	0.0168971	7	0.00537634	-14.676	-1.7791	0.00522288	Predicted protein (Fragment)	POPTRDRAFT_242903	Populus trichocarpa (Western balsam poplar) (Populus balsamifera subsp. trichocarpa)	GO:0005525; GO:0003924	GTP binding; GTPase activity	GTP-binding; Nucleotide-binding	IPR000795; IPR009001; IPR004161; IPR004160; IPR009000;					16973872;	434
1264	OL001264	B9I8K6	0	0	26	0.0173333	-31.8443	36.3436	2.98023e-08	Predicted protein	POPTRDRAFT_834747	Populus trichocarpa (Western balsam poplar) (Populus balsamifera subsp. trichocarpa)	GO:0008415	acyltransferase activity		IPR002123;					16973872;	500
1265	OL001265	B9I8Q0	25	0.00987362	7	0.00276461	-14.5838	-1.96352	0.00131873	Predicted protein	POPTRDRAFT_823992	Populus trichocarpa (Western balsam poplar) (Populus balsamifera subsp. trichocarpa)	GO:0005737; GO:0006887; GO:0048278	cytoplasm; exocytosis; vesicle docking		IPR009976;					16973872;	844
1266	OL001266	B9I8T9	12	0.0165975	0	0	-32.3385	-35.3551	0.000244141	Predicted protein	POPTRDRAFT_834773	Populus trichocarpa (Western balsam poplar) (Populus balsamifera subsp. trichocarpa)	GO:0000175; GO:0003723; GO:0006396	3'-5'-exoribonuclease activity; RNA binding; RNA processing		IPR001247; IPR015847; IPR020568;					16973872;	241
1267	OL001267	B9IA25	20	0.00974659	0	0	-31.97	-36.0921	9.53674e-07	Predicted protein (Fragment)	POPTRDRAFT_246151	Populus trichocarpa (Western balsam poplar) (Populus balsamifera subsp. trichocarpa)	GO:0005524; GO:0016020; GO:0004222; GO:0017111; GO:0030163; GO:0006508	ATP binding; membrane; metalloendopeptidase activity; nucleoside-triphosphatase activity; protein catabolic process; proteolysis	ATP-binding; Nucleotide-binding	IPR003593; IPR003959; IPR003960; IPR005936; IPR000642;					16973872;	684
1268	OL001268	B9IA57	21	0.0172414	17	0.0139573	-14.0695	-0.431874	0.336784	Aspartate aminotransferase (EC 2.6.1.1)	POPTRDRAFT_896773	Populus trichocarpa (Western balsam poplar) (Populus balsamifera subsp. trichocarpa)	GO:0004069; GO:0009058; GO:0006520; GO:0030170	L-aspartate:2-oxoglutarate aminotransferase activity; biosynthetic process; cellular amino acid metabolic process; pyridoxal phosphate binding	Aminotransferase; Pyridoxal phosphate; Transferase	IPR004839; IPR000796; IPR004838; IPR015424; IPR015421;	2.6.1.1		Class-I pyridoxal-phosphate-dependent aminotransferase family		16973872;	406
1269	OL001269	B9IA95	83	0.0830831	0	0	-30.9435	-38.1452	2.58494e-26	Predicted protein	POPTRDRAFT_732129	Populus trichocarpa (Western balsam poplar) (Populus balsamifera subsp. trichocarpa)				IPR000555;					16973872;	333
1270	OL001270	B9IAR7	50	0.133333	42	0.112	-12.7913	-0.378558	0.213153	Predicted protein	POPTRDRAFT_824354	Populus trichocarpa (Western balsam poplar) (Populus balsamifera subsp. trichocarpa)				IPR001660; IPR011510; IPR013761; IPR010993;		SAM (sterile alpha motif) domain (1)			16973872;	125
1271	OL001271	B9ID24	0	0	262	0.772861	-30.1778	39.6766	4.43899e-75	Predicted protein	POPTRDRAFT_575761	Populus trichocarpa (Western balsam poplar) (Populus balsamifera subsp. trichocarpa)	GO:0016998	cell wall macromolecule catabolic process		IPR018392;					16973872;	113
1272	OL001272	B9IDH4	54	0.075	8	0.0111111	-13.932	-2.88191	7.63814e-11	Predicted protein	POPTRDRAFT_902624	Populus trichocarpa (Western balsam poplar) (Populus balsamifera subsp. trichocarpa)	GO:0003676; GO:0000166	nucleic acid binding; nucleotide binding		IPR012677; IPR000504;					16973872;	240
1273	OL001273	B9IEA5	25	0.0143926	0	0	-31.8091	-36.414	2.98023e-08	Predicted protein	POPTRDRAFT_574985	Populus trichocarpa (Western balsam poplar) (Populus balsamifera subsp. trichocarpa)	GO:0048046; GO:0005507; GO:0008471; GO:0046274; GO:0055114	apoplast; copper ion binding; laccase activity; lignin catabolic process; oxidation-reduction process	Copper; Metal-binding; Oxidoreductase	IPR001117; IPR011706; IPR011707; IPR002355; IPR008972; IPR017761;					16973872;	579
1274	OL001274	B9IEQ5	18	0.018018	0	0	-32.046	-35.9401	3.8147e-06	Predicted protein (Fragment)	POPTRDRAFT_252038	Populus trichocarpa (Western balsam poplar) (Populus balsamifera subsp. trichocarpa)	GO:0008270	zinc ion binding	Metal-binding; Zinc; Zinc-finger	IPR018957; IPR001841; IPR013083;					16973872;	333
1275	OL001275	B9IEX4	9	0.00689655	5	0.00383142	-15.5635	-0.975016	0.301758	Histone deacetylase (EC 3.5.1.98) (Fragment)	HDA908 POPTRDRAFT_252260	Populus trichocarpa (Western balsam poplar) (Populus balsamifera subsp. trichocarpa)	GO:0032041; GO:0046969; GO:0046970; GO:0034739; GO:0016575; GO:0005634	NAD-dependent histone deacetylase activity (H3-K14 specific); NAD-dependent histone deacetylase activity (H3-K9 specific); NAD-dependent histone deacetylase activity (H4-K16 specific); histone deacetylase activity (H3-K16 specific); histone deacetylation; nucleus	Chromatin regulator; Hydrolase; Nucleus; Transcription; Transcription regulation	IPR000286; IPR003084;	3.5.1.98		Histone deacetylase family, HD Type 1 subfamily		16973872;	435
1276	OL001276	B9IFR5	5	0.00125881	0	0	-32.97	-34.0921	0.03125	Multidrug/pheromone exporter, MDR family, ABC transporter family	POPTRDRAFT_777591	Populus trichocarpa (Western balsam poplar) (Populus balsamifera subsp. trichocarpa)	GO:0005524; GO:0042626; GO:0016021	ATP binding; ATPase activity, coupled to transmembrane movement of substances; integral to membrane	ATP-binding; Nucleotide-binding; Repeat	IPR003439; IPR017871; IPR017940; IPR001140; IPR011527; IPR003593;			ABC transporter superfamily		16973872;	1324
1277	OL001277	B9IFU5	4	0.00270453	0	0	-33.131	-33.7701	0.0625	Predicted protein	POPTRDRAFT_835526	Populus trichocarpa (Western balsam poplar) (Populus balsamifera subsp. trichocarpa)	GO:0005488; GO:0000159; GO:0008601; GO:0007165	binding; protein phosphatase type 2A complex; protein phosphatase type 2A regulator activity; signal transduction		IPR016024; IPR002554;					16973872;	493
1278	OL001278	B9IGC3	5	0.00537634	0	0	-32.97	-34.0921	0.03125	Predicted protein	POPTRDRAFT_668072	Populus trichocarpa (Western balsam poplar) (Populus balsamifera subsp. trichocarpa)	GO:0005488; GO:0016021; GO:0005743; GO:0055085	binding; integral to membrane; mitochondrial inner membrane; transmembrane transport	Membrane; Repeat; Transmembrane; Transmembrane helix; Transport	IPR002067; IPR018108; IPR023395;			Mitochondrial carrier family		16973872;	310
1279	OL001279	B9IGR9	8	0.0104987	0	0	-32.631	-34.7701	0.00390625	Putative uncharacterized protein PtEXPA13	PtEXPA13 POPTRDRAFT_577163	Populus trichocarpa (Western balsam poplar) (Populus balsamifera subsp. trichocarpa)	GO:0005576; GO:0016020; GO:0009664	extracellular region; membrane; plant-type cell wall organization	Membrane	IPR014733; IPR009009; IPR007118; IPR007117; IPR002963; IPR007112;		Expansin-like CBD domain (1); Expansin-like EG45 domain (1)	Expansin family		16973872;	254
1280	OL001280	B9IGX9	103	0.0829308	23	0.0185185	-12.7044	-2.28996	4.47572e-15	Auxin efflux carrier component, auxin transport protein	POPTRDRAFT_577230	Populus trichocarpa (Western balsam poplar) (Populus balsamifera subsp. trichocarpa)	GO:0016021; GO:0055085	integral to membrane; transmembrane transport		IPR004776;					16973872;	414
1281	OL001281	B9II51	29	0.0305907	3	0.00316456	-15.0879	-3.40004	1.40117e-06	Predicted protein	POPTRDRAFT_667428	Populus trichocarpa (Western balsam poplar) (Populus balsamifera subsp. trichocarpa)			Repeat; WD repeat	IPR020472; IPR015943; IPR001680; IPR011046; IPR019782; IPR019775; IPR017986; IPR019781;					16973872;	316
[truncated: 6,475 more rows]
