# Supplementary material for: Comparative transcriptional profiling analysis of olive ripe-fruit pericarp and abscission zone tissues shows expression differences and distinct patterns of transcriptional regulation
Source: BMC Genomics. 2013 Dec 9;14(1):866. doi: 10.1186/1471-2164-14-866 (PMC4046656; doi:10.1186/1471-2164-14-866)
Supplement: Supplementary file 4 — Additional file 4: List of 4,391 differentially expressed genes in our experiment (P < 0.01, group I). (XLSX 784 KB) [file 12864_2013_5569_MOESM4_ESM.xlsx]

## Sheet: Hoja1
Additional file 4: 4,391 differentially expressed genes in our experiment (P<0.01, group I)
ProteinID	AZ Expression Level (abs)	AZ Expression level (norm) RPKM	Fruit Expression Level (abs)	Fruit Expression level (norm) RPKM	logConc	logFC	p.value	Protein names	Gene names	Organism	Gene Ontology ID	Gene Ontology	Keywords	InterPro	EC numbers	Domains	Protein family	Mapped PubMed ID	PubMed ID	Length
D7SKG3	0	0	3719	9.6849	-28.2641	43.5038	0	Whole genome shotgun sequence of line PN40024, scaffold_4.assembly12x (Fragment)	VIT_00024969001	Vitis vinifera (Grape)	GO:0046872	metal ion binding		IPR000347;					17721507;	128
D7T2N4	0	0	3192	5.87845	-28.3744	43.2834	0	6,7-dimethyl-8-ribityllumazine synthase (EC 2.5.1.9) (Fragment)	VIT_00038261001	Vitis vinifera (Grape)	GO:0009231; GO:0004746; GO:0009349	riboflavin biosynthetic process; riboflavin synthase activity; riboflavin synthase complex	Riboflavin biosynthesis; Transferase	IPR002180;	2.5.1.9		DMRL synthase family		17721507;	181
A2ICC9	0	0	3007	2.82347	-28.4174	43.1972	0	Anthocyanidin synthase (EC 1.14.11.19) (Leucocyanidin oxygenase) (EC 1.14.11.19)	ANS	Vitis vinifera (Grape)	GO:0050589; GO:0055114	leucocyanidin oxygenase activity; oxidation-reduction process	Iron; Oxidoreductase	IPR005123;	1.14.11.19		Iron/ascorbate-dependent oxidoreductase family			355
E0CQN9	0	0	1810	1.29193	-28.7836	42.4649	0	Whole genome shotgun sequence of line PN40024, scaffold_1.assembly12x (Fragment)	VIT_00010033001	Vitis vinifera (Grape)	GO:0006508; GO:0004185	proteolysis; serine-type carboxypeptidase activity		IPR001563; IPR018202;					17721507;	467
B9S4E4	0	0	1596	2.11111	-28.8744	42.2834	0	Alpha-expansin 8, putative	RCOM_0689720	Ricinus communis (Castor bean)	GO:0005576; GO:0016020; GO:0009664	extracellular region; membrane; plant-type cell wall organization	Membrane	IPR014733; IPR009009; IPR007118; IPR007117; IPR002963; IPR007112;		Expansin-like CBD domain (1); Expansin-like EG45 domain (1)	Expansin family			252
D7SQ46	0	0	1521	0.928571	-28.9091	42.2139	0	Whole genome shotgun sequence of line PN40024, scaffold_52.assembly12x (Fragment)	VIT_00029129001	Vitis vinifera (Grape)	GO:0016758	transferase activity, transferring hexosyl groups	Glycosyltransferase; Transferase	IPR002213;			UDP-glycosyltransferase family		17721507;	546
B9S053	0	0	1390	1.26249	-28.9741	42.084	0	ATP synthase alpha subunit mitochondrial, putative (EC 3.6.3.14)	RCOM_1298470	Ricinus communis (Castor bean)	GO:0015986; GO:0016820; GO:0033178; GO:0008270	ATP synthesis coupled proton transport; hydrolase activity, acting on acid anhydrides, catalyzing transmembrane movement of substances; proton-transporting two-sector ATPase complex, catalytic domain; zinc ion binding	Hydrolase; Metal-binding; Zinc	IPR020003; IPR000194; IPR021998; IPR019786; IPR011011; IPR001965; IPR019787; IPR013083;	3.6.3.14					367
D7SKJ8	0	0	1343	1.09187	-28.9989	42.0344	0	Whole genome shotgun sequence of line PN40024, scaffold_4.assembly12x (Fragment)	VIT_00025014001	Vitis vinifera (Grape)	GO:0055114; GO:0016491; GO:0008270	oxidation-reduction process; oxidoreductase activity; zinc ion binding	Metal-binding; Oxidoreductase; Zinc	IPR013149; IPR013154; IPR002085; IPR002328; IPR011032; IPR016040;					17721507;	410
O04111	7	0.0059676	1686	1.43734	-11.546	7.78501	0	Chalcone synthase (EC 2.3.1.74) (Naringenin-chalcone synthase)	CHS	Perilla frutescens (Beefsteak mint) (Perilla ocymoides)	GO:0008415; GO:0009813; GO:0016210	acyltransferase activity; flavonoid biosynthetic process; naringenin-chalcone synthase activity	Acyltransferase; Flavonoid biosynthesis; Transferase	IPR012328; IPR018088; IPR001099; IPR011141; IPR016039; IPR016038;	2.3.1.74		Chalcone/stilbene synthases family		9426610	391
B9SLE5	6	0.0155039	1444	3.73127	-11.769	7.78387	0	Peptidase, putative	RCOM_0685920	Ricinus communis (Castor bean)	GO:0042802; GO:0043086; GO:0004252	identical protein binding; negative regulation of catalytic activity; serine-type endopeptidase activity		IPR015500; IPR010259;						129
D5LY28	7	0.00353001	1209	0.609682	-11.7859	7.30522	0	Soluble acid invertase 1 (EC 3.2.1.26)	SAI1	Orobanche ramosa (Hemp broomrape) (Phelipanche ramosa)	GO:0005975; GO:0004575	carbohydrate metabolic process; sucrose alpha-glucosidase activity	Glycosidase; Hydrolase	IPR021792; IPR008985; IPR001362; IPR018053; IPR013189; IPR013148; IPR023296;	3.2.1.26		Glycosyl hydrolase 32 family			661
Q06R56	28	0.0185553	1773	1.17495	-10.5097	5.8576	0	Acetyl-CoA carboxylase beta subunit	accD FEC0159	Forsythia europaea	GO:0003989; GO:0009317; GO:0009507; GO:0006633	acetyl-CoA carboxylase activity; acetyl-CoA carboxylase complex; chloroplast; fatty acid biosynthetic process	Chloroplast; Plastid	IPR000438; IPR000022; IPR011762;					17329229;	503
A2IBF9	25	0.0226449	1468	1.32971	-10.7277	5.74876	0	Flavanone-3-hydroxylase		Gossypium hirsutum (Upland cotton) (Gossypium mexicanum)	GO:0055114; GO:0016491	oxidation-reduction process; oxidoreductase activity	Iron; Oxidoreductase	IPR005123;			Iron/ascorbate-dependent oxidoreductase family		17482578;	368
B9H1F2	148	0.0957929	7760	5.02265	-8.24377	5.58537	0	Predicted protein	POPTRDRAFT_555358	Populus trichocarpa (Western balsam poplar) (Populus balsamifera subsp. trichocarpa)	GO:0005975; GO:0043169; GO:0004553	carbohydrate metabolic process; cation binding; hydrolase activity, hydrolyzing O-glycosyl compounds		IPR001360; IPR018120; IPR013781; IPR017853;			Glycosyl hydrolase 1 family		16973872;	515
A1E4D3	30	0.0135135	1356	0.610811	-10.6534	5.37123	0	Ethylene receptor	ETR1	Coffea canephora (Robusta coffee)	GO:0005524; GO:0005789; GO:0009873; GO:0018106; GO:0004872; GO:0006355; GO:0000156; GO:0000155	ATP binding; endoplasmic reticulum membrane; ethylene mediated signaling pathway; peptidyl-histidine phosphorylation; receptor activity; regulation of transcription, DNA-dependent; two-component response regulator activity; two-component sensor activity	Receptor	IPR003594; IPR011006; IPR003018; IPR004358; IPR014525; IPR003661; IPR005467; IPR009082; IPR001789;		GAF domain (1); Histidine kinase domain (1)			17318584;	740
B9S382	36	0.0220183	1552	0.949235	-10.4245	5.30297	0	Tubulin beta chain, putative	RCOM_0731360	Ricinus communis (Castor bean)	GO:0005525; GO:0003924; GO:0005874; GO:0007018; GO:0051258; GO:0005198	GTP binding; GTPase activity; microtubule; microtubule-based movement; protein polymerization; structural molecule activity	GTP-binding; Microtubule; Nucleotide-binding	IPR002453; IPR008280; IPR000217; IPR018316; IPR023123; IPR017975; IPR003008;			Tubulin family			545
Q8GVD0	355	0.214761	8321	5.03388	-7.56231	4.42385	0	Beta-glucosidase	bglc	Olea europaea subsp. europaea	GO:0005975; GO:0043169; GO:0004553	carbohydrate metabolic process; cation binding; hydrolase activity, hydrolyzing O-glycosyl compounds		IPR001360; IPR018120; IPR013781; IPR017853;			Glycosyl hydrolase 1 family			551
Q2TUW1	854	1.19608	14810	20.7423	-6.51323	3.98917	0	Abscisic stress ripening-like protein		Glycine max (Soybean) (Glycine hispida)	GO:0006950	response to stress		IPR003496;						238
E0CU96	393	0.169909	6755	2.92045	-7.63935	3.97634	0	Whole genome shotgun sequence of line PN40024, scaffold_36.assembly12x (Fragment)	VIT_00023471001	Vitis vinifera (Grape)				IPR000626; IPR019954; IPR019956; IPR019955;					17721507;	771
P29512	244	0.180741	2447	1.81259	-8.71565	3.19904	0	Tubulin beta-2/beta-3 chain	TUBB2 TUB2 At5g62690 MRG21.11; TUBB3 TUB3 At5g62700 MRG21.12	Arabidopsis thaliana (Mouse-ear cress)	GO:0005525; GO:0003924; GO:0005618; GO:0005737; GO:0005874; GO:0007018; GO:0005730; GO:0005886; GO:0005515; GO:0051258; GO:0046686; GO:0009651; GO:0005198; GO:0045298	GTP binding; GTPase activity; cell wall; cytoplasm; microtubule; microtubule-based movement; nucleolus; plasma membrane; protein binding; protein polymerization; response to cadmium ion; response to salt stress; structural molecule activity; tubulin complex	Complete proteome; Cytoplasm; Cytoskeleton; GTP-binding; Microtubule; Nucleotide-binding	IPR013838; IPR002453; IPR008280; IPR000217; IPR018316; IPR023123; IPR017975; IPR003008;			Tubulin family		1498609; 9628582; 11910074; 14593172;	450
B9R8J3	718	1.04058	6143	8.9029	-7.27313	2.96987	0	Phosphoprotein ECPP44, putative	RCOM_1600210	Ricinus communis (Castor bean)	GO:0006950; GO:0009415	response to stress; response to water		IPR000167;			Plant dehydrin family			230
Q0WLP3	436	0.870259	2548	5.08583	-8.26775	2.41995	0	Putative uncharacterized protein		Arabidopsis thaliana (Mouse-ear cress)										167
C6KMJ4	1354	1.42376	4560	4.79495	-7.0305	1.62479	0	ACC oxidase (EC 1.14.17.4)	ACO1	Boea hygrometrica	GO:0009815; GO:0055114	1-aminocyclopropane-1-carboxylate oxidase activity; oxidation-reduction process	Iron; Oxidoreductase	IPR005123;	1.14.17.4		Iron/ascorbate-dependent oxidoreductase family			317
Q8H159	1961	1.43034	5823	4.24726	-6.58695	1.44315	0	Polyubiquitin 10 [Cleaved into: Ubiquitin]	UBQ10 At4g05320 C17L7.240	Arabidopsis thaliana (Mouse-ear cress)	GO:0005737; GO:0005634	cytoplasm; nucleus	Alternative splicing; Complete proteome; Cytoplasm; Isopeptide bond; Nucleus; Repeat; Ubl conjugation; Ubl conjugation pathway	IPR000626; IPR019954; IPR019956; IPR019955;		Ubiquitin-like domains (6)	Ubiquitin family		7713442; 10617198; 14593172; 17272265	457
A5C4X8	4773	1.49953	62	0.0194785	-9.22198	-6.3935	0	Putative uncharacterized protein	VITISV_034639	Vitis vinifera (Grape)	GO:0005524; GO:0006754; GO:0005388; GO:0016021	ATP binding; ATP biosynthetic process; calcium-transporting ATPase activity; integral to membrane	ATP-binding; Hydrolase; Membrane; Nucleotide-binding; Phosphoprotein; Transmembrane; Transmembrane helix; Transport	IPR008250; IPR005782; IPR006068; IPR004014; IPR023300; IPR023299; IPR001757; IPR018303; IPR023298; IPR005834; IPR023214;			Cation transport ATPase (P-type) family			1061
Q53U35	18588	39.9742	217	0.466667	-7.3376	-6.54755	0	Similar to pathogenesis-related protein STH-2		Solanum lycopersicum (Tomato) (Lycopersicon esculentum)	GO:0006952; GO:0009607	defense response; response to biotic stimulus	Pathogenesis-related protein; Plant defense	IPR000916; IPR023393;			BetVI family			155
D7TBW7	9995	12.8141	72	0.0923077	-8.58096	-7.24408	0	Whole genome shotgun sequence of line PN40024, scaffold_16.assembly12x (Fragment)	VIT_00015482001	Vitis vinifera (Grape)	GO:0005525; GO:0003924; GO:0006886; GO:0006913; GO:0007165	GTP binding; GTPase activity; intracellular protein transport; nucleocytoplasmic transport; signal transduction	GTP-binding; Nucleotide-binding	IPR002041; IPR013753; IPR005225;					17721507;	260
Q68V46	1389	1.34985	0	0	-28.9111	-42.21	0	Beta-1,3-glucanase	glu-4	Olea europaea (Common olive)	GO:0005975; GO:0043169; GO:0004553	carbohydrate metabolic process; cation binding; hydrolase activity, hydrolyzing O-glycosyl compounds	Glycosidase; Hydrolase	IPR000490; IPR013781; IPR017853;			Glycosyl hydrolase 17 family			343
B9RP00	26	0.0422764	1227	1.99512	-10.8287	5.43346	9.69839e-301	Putative uncharacterized protein	RCOM_0922740	Ricinus communis (Castor bean)										205
D7SVD2	0	0	994	1.81056	-29.2159	41.6002	5.64875e-279	Whole genome shotgun sequence of line PN40024, scaffold_68.assembly12x (Fragment)	VIT_00032936001	Vitis vinifera (Grape)	GO:0045454; GO:0009055; GO:0015035	cell redox homeostasis; electron carrier activity; protein disulfide oxidoreductase activity		IPR002109; IPR004480; IPR012336; IPR012335;					17721507;	183
B2M153	890	0.517743	0	0	-29.2321	-41.5678	4.51299e-277	Putative laccase		Rosa hybrid cultivar	GO:0048046; GO:0005507; GO:0008471; GO:0046274; GO:0055114	apoplast; copper ion binding; laccase activity; lignin catabolic process; oxidation-reduction process	Copper; Metal-binding; Oxidoreductase	IPR001117; IPR011706; IPR011707; IPR002355; IPR008972; IPR017761;						573
Q9LLB7	816	1.20354	3110	4.58702	-7.67185	1.80325	5.38821e-270	Thaumatin-like protein		Vitis vinifera (Grape)				IPR001938; IPR017949;						226
B9SF95	857	0.614337	0	0	-29.2594	-41.5133	7.75325e-267	Nitrate transporter, putative	RCOM_1095660	Ricinus communis (Castor bean)	GO:0055085	transmembrane transport		IPR020846; IPR011701; IPR016196;						465
Q2UYU6	0	0	946	0.619515	-29.2516	41.5288	3.11529e-265	Flavonoid-3'-hydroxylase		Vitis vinifera (Grape)	GO:0009055; GO:0020037; GO:0004497; GO:0055114	electron carrier activity; heme binding; monooxygenase activity; oxidation-reduction process	Heme; Iron; Metal-binding; Monooxygenase; Oxidoreductase	IPR001128; IPR017972; IPR002401;			Cytochrome P450 family		16377741	509
D7SI22	0	0	938	0.693274	-29.2578	41.5166	7.63474e-263	Whole genome shotgun sequence of line PN40024, scaffold_0.assembly12x (Fragment)	VIT_00007878001	Vitis vinifera (Grape)	GO:0009055; GO:0020037; GO:0004497; GO:0055114	electron carrier activity; heme binding; monooxygenase activity; oxidation-reduction process	Heme; Iron; Metal-binding; Monooxygenase; Oxidoreductase	IPR001128; IPR017972; IPR002401;			Cytochrome P450 family		17721507;	451
D7TJ49	0	0	913	0.903066	-29.2773	41.4776	2.22975e-255	Whole genome shotgun sequence of line PN40024, scaffold_7.assembly12x (Fragment)	VIT_00033818001	Vitis vinifera (Grape)				IPR009262;					17721507;	337
O98664	813	0.576596	0	0	-29.2974	-41.4373	5.45587e-253	Ribulose bisphosphate carboxylase large chain (RuBisCO large subunit) (EC 4.1.1.39) (Fragment)	rbcL	Kigelia africana (Sausage tree) (Kigelia pinnata)	GO:0009507; GO:0000287; GO:0004497; GO:0055114; GO:0009853; GO:0019253; GO:0016984	chloroplast; magnesium ion binding; monooxygenase activity; oxidation-reduction process; photorespiration; reductive pentose-phosphate cycle; ribulose-bisphosphate carboxylase activity	Calvin cycle; Carbon dioxide fixation; Chloroplast; Disulfide bond; Lyase; Magnesium; Metal-binding; Methylation; Monooxygenase; Oxidoreductase; Photorespiration; Photosynthesis; Plastid	IPR020878; IPR020888; IPR000685; IPR017443; IPR017444;	4.1.1.39		RuBisCO large chain family, Type I subfamily			470
Q9FXL4	0	0	900	0.642398	-29.2876	41.4569	8.53241e-252	Elicitor inducible beta-1,3-glucanase NtEIG-E76	NtEIG-E76	Nicotiana tabacum (Common tobacco)	GO:0005975; GO:0043169; GO:0004553	carbohydrate metabolic process; cation binding; hydrolase activity, hydrolyzing O-glycosyl compounds	Glycosidase; Hydrolase	IPR000490; IPR013781; IPR017853; IPR012946;			Glycosyl hydrolase 17 family			467
B7U8J4	40	0.0524934	1081	1.41864	-10.6094	4.6292	1.22044e-244	Expansin	CDK3	Diospyros kaki (Kaki persimmon) (Diospyros chinensis)	GO:0005576; GO:0016020; GO:0009664	extracellular region; membrane; plant-type cell wall organization	Membrane	IPR014733; IPR009009; IPR007118; IPR007117; IPR002963; IPR007112;		Expansin-like CBD domain (1); Expansin-like EG45 domain (1)	Expansin family			254
D7T2X5	0	0	844	1.24484	-29.3339	41.3642	2.22289e-235	Whole genome shotgun sequence of line PN40024, scaffold_64.assembly12x (Fragment)	VIT_00032054001	Vitis vinifera (Grape)	GO:0005525; GO:0015031; GO:0007264	GTP binding; protein transport; small GTPase mediated signal transduction	GTP-binding; Nucleotide-binding	IPR003579; IPR013753; IPR001806; IPR005225; IPR020851;			Small GTPase superfamily, Rab family		17721507;	226
D7TTS3	793	0.677778	11	0.00940171	-11.7641	-6.29876	7.68795e-234	Whole genome shotgun sequence of line PN40024, scaffold_12.assembly12x (Fragment)	VIT_00013086001	Vitis vinifera (Grape)	GO:0003950	NAD+ ADP-ribosyltransferase activity		IPR012317; IPR022003;		PARP catalytic domain (1)			17721507;	390
D7U0E8	27	0.0147783	984	0.538588	-10.9607	5.06061	2.7367e-233	Whole genome shotgun sequence of line PN40024, scaffold_2.assembly12x (Fragment)	VIT_00017032001	Vitis vinifera (Grape)	GO:0005524; GO:0005737; GO:0042026; GO:0051082	ATP binding; cytoplasm; protein refolding; unfolded protein binding	ATP-binding; Chaperone; Nucleotide-binding	IPR018370; IPR001844; IPR002423;			Chaperonin (HSP60) family		17721507;	609
Q9AXU0	9	0.0192308	868	1.8547	-11.8437	6.46461	5.46441e-226	Major latex-like protein		Prunus persica (Peach)	GO:0006952; GO:0009607	defense response; response to biotic stimulus		IPR000916; IPR023393;						156
Q9XEL8	719	0.396799	0	0	-29.3861	-41.26	8.64516e-224	3-hydroxy-3-methylglutaryl-coenzyme A reductase 2 (HMG-CoA reductase 2) (EC 1.1.1.34)	HMGR2	Capsicum annuum (Bell pepper)	GO:0050661; GO:0015936; GO:0005789; GO:0004420; GO:0016021; GO:0008299; GO:0055114	NADP binding; coenzyme A metabolic process; endoplasmic reticulum membrane; hydroxymethylglutaryl-CoA reductase (NADPH) activity; integral to membrane; isoprenoid biosynthetic process; oxidation-reduction process	Endoplasmic reticulum; Glycoprotein; Isoprene biosynthesis; Membrane; NADP; Oxidoreductase; Transmembrane; Transmembrane helix	IPR002202; IPR023074; IPR023076; IPR004554; IPR023282; IPR009023; IPR009029;	1.1.1.34		HMG-CoA reductase family			604
B9GQM0	878	0.528279	41	0.0246691	-10.7416	-4.54754	1.89069e-222	Glycosyltransferase, CAZy family GT8	POPTRDRAFT_553206	Populus trichocarpa (Western balsam poplar) (Populus balsamifera subsp. trichocarpa)	GO:0016757	transferase activity, transferring glycosyl groups	Transferase	IPR002495;					16973872;	554
D7T0N0	0	0	782	0.444066	-29.389	41.2542	1.15518e-219	Whole genome shotgun sequence of line PN40024, scaffold_65.assembly12x (Fragment)	VIT_00032257001	Vitis vinifera (Grape)	GO:0005524; GO:0009374; GO:0016874	ATP binding; biotin binding; ligase activity		IPR004549; IPR011761; IPR013815; IPR013816; IPR011764; IPR005482; IPR005479; IPR005481; IPR013817; IPR016185; IPR011054;					17721507;	587
B9RI89	0	0	768	0.699454	-29.402	41.2281	1.75725e-215	Serine-threonine protein kinase, plant-type, putative (EC 1.3.1.74)	RCOM_1577240	Ricinus communis (Castor bean)	GO:0032440; GO:0016301; GO:0055114	2-alkenal reductase activity; kinase activity; oxidation-reduction process	Kinase; Leucine-rich repeat; Oxidoreductase; Repeat; Transferase	IPR001611; IPR013210;	1.3.1.74					366
Q9LIC2	0	0	767	0.398856	-29.4029	41.2262	3.49574e-215	Multispanning membrane protein-like	At3g13772	Arabidopsis thaliana (Mouse-ear cress)	GO:0005794; GO:0006878; GO:0006882; GO:0016021; GO:0005634; GO:0005774	Golgi apparatus; cellular copper ion homeostasis; cellular zinc ion homeostasis; integral to membrane; nucleus; vacuolar membrane	Complete proteome	IPR004240;					11130713	641
A5BPW9	685	0.602463	0	0	-29.421	-41.1901	2.97046e-213	Putative uncharacterized protein	VITISV_004232	Vitis vinifera (Grape)	GO:0016021; GO:0005385	integral to membrane; zinc ion transmembrane transporter activity		IPR003689; IPR004698;						379
B3Y023	733	0.337011	14	0.00643678	-11.6469	-5.83733	1.24464e-210	Arginine decarboxylase (EC 4.1.1.19)	PpADC	Prunus persica (Peach)	GO:0006527; GO:0008792; GO:0008295	arginine catabolic process; arginine decarboxylase activity; spermidine biosynthetic process	Decarboxylase; Lyase; Spermidine biosynthesis	IPR009006; IPR002985; IPR022643; IPR022657; IPR022644; IPR022653; IPR000183;	4.1.1.19		Orn/Lys/Arg decarboxylase class-II family		18996450	725
B9RNU7	1148	1.06002	157	0.144968	-9.57965	-2.99731	1.00736e-205	Protein phosphatase 2c, putative (EC 3.1.3.16)	RCOM_0920800	Ricinus communis (Castor bean)	GO:0046872; GO:0006470; GO:0004722; GO:0008287	metal ion binding; protein dephosphorylation; protein serine/threonine phosphatase activity; protein serine/threonine phosphatase complex	Hydrolase; Magnesium; Metal-binding; Protein phosphatase	IPR001932; IPR000222; IPR015655;	3.1.3.16		PP2C family			361
A5BN70	12	0.0087146	806	0.58533	-11.6896	5.94265	2.72292e-204	Putative uncharacterized protein	VITISV_041351	Vitis vinifera (Grape)	GO:0005975; GO:0044237; GO:0050662; GO:0016857	carbohydrate metabolic process; cellular metabolic process; coenzyme binding; racemase and epimerase activity, acting on carbohydrates and derivatives		IPR001509; IPR016040; IPR008089;						459
O49877	227	0.162375	1478	1.05722	-9.13143	2.57586	2.52993e-201	CYP1 (Cysteine protease TDI-65)	C14 tdi-65	Solanum lycopersicum (Tomato) (Lycopersicon esculentum)	GO:0004197; GO:0006508	cysteine-type endopeptidase activity; proteolysis	Hydrolase; Protease; Thiol protease	IPR000118; IPR000169; IPR013128; IPR000668; IPR013201;			Peptidase C1 family		11444695	466
D7SNI5	7	0.00564972	762	0.615012	-12.1189	6.63927	2.07786e-200	Whole genome shotgun sequence of line PN40024, scaffold_29.assembly12x (Fragment)	VIT_00020909001	Vitis vinifera (Grape)	GO:0005622; GO:0008270	intracellular; zinc ion binding		IPR018997; IPR006567; IPR009060; IPR000449; IPR015940; IPR007087; IPR015880;					17721507;	413
Q8H145	28	0.0140351	863	0.432581	-11.0291	4.81884	5.10693e-200	Putative elongation factor (Fragment)	At1g56075	Arabidopsis thaliana (Mouse-ear cress)	GO:0005525; GO:0003746	GTP binding; translation elongation factor activity	Elongation factor; Protein biosynthesis	IPR009022; IPR020568; IPR014721; IPR000640; IPR005517; IPR004161; IPR009000;						665
D7TN33	0	0	707	2.08555	-29.4617	41.1087	7.29082e-198	Whole genome shotgun sequence of line PN40024, scaffold_154.assembly12x (Fragment)	VIT_00001299001	Vitis vinifera (Grape)	GO:0006869	lipid transport		IPR016140; IPR013770; IPR003612;					17721507;	113
B9NAX4	617	3.26455	0	0	-29.4964	-41.0393	3.50689e-192	Predicted protein (Fragment)	POPTRDRAFT_934716 POPTRDRAFT_946514 POPTRDRAFT_947394 POPTRDRAFT_947473 POPTRDRAFT_947662 POPTRDRAFT_948736 POPTRDRAFT_948764	Populus trichocarpa (Western balsam poplar) (Populus balsamifera subsp. trichocarpa)									16973872;	63
D7T4I1	0	0	683	0.790509	-29.4866	41.0589	5.3388e-191	Whole genome shotgun sequence of line PN40024, scaffold_67.assembly12x (Fragment)	VIT_00032737001	Vitis vinifera (Grape)				IPR000089; IPR011053;					17721507;	288
Q40168	0	0	655	0.880376	-29.5168	40.9985	1.20674e-182	Floral homeotic protein AGAMOUS (TAG1)	AG1	Solanum lycopersicum (Tomato) (Lycopersicon esculentum)	GO:0005634; GO:0006355; GO:0043565; GO:0003700	nucleus; regulation of transcription, DNA-dependent; sequence-specific DNA binding; sequence-specific DNA binding transcription factor activity	Activator; DNA-binding; Nucleus; Transcription; Transcription regulation	IPR002487; IPR002100;		K-box domain (1); MADS-box domain (1)			7908549	248
B9I6M7	0	0	642	0.50591	-29.5313	40.9696	2.9365e-181	Predicted protein	POPTRDRAFT_823560	Populus trichocarpa (Western balsam poplar) (Populus balsamifera subsp. trichocarpa)	GO:0005524; GO:0003824	ATP binding; catalytic activity		IPR013650; IPR013816; IPR016102;					16973872;	423
Q84V57	0	0	640	0.368451	-29.5335	40.9651	1.16338e-180	Pectinesterase (EC 3.1.1.11)		Nicotiana benthamiana	GO:0045330; GO:0005618; GO:0042545; GO:0004857; GO:0030599	aspartyl esterase activity; cell wall; cell wall modification; enzyme inhibitor activity; pectinesterase activity	Aspartyl esterase; Hydrolase	IPR012334; IPR011050; IPR018040; IPR000070; IPR006501;	3.1.1.11		Pectinesterase family			579
Q9LJU7	1105	0.842868	185	0.141114	-9.48881	-2.70547	6.38555e-178	Purple acid phosphatase 18 (EC 3.1.3.2)	PAP18 PAP30 At3g20500 K10D20.4	Arabidopsis thaliana (Mouse-ear cress)	GO:0003993; GO:0005576; GO:0046872	acid phosphatase activity; extracellular region; metal ion binding	Complete proteome; Glycoprotein; Hydrolase; Iron; Metal-binding; Secreted; Signal; Zinc	IPR004843; IPR008963; IPR015914;	3.1.3.2		Metallophosphoesterase superfamily, Purple acid phosphatase family		16244908; 10907853; 14593172; 12021284	437
P14721	0	0	608	0.45441	-29.5705	40.8911	4.2667e-171	Dihydroflavonol-4-reductase (DFR) (EC 1.1.1.219) (Dihydrokaempferol 4-reductase)	DFRA	Antirrhinum majus (Garden snapdragon)	GO:0050662; GO:0045552; GO:0009813; GO:0055114	coenzyme binding; dihydrokaempferol 4-reductase activity; flavonoid biosynthetic process; oxidation-reduction process	Flavonoid biosynthesis; NADP; Oxidoreductase	IPR001509; IPR016040;	1.1.1.219		Dihydroflavonol-4-reductase family		2491667; 3021338	446
B9R8S3	115	0.0518719	1042	0.470005	-9.8741	3.05263	4.58626e-170	Sugar transporter, putative (EC 1.3.1.74)	RCOM_1601940	Ricinus communis (Castor bean)	GO:0032440; GO:0008643; GO:0016021; GO:0055114; GO:0022891	2-alkenal reductase activity; carbohydrate transport; integral to membrane; oxidation-reduction process; substrate-specific transmembrane transporter activity	Membrane; Oxidoreductase; Sugar transport; Transmembrane; Transmembrane helix; Transport	IPR020846; IPR016196; IPR005828; IPR003663; IPR005829;	1.3.1.74		Major facilitator superfamily, Sugar transporter (TC 2.A.1.1) family			739
P27608	69	0.0424354	900	0.553506	-10.3483	3.57824	1.5969e-169	Phospho-2-dehydro-3-deoxyheptonate aldolase 1, chloroplastic (EC 2.5.1.54) (3-deoxy-D-arabino-heptulosonate 7-phosphate synthase 1) (DAHP synthase 1) (Phospho-2-keto-3-deoxyheptonate aldolase 1)	DHAPS-1	Nicotiana tabacum (Common tobacco)	GO:0003849; GO:0009073; GO:0009507	3-deoxy-7-phosphoheptulonate synthase activity; aromatic amino acid family biosynthetic process; chloroplast	Amino-acid biosynthesis; Aromatic amino acid biosynthesis; Chloroplast; Plastid; Transferase; Transit peptide	IPR002480;	2.5.1.54		Class-II DAHP synthase family		16668482	542
A5AN11	541	0.396337	0	0	-29.5912	-40.8496	1.05989e-168	Putative uncharacterized protein	VITISV_021075	Vitis vinifera (Grape)	GO:0016020; GO:0055085; GO:0005215	membrane; transmembrane transport; transporter activity		IPR020846; IPR011701; IPR016196; IPR005829;						455
D7SQA7	541	0.273232	0	0	-29.5912	-40.8496	1.05989e-168	Whole genome shotgun sequence of line PN40024, scaffold_52.assembly12x (Fragment)	VIT_00029213001	Vitis vinifera (Grape)	GO:0010181; GO:0005506; GO:0055114; GO:0016491	FMN binding; iron ion binding; oxidation-reduction process; oxidoreductase activity		IPR003097; IPR017927; IPR001094; IPR008254; IPR001709; IPR023173; IPR001433; IPR023208; IPR017938;					17721507;	660
Q9SFU1	143	0.231392	1113	1.80097	-9.66936	2.83335	3.12612e-168	60S ribosomal protein L13a-1	RPL13AA At3g07110 T1B9.24	Arabidopsis thaliana (Mouse-ear cress)	GO:0009507; GO:0022625; GO:0016020; GO:0005730; GO:0003735; GO:0006412	chloroplast; cytosolic large ribosomal subunit; membrane; nucleolus; structural constituent of ribosome; translation	Alternative splicing; Complete proteome; Ribonucleoprotein; Ribosomal protein	IPR005822; IPR023563; IPR023564; IPR005755;			Ribosomal protein L13P family		11130713; 14593172; 11598216	206
B9STR3	533	0.277604	0	0	-29.602	-40.8281	5.42666e-166	Endosomal P24A protein, putative	RCOM_0623320	Ricinus communis (Castor bean)	GO:0016021	integral to membrane		IPR004240;						640
B9SK95	529	0.489815	0	0	-29.6074	-40.8173	8.68265e-165	12-oxophytodienoate reductase opr, putative (EC 1.3.1.42)	RCOM_1029600	Ricinus communis (Castor bean)	GO:0016629; GO:0010181; GO:0055114	12-oxophytodienoate reductase activity; FMN binding; oxidation-reduction process	Oxidoreductase	IPR013785; IPR001155;	1.3.1.42					360
D7THY5	528	0.222222	0	0	-29.6088	-40.8145	1.73653e-164	Whole genome shotgun sequence of line PN40024, scaffold_7.assembly12x (Fragment)	VIT_00033305001	Vitis vinifera (Grape)	GO:0003824	catalytic activity		IPR013785; IPR017853; IPR008811;					17721507;	792
C0LSK7	98	0.0735736	965	0.724474	-10.0449	3.17266	4.71402e-164	Rab GDP dissociation inhibitor	GDI	Nicotiana benthamiana	GO:0005093; GO:0015031; GO:0043087	Rab GDP-dissociation inhibitor activity; protein transport; regulation of GTPase activity		IPR018203; IPR000806;						444
O24329	0	0	581	0.532051	-29.6033	40.8255	2.5024e-163	Putative uncharacterized protein	RCOM_0925040	Ricinus communis (Castor bean)				IPR006946;						364
Q45QI7	0	0	574	0.831884	-29.612	40.808	3.0857e-161	Chalcone--flavonone isomerase (Chalcone isomerase) (EC 5.5.1.6)	CHI	Camellia sinensis (Tea)	GO:0042398; GO:0045430; GO:0009813	cellular modified amino acid biosynthetic process; chalcone isomerase activity; flavonoid biosynthetic process	Flavonoid biosynthesis; Isomerase	IPR016087; IPR016088; IPR003466;	5.5.1.6		Chalcone isomerase family			230
A5BSF5	610	0.385832	23	0.0145478	-11.4213	-4.85612	8.80384e-161	Putative uncharacterized protein	VITISV_010700	Vitis vinifera (Grape)	GO:0005622; GO:0003676; GO:0008270	intracellular; nucleic acid binding; zinc ion binding		IPR007087; IPR015880; IPR013087;						527
Q6RH27	515	0.570321	0	0	-29.6268	-40.7786	1.42257e-160	NAC domain protein (NAC domain protein 1)	SlNAC1	Solanum lycopersicum (Tomato) (Lycopersicon esculentum)	GO:0003677	DNA binding		IPR003441;					15608335; 17210988;	301
D3JZ18	24	0.0212202	698	0.617153	-11.2934	4.7351	3.6525e-160	O-methyltransferase-like protein	OMT1	Prunus mume (Japanese flowering apricot)	GO:0008171; GO:0046983	O-methyltransferase activity; protein dimerization activity	Methyltransferase; Transferase	IPR016461; IPR001077; IPR012967; IPR011991;						377
Q8HS55	0	0	570	0.403397	-29.6171	40.7979	4.83189e-160	Photosystem II CP47 chlorophyll apoprotein (Fragment)	psbB	Arabidopsis thaliana (Mouse-ear cress)	GO:0016168; GO:0009535; GO:0016021; GO:0009767; GO:0009523; GO:0018298; GO:0006810	chlorophyll binding; chloroplast thylakoid membrane; integral to membrane; photosynthetic electron transport chain; photosystem II; protein-chromophore linkage; transport	Chlorophyll; Chloroplast; Chromophore; Electron transport; Membrane; Photosynthesis; Photosystem II; Plastid; Thylakoid; Transmembrane; Transmembrane helix; Transport	IPR000932; IPR017486;			PsbB/psbC family, PsbB subfamily			471
D7SH34	0	0	564	0.696296	-29.6247	40.7827	1.50479e-158	Whole genome shotgun sequence of line PN40024, scaffold_0.assembly12x (Fragment)	VIT_00008595001	Vitis vinifera (Grape)	GO:0008643; GO:0016021	carbohydrate transport; integral to membrane	Cell membrane; Membrane; Repeat; Sugar transport; Transmembrane; Transmembrane helix; Transport	IPR004316;					17721507;	270
D7T4X3	814	0.712161	99	0.0866142	-10.1603	-3.16655	3.01455e-154	Whole genome shotgun sequence of line PN40024, scaffold_118.assembly12x (Fragment)	VIT_00012842001	Vitis vinifera (Grape)	GO:0055114; GO:0016491	oxidation-reduction process; oxidoreductase activity	Iron; Oxidoreductase	IPR005123;			Iron/ascorbate-dependent oxidoreductase family		17721507;	381
A1X877	557	0.209084	16	0.00600601	-11.7486	-5.24855	1.25811e-152	NRC1		Solanum lycopersicum (Tomato) (Lycopersicon esculentum)	GO:0005524; GO:0006915; GO:0006952	ATP binding; apoptosis; defense response		IPR000767; IPR002182;						888
B9RH84	26	0.0138889	671	0.35844	-11.2641	4.56271	9.13114e-151	Phosphatidylinositol transporter, putative	RCOM_1448110	Ricinus communis (Castor bean)	GO:0005622; GO:0005215	intracellular; transporter activity		IPR001071; IPR001251; IPR008273; IPR011074;		CRAL-TRIO domain (1)				624
Q2PHF8	0	0	526	0.296171	-29.675	40.682	1.67823e-147	Carotenoid cleavage dioxygenase 1	LsCCD1	Lactuca sativa (Garden lettuce)	GO:0016702	oxidoreductase activity, acting on single donors with incorporation of molecular oxygen, incorporation of two atoms of oxygen	Dioxygenase; Oxidoreductase	IPR004294;					18184730	592
A5B239	28	0.0277778	658	0.652778	-11.2248	4.42757	4.00635e-145	Putative uncharacterized protein	VITISV_032629	Vitis vinifera (Grape)	GO:0016787	hydrolase activity		IPR013094; IPR002168;						336
D7T6Y2	465	0.30572	0	0	-29.7004	-40.6312	6.40667e-145	Whole genome shotgun sequence of line PN40024, scaffold_20.assembly12x (Fragment)	VIT_00017976001	Vitis vinifera (Grape)				IPR005380;					17721507;	507
B9S255	494	0.656042	9	0.0119522	-12.2503	-5.90546	2.8147e-144	Putative uncharacterized protein	RCOM_1327780	Ricinus communis (Castor bean)				IPR006734;						251
D7TMK8	0	0	515	0.356155	-29.6903	40.6516	3.22063e-144	Whole genome shotgun sequence of line PN40024, scaffold_19.assembly12x (Fragment)	VIT_00016422001	Vitis vinifera (Grape)	GO:0016758	transferase activity, transferring hexosyl groups		IPR002213;					17721507;	482
B9RBR2	423	0.193151	1628	0.743379	-8.61272	1.81735	7.18339e-144	Primary amine oxidase	RCOM_1679960	Ricinus communis (Castor bean)	GO:0009308; GO:0005507; GO:0055114; GO:0008131; GO:0048038	amine metabolic process; copper ion binding; oxidation-reduction process; primary amine oxidase activity; quinone binding	Copper; Metal-binding; Oxidoreductase; TPQ	IPR000269; IPR015798; IPR016182; IPR015800; IPR015801; IPR015802;			Copper/topaquinone oxidase family			730
B9SJN1	497	0.235992	10	0.00474834	-12.1699	-5.76219	1.57263e-143	Transcription factor hy5, putative	RCOM_1105770	Ricinus communis (Castor bean)	GO:0005634; GO:0046983; GO:0006355; GO:0043565; GO:0003700	nucleus; protein dimerization activity; regulation of transcription, DNA-dependent; sequence-specific DNA binding; sequence-specific DNA binding transcription factor activity	DNA-binding; Nucleus	IPR011616; IPR004827;		BZIP domain (1)	BZIP family			702
Q9AXR6	454	0.248904	0	0	-29.7177	-40.5967	1.31208e-141	ATP:citrate lyase		Capsicum annuum (Bell pepper)	GO:0003878; GO:0005488; GO:0044262; GO:0016829; GO:0004775	ATP citrate synthase activity; binding; cellular carbohydrate metabolic process; lyase activity; succinate-CoA ligase (ADP-forming) activity	Lyase	IPR017440; IPR016142; IPR016143; IPR002020; IPR016141; IPR005811; IPR016040; IPR016102;					11271173;	608
A5B7F7	450	0.319829	0	0	-29.7241	-40.5839	2.09934e-140	Putative uncharacterized protein	VITISV_036779	Vitis vinifera (Grape)	GO:0030259; GO:0016758	lipid glycosylation; transferase activity, transferring hexosyl groups	Glycosyltransferase; Transferase	IPR004276; IPR002213;			UDP-glycosyltransferase family			469
B9SML0	436	0.21499	0	0	-29.7469	-40.5383	6.87911e-136	Lyase, putative	RCOM_0231080	Ricinus communis (Castor bean)	GO:0030246; GO:0005975; GO:0016829	carbohydrate binding; carbohydrate metabolic process; lyase activity	Lyase	IPR013784; IPR008979; IPR011013; IPR010325;						676
Q4H433	132	0.131343	936	0.931343	-9.85204	2.69895	8.52773e-135	Hsr203J	hsr203J	Solanum tuberosum (Potato)				IPR013094;						335
Q7XE16	429	0.17698	0	0	-29.7586	-40.515	8.80525e-134	Cell division cycle protein 48, putative, expressed	LOC_Os10g30580 OsJ_31677	Oryza sativa subsp. japonica (Rice)	GO:0005524; GO:0051301; GO:0017111	ATP binding; cell division; nucleoside-triphosphatase activity	ATP-binding; Cell cycle; Cell division; Nucleotide-binding	IPR009010; IPR003593; IPR005938; IPR003959; IPR003960; IPR003338; IPR004201;			AAA ATPase family		15685292;	808
D7TFE6	428	0.357561	0	0	-29.7602	-40.5116	1.76105e-133	Whole genome shotgun sequence of line PN40024, scaffold_87.assembly12x (Fragment)	VIT_00036914001	Vitis vinifera (Grape)				IPR004963;					17721507;	399
D7SXK0	0	0	476	0.587654	-29.7471	40.5379	6.99077e-133	Whole genome shotgun sequence of line PN40024, scaffold_108.assembly12x (Fragment)	VIT_00011511001	Vitis vinifera (Grape)	GO:0003989; GO:0009317; GO:0009374; GO:0006633	acetyl-CoA carboxylase activity; acetyl-CoA carboxylase complex; biotin binding; fatty acid biosynthetic process	Biotin	IPR001249; IPR001882; IPR000089; IPR011053;					17721507;	270
A5BKB8	31	0.0297791	621	0.596542	-11.1931	4.19723	2.81035e-132	Putative uncharacterized protein	VITISV_001840	Vitis vinifera (Grape)										347
O04066	0	0	473	1.75185	-29.7516	40.5288	5.48484e-132	Acyl-CoA-binding protein (ACBP)		Ricinus communis (Castor bean)	GO:0000062; GO:0006810	fatty-acyl-CoA binding; transport	Lipid-binding; Transport	IPR022408; IPR000582; IPR014352;		ACB (acyl-CoA-binding) domain (1)	ACBP family			90
D2WK25	331	0.229861	1371	0.952083	-8.91357	1.92331	3.41614e-131	UDP-D-glucose dehydrogenase	UGD3	Gossypium hirsutum (Upland cotton) (Gossypium mexicanum)	GO:0051287; GO:0055114; GO:0016616	NAD binding; oxidation-reduction process; oxidoreductase activity, acting on the CH-OH group of donors, NAD or NADP as acceptor		IPR008927; IPR021157; IPR016040; IPR017476; IPR014027; IPR014026; IPR001732;						480
Q40140	341	0.224638	1391	0.916337	-8.88165	1.90126	7.34579e-131	Aspartic protease		Solanum lycopersicum (Tomato) (Lycopersicon esculentum)	GO:0004190; GO:0006629; GO:0006508	aspartic-type endopeptidase activity; lipid metabolic process; proteolysis	Aspartyl protease; Hydrolase; Protease; Signal	IPR001461; IPR021109; IPR001969; IPR009007; IPR007856; IPR008138; IPR011001; IPR008139;			Peptidase A1 family		8843949	506
Q9SZM3	0	0	464	0.319559	-29.7655	40.5011	2.64696e-129	Calcium-dependent protein kinase 26 (EC 2.7.11.1)	CPK26 At4g38230 F20D10.350	Arabidopsis thaliana (Mouse-ear cress)	GO:0005524; GO:0005509; GO:0006468; GO:0004674	ATP binding; calcium ion binding; protein phosphorylation; protein serine/threonine kinase activity	ATP-binding; Alternative splicing; Calcium; Complete proteome; Kinase; Nucleotide-binding; Phosphoprotein; Repeat; Serine/threonine-protein kinase; Transferase	IPR018248; IPR011992; IPR018247; IPR018249; IPR002048; IPR011009; IPR000719; IPR017441; IPR017442; IPR008271; IPR002290;	2.7.11.1	EF-hand domains (4); Protein kinase domain (1)	Protein kinase superfamily, Ser/Thr protein kinase family, CDPK subfamily		10617198; 14993207; 12068094; 12805596	484
D7TL32	0	0	456	0.283582	-29.778	40.476	4.3494e-129	Whole genome shotgun sequence of line PN40024, scaffold_56.assembly12x (Fragment)	VIT_00029934001	Vitis vinifera (Grape)	GO:0015297; GO:0015238; GO:0016020	antiporter activity; drug transmembrane transporter activity; membrane		IPR002528;					17721507;	536
A5BDC8	413	0.382407	0	0	-29.786	-40.4601	5.77061e-129	Putative uncharacterized protein	VITISV_008114	Vitis vinifera (Grape)	GO:0016021; GO:0005385	integral to membrane; zinc ion transmembrane transporter activity		IPR003689; IPR004698;						360
B9SL31	411	0.24552	0	0	-29.7895	-40.4531	2.30825e-128	Transcription factor, putative	RCOM_0849600	Ricinus communis (Castor bean)	GO:0043565; GO:0003700	sequence-specific DNA binding; sequence-specific DNA binding transcription factor activity		IPR003657;						558
A5B093	0	0	460	0.200961	-29.7717	40.4886	4.12369e-128	Putative uncharacterized protein	VITISV_034533	Vitis vinifera (Grape)	GO:0042802; GO:0043086; GO:0006508; GO:0004252	identical protein binding; negative regulation of catalytic activity; proteolysis; serine-type endopeptidase activity		IPR000209; IPR022398; IPR015500; IPR010259;						763
Q9SRN0	64	0.102073	714	1.13876	-10.5695	3.35276	8.22204e-128	At3g11660 (Harpin-induced protein-like) (NDR1/HIN1-Like protein 1) (T19F11.6 protein)	NHL1 At3g11660 T19F11.6	Arabidopsis thaliana (Mouse-ear cress)	GO:0051607	defense response to virus	Complete proteome	IPR004864;					11130713; 12093376;	209
Q40345	0	0	449	0.345651	-29.7892	40.4537	2.70897e-127	Isocitrate dehydrogenase [NADP], chloroplastic (IDH) (EC 1.1.1.42) (IDP) (NADP(+)-specific ICDH) (Oxalosuccinate decarboxylase) (Fragment)		Medicago sativa (Alfalfa)	GO:0051287; GO:0009507; GO:0006097; GO:0004450; GO:0006102; GO:0000287; GO:0006099	NAD binding; chloroplast; glyoxylate cycle; isocitrate dehydrogenase (NADP+) activity; isocitrate metabolic process; magnesium ion binding; tricarboxylic acid cycle	Chloroplast; Glyoxylate bypass; Magnesium; Manganese; Metal-binding; NADP; Oxidoreductase; Plastid; Transit peptide; Tricarboxylic acid cycle	IPR019818; IPR001804; IPR004790;	1.1.1.42		Isocitrate and isopropylmalate dehydrogenases family		1281435	433
B9RYA3	24	0.0134228	573	0.32047	-11.4357	4.45041	3.12755e-127	D-3-phosphoglycerate dehydrogenase, putative (EC 1.1.1.95)	RCOM_0811570	Ricinus communis (Castor bean)	GO:0006564; GO:0051287; GO:0016597; GO:0055114; GO:0004617	L-serine biosynthetic process; NAD binding; amino acid binding; oxidation-reduction process; phosphoglycerate dehydrogenase activity	Oxidoreductase	IPR002912; IPR006236; IPR006139; IPR006140; IPR016040;	1.1.1.95		D-isomer specific 2-hydroxyacid dehydrogenase family			596
A5C762	412	0.376256	4	0.00365297	-12.9662	-6.81352	2.46982e-126	Putative uncharacterized protein	VITISV_027452	Vitis vinifera (Grape)	GO:0055114; GO:0016491	oxidation-reduction process; oxidoreductase activity	Iron; Oxidoreductase	IPR005123;			Iron/ascorbate-dependent oxidoreductase family			365
B9SRT5	399	0.0961678	0	0	-29.8109	-40.4104	1.89091e-124	Phospholipid-transporting atpase, putative (EC 3.6.3.1)	RCOM_1058020	Ricinus communis (Castor bean)	GO:0005524; GO:0006754; GO:0015662; GO:0016021; GO:0000287; GO:0004012	ATP binding; ATP biosynthetic process; ATPase activity, coupled to transmembrane movement of ions, phosphorylative mechanism; integral to membrane; magnesium ion binding; phospholipid-translocating ATPase activity	ATP-binding; Hydrolase; Magnesium; Membrane; Nucleotide-binding; Transmembrane; Transmembrane helix	IPR023306; IPR008250; IPR023300; IPR023299; IPR001757; IPR018303; IPR006539; IPR005834; IPR023214;	3.6.3.1					1383
O24370	0	0	435	0.16129	-29.8121	40.408	4.1595e-123	Lipoxygenase (EC 1.13.11.12)		Solanum tuberosum (Potato)	GO:0005506; GO:0016165; GO:0055114; GO:0031408	iron ion binding; lipoxygenase activity; oxidation-reduction process; oxylipin biosynthetic process	Dioxygenase; Fatty acid biosynthesis; Iron; Lipid synthesis; Metal-binding; Oxidoreductase; Oxylipin biosynthesis	IPR008976; IPR000907; IPR013819; IPR020834; IPR020833; IPR001024; IPR001246;	1.13.11.12	PLAT domain (1); Lipoxygenase domain (1)	Lipoxygenase family		8702864;	899
D7SLN3	428	0.211358	9	0.00444444	-12.3537	-5.69856	3.02855e-122	Whole genome shotgun sequence of line PN40024, scaffold_4.assembly12x (Fragment)	VIT_00025494001	Vitis vinifera (Grape)				IPR007275;					17721507;	675
B9SWQ3	488	0.265795	28	0.0152505	-11.4404	-4.2504	2.36765e-119	Serine/threonine protein kinase, putative (EC 2.7.11.1)	RCOM_1146390	Ricinus communis (Castor bean)	GO:0005524; GO:0006468; GO:0004674	ATP binding; protein phosphorylation; protein serine/threonine kinase activity	Kinase; Serine/threonine-protein kinase; Transferase	IPR011009; IPR000719; IPR017442; IPR008271; IPR002290;	2.7.11.1					612
E0CQ80	0	0	422	0.171964	-29.8339	40.3642	3.20196e-119	Whole genome shotgun sequence of line PN40024, scaffold_1.assembly12x (Fragment)	VIT_00009931001	Vitis vinifera (Grape)	GO:0005524; GO:0005737; GO:0006457; GO:0006950; GO:0051082	ATP binding; cytoplasm; protein folding; response to stress; unfolded protein binding		IPR003594; IPR019805; IPR001404; IPR020575; IPR020568;					17721507;	818
Q8LAH7	381	0.341398	0	0	-29.8442	-40.3438	4.95692e-119	12-oxophytodienoate reductase 1 (EC 1.3.1.42) (12-oxophytodienoate-10,11-reductase 1) (AtOPR1) (OPDA-reductase 1) (FS-AT-I)	OPR1 At1g76680 F28O16.5	Arabidopsis thaliana (Mouse-ear cress)	GO:0016629; GO:0010181; GO:0005737; GO:0055114; GO:0031408; GO:0046686; GO:0009751; GO:0009611	12-oxophytodienoate reductase activity; FMN binding; cytoplasm; oxidation-reduction process; oxylipin biosynthetic process; response to cadmium ion; response to salicylic acid stimulus; response to wounding	3D-structure; Alternative splicing; Complete proteome; Cytoplasm; FMN; Fatty acid biosynthesis; Flavoprotein; Lipid synthesis; NADP; Oxidoreductase; Oxylipin biosynthesis	IPR013785; IPR001155;	1.3.1.42		NADH:flavin oxidoreductase/NADH oxidase family		9346960; 10333582; 11130712; 14593172; 10872231; 11725945; 12445129;	372
D7UDD0	0	0	421	0.820663	-29.8357	40.3608	6.37283e-119	Whole genome shotgun sequence of line PN40024, scaffold_122.assembly12x (Fragment)	VIT_00013404001	Vitis vinifera (Grape)									17721507;	171
P46257	0	0	414	0.384401	-29.8477	40.3366	3.96026e-117	Fructose-bisphosphate aldolase, cytoplasmic isozyme 2 (EC 4.1.2.13)		Pisum sativum (Garden pea)	GO:0005737; GO:0004332; GO:0006096	cytoplasm; fructose-bisphosphate aldolase activity; glycolysis	Cytoplasm; Glycolysis; Lyase; Schiff base	IPR000741; IPR013785;	4.1.2.13		Class I fructose-bisphosphate aldolase family			359
B9RJM7	374	0.394515	0	0	-29.8575	-40.317	1.26897e-116	Putative uncharacterized protein	RCOM_1036590	Ricinus communis (Castor bean)				IPR006766;						316
E0CR69	0	0	412	0.197035	-29.8512	40.3296	1.56848e-116	Whole genome shotgun sequence of line PN40024, scaffold_1.assembly12x (Fragment)	VIT_00008872001	Vitis vinifera (Grape)	GO:0003824	catalytic activity		IPR020845; IPR000873;					17721507;	697
B9SM03	373	0.296738	0	0	-29.8595	-40.3132	2.53794e-116	Putative uncharacterized protein	RCOM_1311110	Ricinus communis (Castor bean)				IPR008507;						419
B9SSS3	365	0.283605	0	0	-29.8751	-40.2819	6.49713e-114	Putative uncharacterized protein	RCOM_0046620	Ricinus communis (Castor bean)				IPR000008; IPR008973;						429
A9PCV7	378	0.498024	5	0.00658762	-12.8673	-6.36733	7.67549e-114	Putative uncharacterized protein		Populus trichocarpa (Western balsam poplar) (Populus balsamifera subsp. trichocarpa)				IPR006461;					18230180	253
D7SS09	397	0.365562	9	0.00828729	-12.408	-5.59009	8.3257e-113	Whole genome shotgun sequence of line PN40024, scaffold_54.assembly12x (Fragment)	VIT_00029549001	Vitis vinifera (Grape)	GO:0016788; GO:0006629	hydrolase activity, acting on ester bonds; lipid metabolic process		IPR001087;					17721507;	362
B9T0K9	386	0.35348	7	0.00641026	-12.6095	-5.91212	1.05881e-112	Plasminogen activator inhibitor 1 RNA-binding protein, putative	RCOM_0192250	Ricinus communis (Castor bean)				IPR006861; IPR019084;						364
P13983	0	0	398	0.213978	-29.8762	40.2798	2.39414e-112	Extensin (Cell wall hydroxyproline-rich glycoprotein)	HRGPNT3	Nicotiana tabacum (Common tobacco)	GO:0007047; GO:0009530	cellular cell wall organization; primary cell wall	Cell wall; Cell wall biogenesis/degradation; Glycoprotein; Hydroxylation; Repeat; Secreted; Signal						2612909	620
D7TB67	105	0.128205	764	0.932845	-10.1636	2.73616	2.83658e-112	Whole genome shotgun sequence of line PN40024, scaffold_16.assembly12x (Fragment)	VIT_00015191001	Vitis vinifera (Grape)				IPR014940;					17721507;	273
D7U9B1	9	0.00138696	450	0.0693481	-12.3176	5.51684	3.3275e-112	Whole genome shotgun sequence of line PN40024, scaffold_41.assembly12x (Fragment)	VIT_00026059001	Vitis vinifera (Grape)	GO:0016021; GO:0006857; GO:0005215	integral to membrane; oligopeptide transport; transporter activity	Membrane; Transmembrane; Transport	IPR016196; IPR000109; IPR018456;			PTR2/POT transporter (TC 2.A.17) family		17721507;	2163
Q9C668	358	0.249651	0	0	-29.8891	-40.254	8.31633e-112	Putative uncharacterized protein F28B23.10	At1g26240 F28B23.10	Arabidopsis thaliana (Mouse-ear cress)	GO:0009664; GO:0005199	plant-type cell wall organization; structural constituent of cell wall	Complete proteome	IPR006706;					11130712	478
B9SN49	0	0	396	0.656716	-29.8798	40.2725	9.4782e-112	Putative uncharacterized protein	RCOM_0312840	Ricinus communis (Castor bean)				IPR004895;						201
B9SIK7	0	0	392	0.105975	-29.8871	40.2578	1.48529e-110	Splicing factor 3B subunit, putative	RCOM_0821880	Ricinus communis (Castor bean)	GO:0005488	binding		IPR011989; IPR016024; IPR000357; IPR021133; IPR015016;						1233
D7SIH4	348	0.110161	0	0	-29.9095	-40.2131	8.51592e-109	Whole genome shotgun sequence of line PN40024, scaffold_0.assembly12x (Fragment)	VIT_00008073001	Vitis vinifera (Grape)	GO:0016020; GO:0006857; GO:0005215	membrane; oligopeptide transport; transporter activity		IPR016196; IPR000109;					17721507;	1053
D2D308	0	0	386	0.378431	-29.8983	40.2356	9.20994e-109	Glyceraldehyde-3-phosphate dehydrogenase		Gossypium hirsutum (Upland cotton) (Gossypium mexicanum)	GO:0051287; GO:0006006; GO:0004365; GO:0055114	NAD binding; glucose metabolic process; glyceraldehyde-3-phosphate dehydrogenase (phosphorylating) activity; oxidation-reduction process	Oxidoreductase	IPR020831; IPR020830; IPR020829; IPR020828; IPR006424; IPR016040;			Glyceraldehyde-3-phosphate dehydrogenase family			340
A5B6A9	7	0.00980392	426	0.596639	-12.5384	5.80034	4.29559e-108	Putative uncharacterized protein	VITISV_036844	Vitis vinifera (Grape)	GO:0003824	catalytic activity		IPR001753;						238
D7U461	343	0.318477	0	0	-29.9199	-40.1922	5.45019e-107	Whole genome shotgun sequence of line PN40024, scaffold_44.assembly12x (Fragment)	VIT_00026631001	Vitis vinifera (Grape)	GO:0055114; GO:0016491; GO:0008270	oxidation-reduction process; oxidoreductase activity; zinc ion binding	Metal-binding; Oxidoreductase; Zinc	IPR013149; IPR013154; IPR002085; IPR002328; IPR011032; IPR016040;					17721507;	359
Q9LJI5	521	0.494777	53	0.0503324	-10.9329	-3.42424	6.19738e-107	V-type proton ATPase subunit d1 (V-ATPase subunit d1) (Vacuolar H(+)-ATPase subunit d isoform 1) (Vacuolar proton pump subunit d1)	VHA-D1 At3g28710 MZN14.21	Arabidopsis thaliana (Mouse-ear cress)	GO:0015986; GO:0015078; GO:0000325; GO:0005886; GO:0033179; GO:0005774	ATP synthesis coupled proton transport; hydrogen ion transmembrane transporter activity; plant-type vacuole; plasma membrane; proton-transporting V-type ATPase, V0 domain; vacuolar membrane	Complete proteome; Hydrogen ion transport; Ion transport; Membrane; Transport; Vacuole	IPR016727; IPR002843;			V-ATPase V0D/AC39 subunit family		10819329; 14593172; 11950611	351
B9MWS3	0	0	377	0.196661	-29.9153	40.2016	2.25861e-106	Predicted protein	POPTRDRAFT_592757	Populus trichocarpa (Western balsam poplar) (Populus balsamifera subsp. trichocarpa)	GO:0016021	integral to membrane		IPR004240;					16973872;	639
B9SPE5	5	0.00217581	409	0.177981	-12.8105	6.22701	8.10909e-106	Carboxyl-tansferase, subunit of Het-ACCase (EC 6.4.1.2)	RCOM_0085190	Ricinus communis (Castor bean)	GO:0003989; GO:0009317; GO:0006633	acetyl-CoA carboxylase activity; acetyl-CoA carboxylase complex; fatty acid biosynthetic process	Ligase	IPR001095; IPR011763;	6.4.1.2					766
A7ISD3	0	0	374	0.262456	-29.921	40.19	1.77759e-105	1,6-rhamnosyltransferase		Citrus sinensis (Sweet orange)	GO:0016758	transferase activity, transferring hexosyl groups	Glycosyltransferase; Transferase	IPR002213;			UDP-glycosyltransferase family			475
D7TAP7	0	0	374	0.377778	-29.921	40.19	1.77759e-105	Whole genome shotgun sequence of line PN40024, scaffold_10.assembly12x (Fragment)	VIT_00010352001	Vitis vinifera (Grape)	GO:0004316; GO:0051287; GO:0006633; GO:0055114	3-oxoacyl-[acyl-carrier-protein] reductase activity; NAD binding; fatty acid biosynthetic process; oxidation-reduction process	Oxidoreductase	IPR011284; IPR002198; IPR002347; IPR016040; IPR020904;			Short-chain dehydrogenases/reductases (SDR) family		17721507;	330
D7U4L4	12	0.0064	436	0.232533	-12.1328	5.0562	7.34221e-105	Whole genome shotgun sequence of line PN40024, scaffold_38.assembly12x (Fragment)	VIT_00023815001	Vitis vinifera (Grape)	GO:0005622; GO:0005215	intracellular; transporter activity		IPR001071; IPR001251; IPR008273; IPR011074;		CRAL-TRIO domain (1)			17721507;	625
D7SLI2	334	0.413879	0	0	-29.9391	-40.1539	2.7905e-104	Whole genome shotgun sequence of line PN40024, scaffold_4.assembly12x (Fragment)	VIT_00025432001	Vitis vinifera (Grape)	GO:0003676; GO:0000166	nucleic acid binding; nucleotide binding		IPR012677; IPR000504;					17721507;	269
D7UDD8	0	0	368	0.185297	-29.9327	40.1667	1.10061e-103	Whole genome shotgun sequence of line PN40024, scaffold_122.assembly12x (Fragment)	VIT_00013414001	Vitis vinifera (Grape)	GO:0016021; GO:0022891	integral to membrane; substrate-specific transmembrane transporter activity	Membrane; Transmembrane; Transmembrane helix; Transport	IPR020846; IPR016196; IPR005828; IPR003663; IPR005829;			Major facilitator superfamily, Sugar transporter (TC 2.A.1.1) family		17721507;	662
A5BN72	354	0.113571	7	0.00224575	-12.6719	-5.78727	6.45964e-103	Putative uncharacterized protein	VITISV_024967	Vitis vinifera (Grape)	GO:0003723	RNA binding	Repeat	IPR011989; IPR016024; IPR012940; IPR001313;						1039
A5B880	326	0.225918	0	0	-29.9566	-40.1189	7.14367e-102	Putative uncharacterized protein (Whole genome shotgun sequence of line PN40024, scaffold_1.assembly12x)	VITISV_005276 VIT_00008820001	Vitis vinifera (Grape)	GO:0016021	integral to membrane	Membrane; Transmembrane; Transmembrane helix	IPR013057;					17721507;	481
D7U9B7	0	0	360	0.114723	-29.9486	40.135	2.69357e-101	Whole genome shotgun sequence of line PN40024, scaffold_41.assembly12x (Fragment)	VIT_00026067001	Vitis vinifera (Grape)	GO:0016021; GO:0006857; GO:0005215	integral to membrane; oligopeptide transport; transporter activity	Membrane; Transmembrane; Transport	IPR016196; IPR000109; IPR018456;			PTR2/POT transporter (TC 2.A.17) family		17721507;	1046
A5C8X4	8	0.00359389	406	0.18239	-12.4767	5.53832	5.08829e-101	Putative uncharacterized protein	VITISV_031573	Vitis vinifera (Grape)	GO:0003824	catalytic activity		IPR013785; IPR017853; IPR008811;						742
Q9XJ32	323	0.193645	0	0	-29.9633	-40.1055	5.71494e-101	Vetispiradiene synthase 1 (EC 4.2.3.21)	PVS1	Solanum tuberosum (Potato)	GO:0005737; GO:0000287; GO:0034003	cytoplasm; magnesium ion binding; vetispiradiene synthase activity	Cytoplasm; Lyase; Magnesium; Metal-binding	IPR001906; IPR005630; IPR008930; IPR008949;	4.2.3.21		Terpene synthase family, Tpsa subfamily		10588069	556
B9RI76	322	0.298979	0	0	-29.9655	-40.1011	1.14299e-100	Oxidoreductase, putative	RCOM_1576910	Ricinus communis (Castor bean)	GO:0005488; GO:0055114; GO:0016491	binding; oxidation-reduction process; oxidoreductase activity		IPR016040; IPR000683; IPR004104;						359
B1PK08	658	0.616105	122	0.114232	-10.1631	-2.55823	3.22886e-100	Putative polygalacturonase (Fragment)		Olea europaea (Common olive)	GO:0005975; GO:0007047; GO:0004650	carbohydrate metabolic process; cellular cell wall organization; polygalacturonase activity	Cell wall biogenesis/degradation; Glycosidase; Hydrolase	IPR000743; IPR006626; IPR012334; IPR011050;						356
D2D2Z9	0	0	356	0.377919	-29.9566	40.1189	4.21219e-100	Annexin		Gossypium hirsutum (Upland cotton) (Gossypium mexicanum)	GO:0005509; GO:0005544	calcium ion binding; calcium-dependent phospholipid binding	Annexin; Calcium; Calcium/phospholipid-binding; Repeat	IPR001464; IPR009118; IPR018502; IPR018252;		Annexin repeats (4)	Annexin family			314
D7TZN5	6	0.003663	393	0.239927	-12.7077	5.9064	4.2569e-100	Whole genome shotgun sequence of line PN40024, scaffold_2.assembly12x (Fragment)	VIT_00016710001	Vitis vinifera (Grape)	GO:0006633; GO:0016747	fatty acid biosynthetic process; transferase activity, transferring acyl groups other than amino-acyl groups	Transferase	IPR017568; IPR000794; IPR018201; IPR014031; IPR014030; IPR016039; IPR016038;					17721507;	546
B9T3B0	320	0.17316	0	0	-29.97	-40.0921	4.57195e-100	Protein binding protein, putative	RCOM_0392160	Ricinus communis (Castor bean)	GO:0000145; GO:0006887	exocyst; exocytosis		IPR016159; IPR004140;						616
B9SIK0	0	0	354	0.350148	-29.9607	40.1107	1.66554e-99	2-oxoglutarate/malate translocator, chloroplast, putative	RCOM_0821410	Ricinus communis (Castor bean)	GO:0016020; GO:0006814; GO:0055085; GO:0005215	membrane; sodium ion transport; transmembrane transport; transporter activity		IPR001898;						337
B9SRX1	317	0.7657	0	0	-29.9768	-40.0785	3.65756e-99	Iron-sulfur cluster assembly protein, putative	RCOM_0516930	Ricinus communis (Castor bean)	GO:0016226; GO:0051536; GO:0005198	iron-sulfur cluster assembly; iron-sulfur cluster binding; structural molecule activity		IPR000361; IPR016092; IPR017870;						138
B9R8E5	0	0	351	0.457031	-29.9668	40.0985	1.30939e-98	Alpha-expansin 11, putative	RCOM_1599330	Ricinus communis (Castor bean)	GO:0005576; GO:0016020; GO:0009664	extracellular region; membrane; plant-type cell wall organization	Membrane	IPR014733; IPR009009; IPR007118; IPR007117; IPR002963; IPR007112;		Expansin-like CBD domain (1); Expansin-like EG45 domain (1)	Expansin family			256
Q6RYA0	456	0.584615	40	0.0512821	-11.232	-3.63798	1.32301e-98	Salicylic acid-binding protein 2		Nicotiana tabacum (Common tobacco)			3D-structure	IPR000073;					14673096; 15668381	260
D5M8I6	480	0.216216	50	0.0225225	-11.034	-3.39005	3.46201e-98	Putative uncharacterized protein		Vitis vinifera (Grape)	GO:0003676; GO:0008270	nucleic acid binding; zinc ion binding	ANK repeat; Metal-binding; Repeat; Zinc	IPR002110; IPR020683; IPR000571;						740
B9RIA7	0	0	347	0.295068	-29.9751	40.0819	2.04638e-97	ADP,ATP carrier protein, putative	RCOM_1577420	Ricinus communis (Castor bean)	GO:0005488; GO:0016021; GO:0005743; GO:0055085; GO:0005215	binding; integral to membrane; mitochondrial inner membrane; transmembrane transport; transporter activity	Membrane; Repeat; Transmembrane; Transmembrane helix; Transport	IPR002113; IPR002067; IPR018108; IPR023395;			Mitochondrial carrier family			392
B9RZB4	312	0.19295	0	0	-29.9883	-40.0556	2.34084e-97	Sugar transporter, putative (EC 1.3.1.74)	RCOM_0937520	Ricinus communis (Castor bean)	GO:0032440; GO:0008643; GO:0016021; GO:0055114; GO:0022891	2-alkenal reductase activity; carbohydrate transport; integral to membrane; oxidation-reduction process; substrate-specific transmembrane transporter activity	Membrane; Oxidoreductase; Sugar transport; Transmembrane; Transmembrane helix; Transport	IPR020846; IPR016196; IPR005828; IPR003663; IPR005829;	1.3.1.74		Major facilitator superfamily, Sugar transporter (TC 2.A.1.1) family			539
B9S939	0	0	343	0.250182	-29.9835	40.0652	3.19728e-96	UDP-glucosyltransferase, putative (EC 2.4.1.115)	RCOM_1012210	Ricinus communis (Castor bean)	GO:0047213	anthocyanidin 3-O-glucosyltransferase activity	Glycosyltransferase; Transferase	IPR002213;	2.4.1.115		UDP-glycosyltransferase family			457
D7TL56	0	0	341	0.710417	-29.9877	40.0568	6.35638e-96	Whole genome shotgun sequence of line PN40024, scaffold_56.assembly12x (Fragment)	VIT_00029962001	Vitis vinifera (Grape)	GO:0031072; GO:0006457; GO:0051082	heat shock protein binding; protein folding; unfolded protein binding		IPR001305;					17721507;	160
Q9FMF7	0	0	335	0.198342	-30.0005	40.0311	3.92303e-94	2-oxoglutarate/malate translocator (At5g64290) (Putative 2-oxoglutarate/malate translocator) (Putative 2-oxoglutarate/malate translocator protein)	At5g64290	Arabidopsis thaliana (Mouse-ear cress)	GO:0009941; GO:0016020; GO:0009624; GO:0006814; GO:0055085; GO:0005215	chloroplast envelope; membrane; response to nematode; sodium ion transport; transmembrane transport; transporter activity	Complete proteome	IPR001898;					11130714;	563
A5B0Y3	0	0	333	0.36039	-30.0048	40.0225	1.5501e-93	Putative uncharacterized protein	VITISV_020491	Vitis vinifera (Grape)	GO:0030418; GO:0030410	nicotianamine biosynthetic process; nicotianamine synthase activity		IPR004298;						308
D7U1B4	0	0	333	0.268765	-30.0048	40.0225	1.5501e-93	Whole genome shotgun sequence of line PN40024, scaffold_37.assembly12x (Fragment)	VIT_00023607001	Vitis vinifera (Grape)	GO:0016021	integral to membrane		IPR004240;					17721507;	413
D7SSZ8	299	0.349708	0	0	-30.019	-39.9942	1.91761e-93	Whole genome shotgun sequence of line PN40024, scaffold_501.assembly12x (Fragment)	VIT_00007190001	Vitis vinifera (Grape)	GO:0016998; GO:0006032; GO:0004568	cell wall macromolecule catabolic process; chitin catabolic process; chitinase activity		IPR016283; IPR000726; IPR023346;					17721507;	285
B9ST02	0	0	331	0.228433	-30.0091	40.0138	6.12445e-93	Dihydrolipoyllysine-residue acetyltransferase component of pyruvate dehydrogenase, putative (EC 2.3.1.168)	RCOM_0352880	Ricinus communis (Castor bean)	GO:0008415; GO:0043754	acyltransferase activity; dihydrolipoyllysine-residue (2-methylpropanoyl)transferase activity	Acyltransferase; Lipoyl; Pyruvate; Transferase	IPR003016; IPR001078; IPR000089; IPR023213; IPR004167; IPR011053;	2.3.1.168	Lipoyl-binding domain (1)	2-oxoacid dehydrogenase family			483
A5BR22	437	1.15608	41	0.108466	-11.2449	-3.54096	1.18048e-92	Putative uncharacterized protein	VITISV_005665	Vitis vinifera (Grape)										126
A5C1P9	0	0	330	0.353698	-30.0113	40.0095	1.21733e-92	Putative uncharacterized protein	VITISV_005689	Vitis vinifera (Grape)	GO:0046872; GO:0030001	metal ion binding; metal ion transport		IPR006121;						311
P57106	28	0.0281124	452	0.453815	-11.4956	3.8858	2.936e-92	Malate dehydrogenase, cytoplasmic 2 (EC 1.1.1.37)	At5g43330 MWF20.2	Arabidopsis thaliana (Mouse-ear cress)	GO:0030060; GO:0005488; GO:0005737; GO:0006096; GO:0006108; GO:0005886; GO:0006099	L-malate dehydrogenase activity; binding; cytoplasm; glycolysis; malate metabolic process; plasma membrane; tricarboxylic acid cycle	Complete proteome; Cytoplasm; NAD; Oxidoreductase; Tricarboxylic acid cycle	IPR001557; IPR022383; IPR001236; IPR015955; IPR001252; IPR011274; IPR010945; IPR016040;	1.1.1.37		LDH/MDH superfamily, MDH type 2 family		10718197; 14593172	332
B9T6W8	0	0	328	0.754023	-30.0157	40.0007	4.80911e-92	Transcription factor, putative	RCOM_0319570	Ricinus communis (Castor bean)										145
A0JQ67	294	0.563218	0	0	-30.0311	-39.9698	6.13637e-92	At1g32700		Arabidopsis thaliana (Mouse-ear cress)			Complete proteome	IPR006734;					11130712	174
B9R934	294	0.162791	0	0	-30.0311	-39.9698	6.13637e-92	Nitrate transporter, putative	RCOM_1513380	Ricinus communis (Castor bean)	GO:0016020; GO:0006857; GO:0005215	membrane; oligopeptide transport; transporter activity		IPR016196; IPR000109;						602
O48964	585	0.829787	105	0.148936	-10.3561	-2.60507	2.21862e-91	Isopentenyl-diphosphate Delta-isomerase I (EC 5.3.3.2) (Isopentenyl pyrophosphate isomerase I) (IPP isomerase I)	IPI1	Camptotheca acuminata (Happy tree)	GO:0015995; GO:0016787; GO:0004452; GO:0008299; GO:0046872; GO:0015979	chlorophyll biosynthetic process; hydrolase activity; isopentenyl-diphosphate delta-isomerase activity; isoprenoid biosynthetic process; metal ion binding; photosynthesis	Chlorophyll biosynthesis; Isomerase; Isoprene biosynthesis; Magnesium; Metal-binding; Photosynthesis	IPR011876; IPR000086; IPR015797;	5.3.3.2	Nudix hydrolase domain (1)	IPP isomerase type 1 family			235
D7TFA7	292	0.186106	0	0	-30.0361	-39.96	2.45455e-91	Whole genome shotgun sequence of line PN40024, scaffold_87.assembly12x (Fragment)	VIT_00036853001	Vitis vinifera (Grape)	GO:0005524; GO:0006468; GO:0004674	ATP binding; protein phosphorylation; protein serine/threonine kinase activity	ATP-binding; Kinase; Nucleotide-binding; Serine/threonine-protein kinase; Transferase	IPR002902; IPR011009; IPR000719; IPR017441; IPR001245; IPR008271;			Protein kinase superfamily		17721507;	523
D7TJH9	292	0.17412	0	0	-30.0361	-39.96	2.45455e-91	Whole genome shotgun sequence of line PN40024, scaffold_3.assembly12x (Fragment)	VIT_00021164001	Vitis vinifera (Grape)	GO:0005509; GO:0016021; GO:0055085	calcium ion binding; integral to membrane; transmembrane transport	Membrane; Transmembrane; Transmembrane helix	IPR011992; IPR018249; IPR002048; IPR004837;					17721507;	559
Q8LLM2	322	0.230824	7	0.00501792	-12.7403	-5.65058	2.54974e-91	AER		Nicotiana tabacum (Common tobacco)	GO:0016747	transferase activity, transferring acyl groups other than amino-acyl groups		IPR023213; IPR003480;						465
Q940X7	61	0.172316	554	1.56497	-10.7872	3.05599	3.55626e-91	RING-box protein 1a (At-Rbx1;1) (Protein RING of cullins 1) (RBX1-2) (RBX1a-At)	RBX1A ROC1 At5g20570 F7C8.160	Arabidopsis thaliana (Mouse-ear cress)	GO:0031463; GO:0019005; GO:0005737; GO:0005634; GO:0005515; GO:0016567; GO:0009733; GO:0008270	Cul3-RING ubiquitin ligase complex; SCF ubiquitin ligase complex; cytoplasm; nucleus; protein binding; protein ubiquitination; response to auxin stimulus; zinc ion binding	Alternative splicing; Complete proteome; Cytoplasm; Metal-binding; Nucleus; Ubl conjugation pathway; Zinc; Zinc-finger	IPR001841; IPR013083;		RING-type zinc finger (1)	RING-box family		11130714; 11910074; 14593172; 12215511; 12381738; 12682009; 16844902	118
B9SMM6	291	0.1562	0	0	-30.0385	-39.955	4.90909e-91	Lyase, putative	RCOM_0232040	Ricinus communis (Castor bean)	GO:0030246; GO:0005975; GO:0016829	carbohydrate binding; carbohydrate metabolic process; lyase activity	Lyase	IPR013784; IPR008979; IPR011013; IPR010325;						621
B9SMT3	290	0.285152	0	0	-30.041	-39.9501	9.81819e-91	Cinnamoyl-CoA reductase, putative (EC 1.1.1.219)	RCOM_0470860	Ricinus communis (Castor bean)	GO:0044237; GO:0050662; GO:0045552; GO:0055114	cellular metabolic process; coenzyme binding; dihydrokaempferol 4-reductase activity; oxidation-reduction process	Oxidoreductase	IPR001509; IPR016040;	1.1.1.219					339
D7SRG7	288	0.243655	0	0	-30.046	-39.9401	3.92727e-90	Whole genome shotgun sequence of line PN40024, scaffold_217.assembly12x (Fragment)	VIT_00003934001	Vitis vinifera (Grape)	GO:0004177; GO:0009987; GO:0008235; GO:0006508	aminopeptidase activity; cellular process; metalloexopeptidase activity; proteolysis		IPR004545; IPR001714; IPR000994; IPR011991;					17721507;	394
A0T3D3	369	0.227778	22	0.0135802	-11.816	-4.19506	5.9159e-90	PT1	PT1	Solanum melongena (Eggplant) (Aubergine)	GO:0005315; GO:0016021	inorganic phosphate transmembrane transporter activity; integral to membrane	Membrane; Transmembrane	IPR020846; IPR016196; IPR004738; IPR005828;					17286830	540
A5B9L0	332	0.219142	1144	0.755116	-9.04196	1.65781	8.44913e-90	Putative uncharacterized protein	VITISV_035274	Vitis vinifera (Grape)	GO:0009055; GO:0020037; GO:0004497; GO:0055114	electron carrier activity; heme binding; monooxygenase activity; oxidation-reduction process	Heme; Iron; Metal-binding; Monooxygenase; Oxidoreductase	IPR001128; IPR017972; IPR002401;			Cytochrome P450 family			505
D7TUJ9	234	0.227405	951	0.924198	-9.42758	1.89592	1.13784e-89	Whole genome shotgun sequence of line PN40024, scaffold_30.assembly12x (Fragment)	VIT_00021809001	Vitis vinifera (Grape)	GO:0055114; GO:0016491	oxidation-reduction process; oxidoreductase activity		IPR001395; IPR023210;					17721507;	343
Q9SI12	285	0.0953815	0	0	-30.0536	-39.925	3.14182e-89	Putative AAA-type ATPase	At2g18190	Arabidopsis thaliana (Mouse-ear cress)	GO:0005524; GO:0017111	ATP binding; nucleoside-triphosphatase activity	ATP-binding; Complete proteome; Nucleotide-binding	IPR003593; IPR003959; IPR003960;			AAA ATPase family		10617197	996
B9R730	284	0.242735	0	0	-30.0561	-39.9199	6.28364e-89	Putative uncharacterized protein	RCOM_1588080	Ricinus communis (Castor bean)	GO:0003824; GO:0044237; GO:0050662	catalytic activity; cellular metabolic process; coenzyme binding		IPR001509; IPR016040;						390
B9S5B2	318	0.80303	8	0.020202	-12.653	-5.4399	1.07279e-88	Iron-sulfur cluster assembly protein, putative	RCOM_0888720	Ricinus communis (Castor bean)	GO:0016226; GO:0051536; GO:0005198	iron-sulfur cluster assembly; iron-sulfur cluster binding; structural molecule activity		IPR000361; IPR016092; IPR017870;						132
B9SY31	326	0.429513	11	0.0144928	-12.4053	-5.01632	1.31093e-88	Protein binding protein, putative	RCOM_0067240	Ricinus communis (Castor bean)	GO:0008270	zinc ion binding	Metal-binding; Zinc; Zinc-finger	IPR018957; IPR001841; IPR013083; IPR017907;						253
O22712	282	0.251337	0	0	-30.0612	-39.9097	5.02691e-88	F8A5.26 protein	F8A5.26	Arabidopsis thaliana (Mouse-ear cress)	GO:0055114; GO:0016491	oxidation-reduction process; oxidoreductase activity	Complete proteome	IPR001395; IPR023210;					11130712	374
A5AWP1	280	0.207869	0	0	-30.0663	-39.8994	2.01076e-87	Putative uncharacterized protein	VITISV_004512	Vitis vinifera (Grape)	GO:0046907	intracellular transport		IPR015007; IPR011993; IPR000156;						449
A5BU43	330	0.138539	13	0.0054576	-12.276	-4.7929	3.08652e-87	Putative uncharacterized protein	VITISV_013807	Vitis vinifera (Grape)	GO:0016070; GO:0005488	RNA metabolic process; binding		IPR016024; IPR003891; IPR016021; IPR003890;						794
B9SBX7	312	0.277333	8	0.00711111	-12.6667	-5.41242	6.15526e-87	Putative uncharacterized protein	RCOM_0700320	Ricinus communis (Castor bean)				IPR006735; IPR019955;						375
D7UCJ9	313	0.20825	10	0.00665336	-12.5034	-5.09511	3.7858e-86	Whole genome shotgun sequence of line PN40024, scaffold_46.assembly12x (Fragment)	VIT_00027032001	Vitis vinifera (Grape)				IPR011705; IPR000210; IPR011333; IPR013069;		BTB (POZ) domain (1)			17721507;	501
A5AHQ3	273	0.182365	0	0	-30.0846	-39.8629	2.57378e-85	Putative uncharacterized protein	VITISV_010578	Vitis vinifera (Grape)	GO:0009055; GO:0020037; GO:0004497; GO:0055114	electron carrier activity; heme binding; monooxygenase activity; oxidation-reduction process	Heme; Iron; Metal-binding; Monooxygenase; Oxidoreductase	IPR001128; IPR017972; IPR002401;			Cytochrome P450 family			499
B9GZK9	465	0.401554	62	0.0535406	-10.9018	-3.03391	2.73759e-85	Predicted protein	POPTRDRAFT_646311	Populus trichocarpa (Western balsam poplar) (Populus balsamifera subsp. trichocarpa)				IPR000717;					16973872;	386
B9S209	182	0.105876	819	0.47644	-9.71666	2.04291	2.89405e-85	AMP dependent CoA ligase, putative (EC 1.13.12.7)	RCOM_1325310	Ricinus communis (Castor bean)	GO:0047077; GO:0016874; GO:0055114	Photinus-luciferin 4-monooxygenase (ATP-hydrolyzing) activity; ligase activity; oxidation-reduction process	Ligase; Oxidoreductase	IPR020845; IPR000873;	1.13.12.7					573
D7THF7	272	0.306306	0	0	-30.0872	-39.8576	5.14756e-85	Whole genome shotgun sequence of line PN40024, scaffold_7.assembly12x (Fragment)	VIT_00034068001	Vitis vinifera (Grape)				IPR021625; IPR013886;					17721507;	296
B9RDL4	271	0.190577	0	0	-30.0899	-39.8523	1.02951e-84	Glycogen synthase kinase-3 beta, putative (EC 2.7.11.26)	RCOM_1614250	Ricinus communis (Castor bean)	GO:0005524; GO:0006468; GO:0004674; GO:0050321	ATP binding; protein phosphorylation; protein serine/threonine kinase activity; tau-protein kinase activity	ATP-binding; Kinase; Nucleotide-binding; Transferase	IPR011009; IPR000719; IPR017441; IPR017442; IPR008271; IPR002290;	2.7.11.26					474
A5BEF7	16	0.0104371	376	0.245271	-12.0321	4.42757	3.54169e-84	Putative uncharacterized protein	VITISV_028823	Vitis vinifera (Grape)	GO:0009055; GO:0020037; GO:0004497; GO:0055114	electron carrier activity; heme binding; monooxygenase activity; oxidation-reduction process	Heme; Iron; Metal-binding; Monooxygenase; Oxidoreductase	IPR001128; IPR017972; IPR002401;			Cytochrome P450 family			511
A5AVR3	268	0.240143	0	0	-30.0979	-39.8362	8.23609e-84	Putative uncharacterized protein	VITISV_033921	Vitis vinifera (Grape)	GO:0010181; GO:0016491	FMN binding; oxidoreductase activity		IPR013785; IPR001155;						372
D2K8S5	268	0.252354	0	0	-30.0979	-39.8362	8.23609e-84	S-adenosylmethionine decarboxylase proenzyme (EC 4.1.1.50)		Olea europaea (Common olive)	GO:0004014; GO:0008295; GO:0006597	adenosylmethionine decarboxylase activity; spermidine biosynthetic process; spermine biosynthetic process	Decarboxylase; Lyase; Polyamine biosynthesis; Pyruvate; S-adenosyl-L-methionine; Schiff base; Spermidine biosynthesis; Zymogen	IPR001985; IPR018167; IPR016067; IPR018166;	4.1.1.50		Eukaryotic AdoMetDC family		20532909	354
B9T139	286	0.118427	5	0.00207039	-13.0685	-5.96496	8.74879e-84	Hydrolase, hydrolyzing O-glycosyl compounds, putative (EC 2.4.1.67)	RCOM_0272270	Ricinus communis (Castor bean)	GO:0047268; GO:0016787	galactinol-raffinose galactosyltransferase activity; hydrolase activity	Glycosyltransferase; Hydrolase; Transferase	IPR013785; IPR017853; IPR008811;	2.4.1.67					805
B9RGK0	267	0.153979	0	0	-30.1006	-39.8308	1.64722e-83	WD-repeat protein, putative	RCOM_1454530	Ricinus communis (Castor bean)			Repeat; WD repeat	IPR020472; IPR006594; IPR015943; IPR001680; IPR011046; IPR019782; IPR019775; IPR017986; IPR019781;		LisH domain (1)				578
D7T7A2	266	0.197037	0	0	-30.1033	-39.8254	3.29444e-83	Whole genome shotgun sequence of line PN40024, scaffold_20.assembly12x (Fragment)	VIT_00018122001	Vitis vinifera (Grape)				IPR009675;					17721507;	450
B9S2Q1	339	0.217308	19	0.0121795	-11.9829	-4.28423	4.95316e-83	Protein transporter, putative	RCOM_0560040	Ricinus communis (Castor bean)	GO:0005622; GO:0006886	intracellular; intracellular protein transport		IPR008942; IPR004152; IPR002014; IPR018205;		VHS domain (1)				520
D7TBJ4	331	0.254811	17	0.013087	-12.0803	-4.41024	6.60449e-83	Whole genome shotgun sequence of line PN40024, scaffold_16.assembly12x (Fragment)	VIT_00015342001	Vitis vinifera (Grape)	GO:0005524; GO:0006468; GO:0004674	ATP binding; protein phosphorylation; protein serine/threonine kinase activity	ATP-binding; Kinase; Nucleotide-binding; Serine/threonine-protein kinase; Transferase	IPR011009; IPR000719; IPR017441; IPR017442; IPR008271;			Protein kinase superfamily		17721507;	433
B9S009	0	0	296	0.2263	-30.0898	39.8526	8.42631e-83	CBL-interacting serine/threonine-protein kinase, putative (EC 2.7.11.17)	RCOM_1003780	Ricinus communis (Castor bean)	GO:0005524; GO:0004683; GO:0006468; GO:0007165	ATP binding; calmodulin-dependent protein kinase activity; protein phosphorylation; signal transduction	ATP-binding; Kinase; Nucleotide-binding; Serine/threonine-protein kinase; Transferase	IPR001772; IPR011009; IPR018451; IPR004041; IPR000719; IPR017441; IPR017442; IPR008271; IPR002290;	2.7.11.17	NAF domain (1); Protein kinase domain (1)				436
Q683K1	262	0.176431	0	0	-30.1143	-39.8036	5.2711e-82	AAA-type ATPase like protein	At2g18193	Arabidopsis thaliana (Mouse-ear cress)	GO:0005524; GO:0017111	ATP binding; nucleoside-triphosphatase activity	ATP-binding; Nucleotide-binding	IPR003593; IPR003959; IPR003960;			AAA ATPase family			495
B9SXM6	35	0.0339147	435	0.421512	-11.3623	3.50857	2.81167e-81	Putative uncharacterized protein	RCOM_0017860	Ricinus communis (Castor bean)										344
D7TQE0	4	0.00208986	311	0.162487	-13.169	6.15375	4.41715e-81	Whole genome shotgun sequence of line PN40024, scaffold_40.assembly12x (Fragment)	VIT_00025592001	Vitis vinifera (Grape)			ANK repeat; Repeat	IPR002110; IPR020683;					17721507;	638
D7U6G8	0	0	288	0.169611	-30.1095	39.8131	2.03957e-80	(E)-beta-ocimene/(E,E)-alpha-farnesene synthase (Whole genome shotgun sequence of line PN40024, scaffold_361.assembly12x) (Fragment)	VIT_00006399001	Vitis vinifera (Grape)	GO:0016829; GO:0000287	lyase activity; magnesium ion binding	Magnesium	IPR001906; IPR005630; IPR008930; IPR008949;					17721507; 20964856	566
A5AHJ5	441	0.653333	60	0.0888889	-10.9637	-3.00476	2.58273e-80	Putative uncharacterized protein	VITISV_027469	Vitis vinifera (Grape)				IPR001938; IPR017949;						225
O04951	256	0.277959	0	0	-30.131	-39.7701	3.3735e-80	Serine/threonine-protein phosphatase PP2A-5 catalytic subunit (EC 3.1.3.16) (Protein phosphatase 2A isoform 5)	PP2A5 At1g69960 F20P5.30 T17F3.1	Arabidopsis thaliana (Mouse-ear cress)	GO:0005737; GO:0046872; GO:0004721; GO:2000012	cytoplasm; metal ion binding; phosphoprotein phosphatase activity; regulation of auxin polar transport	Complete proteome; Cytoplasm; Hydrolase; Iron; Manganese; Metal-binding; Protein phosphatase; Ubl conjugation	IPR004843; IPR006186;	3.1.3.16		PPP phosphatase family, PP-2A subfamily		11130712; 10091592; 16640601; 17368080	307
Q9CAI7	256	0.206119	0	0	-30.131	-39.7701	3.3735e-80	Eukaryotic initiation factor 4A-3 (eIF-4A-3) (EC 3.6.4.13) (ATP-dependent RNA helicase eIF4A-3) (DEAD-box ATP-dependent RNA helicase 23)	TIF4A-3 RH23 At1g72730 F28P22.8	Arabidopsis thaliana (Mouse-ear cress)	GO:0005524; GO:0008026; GO:0005829; GO:0009505; GO:0003743; GO:0005774	ATP binding; ATP-dependent helicase activity; cytosol; plant-type cell wall; translation initiation factor activity; vacuolar membrane	ATP-binding; Complete proteome; Cytoplasm; Helicase; Hydrolase; Initiation factor; Nucleotide-binding; Phosphoprotein; Protein biosynthesis; RNA-binding	IPR014001; IPR011545; IPR001650; IPR000629; IPR014014;	3.6.4.13	Helicase ATP-binding domain (1); Helicase C-terminal domain (1)	DEAD box helicase family, eIF4A subfamily		9862990; 11130712; 14593172; 17168887; 18433157	414
A5C436	255	0.158582	0	0	-30.1338	-39.7645	6.74701e-80	Putative uncharacterized protein	VITISV_007014	Vitis vinifera (Grape)										536
B9R8A7	255	0.104167	0	0	-30.1338	-39.7645	6.74701e-80	Endoplasmin, putative	RCOM_1598250	Ricinus communis (Castor bean)	GO:0005524; GO:0005737; GO:0006457; GO:0006950; GO:0051082	ATP binding; cytoplasm; protein folding; response to stress; unfolded protein binding		IPR003594; IPR019805; IPR001404; IPR020575; IPR020568;						816
Q8RU33	255	0.242165	0	0	-30.1338	-39.7645	6.74701e-80	Probable V-type proton ATPase subunit d (V-ATPase subunit d) (Vacuolar proton pump subunit d)	Os01g0587000 LOC_Os01g40470 P0700A11.10	Oryza sativa subsp. japonica (Rice)	GO:0015986; GO:0015078; GO:0033179	ATP synthesis coupled proton transport; hydrogen ion transmembrane transporter activity; proton-transporting V-type ATPase, V0 domain	Hydrogen ion transport; Ion transport; Transport	IPR016727; IPR002843;			V-ATPase V0D/AC39 subunit family		12447438; 12869764	351
B9SUU5	254	0.131063	0	0	-30.1366	-39.7588	1.3494e-79	Kinase, putative (EC 2.7.10.1)	RCOM_0574920	Ricinus communis (Castor bean)	GO:0005524; GO:0006468; GO:0004674; GO:0004714	ATP binding; protein phosphorylation; protein serine/threonine kinase activity; transmembrane receptor protein tyrosine kinase activity	ATP-binding; Kinase; Nucleotide-binding; Serine/threonine-protein kinase; Transferase	IPR011009; IPR000719; IPR017441; IPR001245; IPR008271;	2.7.10.1		Protein kinase superfamily			646
B9T520	254	0.613527	0	0	-30.1366	-39.7588	1.3494e-79	Putative uncharacterized protein	RCOM_0385690	Ricinus communis (Castor bean)										138
P61841	0	0	285	0.612903	-30.1171	39.7979	1.59706e-79	30S ribosomal protein S7, chloroplastic	rps7-A rps7-1 AtCg00900; rps7-B rps7-2 AtCg01240	Arabidopsis thaliana (Mouse-ear cress)	GO:0009507; GO:0019843; GO:0015935; GO:0003735; GO:0006412	chloroplast; rRNA binding; small ribosomal subunit; structural constituent of ribosome; translation	Chloroplast; Complete proteome; Plastid; RNA-binding; Ribonucleoprotein; Ribosomal protein; rRNA-binding	IPR000235; IPR005717; IPR020606;			Ribosomal protein S7P family		10574454	155
B9SXH6	282	0.294671	7	0.00731452	-12.836	-5.45922	2.9252e-79	Mitochondrial dicarboxylate carrier protein, putative	RCOM_0070090	Ricinus communis (Castor bean)	GO:0005488; GO:0016021; GO:0006839; GO:0005739; GO:0055085	binding; integral to membrane; mitochondrial transport; mitochondrion; transmembrane transport	Membrane; Transmembrane; Transmembrane helix; Transport	IPR002030; IPR018108; IPR023395;			Mitochondrial carrier family			319
D7TY17	252	0.385321	0	0	-30.1423	-39.7474	5.39761e-79	Whole genome shotgun sequence of line PN40024, scaffold_71.assembly12x (Fragment)	VIT_00034412001	Vitis vinifera (Grape)				IPR004182;					17721507;	218
D7SWH3	0	0	283	0.154645	-30.1222	39.7878	6.29682e-79	Whole genome shotgun sequence of line PN40024, scaffold_31.assembly12x (Fragment)	VIT_00022368001	Vitis vinifera (Grape)	GO:0016884	carbon-nitrogen ligase activity, with glutamine as amido-N-donor		IPR000120; IPR020556;					17721507;	610
B9SEM7	289	0.286706	9	0.00892857	-12.637	-5.13202	1.42786e-78	Putative uncharacterized protein	RCOM_0220630	Ricinus communis (Castor bean)	GO:0005622; GO:0008270	intracellular; zinc ion binding		IPR012866; IPR015880;						336
B9T895	251	0.120557	0	0	-30.1452	-39.7417	2.15904e-78	Cytochrome P450, putative (EC 1.6.2.4) (Fragment)	RCOM_0242360	Ricinus communis (Castor bean)	GO:0010181; GO:0003958; GO:0005506; GO:0055114	FMN binding; NADPH-hemoprotein reductase activity; iron ion binding; oxidation-reduction process	Oxidoreductase	IPR003097; IPR017927; IPR001094; IPR008254; IPR001709; IPR023173; IPR001433; IPR017938;	1.6.2.4					694
D7T9B7	248	0.122288	0	0	-30.1539	-39.7243	1.72723e-77	Whole genome shotgun sequence of line PN40024, scaffold_11.assembly12x (Fragment)	VIT_00011981001	Vitis vinifera (Grape)	GO:0005524; GO:0016887; GO:0016020	ATP binding; ATPase activity; membrane	ATP-binding; Nucleotide-binding	IPR013525; IPR003439; IPR017871; IPR003593;			ABC transporter superfamily		17721507;	676
Q5IWL7	248	0.319176	0	0	-30.1539	-39.7243	1.72723e-77	Ethylene-responsive element binding protein 5		Nicotiana tabacum (Common tobacco)	GO:0003677; GO:0005634; GO:0006355; GO:0003700	DNA binding; nucleus; regulation of transcription, DNA-dependent; sequence-specific DNA binding transcription factor activity	DNA-binding; Nucleus; Transcription; Transcription regulation	IPR016177; IPR001471;						259
A5BX00	0	0	278	0.0854859	-30.135	39.7621	1.94277e-77	Putative uncharacterized protein	VITISV_028074	Vitis vinifera (Grape)	GO:0005524; GO:0006457; GO:0006950; GO:0005840; GO:0003735; GO:0006412; GO:0051082	ATP binding; protein folding; response to stress; ribosome; structural constituent of ribosome; translation; unfolded protein binding		IPR003594; IPR019805; IPR001404; IPR020575; IPR001383; IPR020568;						1084
B9SFJ8	247	0.238647	0	0	-30.1568	-39.7185	3.45447e-77	Gibberellin receptor GID1, putative	RCOM_0646940	Ricinus communis (Castor bean)	GO:0016787; GO:0004872	hydrolase activity; receptor activity	Receptor	IPR013094; IPR002168;						345
Q9ZU48	246	0.113889	0	0	-30.1597	-39.7127	6.90894e-77	Expressed protein (Putative uncharacterized protein At2g01190)	At2g01190	Arabidopsis thaliana (Mouse-ear cress)	GO:0005829; GO:0005634	cytosol; nucleus	Complete proteome	IPR000270;					10617197; 18433157; 19376835;	720
B9RXT4	245	0.121167	0	0	-30.1627	-39.7068	1.38179e-76	ATP binding protein, putative (EC 2.7.11.25)	RCOM_0906040	Ricinus communis (Castor bean)	GO:0005524; GO:0004709; GO:0006468	ATP binding; MAP kinase kinase kinase activity; protein phosphorylation	ATP-binding; Kinase; Nucleotide-binding; Serine/threonine-protein kinase; Transferase	IPR002902; IPR011009; IPR000719; IPR017441; IPR017442; IPR008271;	2.7.11.25		Protein kinase superfamily			674
B9SFJ5	245	0.400327	0	0	-30.1627	-39.7068	1.38179e-76	Putative uncharacterized protein	RCOM_0646610	Ricinus communis (Castor bean)										204
D7T1L9	341	0.289228	28	0.0237489	-11.6989	-3.73329	3.6127e-76	Whole genome shotgun sequence of line PN40024, scaffold_9.assembly12x (Fragment)	VIT_00037523001	Vitis vinifera (Grape)	GO:0008270	zinc ion binding	Metal-binding; Zinc; Zinc-finger	IPR018957; IPR001841; IPR013083;					17721507;	393
Q56AY1	0	0	266	0.416275	-30.1668	39.6984	5.61351e-76	Glutathione S-transferase (EC 2.5.1.18) (Whole genome shotgun sequence of line PN40024, scaffold_79.assembly12x)	GST4 VIT_00035256001	Vitis vinifera (Grape)	GO:0004364	glutathione transferase activity	Transferase	IPR010987; IPR004045; IPR017933; IPR004046; IPR012336; IPR012335;	2.5.1.18	GST C-terminal domain (1); GST N-terminal domain (1)	GST superfamily		17721507;	213
A5C6W0	33	0.01	403	0.122121	-11.4599	3.48322	1.07628e-75	Putative uncharacterized protein	VITISV_038107	Vitis vinifera (Grape)	GO:0003723; GO:0006278; GO:0003964; GO:0005622; GO:0000166; GO:0006810	RNA binding; RNA-dependent DNA replication; RNA-directed DNA polymerase activity; intracellular; nucleotide binding; transport		IPR012463; IPR002075; IPR018222; IPR012677; IPR000504; IPR000477;						1100
D7TWV8	0	0	264	0.421053	-30.1723	39.6875	1.11838e-75	Whole genome shotgun sequence of line PN40024, scaffold_66.assembly12x (Fragment)	VIT_00032543001	Vitis vinifera (Grape)	GO:0010181	FMN binding		IPR014631; IPR012349; IPR009002;					17721507;	209
D7TPM2	4	0.00319744	292	0.233413	-13.2145	6.06281	1.5775e-75	Whole genome shotgun sequence of line PN40024, scaffold_63.assembly12x (Fragment)	VIT_00031781001	Vitis vinifera (Grape)	GO:0006508; GO:0004185	proteolysis; serine-type carboxypeptidase activity		IPR001563; IPR018202;					17721507;	417
B9ID24	0	0	262	0.772861	-30.1778	39.6766	4.43899e-75	Predicted protein	POPTRDRAFT_575761	Populus trichocarpa (Western balsam poplar) (Populus balsamifera subsp. trichocarpa)	GO:0016998	cell wall macromolecule catabolic process		IPR018392;					16973872;	113
B9SU05	239	0.273769	0	0	-30.1805	-39.671	8.84344e-75	Hydroxyacylglutathione hydrolase, putative (EC 3.1.2.6)	RCOM_0454360	Ricinus communis (Castor bean)	GO:0004416; GO:0008270	hydroxyacylglutathione hydrolase activity; zinc ion binding	Hydrolase	IPR001279; IPR017782;	3.1.2.6					291
B9H3Z7	14	0.009908	330	0.233546	-12.2226	4.43195	1.31194e-73	Predicted protein	POPTRDRAFT_714495	Populus trichocarpa (Western balsam poplar) (Populus balsamifera subsp. trichocarpa)	GO:0006633; GO:0016747	fatty acid biosynthetic process; transferase activity, transferring acyl groups other than amino-acyl groups	Transferase	IPR017568; IPR000794; IPR018201; IPR014031; IPR014030; IPR016039; IPR016038;			Beta-ketoacyl-ACP synthases family		16973872;	471
Q58T36	235	0.33052	0	0	-30.1927	-39.6467	1.41495e-73	Cyc07 (Fragment)		Vitis vinifera (Grape)	GO:0005840; GO:0003735; GO:0006412	ribosome; structural constituent of ribosome; translation	Cytoplasm	IPR001593;						237
D7TGB6	270	0.247934	9	0.00826446	-12.686	-5.03391	4.75777e-73	Whole genome shotgun sequence of line PN40024, scaffold_620.assembly12x (Fragment)	VIT_00002125001	Vitis vinifera (Grape)				IPR006861; IPR019084;					17721507;	363
A5AEX9	0	0	255	0.134069	-30.1973	39.6375	5.52715e-73	Putative uncharacterized protein	VITISV_043971	Vitis vinifera (Grape)	GO:0009055; GO:0020037; GO:0004497; GO:0055114	electron carrier activity; heme binding; monooxygenase activity; oxidation-reduction process	Heme; Iron; Metal-binding; Monooxygenase; Oxidoreductase	IPR001128; IPR002401; IPR001938; IPR017949;			Cytochrome P450 family			634
Q03684	8	0.003998	299	0.149425	-12.6974	5.09698	1.42157e-72	Luminal-binding protein 4 (BiP 4) (78 kDa glucose-regulated protein homolog 4) (GRP-78-4)	BIP4	Nicotiana tabacum (Common tobacco)	GO:0005524; GO:0005788	ATP binding; endoplasmic reticulum lumen	ATP-binding; Endoplasmic reticulum; Glycoprotein; Nucleotide-binding; Signal	IPR018181; IPR001023; IPR013126;			Heat shock protein 70 family		1822990	667
D7U4X5	10	0.00886525	311	0.275709	-12.5081	4.83182	2.25483e-72	Whole genome shotgun sequence of line PN40024, scaffold_38.assembly12x (Fragment)	VIT_00023935001	Vitis vinifera (Grape)	GO:0008415	acyltransferase activity		IPR002123;					17721507;	376
D7TIJ5	0	0	251	0.789308	-30.2087	39.6147	8.70194e-72	Whole genome shotgun sequence of line PN40024, scaffold_7.assembly12x (Fragment)	VIT_00033563001	Vitis vinifera (Grape)				IPR003854;					17721507;	106
D7SZH8	228	0.124183	0	0	-30.2145	-39.603	1.81114e-71	Whole genome shotgun sequence of line PN40024, scaffold_49.assembly12x (Fragment)	VIT_00027829001	Vitis vinifera (Grape)				IPR004159;					17721507;	612
P49043	251	0.169366	881	0.594467	-9.43214	1.68444	5.90532e-71	Vacuolar-processing enzyme (VPE) (EC 3.4.22.-)		Citrus sinensis (Sweet orange)	GO:0004197; GO:0006508	cysteine-type endopeptidase activity; proteolysis	Glycoprotein; Hydrolase; Protease; Signal; Thiol protease	IPR001096;	3.4.22.-		Peptidase C13 family		7480346	494
D7TS09	225	0.25	0	0	-30.2241	-39.5839	1.44891e-70	Whole genome shotgun sequence of line PN40024, scaffold_1338.assembly12x (Fragment)	VIT_00004444001	Vitis vinifera (Grape)	GO:0003677; GO:0003899; GO:0005634	DNA binding; DNA-directed RNA polymerase activity; nucleus		IPR007832; IPR016049;					17721507;	300
E0CTF8	225	0.131579	0	0	-30.2241	-39.5839	1.44891e-70	Whole genome shotgun sequence of line PN40024, scaffold_28.assembly12x (Fragment)	VIT_00020571001	Vitis vinifera (Grape)	GO:0008270	zinc ion binding	Metal-binding; Zinc; Zinc-finger	IPR018957; IPR001841; IPR013083;					17721507;	570
O81616	0	0	246	0.196643	-30.2232	39.5856	2.72802e-70	F8M12.16 protein	F8M12.16	Arabidopsis thaliana (Mouse-ear cress)				IPR002110; IPR020683;						417
B9HYK4	330	0.404412	32	0.0392157	-11.6263	-3.49334	8.45643e-70	Predicted protein (Fragment)	POPTRDRAFT_233978	Populus trichocarpa (Western balsam poplar) (Populus balsamifera subsp. trichocarpa)	GO:0005975; GO:0043169; GO:0004553	carbohydrate metabolic process; cation binding; hydrolase activity, hydrolyzing O-glycosyl compounds	Glycosidase; Hydrolase	IPR001223; IPR001579; IPR013781; IPR017853;			Glycosyl hydrolase 18 family		16973872;	272
D7U1W0	285	0.316667	17	0.0188889	-12.1883	-4.19437	1.2386e-69	Whole genome shotgun sequence of line PN40024, scaffold_102.assembly12x (Fragment)	VIT_00010845001	Vitis vinifera (Grape)	GO:0004416; GO:0008270	hydroxyacylglutathione hydrolase activity; zinc ion binding		IPR001279; IPR017782;					17721507;	300
P56773	221	0.342636	0	0	-30.237	-39.5581	2.31825e-69	Cytochrome b6	petB AtCg00720	Arabidopsis thaliana (Mouse-ear cress)	GO:0009535; GO:0009055; GO:0016021; GO:0046872; GO:0016491; GO:0015979; GO:0022904; GO:0006810	chloroplast thylakoid membrane; electron carrier activity; integral to membrane; metal ion binding; oxidoreductase activity; photosynthesis; respiratory electron transport chain; transport	Chloroplast; Complete proteome; Electron transport; Heme; Iron; Membrane; Metal-binding; Photosynthesis; Plastid; Thylakoid; Transmembrane; Transmembrane helix; Transport	IPR016175; IPR005797; IPR023530; IPR016174;			Cytochrome b family, PetB subfamily		10574454	215
O50001	220	0.458333	0	0	-30.2403	-39.5515	9.27302e-69	Major allergen Pru ar 1 (allergen Pru ar 1)		Prunus armeniaca (Apricot)	GO:0006952; GO:0009607	defense response; response to biotic stimulus	Allergen; Pathogenesis-related protein; Plant defense	IPR000916; IPR023393;			BetVI family			160
E0CSM0	17	0.0301418	322	0.570922	-12.1002	4.11643	1.48157e-68	Whole genome shotgun sequence of line PN40024, scaffold_14.assembly12x (Fragment)	VIT_00014360001	Vitis vinifera (Grape)	GO:0045454; GO:0009055; GO:0006662; GO:0015035	cell redox homeostasis; electron carrier activity; glycerol ether metabolic process; protein disulfide oxidoreductase activity		IPR005746; IPR017936; IPR012336; IPR017937; IPR013766; IPR012335;		Thioredoxin domain (1)			17721507;	188
B2Z6P3	432	0.283465	76	0.0498688	-10.808	-2.63398	3.03232e-68	Coumaroyl 3-hydroxylase (Cytochrome P450)	CYP98A27 POPTRDRAFT_685839	Populus trichocarpa (Western balsam poplar) (Populus balsamifera subsp. trichocarpa)	GO:0009055; GO:0020037; GO:0004497; GO:0055114	electron carrier activity; heme binding; monooxygenase activity; oxidation-reduction process	Heme; Iron; Metal-binding; Monooxygenase; Oxidoreductase	IPR001128; IPR017972; IPR002401;			Cytochrome P450 family		19996151; 16973872;	508
D7TME7	0	0	239	0.116472	-30.2441	39.544	3.39045e-68	Whole genome shotgun sequence of line PN40024, scaffold_19.assembly12x (Fragment)	VIT_00016338001	Vitis vinifera (Grape)				IPR007317;					17721507;	684
D6N3G6	120	0.191388	597	0.952153	-10.2452	2.18768	5.00435e-68	Chalcone isomerase (EC 5.5.1.6)		Gossypium hirsutum (Upland cotton) (Gossypium mexicanum)	GO:0042398; GO:0045430; GO:0009813	cellular modified amino acid biosynthetic process; chalcone isomerase activity; flavonoid biosynthetic process	Isomerase	IPR016087; IPR016088; IPR003466;	5.5.1.6					209
D7T1X4	0	0	238	0.175129	-30.2471	39.5379	6.75191e-68	Whole genome shotgun sequence of line PN40024, scaffold_22.assembly12x (Fragment)	VIT_00018499001	Vitis vinifera (Grape)	GO:0016758	transferase activity, transferring hexosyl groups	Glycosyltransferase; Transferase	IPR002213;			UDP-glycosyltransferase family		17721507;	453
B9RGI5	228	0.179245	4	0.00314465	-13.393	-5.95991	1.28781e-67	Putative uncharacterized protein	RCOM_1454180	Ricinus communis (Castor bean)	GO:0005488	binding		IPR011990;						424
Q43593	90	0.0769231	525	0.448718	-10.5454	2.4173	1.98045e-67	Acyl-[acyl-carrier-protein] desaturase, chloroplastic (EC 1.14.19.2) (Stearoyl-ACP desaturase)		Olea europaea (Common olive)	GO:0045300; GO:0009507; GO:0006633; GO:0055114; GO:0046914	acyl-[acyl-carrier-protein] desaturase activity; chloroplast; fatty acid biosynthetic process; oxidation-reduction process; transition metal ion binding	Chloroplast; Fatty acid biosynthesis; Lipid synthesis; NADP; Oxidoreductase; Plastid; Transit peptide	IPR005067; IPR009078; IPR012348; IPR005803;	1.14.19.2		Fatty acid desaturase family			390
Q645N1	37	0.0356455	382	0.368015	-11.416	3.24096	2.3716e-67	Malate dehydrogenase (EC 1.1.1.37)	mMDH	Solanum lycopersicum (Tomato) (Lycopersicon esculentum)	GO:0030060; GO:0005488; GO:0006096; GO:0006108; GO:0006099	L-malate dehydrogenase activity; binding; glycolysis; malate metabolic process; tricarboxylic acid cycle	NAD; Oxidoreductase; Tricarboxylic acid cycle	IPR001557; IPR022383; IPR001236; IPR015955; IPR001252; IPR010097; IPR016040;	1.1.1.37		LDH/MDH superfamily, MDH type 1 family		15665243;	346
B9RK16	215	0.322823	0	0	-30.2569	-39.5183	2.96737e-67	Putative uncharacterized protein	RCOM_1045610	Ricinus communis (Castor bean)				IPR013097; IPR011008;						222
A5AIS8	212	0.207843	0	0	-30.267	-39.4981	2.37389e-66	Putative uncharacterized protein	VITISV_011983	Vitis vinifera (Grape)	GO:0005488; GO:0016021; GO:0005743; GO:0055085	binding; integral to membrane; mitochondrial inner membrane; transmembrane transport	Membrane; Repeat; Transmembrane; Transmembrane helix; Transport	IPR002067; IPR018108; IPR023395;			Mitochondrial carrier family			340
Q1I1D6	17	0.0578231	312	1.06122	-12.123	4.07092	8.09674e-66	Hypoxia-responsive family protein		Citrus sinensis (Sweet orange)	GO:0016021	integral to membrane	Membrane; Transmembrane; Transmembrane helix	IPR007667;		HIG1 domain (1)				98
C5DB50	32	0.0190817	361	0.215265	-11.5615	3.36884	9.23154e-66	Putative 2,3-bisphosphoglycerate-independent phosphoglycerate mutase (Whole genome shotgun sequence of line PN40024, scaffold_56.assembly12x)	26N20_20 VIT_00029842001	Vitis vinifera (Grape)	GO:0005737; GO:0006007; GO:0030145; GO:0004619	cytoplasm; glucose catabolic process; manganese ion binding; phosphoglycerate mutase activity		IPR017849; IPR017850; IPR011258; IPR006124; IPR005995;					17721507;	559
D6CH20	210	0.945946	0	0	-30.2739	-39.4844	9.49557e-66	Whole genome shotgun sequence of line PN40024, scaffold_17.assembly12x (Fragment)	VIT_00015781001 VIT_00015789001	Vitis vinifera (Grape)									17721507;	74
D7TAA7	208	0.178235	0	0	-30.2808	-39.4706	3.79823e-65	Whole genome shotgun sequence of line PN40024, scaffold_10.assembly12x (Fragment)	VIT_00010154001	Vitis vinifera (Grape)	GO:0016020; GO:0008654; GO:0016780	membrane; phospholipid biosynthetic process; phosphotransferase activity, for other substituted phosphate groups	Transferase	IPR000462; IPR014472;			CDP-alcohol phosphatidyltransferase class-I family		17721507;	389
B9SRH4	0	0	228	0.212291	-30.278	39.476	6.61722e-65	Fructose-bisphosphate aldolase (EC 4.1.2.13)	RCOM_0383870	Ricinus communis (Castor bean)	GO:0004332; GO:0006096	fructose-bisphosphate aldolase activity; glycolysis	Glycolysis; Lyase	IPR000741; IPR013785;	4.1.2.13		Class I fructose-bisphosphate aldolase family			358
P29685	0	0	227	0.134638	-30.2812	39.4697	6.61722e-65	ATP synthase subunit beta, mitochondrial (EC 3.6.3.14)	ATPB	Hevea brasiliensis (Para rubber tree) (Siphonia brasiliensis)	GO:0005524; GO:0015986; GO:0046933; GO:0008553; GO:0000275; GO:0046961	ATP binding; ATP synthesis coupled proton transport; hydrogen ion transporting ATP synthase activity, rotational mechanism; hydrogen-exporting ATPase activity, phosphorylative mechanism; mitochondrial proton-transporting ATP synthase complex, catalytic core F(1); proton-transporting ATPase activity, rotational mechanism	ATP synthesis; ATP-binding; CF(1); Hydrogen ion transport; Hydrolase; Ion transport; Membrane; Mitochondrion; Mitochondrion inner membrane; Nucleotide-binding; Transit peptide; Transport	IPR020971; IPR020003; IPR000194; IPR003593; IPR005722; IPR018118; IPR000793; IPR004100;	3.6.3.14		ATPase alpha/beta chains family		1371409	562
B9SQB9	402	0.301124	69	0.0516854	-10.9296	-2.66955	7.74911e-65	Ran-binding protein, putative	RCOM_0980270	Ricinus communis (Castor bean)	GO:0046907	intracellular transport		IPR015007; IPR011993; IPR000156;						445
B9HUS2	206	0.263091	0	0	-30.2877	-39.4566	1.51929e-64	Predicted protein	POPTRDRAFT_880287	Populus trichocarpa (Western balsam poplar) (Populus balsamifera subsp. trichocarpa)	GO:0005840; GO:0003735; GO:0006412	ribosome; structural constituent of ribosome; translation	Cytoplasm; Ribonucleoprotein; Ribosomal protein	IPR001593; IPR018281;			Ribosomal protein S3Ae family		16973872;	261
E0CV24	206	0.369176	0	0	-30.2877	-39.4566	1.51929e-64	Whole genome shotgun sequence of line PN40024, scaffold_50.assembly12x (Fragment)	VIT_00028938001	Vitis vinifera (Grape)				IPR009489;					17721507;	186
D7U423	349	0.285131	1022	0.834967	-9.08728	1.42308	1.84517e-64	Whole genome shotgun sequence of line PN40024, scaffold_44.assembly12x (Fragment)	VIT_00026580001	Vitis vinifera (Grape)	GO:0005524; GO:0005737; GO:0005856	ATP binding; cytoplasm; cytoskeleton	ATP-binding; Cytoplasm; Cytoskeleton; Nucleotide-binding	IPR004000; IPR020902; IPR004001;			Actin family		17721507;	408
D7U3E6	0	0	225	0.168539	-30.2876	39.4569	2.62315e-64	Whole genome shotgun sequence of line PN40024, scaffold_5.assembly12x (Fragment)	VIT_00028548001	Vitis vinifera (Grape)				IPR002022; IPR018082; IPR012334; IPR011050;					17721507;	445
D7T944	205	0.39272	0	0	-30.2912	-39.4496	3.03858e-64	Whole genome shotgun sequence of line PN40024, scaffold_11.assembly12x (Fragment)	VIT_00011892001	Vitis vinifera (Grape)									17721507;	174
Q07CZ3	528	0.52071	134	0.13215	-10.2542	-2.10532	3.0667e-64	Glyceraldehyde-3-dehydrogenase C subunit		Glycine max (Soybean) (Glycine hispida)	GO:0051287; GO:0006006; GO:0004365; GO:0055114	NAD binding; glucose metabolic process; glyceraldehyde-3-phosphate dehydrogenase (phosphorylating) activity; oxidation-reduction process	Oxidoreductase	IPR020831; IPR020830; IPR020829; IPR020828; IPR006424; IPR016040;			Glyceraldehyde-3-phosphate dehydrogenase family			338
B9RPL3	0	0	224	0.162319	-30.2908	39.4505	5.22256e-64	Putative uncharacterized protein	RCOM_1380990	Ricinus communis (Castor bean)				IPR008509; IPR016196;						460
A5BGV7	203	0.116266	0	0	-30.2983	-39.4355	1.21543e-63	Putative uncharacterized protein	VITISV_012510	Vitis vinifera (Grape)	GO:0016758	transferase activity, transferring hexosyl groups		IPR002213;						582
B9SU27	202	0.25031	0	0	-30.3019	-39.4284	2.43086e-63	Rhomboid protein, putative	RCOM_0455880	Ricinus communis (Castor bean)	GO:0016021	integral to membrane		IPR022764;						269
D7UDR6	3	0.003367	243	0.272727	-13.5545	6.21283	7.35792e-63	Whole genome shotgun sequence of line PN40024, scaffold_245.assembly12x (Fragment)	VIT_00004951001	Vitis vinifera (Grape)				IPR002864;					17721507;	297
B9SHK1	14	0.00995025	290	0.206112	-12.3158	4.24554	8.5041e-63	Adenosine diphosphatase, putative (EC 3.6.1.15)	RCOM_1122480	Ricinus communis (Castor bean)	GO:0017111	nucleoside-triphosphatase activity	Hydrolase	IPR000407;	3.6.1.15		GDA1/CD39 NTPase family			469
A5B0U6	330	0.139241	41	0.0172996	-11.4475	-3.13579	9.96808e-63	Putative uncharacterized protein	VITISV_036657	Vitis vinifera (Grape)	GO:0016020; GO:0015079	membrane; potassium ion transmembrane transporter activity		IPR003855;						790
Q84QD4	308	0.166127	34	0.0183387	-11.6323	-3.30634	3.87262e-62	EIL1		Nicotiana tabacum (Common tobacco)	GO:0005634; GO:0030528	nucleus; transcription regulator activity		IPR006957; IPR023278;					12909687;	618
B9HM28	21	0.0119048	310	0.175737	-11.9752	3.75679	4.13574e-62	Predicted protein	POPTRDRAFT_563828	Populus trichocarpa (Western balsam poplar) (Populus balsamifera subsp. trichocarpa)			ANK repeat; Repeat	IPR002110; IPR020683;					16973872;	588
D0E574	197	0.232861	0	0	-30.32	-39.3922	7.77877e-62	NAP-like transcription factor		Vitis vinifera (Grape)	GO:0003677	DNA binding		IPR003441;						282
D7T743	538	0.519807	145	0.140097	-10.1837	-2.01857	1.01804e-61	Whole genome shotgun sequence of line PN40024, scaffold_20.assembly12x (Fragment)	VIT_00018047001	Vitis vinifera (Grape)	GO:0055114; GO:0016491	oxidation-reduction process; oxidoreductase activity		IPR001395; IPR023210;					17721507;	345
Q9FYA8	207	0.264368	4	0.00510856	-13.4627	-5.82051	2.24608e-61	SC35-like splicing factor SCL30a, 30a kD	scl30a	Arabidopsis thaliana (Mouse-ear cress)	GO:0042802; GO:0003676; GO:0000166	identical protein binding; nucleic acid binding; nucleotide binding		IPR012677; IPR000504;					12176998	261
D7TW83	250	0.119389	14	0.00668577	-12.4228	-4.28545	2.70254e-61	Whole genome shotgun sequence of line PN40024, scaffold_25.assembly12x (Fragment)	VIT_00019870001	Vitis vinifera (Grape)	GO:0055085	transmembrane transport		IPR011701; IPR016196; IPR004331;		SPX domain (1)			17721507;	698
D7TI93	4	0.00301659	242	0.182504	-13.35	5.79184	2.89464e-61	Whole genome shotgun sequence of line PN40024, scaffold_7.assembly12x (Fragment)	VIT_00033434001	Vitis vinifera (Grape)	GO:0003824; GO:0016020	catalytic activity; membrane		IPR016118; IPR000326;					17721507;	442
A5BBS9	195	0.371429	0	0	-30.3273	-39.3775	3.11151e-61	Putative uncharacterized protein	VITISV_012478	Vitis vinifera (Grape)				IPR006936;						175
E0CQD0	195	0.120818	0	0	-30.3273	-39.3775	3.11151e-61	Whole genome shotgun sequence of line PN40024, scaffold_1.assembly12x (Fragment)	VIT_00009713001	Vitis vinifera (Grape)	GO:0046872	metal ion binding	Magnesium; Metal-binding	IPR023214; IPR008380; IPR016695;					17721507;	538
A9P9G2	110	0.148448	540	0.728745	-10.3803	2.16844	4.38387e-61	Aquaporin, MIP family, TIP subfamily	POPTRDRAFT_548890	Populus trichocarpa (Western balsam poplar) (Populus balsamifera subsp. trichocarpa)	GO:0016021; GO:0055085; GO:0005215	integral to membrane; transmembrane transport; transporter activity	Membrane; Transmembrane; Transport	IPR012269; IPR023271; IPR000425; IPR022357;			MIP/aquaporin family		18230180; 16973872;	247
B9SC23	149	0.0755961	623	0.316083	-10.0583	1.9369	4.70801e-61	Endosomal P24A protein, putative	RCOM_0701700	Ricinus communis (Castor bean)	GO:0016021	integral to membrane		IPR004240;						657
A5B1Z9	290	0.284314	28	0.027451	-11.8158	-3.49957	4.99881e-61	Putative uncharacterized protein (Whole genome shotgun sequence of line PN40024, scaffold_1.assembly12x)	VITISV_006650 VIT_00008878001	Vitis vinifera (Grape)	GO:0016021	integral to membrane	Membrane; Transmembrane; Transmembrane helix	IPR000620; IPR004853;					17721507;	340
D7T7M8	211	0.276903	5	0.00656168	-13.2879	-5.52619	5.41157e-61	Whole genome shotgun sequence of line PN40024, scaffold_39.assembly12x (Fragment)	VIT_00024375001	Vitis vinifera (Grape)	GO:0008080	N-acetyltransferase activity		IPR000182; IPR016181;					17721507;	254
D7U7M7	194	0.0546633	0	0	-30.331	-39.3701	6.22302e-61	Whole genome shotgun sequence of line PN40024, scaffold_48.assembly12x (Fragment)	VIT_00027558001	Vitis vinifera (Grape)	GO:0009055; GO:0020037; GO:0004497; GO:0055114	electron carrier activity; heme binding; monooxygenase activity; oxidation-reduction process		IPR001128; IPR017972; IPR002401;					17721507;	1183
D3Y3E9	193	0.169745	0	0	-30.3348	-39.3626	1.2446e-60	DRE transcription factor 1		Vitis pseudoreticulata	GO:0003677; GO:0005634; GO:0006355; GO:0003700	DNA binding; nucleus; regulation of transcription, DNA-dependent; sequence-specific DNA binding transcription factor activity	DNA-binding; Nucleus; Transcription; Transcription regulation	IPR016177; IPR001471;						379
B9R9C0	0	0	212	0.305916	-30.3305	39.3711	2.02248e-60	Cytochrome B561, putative	RCOM_1496030	Ricinus communis (Castor bean)				IPR006593; IPR004877;						231
D7TRM6	0	0	212	0.330218	-30.3305	39.3711	2.02248e-60	Whole genome shotgun sequence of line PN40024, scaffold_191.assembly12x (Fragment)	VIT_00003435001	Vitis vinifera (Grape)									17721507;	214
P59227	254	0.51626	824	1.6748	-9.47182	1.5708	3.11783e-60	V-type proton ATPase 16 kDa proteolipid subunit c1/c3/c5 (V-ATPase 16 kDa proteolipid subunit c1/c3/c5) (Vacuolar H(+)-ATPase subunit c isoform 1/3/5) (Vacuolar proton pump 16 kDa proteolipid subunit c1/c3/c5)	VHA-C1 AVA-P1 AVAP1 At4g34720 T4L20.300; VHA-C3 AVA-P3 AVAP3 At4g38920 F19H22.20; VHA-C5 AVA-P5 AVAP5 At2g16510 F1P15.11	Arabidopsis thaliana (Mouse-ear cress)	GO:0015986; GO:0015078; GO:0016021; GO:0005886; GO:0005515; GO:0033179; GO:0005774	ATP synthesis coupled proton transport; hydrogen ion transmembrane transporter activity; integral to membrane; plasma membrane; protein binding; proton-transporting V-type ATPase, V0 domain; vacuolar membrane	Complete proteome; Hydrogen ion transport; Ion transport; Membrane; Transmembrane; Transmembrane helix; Transport; Vacuole	IPR002379; IPR000245; IPR011555;			V-ATPase proteolipid subunit family		7579175; 10617198; 10617197; 14593172; 11950611	164
Q2WFK8	482	0.44879	1219	1.13501	-8.72723	1.21157	4.62532e-60	Fructose-bisphosphate aldolase (EC 4.1.2.13)		Codonopsis lanceolata	GO:0004332; GO:0006096	fructose-bisphosphate aldolase activity; glycolysis	Glycolysis; Lyase	IPR000741; IPR013785;	4.1.2.13		Class I fructose-bisphosphate aldolase family			358
Q9SAJ8	191	0.231515	0	0	-30.3423	-39.3476	4.97841e-60	Putative uncharacterized protein (Putative uncharacterized protein At1g79510) (T8K14.7 protein)	At1g79510 T8K14.7	Arabidopsis thaliana (Mouse-ear cress)			Complete proteome	IPR018790;					11130712; 12093376;	275
A5C5T3	39	0.0305164	357	0.279343	-11.4268	3.06736	6.27009e-60	Putative uncharacterized protein	VITISV_039801	Vitis vinifera (Grape)	GO:0005488; GO:0055114; GO:0016491	binding; oxidation-reduction process; oxidoreductase activity	Oxidoreductase	IPR002198; IPR002347; IPR016040; IPR020904;			Short-chain dehydrogenases/reductases (SDR) family			426
A5B629	370	0.234921	63	0.04	-11.0551	-2.68112	8.32318e-60	Putative uncharacterized protein	VITISV_031127	Vitis vinifera (Grape)	GO:0009055; GO:0020037; GO:0004497; GO:0055114	electron carrier activity; heme binding; monooxygenase activity; oxidation-reduction process	Heme; Iron; Metal-binding; Monooxygenase; Oxidoreductase	IPR001128; IPR017972; IPR002401;			Cytochrome P450 family			525
D7U1Z9	211	0.102827	6	0.00292398	-13.1564	-5.26316	1.51542e-59	Mitochondrial Rho GTPase (EC 3.6.5.-) (Fragment)	VIT_00000044001	Vitis vinifera (Grape)	GO:0005525; GO:0005509; GO:0016787; GO:0005741; GO:0047497; GO:0007264	GTP binding; calcium ion binding; hydrolase activity; mitochondrial outer membrane; mitochondrion transport along microtubule; small GTPase mediated signal transduction	Calcium; GTP-binding; Hydrolase; Membrane; Mitochondrion; Mitochondrion outer membrane; Nucleotide-binding	IPR011992; IPR018247; IPR018249; IPR013566; IPR013567; IPR002048; IPR020860; IPR013684; IPR021181; IPR001806;	3.6.5.-		Mitochondrial Rho GTPase family		17721507;	684
D7SY73	642	1.3375	213	0.44375	-9.77885	-1.71874	1.53056e-59	Whole genome shotgun sequence of line PN40024, scaffold_77.assembly12x (Fragment)	VIT_00035054001	Vitis vinifera (Grape)	GO:0006952; GO:0009607	defense response; response to biotic stimulus	Pathogenesis-related protein; Plant defense	IPR000916; IPR023393;			BetVI family		17721507;	160
D7TMQ2	278	0.18099	26	0.0169271	-11.8997	-3.54552	1.88547e-59	Citrate synthase (Fragment)	VIT_00000817001	Vitis vinifera (Grape)	GO:0044262; GO:0046912; GO:0006099	cellular carbohydrate metabolic process; transferase activity, transferring acyl groups, acyl groups converted into alkyl on transfer; tricarboxylic acid cycle	Transferase	IPR016142; IPR016143; IPR002020; IPR016141; IPR019810;			Citrate synthase family		17721507;	512
D7TPS3	189	0.324742	0	0	-30.3499	-39.3324	1.99136e-59	Whole genome shotgun sequence of line PN40024, scaffold_63.assembly12x (Fragment)	VIT_00031844001	Vitis vinifera (Grape)									17721507;	194
D7TVZ8	0	0	207	0.20354	-30.3477	39.3366	6.31636e-59	Whole genome shotgun sequence of line PN40024, scaffold_25.assembly12x (Fragment)	VIT_00019758001	Vitis vinifera (Grape)	GO:0005525; GO:0003924; GO:0005737; GO:0005874; GO:0007018; GO:0051258; GO:0005198	GTP binding; GTPase activity; cytoplasm; microtubule; microtubule-based movement; protein polymerization; structural molecule activity	Cytoplasm; Cytoskeleton; GTP-binding; Microtubule; Nucleotide-binding	IPR013838; IPR002453; IPR008280; IPR000217; IPR018316; IPR023123; IPR017975; IPR003008;			Tubulin family		17721507;	339
D7U7I5	222	0.15812	9	0.00641026	-12.8272	-4.75151	7.11529e-59	Whole genome shotgun sequence of line PN40024, scaffold_48.assembly12x (Fragment)	VIT_00027506001	Vitis vinifera (Grape)	GO:0005524; GO:0006468; GO:0004674	ATP binding; protein phosphorylation; protein serine/threonine kinase activity	ATP-binding; Nucleotide-binding	IPR011009; IPR000719; IPR017441; IPR017442; IPR008271; IPR002290;					17721507;	468
Q9ZUU4	204	0.235294	4	0.00461361	-13.4732	-5.79944	1.24093e-58	Ribonucleoprotein At2g37220, chloroplastic	At2g37220 F3G5.1	Arabidopsis thaliana (Mouse-ear cress)	GO:0009941; GO:0009570; GO:0009535; GO:0045087; GO:0006397; GO:0000166; GO:0008266; GO:0009737; GO:0009409; GO:0030529; GO:0010319	chloroplast envelope; chloroplast stroma; chloroplast thylakoid membrane; innate immune response; mRNA processing; nucleotide binding; poly(U) RNA binding; response to abscisic acid stimulus; response to cold; ribonucleoprotein complex; stromule	Chloroplast; Complete proteome; Plastid; RNA-binding; Repeat; Ribonucleoprotein; Transit peptide; mRNA processing	IPR012677; IPR000504;		RRM (RNA recognition motif) domains (2)			10617197; 14593172	289
C6KI45	47	0.0323691	375	0.258264	-11.2567	2.86914	1.67193e-58	UDP-glucosyltransferase family 1 protein	UGT4	Citrus sinensis (Sweet orange)	GO:0016758	transferase activity, transferring hexosyl groups	Glycosyltransferase; Transferase	IPR002213;			UDP-glycosyltransferase family			484
B9RE12	389	0.236187	75	0.0455373	-10.8932	-2.50183	1.96457e-58	Atpob1, putative	RCOM_1617290	Ricinus communis (Castor bean)				IPR011705; IPR000210; IPR011333; IPR013069;		BTB (POZ) domain (1)				549
A5BR04	186	0.123506	0	0	-30.3614	-39.3093	3.18618e-58	Putative uncharacterized protein	VITISV_035786	Vitis vinifera (Grape)	GO:0016758	transferase activity, transferring hexosyl groups	Glycosyltransferase; Transferase	IPR002213;			UDP-glycosyltransferase family			502
P21238	290	0.16496	33	0.0187713	-11.6973	-3.26253	3.5056e-58	RuBisCO large subunit-binding protein subunit alpha, chloroplastic (60 kDa chaperonin subunit alpha) (CPN-60 alpha)	At2g28000 T1E2.8	Arabidopsis thaliana (Mouse-ear cress)	GO:0005524; GO:0048046; GO:0009941; GO:0009658; GO:0009570; GO:0022626; GO:0009790; GO:0016020; GO:0005739; GO:0006457; GO:0009579	ATP binding; apoplast; chloroplast envelope; chloroplast organization; chloroplast stroma; cytosolic ribosome; embryo development; membrane; mitochondrion; protein folding; thylakoid	ATP-binding; Chaperone; Chloroplast; Complete proteome; Nucleotide-binding; Phosphoprotein; Plastid; Transit peptide	IPR018370; IPR001844; IPR002423;			Chaperonin (HSP60) family		11402200; 10617197; 14593172; 1979547; 19245862; 19376835	586
B9RJJ1	6	0.00634921	238	0.251852	-13.0695	5.18284	5.49886e-58	Annexin, putative	RCOM_1034990	Ricinus communis (Castor bean)	GO:0005509; GO:0005544	calcium ion binding; calcium-dependent phospholipid binding	Annexin; Calcium; Calcium/phospholipid-binding; Repeat	IPR001464; IPR009118; IPR018502; IPR018252;		Annexin repeats (4)	Annexin family			315
A5AXB1	185	0.067617	0	0	-30.3653	-39.3015	6.37237e-58	Putative uncharacterized protein	VITISV_002230	Vitis vinifera (Grape)	GO:0008270	zinc ion binding	Metal-binding; Repeat; Zinc	IPR021998; IPR002885; IPR011990; IPR019786; IPR011011; IPR001965; IPR019787; IPR013083;						912
B9T4H7	185	0.164884	0	0	-30.3653	-39.3015	6.37237e-58	DNA binding protein, putative	RCOM_0198920	Ricinus communis (Castor bean)	GO:0003677; GO:0005634; GO:0006355; GO:0003700	DNA binding; nucleus; regulation of transcription, DNA-dependent; sequence-specific DNA binding transcription factor activity	DNA-binding; Nucleus; Transcription; Transcription regulation	IPR016177; IPR001471;						374
B9SLW8	12	0.025	261	0.54375	-12.503	4.31592	6.77182e-58	Putative uncharacterized protein	RCOM_1308850	Ricinus communis (Castor bean)	GO:0006950	response to stress		IPR014729; IPR006015; IPR006016;						160
C4P7W8	21	0.0178571	294	0.25	-12.0134	3.68034	7.74145e-58	CBL-interacting protein kinase 19	CIPK19	Vitis vinifera (Grape)	GO:0005524; GO:0006468; GO:0004674; GO:0007165	ATP binding; protein phosphorylation; protein serine/threonine kinase activity; signal transduction	ATP-binding; Kinase; Nucleotide-binding; Serine/threonine-protein kinase; Transferase	IPR011009; IPR018451; IPR004041; IPR000719; IPR017442; IPR008271; IPR002290;		NAF domain (1); Protein kinase domain (1)				392
B9RZK4	286	0.45614	31	0.0494418	-11.7524	-3.33269	1.25777e-57	Putative uncharacterized protein	RCOM_0999310	Ricinus communis (Castor bean)				IPR008598;						209
A9PAB4	0	0	202	0.442982	-30.3654	39.3013	1.97145e-57	Superoxide dismutase [Cu-Zn] (EC 1.15.1.1)		Populus trichocarpa (Western balsam poplar) (Populus balsamifera subsp. trichocarpa)	GO:0046872; GO:0055114; GO:0004784; GO:0006801	metal ion binding; oxidation-reduction process; superoxide dismutase activity; superoxide metabolic process	Copper; Metal-binding; Oxidoreductase; Zinc	IPR018152; IPR001424;	1.15.1.1		Cu-Zn superoxide dismutase family		18230180	152
P09094	0	0	202	0.206544	-30.3654	39.3013	1.97145e-57	Glyceraldehyde-3-phosphate dehydrogenase, cytosolic (EC 1.2.1.12) (Fragment)	GAPC	Nicotiana tabacum (Common tobacco)	GO:0051287; GO:0005737; GO:0004365; GO:0006096; GO:0055114	NAD binding; cytoplasm; glyceraldehyde-3-phosphate dehydrogenase (phosphorylating) activity; glycolysis; oxidation-reduction process	Cytoplasm; Glycolysis; NAD; Oxidoreductase	IPR020831; IPR020830; IPR020829; IPR020828; IPR006424; IPR016040;	1.2.1.12		Glyceraldehyde-3-phosphate dehydrogenase family		3757034	326
D7U603	183	0.142191	0	0	-30.3731	-39.2858	2.54895e-57	Whole genome shotgun sequence of line PN40024, scaffold_146.assembly12x (Fragment)	VIT_00000944001	Vitis vinifera (Grape)	GO:0003824	catalytic activity		IPR009014; IPR015941; IPR005475; IPR005476;					17721507;	429
D7TDT9	414	0.139959	90	0.030426	-10.7167	-2.32865	3.05032e-57	Whole genome shotgun sequence of line PN40024, scaffold_43.assembly12x (Fragment)	VIT_00026359001	Vitis vinifera (Grape)	GO:0005488	binding	Repeat; TPR repeat	IPR006597; IPR001440; IPR013026; IPR011990; IPR019734;					17721507;	986
Q07511	352	0.307962	980	0.857393	-9.11138	1.35019	3.71032e-57	Formate dehydrogenase, mitochondrial (EC 1.2.1.2) (NAD-dependent formate dehydrogenase) (FDH)	FDH1	Solanum tuberosum (Potato)	GO:0051287; GO:0008863; GO:0005739; GO:0055114; GO:0016616	NAD binding; formate dehydrogenase activity; mitochondrion; oxidation-reduction process; oxidoreductase activity, acting on the CH-OH group of donors, NAD or NADP as acceptor	Direct protein sequencing; Mitochondrion; NAD; Oxidoreductase; Transit peptide	IPR006139; IPR006140; IPR016040;	1.2.1.2		D-isomer specific 2-hydroxyacid dehydrogenase family, FDH subfamily		8278546; 16668624; 9490763	381
D7TSJ3	193	0.35348	3	0.00549451	-13.7207	-6.13451	1.2634e-56	Whole genome shotgun sequence of line PN40024, scaffold_6.assembly12x (Fragment)	VIT_00030687001	Vitis vinifera (Grape)	GO:0016787	hydrolase activity		IPR020084; IPR000086; IPR015797;					17721507;	182
A9P745	19	0.0129516	283	0.192911	-12.1131	3.76971	1.59372e-56	Enolase (EC 4.2.1.11)	ENO1	Helianthus annuus (Common sunflower)	GO:0009986; GO:0006096; GO:0000287; GO:0004634; GO:0000015	cell surface; glycolysis; magnesium ion binding; phosphopyruvate hydratase activity; phosphopyruvate hydratase complex	Glycolysis; Lyase; Magnesium	IPR000941; IPR020810; IPR020809; IPR020811;	4.2.1.11		Enolase family			489
B9SBT1	180	0.111111	0	0	-30.3851	-39.262	2.03916e-56	Aspartyl-tRNA synthetase, putative (EC 6.1.1.12)	RCOM_1043210	Ricinus communis (Castor bean)	GO:0005524; GO:0004815; GO:0006422; GO:0005737; GO:0003676	ATP binding; aspartate-tRNA ligase activity; aspartyl-tRNA aminoacylation; cytoplasm; nucleic acid binding	ATP-binding; Aminoacyl-tRNA synthetase; Ligase; Nucleotide-binding; Protein biosynthesis	IPR004364; IPR018150; IPR006195; IPR004523; IPR002312; IPR012340; IPR016027; IPR004365;	6.1.1.12		Class-II aminoacyl-tRNA synthetase family			540
E0CSJ5	179	0.124826	0	0	-30.3891	-39.254	4.07832e-56	Whole genome shotgun sequence of line PN40024, scaffold_14.assembly12x (Fragment)	VIT_00014330001	Vitis vinifera (Grape)									17721507;	478
Q9LKR3	179	0.0891878	0	0	-30.3891	-39.254	4.07832e-56	Luminal-binding protein 1 (AtBP1) (BiP1)	At5g28540 T26D3.10 T26D3_50	Arabidopsis thaliana (Mouse-ear cress)	GO:0005524; GO:0030433; GO:0005618; GO:0009507; GO:0005788; GO:0005886; GO:0010197; GO:0005774	ATP binding; ER-associated protein catabolic process; cell wall; chloroplast; endoplasmic reticulum lumen; plasma membrane; polar nucleus fusion; vacuolar membrane	ATP-binding; Complete proteome; Endoplasmic reticulum; Nucleotide-binding; Signal; Ubl conjugation	IPR018181; IPR001023; IPR013126;			Heat shock protein 70 family		11130714; 14593172; 8281187; 19292762	669
Q9M5I7	98	0.132254	488	0.65857	-10.5367	2.18901	4.55632e-56	Alpha-expansin 3		Triphysaria versicolor (Yellow owl's clover)	GO:0005576; GO:0016020; GO:0009664	extracellular region; membrane; plant-type cell wall organization	Membrane	IPR014733; IPR009009; IPR007118; IPR007117; IPR002963; IPR007112;		Expansin-like CBD domain (1); Expansin-like EG45 domain (1)	Expansin family		11290422	247
B9R8T9	209	0.120949	8	0.00462963	-12.9557	-4.83438	4.73898e-56	Hmg-CoA reductase, putative (EC 1.1.1.34)	RCOM_1602200	Ricinus communis (Castor bean)	GO:0050661; GO:0015936; GO:0004420; GO:0016021; GO:0008299; GO:0055114	NADP binding; coenzyme A metabolic process; hydroxymethylglutaryl-CoA reductase (NADPH) activity; integral to membrane; isoprenoid biosynthetic process; oxidation-reduction process	Oxidoreductase	IPR002202; IPR023074; IPR023076; IPR004554; IPR023282; IPR009023; IPR009029;	1.1.1.34		HMG-CoA reductase family			576
B9SD29	13	0.0133745	256	0.263374	-12.4592	4.17254	7.71679e-56	Putative uncharacterized protein	RCOM_1068280	Ricinus communis (Castor bean)				IPR007317;						324
B9RK77	78	0.0830671	442	0.470714	-10.7728	2.37548	7.89843e-56	Valacyclovir hydrolase, putative	RCOM_1047030	Ricinus communis (Castor bean)	GO:0016787	hydrolase activity	Hydrolase	IPR014940;						313
A5C200	199	0.336717	6	0.0101523	-13.1986	-5.17868	9.75778e-56	Putative uncharacterized protein	VITISV_009604	Vitis vinifera (Grape)										197
D7SRD1	176	0.176707	0	0	-30.4013	-39.2296	3.26265e-55	Whole genome shotgun sequence of line PN40024, scaffold_72.assembly12x (Fragment)	VIT_00034541001	Vitis vinifera (Grape)	GO:0003677; GO:0003702; GO:0005634; GO:0006355; GO:0006354; GO:0003746	DNA binding; RNA polymerase II transcription factor activity; nucleus; regulation of transcription, DNA-dependent; transcription elongation, DNA-dependent; translation elongation factor activity		IPR017923;					17721507;	332
A5AVT4	8	0.00472813	236	0.13948	-12.8681	4.75562	3.27652e-55	Putative uncharacterized protein	VITISV_000698	Vitis vinifera (Grape)	GO:0016020; GO:0006814; GO:0055085; GO:0005215	membrane; sodium ion transport; transmembrane transport; transporter activity		IPR001898;						564
D7STM4	235	0.163535	16	0.0111343	-12.3712	-4.00354	4.01768e-55	Whole genome shotgun sequence of line PN40024, scaffold_8.assembly12x (Fragment)	VIT_00035354001	Vitis vinifera (Grape)	GO:0003723	RNA binding		IPR004087; IPR004088; IPR018111;		KH domains (2)			17721507;	479
B9T415	171	0.283582	634	1.05141	-9.94632	1.76347	8.57734e-55	Putative uncharacterized protein	RCOM_0509420	Ricinus communis (Castor bean)										201
Q9FVL2	174	0.128035	0	0	-30.4095	-39.2131	1.30506e-54	Vetispiradiene synthase (Fragment)	LEVS4	Solanum lycopersicum (Tomato) (Lycopersicon esculentum)	GO:0016829; GO:0000287	lyase activity; magnesium ion binding	Magnesium	IPR001906; IPR005630; IPR008930; IPR008949;						453
A5BB71	173	0.0558786	0	0	-30.4137	-39.2048	2.61012e-54	Putative uncharacterized protein	VITISV_020253	Vitis vinifera (Grape)	GO:0003676; GO:0008270	nucleic acid binding; zinc ion binding		IPR021109; IPR005162; IPR001878;						1032
D7U8L2	3	0.0015748	207	0.108661	-13.6702	5.98151	2.83493e-54	Whole genome shotgun sequence of line PN40024, scaffold_32.assembly12x (Fragment)	VIT_00022483001	Vitis vinifera (Grape)	GO:0005975; GO:0004553	carbohydrate metabolic process; hydrolase activity, hydrolyzing O-glycosyl compounds	Glycosidase; Hydrolase	IPR002772; IPR001764; IPR017853;					17721507;	635
P37218	172	0.199768	0	0	-30.4178	-39.1964	5.22024e-54	Histone H1		Solanum lycopersicum (Tomato) (Lycopersicon esculentum)	GO:0003677; GO:0000786; GO:0006334; GO:0005634	DNA binding; nucleosome; nucleosome assembly; nucleus	Chromosome; DNA-binding; Nucleus	IPR005818; IPR005819; IPR011991;		H15 (linker histone H1/H5 globular) domain (1)	Histone H1/H5 family		8055939	287
B9SIA5	0	0	190	0.101333	-30.4096	39.213	7.58567e-54	Hydrolase, hydrolyzing O-glycosyl compounds, putative (EC 3.2.1.21)	RCOM_1322270	Ricinus communis (Castor bean)	GO:0008422; GO:0005975	beta-glucosidase activity; carbohydrate metabolic process	Glycosidase; Hydrolase	IPR002772; IPR001764; IPR017853;	3.2.1.21					625
A5C441	171	0.325714	0	0	-30.4221	-39.188	1.04405e-53	Putative uncharacterized protein	VITISV_031100	Vitis vinifera (Grape)	GO:0003676; GO:0000166	nucleic acid binding; nucleotide binding		IPR012677; IPR000504;						175
C0LGT1	171	0.0929853	0	0	-30.4221	-39.188	1.04405e-53	Probable LRR receptor-like serine/threonine-protein kinase At5g10290 (EC 2.7.11.1)	At5g10290 F18D22.60	Arabidopsis thaliana (Mouse-ear cress)	GO:0005524; GO:0016021; GO:0005886; GO:0006468; GO:0004674; GO:0004872	ATP binding; integral to membrane; plasma membrane; protein phosphorylation; protein serine/threonine kinase activity; receptor activity	ATP-binding; Cell membrane; Complete proteome; Glycoprotein; Kinase; Leucine-rich repeat; Membrane; Nucleotide-binding; Phosphoprotein; Receptor; Repeat; Serine/threonine-protein kinase; Signal; Transferase; Transmembrane; Transmembrane helix	IPR013320; IPR011009; IPR001611; IPR013210; IPR000719; IPR017441; IPR001245; IPR008271;	2.7.11.1	LRR (leucine-rich) repeats (4); Protein kinase domain (1)	Protein kinase superfamily, Ser/Thr protein kinase family		11130714; 14593172; 20064227; 17317660	613
B9SVX6	21	0.0316742	278	0.419306	-12.0538	3.5996	1.35241e-53	Vesicle-associated membrane protein, putative	RCOM_0981060	Ricinus communis (Castor bean)	GO:0016021; GO:0016192	integral to membrane; vesicle-mediated transport	Coiled coil; Membrane	IPR010908; IPR011012; IPR001388;		Longin domain (1); V-SNARE coiled-coil homology domain (1)				221
Q944N0	83	0.206468	442	1.0995	-10.7279	2.28584	1.72039e-53	Acyl carrier protein	ACP	Olea europaea (Common olive)	GO:0000036; GO:0048037; GO:0006633; GO:0031177	acyl carrier activity; cofactor binding; fatty acid biosynthetic process; phosphopantetheine binding	Fatty acid biosynthesis; Lipid synthesis; Phosphopantetheine	IPR003231; IPR009081; IPR006163; IPR006162;		Acyl carrier domain (1)				134
B9SQ31	170	0.126206	0	0	-30.4263	-39.1795	2.0881e-53	Vacuolar cation/proton exchanger 1a, putative	RCOM_0643910	Ricinus communis (Castor bean)	GO:0008324; GO:0016021	cation transmembrane transporter activity; integral to membrane	Membrane; Transmembrane; Transmembrane helix	IPR004713; IPR004798; IPR004837;						449
A7Q0V4	383	0.326513	82	0.0699062	-10.84	-2.35067	2.99511e-53	S-adenosylmethionine synthase 5 (AdoMet synthase 5) (EC 2.5.1.6) (Methionine adenosyltransferase 5) (MAT 5)	METK5 GSVIVT00028192001 LOC100243560	Vitis vinifera (Grape)	GO:0005524; GO:0005737; GO:0046872; GO:0004478; GO:0006730	ATP binding; cytoplasm; metal ion binding; methionine adenosyltransferase activity; one-carbon metabolic process	ATP-binding; Cobalt; Cytoplasm; Magnesium; Metal-binding; Nucleotide-binding; One-carbon metabolism; Potassium; Transferase	IPR022631; IPR022630; IPR022629; IPR022628; IPR002133; IPR022636;	2.5.1.6		AdoMet synthase family		17721507	391
D7TY89	169	0.25037	0	0	-30.4305	-39.171	4.1762e-53	Whole genome shotgun sequence of line PN40024, scaffold_119.assembly12x (Fragment)	VIT_00012922001	Vitis vinifera (Grape)	GO:0004866	endopeptidase inhibitor activity		IPR011065; IPR002160;					17721507;	225
D7U527	166	0.139379	0	0	-30.4435	-39.1452	3.34096e-52	Whole genome shotgun sequence of line PN40024, scaffold_38.assembly12x (Fragment)	VIT_00023994001	Vitis vinifera (Grape)	GO:0046872; GO:0006470; GO:0004722; GO:0008287	metal ion binding; protein dephosphorylation; protein serine/threonine phosphatase activity; protein serine/threonine phosphatase complex	Hydrolase; Magnesium; Metal-binding; Protein phosphatase	IPR001932; IPR000222; IPR015655;					17721507;	397
Q84UT0	0	0	183	0.247967	-30.4366	39.1588	4.69822e-52	Expansin	Vexp-1	Vitis labrusca x Vitis vinifera	GO:0005576; GO:0016020; GO:0009664	extracellular region; membrane; plant-type cell wall organization	Membrane	IPR014733; IPR009009; IPR007118; IPR007117; IPR002963; IPR007112;		Expansin-like CBD domain (1); Expansin-like EG45 domain (1)	Expansin family		17175064	246
A5AY32	165	0.143979	0	0	-30.4478	-39.1365	6.68191e-52	Putative uncharacterized protein	VITISV_021595	Vitis vinifera (Grape)										382
B9H1R8	165	0.12761	0	0	-30.4478	-39.1365	6.68191e-52	Predicted protein	POPTRDRAFT_556731	Populus trichocarpa (Western balsam poplar) (Populus balsamifera subsp. trichocarpa)	GO:0005524; GO:0017111	ATP binding; nucleoside-triphosphatase activity	ATP-binding; Nucleotide-binding	IPR003593; IPR003959; IPR003960; IPR007330; IPR015415;			AAA ATPase family		16973872;	431
B9RGD0	0	0	182	0.190178	-30.4406	39.1509	9.34424e-52	Annexin, putative	RCOM_1453030	Ricinus communis (Castor bean)	GO:0005509; GO:0005544	calcium ion binding; calcium-dependent phospholipid binding	Annexin; Calcium; Calcium/phospholipid-binding; Repeat	IPR001464; IPR009118; IPR018502; IPR018252;		Annexin repeats (4)	Annexin family			319
D7SHG1	194	0.122707	8	0.00506009	-13.0095	-4.72693	1.01762e-51	Whole genome shotgun sequence of line PN40024, scaffold_0.assembly12x (Fragment)	VIT_00007610001	Vitis vinifera (Grape)	GO:0009055; GO:0020037; GO:0004497; GO:0055114	electron carrier activity; heme binding; monooxygenase activity; oxidation-reduction process	Heme; Iron; Metal-binding; Monooxygenase; Oxidoreductase	IPR001128; IPR017972; IPR002401;			Cytochrome P450 family		17721507;	527
P49037	164	0.0679089	0	0	-30.4522	-39.1277	1.33638e-51	Sucrose synthase (EC 2.4.1.13) (Sucrose-UDP glucosyltransferase)		Solanum lycopersicum (Tomato) (Lycopersicon esculentum)	GO:0009058; GO:0005985; GO:0016157	biosynthetic process; sucrose metabolic process; sucrose synthase activity	Glycosyltransferase; Transferase	IPR001296; IPR000368; IPR012820;	2.4.1.13		Glycosyltransferase 1 family, Plant sucrose synthase subfamily		8290642	805
B9T3N8	201	0.848101	10	0.0421941	-12.8229	-4.45614	2.03499e-51	Putative uncharacterized protein	RCOM_1166170	Ricinus communis (Castor bean)	GO:0046872	metal ion binding		IPR000347;						79
B9S2C2	163	0.144889	0	0	-30.4566	-39.1189	2.67277e-51	Twin lov protein, putative	RCOM_0698140	Ricinus communis (Castor bean)	GO:0006355; GO:0000155	regulation of transcription, DNA-dependent; two-component sensor activity		IPR001610; IPR000014; IPR000700; IPR013767;						375
A4F4L3	162	0.188811	0	0	-30.4611	-39.11	5.34553e-51	MYBPA1 protein	mybPA1	Vitis vinifera (Grape)	GO:0003677; GO:0005634	DNA binding; nucleus	DNA-binding; Nucleus; Repeat	IPR009057; IPR012287; IPR014778; IPR015495; IPR001005; IPR017930;					17208963;	286
A5AEC9	162	0.1843	0	0	-30.4611	-39.11	5.34553e-51	Putative uncharacterized protein (Whole genome shotgun sequence of line PN40024, scaffold_40.assembly12x)	VITISV_037693 VIT_00025530001	Vitis vinifera (Grape)									17721507;	293
B9SRT4	162	0.163636	0	0	-30.4611	-39.11	5.34553e-51	WRKY transcription factor, putative	RCOM_1058010	Ricinus communis (Castor bean)	GO:0043565; GO:0003700	sequence-specific DNA binding; sequence-specific DNA binding transcription factor activity		IPR003657;						330
B9STI2	162	0.150418	0	0	-30.4611	-39.11	5.34553e-51	Desacetoxyvindoline 4-hydroxylase, putative (EC 1.14.11.20)	RCOM_0491890	Ricinus communis (Castor bean)	GO:0050590; GO:0055114	desacetoxyvindoline 4-hydroxylase activity; oxidation-reduction process	Iron; Oxidoreductase	IPR005123;	1.14.11.20		Iron/ascorbate-dependent oxidoreductase family			359
A5BX64	0	0	179	0.178643	-30.4526	39.1269	7.3501e-51	Putative uncharacterized protein	VITISV_007725	Vitis vinifera (Grape)	GO:0008270	zinc ion binding	Metal-binding; Zinc; Zinc-finger	IPR018957; IPR001841; IPR013083;						334
Q9ZP37	0	0	179	0.232166	-30.4526	39.1269	7.3501e-51	Alpha-expansin	Nt-EXPA3	Nicotiana tabacum (Common tobacco)	GO:0005576; GO:0016020; GO:0009664	extracellular region; membrane; plant-type cell wall organization	Membrane; Signal	IPR014733; IPR009009; IPR007118; IPR007117; IPR002963; IPR007112;		Expansin-like CBD domain (1); Expansin-like EG45 domain (1)	Expansin family		9808735	257
B9RAI8	161	0.0961768	0	0	-30.4655	-39.1011	1.06911e-50	Nucleolar protein nop56, putative	RCOM_1506680	Ricinus communis (Castor bean)				IPR012974; IPR012976; IPR002687;						558
D7T682	161	0.0547619	0	0	-30.4655	-39.1011	1.06911e-50	Whole genome shotgun sequence of line PN40024, scaffold_20.assembly12x (Fragment)	VIT_00017678001	Vitis vinifera (Grape)	GO:0003677; GO:0005634	DNA binding; nucleus		IPR002110; IPR020683; IPR004333;					17721507;	980
B9S8W6	178	0.209658	4	0.00471143	-13.5715	-5.60275	1.11136e-50	Membrane associated ring finger 1,8, putative	RCOM_0836410	Ricinus communis (Castor bean)	GO:0008270	zinc ion binding		IPR022143; IPR018957; IPR011016; IPR013083;						283
Q8GVC8	0	0	178	0.150975	-30.4566	39.1189	1.46167e-50	Enoyl ACP reductase	ear	Olea europaea subsp. europaea	GO:0005488; GO:0055114; GO:0016491	binding; oxidation-reduction process; oxidoreductase activity		IPR002347; IPR016040;						393
Q9SW70	7	0.0094086	215	0.288978	-13.0316	4.81382	2.46549e-50	Stress-related protein	SRP	Vitis riparia (Frost grape) (Vitis vulpina)	GO:0006950	response to stress	Stress response	IPR008802;			REF/SRPP family			248
Q0MX13	22	0.0262843	267	0.318996	-12.0494	3.47425	3.32632e-50	Aquaporin PIP2;2 (Putative aquaporin)	PIP2;2 VITISV_007541	Vitis vinifera (Grape)	GO:0016021; GO:0055085; GO:0005215	integral to membrane; transmembrane transport; transporter activity	Membrane; Transmembrane; Transport	IPR012269; IPR023271; IPR000425; IPR022357;			MIP/aquaporin family		18560835; 18987216;	279
B9SHJ7	32	0.03452	298	0.321467	-11.6998	3.09215	5.71203e-50	Putative uncharacterized protein	RCOM_1122440	Ricinus communis (Castor bean)				IPR008997;						309
B9RTP7	59	0.061651	367	0.38349	-11.1083	2.50997	5.8813e-50	Putative uncharacterized protein	RCOM_0911830	Ricinus communis (Castor bean)				IPR007650;						319
D7SUN8	158	0.071753	0	0	-30.4791	-39.0739	8.55285e-50	Whole genome shotgun sequence of line PN40024, scaffold_8.assembly12x (Fragment)	VIT_00035791001	Vitis vinifera (Grape)			Repeat; WD repeat	IPR015943; IPR001680; IPR011046; IPR019782; IPR019775; IPR017986; IPR019781;					17721507;	734
B9SH36	0	0	174	0.130926	-30.473	39.0861	2.28521e-49	DNA binding protein, putative (EC 1.3.1.74)	RCOM_1317700	Ricinus communis (Castor bean)	GO:0032440; GO:0003677; GO:0005634; GO:0055114; GO:0006355; GO:0003700	2-alkenal reductase activity; DNA binding; nucleus; oxidation-reduction process; regulation of transcription, DNA-dependent; sequence-specific DNA binding transcription factor activity	DNA-binding; Nucleus; Oxidoreductase; Transcription; Transcription regulation	IPR016177; IPR001471;	1.3.1.74					443
D9ZJE3	157	0.123428	0	0	-30.4837	-39.0648	3.42114e-49	TLP domain class transcription factor	TLP6	Malus domestica (Apple) (Pyrus malus)				IPR001810; IPR000007; IPR018066;						424
D7U5Y4	8	0.0101781	214	0.272265	-12.9387	4.61445	5.15507e-49	Peptidyl-prolyl cis-trans isomerase (EC 5.2.1.8) (Fragment)	VIT_00000919001	Vitis vinifera (Grape)	GO:0003755; GO:0006457	peptidyl-prolyl cis-trans isomerase activity; protein folding	Isomerase; Rotamase	IPR015891; IPR020892; IPR002130;	5.2.1.8	PPIase cyclophilin-type domain (1)	Cyclophilin-type PPIase family		17721507;	262
A9PC79	156	0.117117	0	0	-30.4883	-39.0556	6.84228e-49	Predicted protein (Putative uncharacterized protein)	POPTRDRAFT_828557	Populus trichocarpa (Western balsam poplar) (Populus balsamifera subsp. trichocarpa)	GO:0005093; GO:0015031; GO:0043087	Rab GDP-dissociation inhibitor activity; protein transport; regulation of GTPase activity		IPR018203; IPR000806;					18230180; 16973872;	444
Q9SS44	192	0.205128	10	0.0106838	-12.856	-4.39005	7.38291e-49	Transcription initiation factor IIB-2 (General transcription factor TFIIB-2) (AtTFIIB2)	TFIIB2 At3g10330 F14P13.7	Arabidopsis thaliana (Mouse-ear cress)	GO:0005737; GO:0005634; GO:0006355; GO:0006352; GO:0030528; GO:0003743; GO:0008270	cytoplasm; nucleus; regulation of transcription, DNA-dependent; transcription initiation, DNA-dependent; transcription regulator activity; translation initiation factor activity; zinc ion binding	Complete proteome; Metal-binding; Nucleus; Repeat; Transcription; Transcription regulation; Zinc; Zinc-finger	IPR006670; IPR011028; IPR013763; IPR000812; IPR023486; IPR013150; IPR013137;		TFIIB-type zinc finger (1)	TFIIB family		11130713; 14593172; 8580968	312
Q9XGW0	155	0.143121	0	0	-30.4929	-39.0463	1.36846e-48	Caffeic acid 3-O-methyltransferase 1 (CAOMT-1) (COMT-1) (EC 2.1.1.68) (S-adenosysl-L-methionine:caffeic acid 3-O-methyltransferase 1)	COMT1	Ocimum basilicum (Sweet basil)	GO:0047763; GO:0009809; GO:0046983	caffeate O-methyltransferase activity; lignin biosynthetic process; protein dimerization activity	Lignin biosynthesis; Methyltransferase; S-adenosyl-L-methionine; Transferase	IPR016461; IPR001077; IPR012967; IPR011991;	2.1.1.68		Methyltransferase superfamily, Type 2 family, COMT subfamily			361
O65820	79	0.097171	407	0.500615	-10.8231	2.23809	1.39703e-48	Histone H1	H1	Solanum lycopersicum (Tomato) (Lycopersicon esculentum)	GO:0003677; GO:0000786; GO:0006334; GO:0005634	DNA binding; nucleosome; nucleosome assembly; nucleus	Chromosome; DNA-binding; Nucleus	IPR005818; IPR005819; IPR011991;			Histone H1/H5 family		10344194	271
Q39077	240	0.179775	27	0.0202247	-11.9785	-3.27902	2.43452e-48	AT3g62830/F26K9_260 (Homolog of dTDP-glucose 4-6-dehydratases) (UDP-glucuronic acid decarboxylase)	D18 UXS2	Arabidopsis thaliana (Mouse-ear cress)	GO:0003824; GO:0044237; GO:0050662	catalytic activity; cellular metabolic process; coenzyme binding		IPR001509; IPR016040;					12481102;	445
B9RTR7	154	0.0987179	0	0	-30.4976	-39.0369	2.73691e-48	Protein FRIGIDA, putative	RCOM_0912030	Ricinus communis (Castor bean)				IPR012474;						520
D7U241	154	0.106501	0	0	-30.4976	-39.0369	2.73691e-48	Whole genome shotgun sequence of line PN40024, scaffold_128.assembly12x (Fragment)	VIT_00000091001	Vitis vinifera (Grape)	GO:0003824	catalytic activity		IPR013785; IPR000644;					17721507;	482
D7SXL9	56	0.0403168	351	0.2527	-11.1781	2.52095	4.67321e-48	Whole genome shotgun sequence of line PN40024, scaffold_91.assembly12x (Fragment)	VIT_00037791001	Vitis vinifera (Grape)	GO:0006508; GO:0004185	proteolysis; serine-type carboxypeptidase activity		IPR001563;					17721507;	463
B9SIY7	153	0.142061	0	0	-30.5023	-39.0275	5.47382e-48	S-adenosylmethionine decarboxylase proenzyme (EC 4.1.1.50)	RCOM_0596710	Ricinus communis (Castor bean)	GO:0004014; GO:0008295; GO:0006597	adenosylmethionine decarboxylase activity; spermidine biosynthetic process; spermine biosynthetic process	Decarboxylase; Lyase; Polyamine biosynthesis; Pyruvate; S-adenosyl-L-methionine; Schiff base; Spermidine biosynthesis; Zymogen	IPR001985; IPR018167; IPR016067; IPR018166;	4.1.1.50		Eukaryotic AdoMetDC family			359
C8KHU3	153	0.09375	0	0	-30.5023	-39.0275	5.47382e-48	Protein phosphatase 2C ABI2 homolog	SlPP2C-1	Solanum lycopersicum (Tomato) (Lycopersicon esculentum)	GO:0046872; GO:0006470; GO:0004722; GO:0008287	metal ion binding; protein dephosphorylation; protein serine/threonine phosphatase activity; protein serine/threonine phosphatase complex	Hydrolase; Magnesium; Metal-binding; Protein phosphatase	IPR001932; IPR000222; IPR015655;			PP2C family			544
O04615	153	0.0967742	0	0	-30.5023	-39.0275	5.47382e-48	BTB/POZ domain-containing protein At4g01160	At4g01160 A_IG002N01.11 F2N1.11	Arabidopsis thaliana (Mouse-ear cress)			Complete proteome; Ubl conjugation pathway	IPR011705; IPR000210; IPR011333; IPR013069;		BACK (BTB/Kelch associated) domain (1); BTB (POZ) domain (1)			10617198; 15749712	527
Q42962	432	0.359102	1046	0.869493	-8.91664	1.14876	6.12851e-48	Phosphoglycerate kinase, cytosolic (EC 2.7.2.3)		Nicotiana tabacum (Common tobacco)	GO:0005524; GO:0005737; GO:0006096; GO:0004618	ATP binding; cytoplasm; glycolysis; phosphoglycerate kinase activity	ATP-binding; Cytoplasm; Glycolysis; Kinase; Nucleotide-binding; Transferase	IPR001576; IPR015901; IPR015911; IPR015824;	2.7.2.3		Phosphoglycerate kinase family			401
B9REA1	0	0	169	0.109598	-30.4941	39.044	7.09886e-48	Cytochrome P450, putative (EC 1.3.3.9)	RCOM_1619720	Ricinus communis (Castor bean)	GO:0009055; GO:0020037; GO:0004497; GO:0055114; GO:0050616	electron carrier activity; heme binding; monooxygenase activity; oxidation-reduction process; secologanin synthase activity	Heme; Iron; Metal-binding; Monooxygenase; Oxidoreductase	IPR001128; IPR017972; IPR002401;	1.3.3.9		Cytochrome P450 family			514
D7T4T5	16	0.0154589	236	0.228019	-12.3681	3.75562	9.29882e-48	Whole genome shotgun sequence of line PN40024, scaffold_67.assembly12x (Fragment)	VIT_00032867001	Vitis vinifera (Grape)	GO:0055114; GO:0016491; GO:0008270	oxidation-reduction process; oxidoreductase activity; zinc ion binding		IPR013149; IPR013154; IPR002085; IPR011032; IPR016040;					17721507;	345
D7T8M7	152	0.131944	0	0	-30.507	-39.0181	1.09476e-47	Whole genome shotgun sequence of line PN40024, scaffold_11.assembly12x (Fragment)	VIT_00011679001	Vitis vinifera (Grape)				IPR018467; IPR010399;					17721507;	384
D7T959	22	0.0184719	256	0.214945	-12.0797	3.41355	2.43657e-47	Whole genome shotgun sequence of line PN40024, scaffold_11.assembly12x (Fragment)	VIT_00011907001	Vitis vinifera (Grape)	GO:0003684; GO:0006289; GO:0005634; GO:0043161	damaged DNA binding; nucleotide-excision repair; nucleus; proteasomal ubiquitin-dependent protein catabolic process		IPR004806; IPR006636; IPR009060; IPR000449; IPR015940; IPR000626; IPR019955; IPR015360;					17721507;	397
A5BRM6	248	0.303922	733	0.898284	-9.57348	1.43645	2.56173e-47	Putative uncharacterized protein	VITISV_035079	Vitis vinifera (Grape)	GO:0016021	integral to membrane	Membrane; Transmembrane; Transmembrane helix	IPR018499; IPR018503; IPR000301;						272
D7SRB9	0	0	167	0.103086	-30.5026	39.0268	2.80533e-47	Whole genome shotgun sequence of line PN40024, scaffold_72.assembly12x (Fragment)	VIT_00034523001	Vitis vinifera (Grape)	GO:0003677	DNA binding		IPR012287; IPR017877; IPR001005;					17721507;	540
Q850K6	0	0	167	0.467787	-30.5026	39.0268	2.80533e-47	Non-specific lipid-transfer protein		Vitis vinifera (Grape)	GO:0008289; GO:0006869	lipid binding; lipid transport	Lipid-binding; Transport	IPR016140; IPR013770; IPR003612; IPR000528;			Plant LTP family		12744517	119
D7TT82	289	0.227201	49	0.038522	-11.4146	-2.68723	3.77342e-47	Whole genome shotgun sequence of line PN40024, scaffold_129.assembly12x (Fragment)	VIT_00000132001	Vitis vinifera (Grape)	GO:0005524; GO:0006468; GO:0004674	ATP binding; protein phosphorylation; protein serine/threonine kinase activity	ATP-binding; Nucleotide-binding	IPR011009; IPR000719; IPR017441; IPR017442; IPR008271; IPR002290;					17721507;	424
D7U0M1	241	0.0861022	29	0.0103608	-11.924	-3.18193	3.92735e-47	Whole genome shotgun sequence of line PN40024, scaffold_2.assembly12x (Fragment)	VIT_00017121001	Vitis vinifera (Grape)	GO:0005488; GO:0006886; GO:0030117; GO:0005198; GO:0016192	binding; intracellular protein transport; membrane coat; structural molecule activity; vesicle-mediated transport	Repeat; WD repeat	IPR016453; IPR006692; IPR020472; IPR011990; IPR015943; IPR001680; IPR011046; IPR019782; IPR017986; IPR019781;					17721507;	933
D7T663	243	0.383886	721	1.13902	-9.60008	1.44202	4.14044e-47	Whole genome shotgun sequence of line PN40024, scaffold_20.assembly12x (Fragment)	VIT_00017654001	Vitis vinifera (Grape)	GO:0005525; GO:0005622; GO:0007264	GTP binding; intracellular; small GTPase mediated signal transduction	GTP-binding; Nucleotide-binding	IPR006688; IPR006689; IPR005225;			Small GTPase superfamily, Arf family		17721507;	211
A5AYN9	150	0.0978474	0	0	-30.5166	-38.999	4.37906e-47	3-ketoacyl-CoA synthase (EC 2.3.1.-)	VITISV_014119	Vitis vinifera (Grape)	GO:0008415; GO:0006633; GO:0016020	acyltransferase activity; fatty acid biosynthetic process; membrane	Acyltransferase; Transferase	IPR012392; IPR013747; IPR013601; IPR016039; IPR016038;	2.3.1.-		Chalcone/stilbene synthases family			511
A5BV91	150	0.0788644	0	0	-30.5166	-38.999	4.37906e-47	Putative uncharacterized protein (Whole genome shotgun sequence of line PN40024, scaffold_2.assembly12x)	VITISV_026732 VIT_00016851001	Vitis vinifera (Grape)	GO:0016021	integral to membrane		IPR004240;					17721507;	634
B9R813	150	0.423729	0	0	-30.5166	-38.999	4.37906e-47	Thioredoxin H-type, putative	RCOM_1595970	Ricinus communis (Castor bean)	GO:0045454	cell redox homeostasis		IPR005746; IPR017936; IPR012336; IPR017937; IPR013766; IPR012335;		Thioredoxin domain (1)				118
D7SX36	207	0.133205	655	0.421493	-9.785	1.53485	7.09439e-47	Whole genome shotgun sequence of line PN40024, scaffold_135.assembly12x (Fragment)	VIT_00000494001	Vitis vinifera (Grape)	GO:0009055; GO:0020037; GO:0004497; GO:0055114	electron carrier activity; heme binding; monooxygenase activity; oxidation-reduction process	Heme; Iron; Metal-binding; Monooxygenase; Oxidoreductase	IPR001128; IPR017972; IPR002401;			Cytochrome P450 family		17721507;	518
Q9FKX4	149	0.129004	0	0	-30.5214	-38.9893	8.75811e-47	Probable protein phosphatase 2C 79 (AtPP2C79) (EC 3.1.3.16)	At5g66080 K2A18.16	Arabidopsis thaliana (Mouse-ear cress)	GO:0046872; GO:0006470; GO:0004722; GO:0008287	metal ion binding; protein dephosphorylation; protein serine/threonine phosphatase activity; protein serine/threonine phosphatase complex	Complete proteome; Hydrolase; Magnesium; Manganese; Metal-binding; Protein phosphatase; Signal	IPR001932; IPR000222; IPR015655;	3.1.3.16	PP2C-like domain (1)	PP2C family		9679202; 14593172; 19021904	385
B9R995	0	0	165	0.0897227	-30.5113	39.0095	1.10845e-46	ATP binding protein, putative	RCOM_1515000	Ricinus communis (Castor bean)				IPR004159;						613
B9S0Z5	0	0	165	0.134474	-30.5113	39.0095	1.10845e-46	Pyruvate dehydrogenase, putative (EC 1.2.4.1)	RCOM_0632150	Ricinus communis (Castor bean)	GO:0055114; GO:0004739	oxidation-reduction process; pyruvate dehydrogenase (acetyl-transferring) activity	Oxidoreductase; Pyruvate	IPR009014; IPR015941; IPR005475; IPR005476;	1.2.4.1					409
D7STQ6	0	0	165	0.0522317	-30.5113	39.0095	1.10845e-46	Whole genome shotgun sequence of line PN40024, scaffold_8.assembly12x (Fragment)	VIT_00035393001	Vitis vinifera (Grape)	GO:0005524; GO:0016020; GO:0004222; GO:0017111; GO:0030163; GO:0006508	ATP binding; membrane; metalloendopeptidase activity; nucleoside-triphosphatase activity; protein catabolic process; proteolysis	ATP-binding; Nucleotide-binding	IPR000073; IPR003593; IPR003959; IPR003960; IPR005936; IPR000642;					17721507;	1053
Q09Y77	148	0.171893	0	0	-30.5263	-38.9796	1.75162e-46	Cytosolic ascorbate peroxidase isoform 4		Solanum lycopersicum (Tomato) (Lycopersicon esculentum)	GO:0020037; GO:0055114; GO:0004601; GO:0006979	heme binding; oxidation-reduction process; peroxidase activity; response to oxidative stress	Oxidoreductase; Peroxidase	IPR002207; IPR010255; IPR002016; IPR019794; IPR019793;					18026995	287
Q3E6T0	0	0	163	0.155683	-30.5201	38.9919	4.37906e-46	Probable sugar phosphate/phosphate translocator At5g25400	At5g25400 F18G18.140	Arabidopsis thaliana (Mouse-ear cress)	GO:0008643; GO:0016021	carbohydrate transport; integral to membrane	Complete proteome; Membrane; Sugar transport; Transmembrane; Transmembrane helix; Transport	IPR000620; IPR004853;		DUF6 domain (1)	TPT transporter family, TPT (TC 2.A.7.9) subfamily		11130714	349
B9STU0	232	0.247071	27	0.028754	-12.003	-3.23011	5.39606e-46	F-box/LRR-repeat protein, putative	RCOM_0623990	Ricinus communis (Castor bean)				IPR001810; IPR022364; IPR001611;						313
B9H4U2	146	0.0859835	0	0	-30.5361	-38.96	7.00649e-46	Predicted protein (Fragment)	POPTRDRAFT_207428	Populus trichocarpa (Western balsam poplar) (Populus balsamifera subsp. trichocarpa)	GO:0006529; GO:0004066	asparagine biosynthetic process; asparagine synthase (glutamine-hydrolyzing) activity		IPR006426; IPR001962; IPR017932; IPR014729;					16973872;	566
B9RJN2	146	0.0909657	0	0	-30.5361	-38.96	7.00649e-46	Phospho-2-dehydro-3-deoxyheptonate aldolase 1, chloroplast, putative (EC 2.5.1.54)	RCOM_1036940	Ricinus communis (Castor bean)	GO:0003849; GO:0009073	3-deoxy-7-phosphoheptulonate synthase activity; aromatic amino acid family biosynthetic process	Transferase	IPR002480;	2.5.1.54					535
O24145	146	0.0889701	0	0	-30.5361	-38.96	7.00649e-46	4-coumarate--CoA ligase 1 (4CL 1) (EC 6.2.1.12) (4-coumaroyl-CoA synthase 1)	4CL1	Nicotiana tabacum (Common tobacco)	GO:0016207; GO:0005524; GO:0009698	4-coumarate-CoA ligase activity; ATP binding; phenylpropanoid metabolic process	ATP-binding; Ligase; Nucleotide-binding; Phenylpropanoid metabolism	IPR020845; IPR000873;	6.2.1.12		ATP-dependent AMP-binding enzyme family		8819324	547
P93206	252	0.337349	35	0.0468541	-11.7561	-2.97502	8.16711e-46	14-3-3 protein 1	TFT1	Solanum lycopersicum (Tomato) (Lycopersicon esculentum)	GO:0019904	protein domain specific binding		IPR000308; IPR023409; IPR023410;			14-3-3 family		10198082;	249
B9T135	0	0	162	0.219512	-30.5246	38.983	8.70338e-46	Lipid binding protein, putative	RCOM_0272130	Ricinus communis (Castor bean)	GO:0006869	lipid transport		IPR016140; IPR013770; IPR003612;						246
B9T2H4	177	0.14532	9	0.00738916	-12.9907	-4.4247	1.09008e-45	UDP-glucosyltransferase, putative (EC 2.4.1.121)	RCOM_0100880	Ricinus communis (Castor bean)	GO:0047215	indole-3-acetate beta-glucosyltransferase activity	Glycosyltransferase; Transferase	IPR002213;	2.4.1.121		UDP-glycosyltransferase family			406
A5BF83	145	0.137702	0	0	-30.541	-38.9501	1.4013e-45	Putative uncharacterized protein	VITISV_029272	Vitis vinifera (Grape)	GO:0016021; GO:0005385	integral to membrane; zinc ion transmembrane transporter activity		IPR003689; IPR004698;						351
Q2PYX3	145	0.135009	0	0	-30.541	-38.9501	1.4013e-45	Fructose-bisphosphate aldolase (EC 4.1.2.13)		Solanum tuberosum (Potato)	GO:0004332; GO:0006096	fructose-bisphosphate aldolase activity; glycolysis	Glycolysis; Lyase	IPR000741; IPR013785;	4.1.2.13		Class I fructose-bisphosphate aldolase family			358
Q5PNS9	145	0.120833	0	0	-30.541	-38.9501	1.4013e-45	Probable protein phosphatase 2C 64 (AtPP2C64) (EC 3.1.3.16)	At4g38520 F20M13.80	Arabidopsis thaliana (Mouse-ear cress)	GO:0046872; GO:0006470; GO:0004722; GO:0008287	metal ion binding; protein dephosphorylation; protein serine/threonine phosphatase activity; protein serine/threonine phosphatase complex	Complete proteome; Hydrolase; Magnesium; Manganese; Metal-binding; Protein phosphatase	IPR001932; IPR000222; IPR015655;	3.1.3.16	PP2C-like domain (1)	PP2C family		10617198; 14593172; 19021904	400
D7UC00	15	0.0241546	224	0.360709	-12.4523	3.77345	2.30206e-45	Whole genome shotgun sequence of line PN40024, scaffold_180.assembly12x (Fragment)	VIT_00003159001	Vitis vinifera (Grape)	GO:0005783	endoplasmic reticulum		IPR003388;					17721507;	207
A5AFT0	144	0.133333	0	0	-30.546	-38.9401	2.8026e-45	S-adenosylmethionine decarboxylase proenzyme (EC 4.1.1.50)	VITISV_022291	Vitis vinifera (Grape)	GO:0004014; GO:0008295; GO:0006597	adenosylmethionine decarboxylase activity; spermidine biosynthetic process; spermine biosynthetic process	Decarboxylase; Lyase; Polyamine biosynthesis; Pyruvate; S-adenosyl-L-methionine; Schiff base; Spermidine biosynthesis; Zymogen	IPR001985; IPR018167; IPR016067; IPR018166;	4.1.1.50		Eukaryotic AdoMetDC family			360
Q9SFB0	144	0.0912548	0	0	-30.546	-38.9401	2.8026e-45	MATE efflux family protein FRD3 (MATE citrate transporter) (Protein DTX43) (Protein FERRIC REDUCTASE DEFECTIVE 3) (AtFRD3) (Protein MANGANESE ACCUMULATOR 1)	FRD3 DTX43 MAN1 At3g08040 F17A17.38 T8G24.8	Arabidopsis thaliana (Mouse-ear cress)	GO:0015297; GO:0006879; GO:0071369; GO:0071281; GO:0071732; GO:0015137; GO:0015238; GO:0016021; GO:0005216; GO:0005886	antiporter activity; cellular iron ion homeostasis; cellular response to ethylene stimulus; cellular response to iron ion; cellular response to nitric oxide; citrate transmembrane transporter activity; drug transmembrane transporter activity; integral to membrane; ion channel activity; plasma membrane	Cell membrane; Complete proteome; Ion transport; Ionic channel; Membrane; Transmembrane; Transmembrane helix; Transport	IPR002528;			Multi antimicrobial extrusion (MATE) (TC 2.A.66.1) family		12172022; 11130713; 14593172; 11739388; 15310833; 17351051; 18826429	526
B9H4R7	0	0	159	0.243119	-30.538	38.956	6.83133e-45	Predicted protein	POPTRDRAFT_558510	Populus trichocarpa (Western balsam poplar) (Populus balsamifera subsp. trichocarpa)	GO:0003676; GO:0000166	nucleic acid binding; nucleotide binding		IPR012677; IPR000504;					16973872;	218
B9SLS5	0	0	159	0.18662	-30.538	38.956	6.83133e-45	Succinate dehydrogenase, putative (EC 1.3.5.1)	RCOM_0530950	Ricinus communis (Castor bean)	GO:0009055; GO:0051536; GO:0008177; GO:0006099	electron carrier activity; iron-sulfur cluster binding; succinate dehydrogenase (ubiquinone) activity; tricarboxylic acid cycle	Oxidoreductase	IPR006058; IPR017896; IPR017900; IPR012675; IPR001041; IPR012285; IPR009051; IPR004489;	1.3.5.1					284
Q0PGJ6	456	0.48254	1061	1.12275	-8.86737	1.0913	7.31162e-45	Aldo-keto reductase family 4 member C9 (EC 1.1.1.-)	AKR4C9 At2g37770 T8P21.32	Arabidopsis thaliana (Mouse-ear cress)	GO:0070401; GO:0004033; GO:0055114; GO:0009409; GO:0009651; GO:0009636; GO:0009414; GO:0016229	NADP+ binding; aldo-keto reductase activity; oxidation-reduction process; response to cold; response to salt stress; response to toxin; response to water deprivation; steroid dehydrogenase activity	3D-structure; Alternative splicing; Complete proteome; Detoxification; NADP; Oxidoreductase; Stress response	IPR001395; IPR018170; IPR020471; IPR023210;	1.1.1.-		Aldo/keto reductase family		19616008; 10617197; 14993207; 14593172	315
B9RUW7	142	0.120135	0	0	-30.5561	-38.9199	1.12104e-44	Aspartate aminotransferase, putative (EC 2.6.1.1)	RCOM_0895620	Ricinus communis (Castor bean)	GO:0004069; GO:0009058; GO:0030170	L-aspartate:2-oxoglutarate aminotransferase activity; biosynthetic process; pyridoxal phosphate binding	Aminotransferase; Pyridoxal phosphate; Transferase	IPR004839; IPR004838; IPR015424; IPR015421; IPR015422;	2.6.1.1		Class-I pyridoxal-phosphate-dependent aminotransferase family			394
B9SLV5	163	0.11786	5	0.00361533	-13.4741	-5.15382	1.20464e-44	Copine, putative	RCOM_0532660	Ricinus communis (Castor bean)	GO:0008270	zinc ion binding	Metal-binding; Zinc; Zinc-finger	IPR010734; IPR002035; IPR001841; IPR013083;						461
B9T407	0	0	158	0.112536	-30.5426	38.9469	1.35751e-44	CBL-interacting serine/threonine-protein kinase, putative (EC 2.7.11.17)	RCOM_0485090	Ricinus communis (Castor bean)	GO:0005524; GO:0004683; GO:0006468; GO:0007165	ATP binding; calmodulin-dependent protein kinase activity; protein phosphorylation; signal transduction	ATP-binding; Kinase; Nucleotide-binding; Serine/threonine-protein kinase; Transferase	IPR011009; IPR018451; IPR004041; IPR000719; IPR017441; IPR017442; IPR008271; IPR002290;	2.7.11.17	NAF domain (1); Protein kinase domain (1)				468
D7TC40	0	0	158	0.284685	-30.5426	38.9469	1.35751e-44	Whole genome shotgun sequence of line PN40024, scaffold_16.assembly12x (Fragment)	VIT_00015567001	Vitis vinifera (Grape)	GO:0003677; GO:0005634	DNA binding; nucleus		IPR000910; IPR009071; IPR006780;					17721507;	185
B9R7X0	141	0.127717	0	0	-30.5612	-38.9097	2.24208e-44	Adenosine kinase, putative	RCOM_1594930	Ricinus communis (Castor bean)	GO:0016301	kinase activity	Kinase; Transferase	IPR011611;						368
B9RTH3	6	0.00508906	189	0.160305	-13.2358	4.85026	2.52186e-44	Putative uncharacterized protein	RCOM_0910260	Ricinus communis (Castor bean)				IPR006502;						393
Q2HV87	0	0	157	0.150817	-30.5472	38.9378	2.6975e-44	Alpha-1,4-glucan-protein synthase (UDP-forming)	MtrDRAFT_AC148994g2v2	Medicago truncatula (Barrel medic) (Medicago tribuloides)	GO:0005794; GO:0030054; GO:0007047; GO:0030244; GO:0008466; GO:0009505	Golgi apparatus; cell junction; cellular cell wall organization; cellulose biosynthetic process; glycogenin glucosyltransferase activity; plant-type cell wall		IPR004901;						347
A9LRT6	186	0.134199	13	0.00937951	-12.6896	-3.96574	3.99704e-44	3-hydroxy-3-methylglutaryl coenzyme A synthase (EC 2.3.3.10)	HMGS	Solanum lycopersicum (Tomato) (Lycopersicon esculentum)	GO:0008415; GO:0004421; GO:0008299	acyltransferase activity; hydroxymethylglutaryl-CoA synthase activity; isoprenoid biosynthetic process	Acyltransferase; Transferase	IPR000590; IPR013746; IPR013528; IPR010122; IPR016039; IPR016038;	2.3.3.10					462
B9R7W4	140	0.338164	0	0	-30.5663	-38.8994	4.48416e-44	Putative uncharacterized protein	RCOM_1594870	Ricinus communis (Castor bean)										138
B9DHW4	0	0	156	0.212245	-30.5518	38.9285	5.35997e-44	AT4G33510 protein (Fragment)	AT4G33510	Arabidopsis thaliana (Mouse-ear cress)	GO:0003849; GO:0009073	3-deoxy-7-phosphoheptulonate synthase activity; aromatic amino acid family biosynthetic process		IPR002480;						245
B9RCR7	0	0	156	0.165079	-30.5518	38.9285	5.35997e-44	DNA binding protein, putative	RCOM_1691830	Ricinus communis (Castor bean)	GO:0003677; GO:0005634; GO:0006355; GO:0003700	DNA binding; nucleus; regulation of transcription, DNA-dependent; sequence-specific DNA binding transcription factor activity	DNA-binding; Nucleus; Transcription; Transcription regulation	IPR016177; IPR001471;						315
D7TR65	0	0	156	0.179931	-30.5518	38.9285	5.35997e-44	Whole genome shotgun sequence of line PN40024, scaffold_235.assembly12x (Fragment)	VIT_00004800001	Vitis vinifera (Grape)				IPR009457;					17721507;	289
Q2PQJ1	151	0.0790162	3	0.00156986	-13.8977	-5.78046	6.87621e-44	EIN3-binding F-box protein 1 (EIN3-binding F-box protein 2)	EBF1 EBF2	Solanum lycopersicum (Tomato) (Lycopersicon esculentum)				IPR001810; IPR022364; IPR006553;		F-box domain (1)			19903730;	637
D7U412	43	0.0308244	299	0.214337	-11.4843	2.67072	7.14464e-44	Whole genome shotgun sequence of line PN40024, scaffold_44.assembly12x (Fragment)	VIT_00026563001	Vitis vinifera (Grape)	GO:0016779	nucleotidyltransferase activity		IPR002618; IPR016267;					17721507;	465
B9RN51	139	0.0961272	0	0	-30.5715	-38.8891	8.96831e-44	Putative uncharacterized protein	RCOM_1343820	Ricinus communis (Castor bean)										482
B9SKC8	139	0.076838	0	0	-30.5715	-38.8891	8.96831e-44	Putative uncharacterized protein	RCOM_0759120	Ricinus communis (Castor bean)				IPR020864;						603
D7TGS7	139	0.076838	0	0	-30.5715	-38.8891	8.96831e-44	Whole genome shotgun sequence of line PN40024, scaffold_35.assembly12x (Fragment)	VIT_00023238001	Vitis vinifera (Grape)				IPR020864;					17721507;	603
D7TVA6	139	0.0897933	0	0	-30.5715	-38.8891	8.96831e-44	Whole genome shotgun sequence of line PN40024, scaffold_25.assembly12x (Fragment)	VIT_00019465001	Vitis vinifera (Grape)				IPR011705; IPR000210; IPR011333; IPR013069;		BTB (POZ) domain (1)			17721507;	516
B9RP47	212	0.108551	23	0.0117768	-12.1837	-3.33138	9.10692e-44	Grr1, plant, putative	RCOM_0924020	Ricinus communis (Castor bean)				IPR001810; IPR022364; IPR006553;		F-box domain (1)				651
Q9SLQ9	0	0	155	0.139263	-30.5564	38.9193	1.06499e-43	Gibberellin 3beta-hydroxylase	Nty	Nicotiana tabacum (Common tobacco)	GO:0055114; GO:0016491	oxidation-reduction process; oxidoreductase activity	Iron; Oxidoreductase	IPR005123;			Iron/ascorbate-dependent oxidoreductase family		10571861	371
B9RQE8	184	0.0956838	13	0.00676027	-12.6974	-3.95014	1.43153e-43	Malic enzyme	RCOM_1489870	Ricinus communis (Castor bean)	GO:0051287; GO:0006108; GO:0004470; GO:0046872; GO:0055114; GO:0016616	NAD binding; malate metabolic process; malic enzyme activity; metal ion binding; oxidation-reduction process; oxidoreductase activity, acting on the CH-OH group of donors, NAD or NADP as acceptor	Metal-binding; Oxidoreductase	IPR015884; IPR012301; IPR012302; IPR001891; IPR016040;			Malic enzymes family			641
Q9ZNT1	200	0.237248	18	0.0213523	-12.4025	-3.60095	1.6552e-43	AT5G17770 protein (NADH-cytochrome b5 reductase)	AT5G17770 At5g17770	Arabidopsis thaliana (Mouse-ear cress)	GO:0004128; GO:0022900; GO:0005783; GO:0009505; GO:0005886	cytochrome-b5 reductase activity; electron transport chain; endoplasmic reticulum; plant-type cell wall; plasma membrane	Complete proteome; FAD; Flavoprotein; NAD; Oxidoreductase	IPR017927; IPR001709; IPR001834; IPR008333; IPR001433; IPR017938;					11130714; 12093376; 9880378; 9405937	281
A5CAG1	167	0.0384438	7	0.00161142	-13.2139	-4.70337	2.19347e-43	Putative uncharacterized protein	VITISV_018166	Vitis vinifera (Grape)	GO:0003677; GO:0015074; GO:0003723; GO:0006278; GO:0003964; GO:0000785; GO:0006333; GO:0003682; GO:0005634	DNA binding; DNA integration; RNA binding; RNA-dependent DNA replication; RNA-directed DNA polymerase activity; chromatin; chromatin assembly or disassembly; chromatin binding; nucleus	Nucleus	IPR000953; IPR016197; IPR001584; IPR019258; IPR021109; IPR012337; IPR013242; IPR000477;						1448
B9SJW8	126	0.0585774	482	0.224082	-10.3643	1.80859	2.24795e-43	ATP binding protein, putative	RCOM_0576890	Ricinus communis (Castor bean)				IPR000270;						717
A5BXC8	149	0.36253	3	0.00729927	-13.9073	-5.76123	2.68152e-43	Putative uncharacterized protein	VITISV_003840	Vitis vinifera (Grape)	GO:0045454; GO:0009055; GO:0015035	cell redox homeostasis; electron carrier activity; protein disulfide oxidoreductase activity		IPR011905; IPR002109; IPR014025; IPR012336; IPR012335;						137
B9SHF0	196	0.219978	17	0.0190797	-12.4583	-3.65427	2.85652e-43	Putative uncharacterized protein	RCOM_1120970	Ricinus communis (Castor bean)	GO:0045454	cell redox homeostasis		IPR017936; IPR012336; IPR013766; IPR012335;						297
D7TKQ9	137	0.10925	0	0	-30.582	-38.8682	3.58732e-43	Whole genome shotgun sequence of line PN40024, scaffold_3.assembly12x (Fragment)	VIT_00021749001	Vitis vinifera (Grape)	GO:0003978; GO:0050662; GO:0006012	UDP-glucose 4-epimerase activity; coenzyme binding; galactose metabolic process	Isomerase; NAD	IPR001509; IPR005886; IPR016040;			Sugar epimerase family		17721507;	418
B9RGP3	0	0	153	0.221739	-30.5658	38.9005	4.20389e-43	Putative uncharacterized protein	RCOM_1442480	Ricinus communis (Castor bean)										230
B9SUN3	19	0.0376984	231	0.458333	-12.2596	3.4768	4.81063e-43	ATP synthase D chain, mitochondrial, putative (EC 3.6.3.14)	RCOM_0713220	Ricinus communis (Castor bean)	GO:0015986; GO:0015078; GO:0016787; GO:0000276	ATP synthesis coupled proton transport; hydrogen ion transmembrane transporter activity; hydrolase activity; mitochondrial proton-transporting ATP synthase complex, coupling factor F(o)	Hydrolase	IPR008689;	3.6.3.14					168
B9SLK3	136	0.0936639	0	0	-30.5872	-38.8576	7.17465e-43	Putative uncharacterized protein	RCOM_0592300	Ricinus communis (Castor bean)				IPR009743; IPR009869;						484
B9IKV7	0	0	152	0.0467405	-30.5705	38.8911	8.35174e-43	Cellulose synthase	POPTRDRAFT_835809	Populus trichocarpa (Western balsam poplar) (Populus balsamifera subsp. trichocarpa)	GO:0007047; GO:0030244; GO:0016760; GO:0016021; GO:0008270	cellular cell wall organization; cellulose biosynthetic process; cellulose synthase (UDP-forming) activity; integral to membrane; zinc ion binding	Cell wall biogenesis/degradation; Glycosyltransferase; Membrane; Metal-binding; Transferase; Transmembrane; Transmembrane helix; Zinc; Zinc-finger	IPR005150; IPR001841; IPR013083;					16973872;	1084
B9SUA7	167	0.119201	9	0.00642398	-13.0326	-4.3408	1.46737e-42	Patatin T5, putative	RCOM_0228310	Ricinus communis (Castor bean)	GO:0016787; GO:0006629	hydrolase activity; lipid metabolic process	Hydrolase	IPR016035; IPR002641;						467
P68431	345	0.845588	87	0.213235	-10.8727	-2.11453	2.12406e-42	Histone H3.1 (Histone H3/a) (Histone H3/b) (Histone H3/c) (Histone H3/d) (Histone H3/f) (Histone H3/h) (Histone H3/i) (Histone H3/j) (Histone H3/k) (Histone H3/l)	HIST1H3A H3FA; HIST1H3B H3FL; HIST1H3C H3FC; HIST1H3D H3FB; HIST1H3E H3FD; HIST1H3F H3FI; HIST1H3G H3FH; HIST1H3H H3FK; HIST1H3I H3FF; HIST1H3J H3FJ	Homo sapiens (Human)	GO:0003677; GO:0007596; GO:0005654; GO:0000786; GO:0006334; GO:0005515	DNA binding; blood coagulation; nucleoplasm; nucleosome; nucleosome assembly; protein binding	3D-structure; Acetylation; Chromosome; Citrullination; Complete proteome; DNA-binding; Direct protein sequencing; Methylation; Nucleosome core; Nucleus; Phosphoprotein; Ubl conjugation	IPR009072; IPR007125; IPR000164;			Histone H3 family		6647026; 3013246; 1916825; 8227173; 9031620; 9119399; 9439656; 12408966; 14702039; 14574404; 15489334; 7309716; 16185088; 10464286; 11242053; 11856369; 12560483; 15471871; 15525939; 15345777; 15681610; 15684425; 15983376; 16267050; 16457588; 16678110; 16916647; 16627869; 16497732; 18079182; 17194708; 17189264; 17924679; 17898714; 19007248; 18077460; 18066052; 19783980; 20850016; 20228790; 1624672…	136
B9IQ01	134	0.127255	0	0	-30.5979	-38.8362	2.86986e-42	Predicted protein	POPTRDRAFT_780392	Populus trichocarpa (Western balsam poplar) (Populus balsamifera subsp. trichocarpa)	GO:0005794; GO:0030054; GO:0007047; GO:0030244; GO:0008466; GO:0009505	Golgi apparatus; cell junction; cellular cell wall organization; cellulose biosynthetic process; glycogenin glucosyltransferase activity; plant-type cell wall		IPR004901;					16973872;	351
B9RID8	0	0	149	0.0885324	-30.5849	38.8623	3.29585e-42	2-oxoglutarate/malate translocator, chloroplast, putative	RCOM_1578230	Ricinus communis (Castor bean)	GO:0016020; GO:0006814; GO:0055085; GO:0005215	membrane; sodium ion transport; transmembrane transport; transporter activity		IPR001898;						561
B9UD35	272	0.11714	741	0.319121	-9.49902	1.31885	3.98881e-42	Seed imbibition protein 1	SIP1	Vitis vinifera (Grape)	GO:0003824	catalytic activity		IPR013785; IPR017853; IPR008811;						774
B9RKE5	133	0.0701477	0	0	-30.6033	-38.8254	5.73972e-42	Phosphofructokinase, putative (EC 2.7.1.11)	RCOM_1048820	Ricinus communis (Castor bean)	GO:0003872; GO:0005945; GO:0006096	6-phosphofructokinase activity; 6-phosphofructokinase complex; glycolysis	Kinase; Transferase	IPR022953; IPR000023;	2.7.1.11					632
E0CSN8	188	0.245752	16	0.020915	-12.5321	-3.68161	5.83565e-42	Whole genome shotgun sequence of line PN40024, scaffold_14.assembly12x (Fragment)	VIT_00014386001	Vitis vinifera (Grape)									17721507;	255
B9H7Z9	288	0.169912	60	0.0353982	-11.271	-2.39005	9.82072e-42	Predicted protein	POPTRDRAFT_863937	Populus trichocarpa (Western balsam poplar) (Populus balsamifera subsp. trichocarpa)	GO:0048046; GO:0005507; GO:0008471; GO:0046274; GO:0055114	apoplast; copper ion binding; laccase activity; lignin catabolic process; oxidation-reduction process	Copper; Metal-binding; Oxidoreductase	IPR001117; IPR011706; IPR011707; IPR002355; IPR008972; IPR017761;					16973872;	565
A5BKH1	132	0.0948276	0	0	-30.6088	-38.8145	1.14794e-41	CBL-interacting protein kinase 01	CIPK01 VITISV_006470	Vitis vinifera (Grape)	GO:0005524; GO:0006468; GO:0004674; GO:0007165	ATP binding; protein phosphorylation; protein serine/threonine kinase activity; signal transduction	ATP-binding; Kinase; Nucleotide-binding; Serine/threonine-protein kinase; Transferase	IPR011009; IPR018451; IPR004041; IPR000719; IPR017441; IPR017442; IPR008271; IPR002290;		NAF domain (1); Protein kinase domain (1)				464
B9R8F0	132	0.113111	0	0	-30.6088	-38.8145	1.14794e-41	Nucleoredoxin, putative	RCOM_1599380	Ricinus communis (Castor bean)	GO:0016209; GO:0045454; GO:0046872; GO:0016491	antioxidant activity; cell redox homeostasis; metal ion binding; oxidoreductase activity	Metal-binding; Zinc	IPR000866; IPR002219; IPR017936; IPR012336; IPR012335;						389
Q1L4E2	132	0.158845	0	0	-30.6088	-38.8145	1.14794e-41	Ferritin		Malus domestica (Apple) (Pyrus malus)	GO:0006879; GO:0008199; GO:0006826; GO:0055114; GO:0016491	cellular iron ion homeostasis; ferric iron binding; iron ion transport; oxidation-reduction process; oxidoreductase activity	Iron; Iron storage; Metal-binding	IPR001519; IPR009040; IPR012347; IPR009078; IPR014034; IPR008331;		Ferritin-like diiron domain (1)	Ferritin family			277
A5CAB4	282	0.209354	56	0.0415739	-11.336	-2.45922	1.15088e-41	Putative uncharacterized protein	VITISV_003717	Vitis vinifera (Grape)	GO:0016747	transferase activity, transferring acyl groups other than amino-acyl groups		IPR023213; IPR003480;						449
D7U2U2	204	0.131783	23	0.0148579	-12.2114	-3.27588	1.15398e-41	Whole genome shotgun sequence of line PN40024, scaffold_5.assembly12x (Fragment)	VIT_00028250001	Vitis vinifera (Grape)	GO:0005524; GO:0005737; GO:0004827; GO:0006433	ATP binding; cytoplasm; proline-tRNA ligase activity; prolyl-tRNA aminoacylation		IPR002314; IPR006195; IPR004154; IPR002316; IPR004499; IPR017449; IPR016061;					17721507;	516
D7UBL4	204	0.149123	22	0.0160819	-12.2435	-3.34001	2.11002e-41	Whole genome shotgun sequence of line PN40024, scaffold_103.assembly12x (Fragment)	VIT_00010912001	Vitis vinifera (Grape)	GO:0016747	transferase activity, transferring acyl groups other than amino-acyl groups		IPR023213; IPR003480;					17721507;	456
D7UDJ2	4	0.00387597	166	0.160853	-13.6219	5.24802	2.18039e-41	Whole genome shotgun sequence of line PN40024, scaffold_122.assembly12x (Fragment)	VIT_00013474001	Vitis vinifera (Grape)	GO:0016021	integral to membrane	Membrane; Transmembrane; Transmembrane helix	IPR004853;					17721507;	344
A5B2D4	131	0.0608171	0	0	-30.6143	-38.8036	2.29589e-41	Putative uncharacterized protein	VITISV_030601	Vitis vinifera (Grape)				IPR001810; IPR022364; IPR006553;		F-box domain (1)				718
B9S5Q4	131	0.355014	0	0	-30.6143	-38.8036	2.29589e-41	Putative uncharacterized protein	RCOM_0652420	Ricinus communis (Castor bean)										123
B9SYD9	131	0.226252	0	0	-30.6143	-38.8036	2.29589e-41	Diphosphoinositol polyphosphate phosphohydrolase, putative	RCOM_0059350	Ricinus communis (Castor bean)	GO:0016787	hydrolase activity	Hydrolase	IPR020084; IPR000086; IPR015797;			Nudix hydrolase family			193
Q43117	0	0	146	0.0834763	-30.5996	38.833	2.58287e-41	Pyruvate kinase isozyme A, chloroplastic (EC 2.7.1.40)		Ricinus communis (Castor bean)	GO:0005524; GO:0009507; GO:0006096; GO:0000287; GO:0030955; GO:0004743	ATP binding; chloroplast; glycolysis; magnesium ion binding; potassium ion binding; pyruvate kinase activity	ATP-binding; Alternative splicing; Chloroplast; Direct protein sequencing; Glycolysis; Kinase; Magnesium; Metal-binding; Nucleotide-binding; Plastid; Potassium; Pyruvate; Transferase; Transit peptide	IPR001697; IPR015813; IPR011037; IPR015794; IPR018209; IPR015793; IPR015795; IPR015806;	2.7.1.40		Pyruvate kinase family		16668331	583
B9SY87	146	0.0999316	4	0.00273785	-13.7145	-5.31684	5.33229e-41	Multidrug resistance pump, putative	RCOM_0845270	Ricinus communis (Castor bean)	GO:0015297; GO:0015238; GO:0016020	antiporter activity; drug transmembrane transporter activity; membrane		IPR002528;						487
Q8H278	27	0.0365854	244	0.330623	-11.9666	3.04883	7.41734e-41	TAGL2 transcription factor		Solanum lycopersicum (Tomato) (Lycopersicon esculentum)	GO:0005634; GO:0006355; GO:0043565; GO:0003700	nucleus; regulation of transcription, DNA-dependent; sequence-specific DNA binding; sequence-specific DNA binding transcription factor activity	DNA-binding; Nucleus; Transcription; Transcription regulation	IPR002487; IPR002100;		K-box domain (1); MADS-box domain (1); MADS-box domains (3)			13677468	246
B9T7A1	17	0.0213033	212	0.265664	-12.4017	3.51344	7.54598e-41	Ef-hand calcium binding protein, putative	RCOM_0057830	Ricinus communis (Castor bean)	GO:0005509	calcium ion binding	Calcium	IPR018248; IPR011992; IPR018247; IPR018249; IPR002048;						266
B9SDJ9	129	0.136076	0	0	-30.6254	-38.7814	9.18355e-41	Syntaxin, putative	RCOM_0420140	Ricinus communis (Castor bean)	GO:0005484; GO:0006886; GO:0016020; GO:0016192	SNAP receptor activity; intracellular protein transport; membrane; vesicle-mediated transport	Coiled coil	IPR006012; IPR006011; IPR010989; IPR000727;		T-SNARE coiled-coil homology domain (1)	Syntaxin family			316
P50217	44	0.0352564	288	0.230769	-11.4947	2.58347	9.40582e-41	Isocitrate dehydrogenase [NADP] (IDH) (EC 1.1.1.42) (IDP) (NADP(+)-specific ICDH) (Oxalosuccinate decarboxylase)	ICDH-1	Solanum tuberosum (Potato)	GO:0051287; GO:0005737; GO:0006097; GO:0004450; GO:0006102; GO:0000287; GO:0006099	NAD binding; cytoplasm; glyoxylate cycle; isocitrate dehydrogenase (NADP+) activity; isocitrate metabolic process; magnesium ion binding; tricarboxylic acid cycle	Cytoplasm; Glyoxylate bypass; Magnesium; Manganese; Metal-binding; NADP; Oxidoreductase; Tricarboxylic acid cycle	IPR019818; IPR001804; IPR004790;	1.1.1.42		Isocitrate and isopropylmalate dehydrogenases family		7716247	416
B9SYV5	586	0.996599	1227	2.08673	-8.58158	0.939144	1.01844e-40	Disease resistance response protein, putative	RCOM_0042270	Ricinus communis (Castor bean)				IPR004265;						196
B9SZL0	128	0.0858484	0	0	-30.631	-38.7701	1.83671e-40	Sugar transporter, putative (EC 1.3.1.74)	RCOM_0066500	Ricinus communis (Castor bean)	GO:0032440; GO:0008643; GO:0016021; GO:0055114; GO:0022891	2-alkenal reductase activity; carbohydrate transport; integral to membrane; oxidation-reduction process; substrate-specific transmembrane transporter activity	Membrane; Oxidoreductase; Sugar transport; Transmembrane; Transmembrane helix; Transport	IPR020846; IPR016196; IPR005828; IPR003663; IPR005829;	1.3.1.74		Major facilitator superfamily, Sugar transporter (TC 2.A.1.1) family			497
D7UDF5	128	0.133751	0	0	-30.631	-38.7701	1.83671e-40	Whole genome shotgun sequence of line PN40024, scaffold_122.assembly12x (Fragment)	VIT_00013432001	Vitis vinifera (Grape)	GO:0003824; GO:0044237; GO:0050662	catalytic activity; cellular metabolic process; coenzyme binding		IPR001509; IPR016040;					17721507;	319
D7T8P7	0	0	143	0.0840682	-30.6146	38.803	2.02325e-40	Whole genome shotgun sequence of line PN40024, scaffold_11.assembly12x (Fragment)	VIT_00011704001	Vitis vinifera (Grape)	GO:0005545; GO:0030276; GO:0030118; GO:0048268	1-phosphatidylinositol binding; clathrin binding; clathrin coat; clathrin coat assembly		IPR011417; IPR014712; IPR008942; IPR013809;		ENTH (epsin N-terminal homology) domain (1)			17721507;	567
A5AP98	127	0.143018	0	0	-30.6366	-38.7588	3.67342e-40	Putative uncharacterized protein	VITISV_024456	Vitis vinifera (Grape)	GO:0003723; GO:0008270	RNA binding; zinc ion binding	Metal-binding; Zinc	IPR004087; IPR004088; IPR018111; IPR000571;		KH domain (1)				296
B9N1R5	127	0.0893108	0	0	-30.6366	-38.7588	3.67342e-40	Predicted protein	POPTRDRAFT_784330	Populus trichocarpa (Western balsam poplar) (Populus balsamifera subsp. trichocarpa)				IPR015943; IPR011046;					16973872;	474
B9RJH8	127	0.114724	0	0	-30.6366	-38.7588	3.67342e-40	Trehalose-6-phosphate synthase, putative (EC 3.1.3.12)	RCOM_1034650	Ricinus communis (Castor bean)	GO:0005992; GO:0004805	trehalose biosynthetic process; trehalose-phosphatase activity	Hydrolase	IPR023214; IPR006379; IPR003337;	3.1.3.12					369
B9SWY1	127	0.0697419	0	0	-30.6366	-38.7588	3.67342e-40	Pyruvate decarboxylase, putative (EC 4.1.1.1)	RCOM_0489390	Ricinus communis (Castor bean)	GO:0000287; GO:0004737; GO:0030976	magnesium ion binding; pyruvate decarboxylase activity; thiamine pyrophosphate binding	Lyase; Pyruvate	IPR012110; IPR012000; IPR012001; IPR011766;	4.1.1.1		TPP enzyme family			607
D7T5T2	127	0.153382	0	0	-30.6366	-38.7588	3.67342e-40	Whole genome shotgun sequence of line PN40024, scaffold_646.assembly12x (Fragment)	VIT_00002223001	Vitis vinifera (Grape)	GO:0005524; GO:0006468; GO:0004674	ATP binding; protein phosphorylation; protein serine/threonine kinase activity		IPR011009; IPR000719; IPR017442; IPR008271;					17721507;	276
Q0KIX2	127	0.06806	0	0	-30.6366	-38.7588	3.67342e-40	Endoglucanase	CmEGase1	Cucumis melo (Muskmelon)	GO:0005975; GO:0004553	carbohydrate metabolic process; hydrolase activity, hydrolyzing O-glycosyl compounds		IPR008928; IPR012341; IPR001701; IPR018221;						622
Q6TKQ7	11	0.0308123	191	0.535014	-12.791	3.99098	4.12974e-40	Non-specific lipid-transfer protein		Vitis aestivalis (Grape)	GO:0008289; GO:0006869	lipid binding; lipid transport	Lipid-binding; Transport	IPR016140; IPR013770; IPR003612; IPR000528;			Plant LTP family			119
D7SXH1	169	0.176042	12	0.0125	-12.8165	-3.94294	4.36698e-40	Whole genome shotgun sequence of line PN40024, scaffold_108.assembly12x (Fragment)	VIT_00011478001	Vitis vinifera (Grape)	GO:0009073; GO:0004106	aromatic amino acid family biosynthetic process; chorismate mutase activity		IPR008238; IPR020822;					17721507;	320
A4GYN9	150	0.141643	509	0.480642	-10.1992	1.63568	5.26474e-40	Photosystem Q(B) protein (32 kDa thylakoid membrane protein) (Photosystem II protein D1)	psbA Poptr_cp001	Populus trichocarpa (Western balsam poplar) (Populus balsamifera subsp. trichocarpa)	GO:0009535; GO:0045156; GO:0016021; GO:0046872; GO:0009772; GO:0009523; GO:0030077; GO:0009635; GO:0006810	chloroplast thylakoid membrane; electron transporter, transferring electrons within the cyclic electron transport pathway of photosynthesis activity; integral to membrane; metal ion binding; photosynthetic electron transport in photosystem II; photosystem II; plasma membrane light-harvesting complex; response to herbicide; transport	Acetylation; Chloroplast; Electron transport; Herbicide resistance; Iron; Membrane; Metal-binding; Phosphoprotein; Photosynthesis; Photosystem II; Plastid; Thylakoid; Transmembrane; Transmembrane helix; Transport	IPR000484; IPR005867;			Reaction center pufL/M/psbA/D family		16973872;	353
A9PFH7	126	0.105793	0	0	-30.6423	-38.7474	7.34684e-40	Predicted protein	POPTRDRAFT_836570	Populus trichocarpa (Western balsam poplar) (Populus balsamifera subsp. trichocarpa)	GO:0046872; GO:0006470; GO:0004722; GO:0008287	metal ion binding; protein dephosphorylation; protein serine/threonine phosphatase activity; protein serine/threonine phosphatase complex	Hydrolase; Magnesium; Metal-binding; Protein phosphatase	IPR001932; IPR000222; IPR015655;			PP2C family		18230180; 16973872;	397
B9SGY7	126	0.0929204	0	0	-30.6423	-38.7474	7.34684e-40	Acetamidase, putative (EC 3.5.1.49)	RCOM_0578730	Ricinus communis (Castor bean)	GO:0004328	formamidase activity	Hydrolase	IPR004304;	3.5.1.49					452
D7T0U1	126	0.152727	0	0	-30.6423	-38.7474	7.34684e-40	Whole genome shotgun sequence of line PN40024, scaffold_85.assembly12x (Fragment)	VIT_00036740001	Vitis vinifera (Grape)				IPR018790;					17721507;	275
Q6EP31	126	0.213198	0	0	-30.6423	-38.7474	7.34684e-40	Rac-like GTP-binding protein 5 (GTPase protein RacD) (OsRac5)	RAC5 RACD Os02g0834000 LOC_Os02g58730 OJ1282_E10.23-1 OJ1282_E10.23-2 P0264G11.2-1 P0264G11.2-2	Oryza sativa subsp. japonica (Rice)	GO:0005525; GO:0005737; GO:0016020; GO:0007264	GTP binding; cytoplasm; membrane; small GTPase mediated signal transduction	Alternative splicing; Cytoplasm; GTP-binding; Lipoprotein; Membrane; Methylation; Nucleotide-binding; Prenylation	IPR003578; IPR013753; IPR001806; IPR005225;			Small GTPase superfamily, Rho family		16100779; 12869764; 16172097	197
Q9LYC2	126	0.101695	0	0	-30.6423	-38.7474	7.34684e-40	NPL4-like protein 1	At3g63000 T20O10.100	Arabidopsis thaliana (Mouse-ear cress)			3D-structure; Complete proteome; Phosphoprotein; Ubl conjugation pathway	IPR007717;			NPL4 family		11130713; 14593172; 19376835;	413
Q39600	0	0	141	0.21659	-30.6247	38.7827	7.97821e-40	Extensin	cyc17	Catharanthus roseus (Madagascar periwinkle) (Vinca rosea)	GO:0009664; GO:0005199	plant-type cell wall organization; structural constituent of cell wall		IPR006706;					9484475	217
D7SU41	7	0.00519673	172	0.127691	-13.1926	4.49189	8.13042e-40	Whole genome shotgun sequence of line PN40024, scaffold_8.assembly12x (Fragment)	VIT_00035555001	Vitis vinifera (Grape)									17721507;	449
D7TC54	192	0.226148	20	0.0235571	-12.356	-3.39005	8.98201e-40	Whole genome shotgun sequence of line PN40024, scaffold_16.assembly12x (Fragment)	VIT_00015583001	Vitis vinifera (Grape)				IPR003892; IPR009060;					17721507;	283
A5APB9	85	0.0814176	376	0.360153	-10.8274	2.01818	1.01676e-39	Putative uncharacterized protein	VITISV_036088	Vitis vinifera (Grape)	GO:0003676; GO:0000166	nucleic acid binding; nucleotide binding		IPR012677; IPR000504;						348
B9R7I8	218	0.185848	31	0.026428	-11.9482	-2.94101	1.19251e-39	Protein Z, putative (EC 2.7.11.1)	RCOM_1591990	Ricinus communis (Castor bean)	GO:0004867; GO:0016740	serine-type endopeptidase inhibitor activity; transferase activity	Transferase	IPR000215; IPR015554;	2.7.11.1		Serpin family			391
D7TMQ1	188	0.178538	19	0.0180437	-12.4082	-3.43368	1.70743e-39	Whole genome shotgun sequence of line PN40024, scaffold_142.assembly12x (Fragment)	VIT_00000816001	Vitis vinifera (Grape)				IPR012936;					17721507;	351
B9REF6	140	0.154525	4	0.00441501	-13.7448	-5.2563	3.02918e-39	Protein KTI12, putative	RCOM_1621010	Ricinus communis (Castor bean)				IPR013641;						302
B9HCL2	123	0.0854167	0	0	-30.6597	-38.7127	1.17549e-38	Auxin influx carrier component	PtrAUX1 POPTRDRAFT_653103	Populus trichocarpa (Western balsam poplar) (Populus balsamifera subsp. trichocarpa)	GO:0016021	integral to membrane	Membrane; Transmembrane; Transmembrane helix	IPR013057;					16973872;	480
B9SN80	123	0.132258	0	0	-30.6597	-38.7127	1.17549e-38	Histone deacetylase 2a, putative	RCOM_1186440	Ricinus communis (Castor bean)	GO:0005622; GO:0008270	intracellular; zinc ion binding		IPR007087; IPR015880;						310
Q39256	123	0.0649762	0	0	-30.6597	-38.7127	1.17549e-38	Polyubiquitin 8 [Cleaved into: Ubiquitin-related 1; Ubiquitin-related 2; Ubiquitin-related 3; Ubiquitin-related 4; Ubiquitin-related 5; Ubiquitin-related 6; Ubiquitin-related 7; Ubiquitin-related 8]	UBQ8 At3g09790 F8A24.16 F11F8_38	Arabidopsis thaliana (Mouse-ear cress)	GO:0005618; GO:0005634; GO:0005773	cell wall; nucleus; vacuole	Complete proteome; Cytoplasm; Isopeptide bond; Nucleus; Repeat; Ubl conjugation pathway	IPR000626; IPR019956; IPR019955;		Ubiquitin-like domains (8)	Ubiquitin family		7713442; 11130713	631
E0CV25	557	0.355003	231	0.147228	-9.82277	-1.3968	2.16435e-38	Whole genome shotgun sequence of line PN40024, scaffold_50.assembly12x (Fragment)	VIT_00028940001	Vitis vinifera (Grape)	GO:0003824	catalytic activity		IPR020845; IPR000873;					17721507;	523
B9NBW0	122	0.294686	0	0	-30.6656	-38.7009	2.35099e-38	Predicted protein (Fragment)	POPTRDRAFT_281212	Populus trichocarpa (Western balsam poplar) (Populus balsamifera subsp. trichocarpa)				IPR006936;					16973872;	138
B9SB02	122	0.0742092	0	0	-30.6656	-38.7009	2.35099e-38	Reticuline oxidase, putative (EC 1.21.3.3)	RCOM_1335910	Ricinus communis (Castor bean)	GO:0050660; GO:0055114; GO:0050468	flavin adenine dinucleotide binding; oxidation-reduction process; reticuline oxidase activity	Oxidoreductase	IPR012951; IPR016166; IPR016168; IPR006094;	1.21.3.3					548
Q43349	122	0.118908	0	0	-30.6656	-38.7009	2.35099e-38	29 kDa ribonucleoprotein, chloroplastic (RNA-binding protein cp29)	RBP29 At3g53460 F4P12_160	Arabidopsis thaliana (Mouse-ear cress)	GO:0009570; GO:0006397; GO:0000166; GO:0008266; GO:0030529; GO:0009579	chloroplast stroma; mRNA processing; nucleotide binding; poly(U) RNA binding; ribonucleoprotein complex; thylakoid	Alternative splicing; Chloroplast; Complete proteome; Phosphoprotein; Plastid; RNA-binding; Repeat; Ribonucleoprotein; Transit peptide; mRNA processing	IPR012677; IPR000504;		RRM (RNA recognition motif) domains (2)			7894017; 11130713; 14593172; 19376835	342
Q2PQJ0	0	0	136	0.0681704	-30.6508	38.7306	2.46119e-38	EIN3-binding F-box protein 1 (EIN3-binding F-box protein 2)	EBF2 EBF1	Solanum lycopersicum (Tomato) (Lycopersicon esculentum)				IPR001810; IPR022364;		F-box domain (1)			19903730;	665
A5BCP6	307	0.598441	78	0.152047	-11.0357	-2.10371	3.37479e-38	Putative uncharacterized protein	VITISV_003681	Vitis vinifera (Grape)	GO:0005507; GO:0009055	copper ion binding; electron carrier activity		IPR008972; IPR003245;						171
A5BQB4	121	0.0696603	0	0	-30.6715	-38.689	4.70198e-38	Putative uncharacterized protein	VITISV_003183	Vitis vinifera (Grape)				IPR001810; IPR022364; IPR000007; IPR018066;						579
D7T9V3	121	0.122594	0	0	-30.6715	-38.689	4.70198e-38	Whole genome shotgun sequence of line PN40024, scaffold_11.assembly12x (Fragment)	VIT_00012205001	Vitis vinifera (Grape)				IPR001611;					17721507;	329
A5AD05	0	0	135	0.0819672	-30.6561	38.7199	4.88565e-38	Putative uncharacterized protein	VITISV_033523	Vitis vinifera (Grape)				IPR000270;						549
A9PFJ3	168	0.206642	14	0.0172202	-12.7096	-3.71198	5.4517e-38	Predicted protein (Putative uncharacterized protein)	POPTRDRAFT_830061	Populus trichocarpa (Western balsam poplar) (Populus balsamifera subsp. trichocarpa)	GO:0016740	transferase activity		IPR011004;					18230180; 16973872;	271
D7TVZ9	158	0.107923	11	0.00751366	-12.9278	-3.97137	5.46758e-38	Whole genome shotgun sequence of line PN40024, scaffold_25.assembly12x (Fragment)	VIT_00019759001	Vitis vinifera (Grape)	GO:0005524; GO:0004672; GO:0006468	ATP binding; protein kinase activity; protein phosphorylation		IPR011009; IPR000719; IPR001245; IPR011990;					17721507;	488
A5BAL0	3	0.00292398	149	0.145224	-13.9073	5.50719	5.68127e-38	Putative uncharacterized protein	VITISV_017099	Vitis vinifera (Grape)	GO:0008270	zinc ion binding	Metal-binding; Zinc; Zinc-finger	IPR018957; IPR001841; IPR013083;						342
B9S0K6	148	0.17619	7	0.00833333	-13.301	-4.52912	5.8076e-38	Ribonucleoprotein, chloroplast, putative	RCOM_1355620	Ricinus communis (Castor bean)	GO:0003676; GO:0000166; GO:0030529	nucleic acid binding; nucleotide binding; ribonucleoprotein complex	Ribonucleoprotein; Viral nucleoprotein; Virion	IPR012677; IPR000504;						280
B9N6E2	223	0.179116	36	0.0289157	-11.824	-2.75799	9.18296e-38	Predicted protein	POPTRDRAFT_811461	Populus trichocarpa (Western balsam poplar) (Populus balsamifera subsp. trichocarpa)	GO:0005524; GO:0006468; GO:0004674	ATP binding; protein phosphorylation; protein serine/threonine kinase activity		IPR011009; IPR000719; IPR001245; IPR008271;					16973872;	415
B9RIV7	120	0.070922	0	0	-30.6775	-38.677	9.40395e-38	Arsenite transport protein, putative	RCOM_1583060	Ricinus communis (Castor bean)	GO:0015137; GO:0016021	citrate transmembrane transporter activity; integral to membrane		IPR004680;						564
D7SVQ5	120	0.110193	0	0	-30.6775	-38.677	9.40395e-38	Whole genome shotgun sequence of line PN40024, scaffold_68.assembly12x (Fragment)	VIT_00033097001	Vitis vinifera (Grape)	GO:0016020; GO:0004222; GO:0006508	membrane; metalloendopeptidase activity; proteolysis		IPR001915;					17721507;	363
A5BVR2	151	0.0815775	8	0.00432199	-13.1902	-4.36542	9.52758e-38	Putative uncharacterized protein	VITISV_019239	Vitis vinifera (Grape)	GO:0005524; GO:0005471; GO:0016021	ATP binding; ATP:ADP antiporter activity; integral to membrane		IPR004667;						617
P56774	0	0	134	0.279167	-30.6614	38.7092	9.69783e-38	Cytochrome b6-f complex subunit 4 (17 kDa polypeptide)	petD AtCg00730	Arabidopsis thaliana (Mouse-ear cress)	GO:0009535; GO:0045156; GO:0016021; GO:0016491; GO:0015979; GO:0022904; GO:0006810	chloroplast thylakoid membrane; electron transporter, transferring electrons within the cyclic electron transport pathway of photosynthesis activity; integral to membrane; oxidoreductase activity; photosynthesis; respiratory electron transport chain; transport	Chloroplast; Complete proteome; Electron transport; Membrane; Photosynthesis; Plastid; Thylakoid; Transmembrane; Transmembrane helix; Transport	IPR016175; IPR005798; IPR005870;			Cytochrome b family, PetD subfamily		10574454	160
D7T5C7	17	0.00693594	200	0.0815993	-12.4438	3.42937	1.04901e-37	Whole genome shotgun sequence of line PN40024, scaffold_353.assembly12x (Fragment)	VIT_00006351001	Vitis vinifera (Grape)	GO:0005524; GO:0006468; GO:0004674; GO:0048544; GO:0005529	ATP binding; protein phosphorylation; protein serine/threonine kinase activity; recognition of pollen; sugar binding		IPR001480; IPR006210; IPR000742; IPR011009; IPR013227; IPR003609; IPR000719; IPR021820; IPR000858; IPR001245; IPR008271;					17721507;	817
E0CQX6	41	0.0265888	268	0.1738	-11.5976	2.58152	1.07794e-37	Whole genome shotgun sequence of line PN40024, scaffold_1.assembly12x (Fragment)	VIT_00008758001	Vitis vinifera (Grape)	GO:0003676	nucleic acid binding		IPR002775; IPR012336;					17721507;	514
E0CQE7	104	0.112554	404	0.437229	-10.6301	1.83075	1.38437e-37	Whole genome shotgun sequence of line PN40024, scaffold_1.assembly12x (Fragment)	VIT_00009731001	Vitis vinifera (Grape)	GO:0005488; GO:0003824	binding; catalytic activity		IPR016040; IPR008030;					17721507;	308
D7U5G1	66	0.0711974	324	0.349515	-11.1173	2.16844	1.44852e-37	Whole genome shotgun sequence of line PN40024, scaffold_38.assembly12x (Fragment)	VIT_00024164001	Vitis vinifera (Grape)	GO:0055114; GO:0016491	oxidation-reduction process; oxidoreductase activity		IPR001395; IPR018170; IPR020471; IPR023210;					17721507;	309
A5C9F3	361	0.348792	109	0.105314	-10.6774	-1.85469	1.60765e-37	Putative uncharacterized protein	VITISV_008512	Vitis vinifera (Grape)	GO:0005634; GO:0006355; GO:0043565; GO:0003700; GO:0030528	nucleus; regulation of transcription, DNA-dependent; sequence-specific DNA binding; sequence-specific DNA binding transcription factor activity; transcription regulator activity	DNA-binding; Homeobox; Nucleus; Transcription; Transcription regulation	IPR001356; IPR017970; IPR009057; IPR012287; IPR000047; IPR003106;		Homeobox DNA-binding domain (1)				345
D7SRT9	119	0.0801347	0	0	-30.6836	-38.665	1.88079e-37	Whole genome shotgun sequence of line PN40024, scaffold_54.assembly12x (Fragment)	VIT_00029459001	Vitis vinifera (Grape)	GO:0016021; GO:0055085; GO:0005215	integral to membrane; transmembrane transport; transporter activity	Membrane; Transmembrane	IPR020846; IPR016196; IPR005828; IPR005829;					17721507;	495
A5AJH6	131	0.172596	458	0.603426	-10.3731	1.67876	2.01189e-37	Putative uncharacterized protein	VITISV_005068	Vitis vinifera (Grape)										253
C5IX25	14	0.0166074	190	0.225386	-12.6208	3.63548	2.30322e-37	Plasma intrinsic protein 2;5		Juglans regia (English walnut)	GO:0016021; GO:0055085; GO:0005215	integral to membrane; transmembrane transport; transporter activity	Membrane; Transmembrane; Transport	IPR012269; IPR023271; IPR000425; IPR022357;			MIP/aquaporin family			281
B9RDP2	159	0.104536	12	0.00788955	-12.8605	-3.85494	2.53772e-37	Dead box ATP-dependent RNA helicase, putative	RCOM_1614640	Ricinus communis (Castor bean)	GO:0005524; GO:0008026; GO:0003676	ATP binding; ATP-dependent helicase activity; nucleic acid binding	ATP-binding; Helicase; Hydrolase; Nucleotide-binding	IPR014001; IPR011545; IPR001650; IPR000629; IPR014014;			DEAD box helicase family			507
A9P855	196	0.138712	26	0.0184006	-12.1518	-3.04129	3.53755e-37	Serine hydroxymethyltransferase (EC 2.1.2.1)	SHMT1 POPTRDRAFT_549786	Populus trichocarpa (Western balsam poplar) (Populus balsamifera subsp. trichocarpa)	GO:0006563; GO:0004372; GO:0006544; GO:0008168; GO:0030170	L-serine metabolic process; glycine hydroxymethyltransferase activity; glycine metabolic process; methyltransferase activity; pyridoxal phosphate binding	Methyltransferase; One-carbon metabolism; Pyridoxal phosphate; Transferase	IPR015424; IPR015421; IPR015422; IPR001085; IPR019798;	2.1.2.1		SHMT family		18230180; 16973872;	471
B9T303	118	0.125265	0	0	-30.6897	-38.6528	3.76158e-37	Far upstream element-binding protein, putative (EC 3.1.2.15)	RCOM_0350300	Ricinus communis (Castor bean)	GO:0003723; GO:0004221	RNA binding; ubiquitin thiolesterase activity	Hydrolase	IPR004087; IPR004088; IPR018111;	3.1.2.15	KH domains (3)				314
D7SHG7	118	0.0904215	0	0	-30.6897	-38.6528	3.76158e-37	Whole genome shotgun sequence of line PN40024, scaffold_0.assembly12x (Fragment)	VIT_00007619001	Vitis vinifera (Grape)	GO:0005524; GO:0006468; GO:0004674	ATP binding; protein phosphorylation; protein serine/threonine kinase activity		IPR011009; IPR000719; IPR017442; IPR008271; IPR002290;					17721507;	435
O22300	0	0	132	0.103286	-30.6723	38.6875	3.82036e-37	Homeobox protein knotted-1-like LET12	LET12	Solanum lycopersicum (Tomato) (Lycopersicon esculentum)	GO:0005634; GO:0006355; GO:0043565; GO:0003700	nucleus; regulation of transcription, DNA-dependent; sequence-specific DNA binding; sequence-specific DNA binding transcription factor activity	DNA-binding; Homeobox; Nucleus	IPR005539; IPR001356; IPR009057; IPR012287; IPR005540; IPR005541;		ELK domain (1); Homeobox DNA-binding domain (1)	TALE/KNOX homeobox family		9484482	426
Q6R3K6	132	0.0650888	4	0.00197239	-13.7872	-5.17141	6.5641e-37	Probable metal-nicotianamine transporter YSL6 (Protein YELLOW STRIPE LIKE 6) (AtYSL6)	YSL6 At3g27020 MOJ10.9	Arabidopsis thaliana (Mouse-ear cress)	GO:0016021; GO:0055085; GO:0005774	integral to membrane; transmembrane transport; vacuolar membrane	Complete proteome; Membrane; Transmembrane; Transmembrane helix; Transport	IPR004813;			YSL (TC 2.A.67.2) family		10819329; 14593172;	676
B9SFF7	167	0.230028	15	0.0206612	-12.6641	-3.60383	7.34492e-37	Transmembrane BAX inhibitor motif-containing protein, putative	RCOM_0646030	Ricinus communis (Castor bean)	GO:0016021	integral to membrane	Membrane; Transmembrane	IPR006214;						242
B9SPH4	0	0	131	0.172596	-30.6778	38.6766	7.58194e-37	Putative uncharacterized protein	RCOM_0086990	Ricinus communis (Castor bean)										253
Q7X9C5	0	0	131	0.225086	-30.6778	38.6766	7.58194e-37	Synptobrevin-related protein (Fragment)		Pyrus pyrifolia (Chinese pear) (Pyrus serotina)	GO:0016021; GO:0016192	integral to membrane; vesicle-mediated transport	Coiled coil; Membrane	IPR010908; IPR011012; IPR001388;		Longin domain (1); V-SNARE coiled-coil homology domain (1)				194
A5AP81	0	0	130	0.0403101	-30.6833	38.6655	1.50463e-36	Putative uncharacterized protein	VITISV_039150	Vitis vinifera (Grape)	GO:0003723; GO:0006278; GO:0003964	RNA binding; RNA-dependent DNA replication; RNA-directed DNA polymerase activity		IPR021786; IPR000477;		Reverse transcriptase domain (1)				1075
B9RAT6	0	0	130	0.0942029	-30.6833	38.6655	1.50463e-36	Elongation factor Tu	RCOM_1508490	Ricinus communis (Castor bean)	GO:0005525; GO:0003924; GO:0005622; GO:0016779; GO:0003746	GTP binding; GTPase activity; intracellular; nucleotidyltransferase activity; translation elongation factor activity	Elongation factor; GTP-binding; Nucleotide-binding; Nucleotidyltransferase; Protein biosynthesis; Transferase	IPR000795; IPR005225; IPR009001; IPR004161; IPR004541; IPR004160; IPR009000;			GTP-binding elongation factor family, EF-Tu/EF-1A subfamily			460
D7SH83	0	0	130	0.0630762	-30.6833	38.6655	1.50463e-36	Whole genome shotgun sequence of line PN40024, scaffold_0.assembly12x (Fragment)	VIT_00008654001	Vitis vinifera (Grape)	GO:0005524; GO:0005737; GO:0004820; GO:0006426	ATP binding; cytoplasm; glycine-tRNA ligase activity; glycyl-tRNA aminoacylation		IPR002314; IPR006195; IPR004154; IPR009068; IPR002315; IPR000738;			Class-II aminoacyl-tRNA synthetase family		17721507;	687
D7TNF6	0	0	130	0.0700054	-30.6833	38.6655	1.50463e-36	Whole genome shotgun sequence of line PN40024, scaffold_26.assembly12x (Fragment)	VIT_00020084001	Vitis vinifera (Grape)	GO:0016020; GO:0006857; GO:0005215	membrane; oligopeptide transport; transporter activity		IPR016196; IPR000109;					17721507;	619
D7TSB4	0	0	130	0.138004	-30.6833	38.6655	1.50463e-36	Whole genome shotgun sequence of line PN40024, scaffold_252.assembly12x (Fragment)	VIT_00005051001	Vitis vinifera (Grape)	GO:0005509	calcium ion binding	Calcium	IPR011992; IPR018247; IPR018249; IPR002048;					17721507;	314
A5BT32	116	0.0196178	0	0	-30.702	-38.6281	1.50463e-36	Putative uncharacterized protein	VITISV_008771	Vitis vinifera (Grape)	GO:0005524; GO:0003723; GO:0006278; GO:0003964; GO:0006468; GO:0004674	ATP binding; RNA binding; RNA-dependent DNA replication; RNA-directed DNA polymerase activity; protein phosphorylation; protein serine/threonine kinase activity	ATP-binding; Kinase; Nucleotide-binding; Serine/threonine-protein kinase; Transferase	IPR005135; IPR011009; IPR000719; IPR017441; IPR000477; IPR017442; IPR008271;		Reverse transcriptase domain (1)	Protein kinase superfamily			1971
B9RQT0	116	0.0620653	0	0	-30.702	-38.6281	1.50463e-36	Serine/threonine-protein kinase, putative (EC 2.7.11.13)	RCOM_0706320	Ricinus communis (Castor bean)	GO:0005524; GO:0004697; GO:0006468	ATP binding; protein kinase C activity; protein phosphorylation	ATP-binding; Kinase; Nucleotide-binding; Serine/threonine-protein kinase; Transferase	IPR000961; IPR011009; IPR017892; IPR000719; IPR017441; IPR017442; IPR008271; IPR002290;	2.7.11.13	AGC-kinase C-terminal domain (1)				623
C6KI44	116	0.0826211	0	0	-30.702	-38.6281	1.50463e-36	UDP-glucosyltransferase family 1 protein	UGT3	Citrus sinensis (Sweet orange)	GO:0016758	transferase activity, transferring hexosyl groups	Glycosyltransferase; Transferase	IPR002213;			UDP-glycosyltransferase family		20962888	468
O23966	116	0.149292	0	0	-30.702	-38.6281	1.50463e-36	Dehydrin-like protein (Fragment)		Helianthus annuus (Common sunflower)	GO:0006950; GO:0009415	response to stress; response to water		IPR000167;			Plant dehydrin family			259
Q8LDQ7	116	0.10831	0	0	-30.702	-38.6281	1.50463e-36	Nuclear RNA binding protein A-like protein		Arabidopsis thaliana (Mouse-ear cress)				IPR006861; IPR019084;					12093376;	357
A7IZK5	206	0.0851944	589	0.24359	-9.8651	1.3886	1.60964e-36	Sucrose synthase (EC 2.4.1.13)	SS2	Coffea canephora (Robusta coffee)	GO:0009058; GO:0005985; GO:0016157	biosynthetic process; sucrose metabolic process; sucrose synthase activity	Glycosyltransferase; Transferase	IPR001296; IPR000368; IPR012820;	2.4.1.13				18384509	806
Q9FEN7	183	0.121032	21	0.0138889	-12.3554	-3.2504	2.10005e-36	Dihydrolipoyl dehydrogenase (EC 1.8.1.4)	lpd2	Solanum tuberosum (Potato)	GO:0045454; GO:0005737; GO:0004148; GO:0050660; GO:0055114	cell redox homeostasis; cytoplasm; dihydrolipoyl dehydrogenase activity; flavin adenine dinucleotide binding; oxidation-reduction process	FAD; Flavoprotein; NAD; Oxidoreductase; Redox-active center; Transit peptide	IPR016156; IPR013027; IPR006258; IPR004099; IPR012999; IPR001327;	1.8.1.4		Class-I pyridine nucleotide-disulfide oxidoreductase family			504
P49199	0	0	129	0.195455	-30.6889	38.6544	2.98576e-36	40S ribosomal protein S8	RPS8 Os02g0489400 LOC_Os02g28810 OSJNBa0048K16.2 P0483C08.42	Oryza sativa subsp. japonica (Rice)	GO:0005840; GO:0003735; GO:0006412	ribosome; structural constituent of ribosome; translation	Ribonucleoprotein; Ribosomal protein	IPR001047; IPR022309; IPR018283;			Ribosomal protein S8e family		7770536; 16100779	220
Q3EAQ4	115	0.111759	0	0	-30.7082	-38.6156	3.00927e-36	Uncharacterized protein	At3g44110	Arabidopsis thaliana (Mouse-ear cress)	GO:0031072; GO:0046872; GO:0006457; GO:0051082	heat shock protein binding; metal ion binding; protein folding; unfolded protein binding	Chaperone; Complete proteome; Metal-binding; Repeat; Zinc	IPR002939; IPR001623; IPR018253; IPR008971; IPR003095; IPR001305;					11130713	343
B2Z454	138	0.156997	6	0.00682594	-13.4627	-4.65058	3.20853e-36	GAGA-binding transcriptional activator BBR/BPC1-like		Vitis vinifera (Grape)				IPR010409;					12795701;	293
A9PF64	129	0.108586	4	0.003367	-13.8038	-5.13825	4.92094e-36	Predicted protein (Putative uncharacterized protein)	POPTRDRAFT_819223	Populus trichocarpa (Western balsam poplar) (Populus balsamifera subsp. trichocarpa)	GO:0004177; GO:0009987; GO:0008235; GO:0006508	aminopeptidase activity; cellular process; metalloexopeptidase activity; proteolysis		IPR004545; IPR001714; IPR000994; IPR011991;					18230180; 16973872;	396
B9SHB0	206	0.176521	32	0.0274207	-11.9662	-2.81352	4.93783e-36	Alcohol dehydrogenase, putative (EC 1.6.5.5)	RCOM_0528460	Ricinus communis (Castor bean)	GO:0003960; GO:0055114; GO:0008270	NADPH:quinone reductase activity; oxidation-reduction process; zinc ion binding	Oxidoreductase	IPR013149; IPR013154; IPR002085; IPR011032; IPR016040; IPR002364;	1.6.5.5					389
D7T931	0	0	128	0.17704	-30.6945	38.6431	5.92449e-36	Whole genome shotgun sequence of line PN40024, scaffold_11.assembly12x (Fragment)	VIT_00011873001	Vitis vinifera (Grape)	GO:0005634; GO:0030528	nucleus; transcription regulator activity		IPR011598; IPR001092;		Basic helix-loop-helix (bHLH) domain (1)			17721507;	241
D7U1M4	0	0	128	0.111986	-30.6945	38.6431	5.92449e-36	Whole genome shotgun sequence of line PN40024, scaffold_102.assembly12x (Fragment)	VIT_00010734001	Vitis vinifera (Grape)	GO:0009102; GO:0004076; GO:0005506; GO:0051536	biotin biosynthetic process; biotin synthase activity; iron ion binding; iron-sulfur cluster binding		IPR013785; IPR010722; IPR002684; IPR006638; IPR007197;					17721507;	381
D7TB93	114	0.124183	0	0	-30.7145	-38.603	6.01853e-36	Whole genome shotgun sequence of line PN40024, scaffold_16.assembly12x (Fragment)	VIT_00015220001	Vitis vinifera (Grape)	GO:0055114; GO:0016491	oxidation-reduction process; oxidoreductase activity	Iron; Oxidoreductase	IPR005123;			Iron/ascorbate-dependent oxidoreductase family		17721507;	306
Q8W4S5	114	0.0618893	0	0	-30.7145	-38.603	6.01853e-36	AT5g63710/MBK5_19 (At5g63710/MBK5_19) (Leucine-rich repeat receptor-like protein kinase)	LRR-RLK At5g63710 AT5G63710	Arabidopsis thaliana (Mouse-ear cress)	GO:0005524; GO:0016021; GO:0006468; GO:0004674; GO:0004872	ATP binding; integral to membrane; protein phosphorylation; protein serine/threonine kinase activity; receptor activity	ATP-binding; Complete proteome; Kinase; Leucine-rich repeat; Membrane; Nucleotide-binding; Receptor; Repeat; Serine/threonine-protein kinase; Transferase; Transmembrane; Transmembrane helix	IPR011009; IPR001611; IPR013210; IPR000719; IPR017441; IPR001245; IPR008271;		Protein kinase domain (1)	Protein kinase superfamily		11130714; 20064227;	614
E0CQU0	157	0.0715914	13	0.00592795	-12.8119	-3.7212	7.1864e-36	Whole genome shotgun sequence of line PN40024, scaffold_1.assembly12x (Fragment)	VIT_00008711001	Vitis vinifera (Grape)	GO:0006508; GO:0004252	proteolysis; serine-type endopeptidase activity		IPR002471; IPR023302; IPR001375; IPR002470; IPR004106;					17721507;	731
Q03489	18	0.0248963	195	0.26971	-12.4208	3.31039	1.10368e-35	Agamous-like MADS-box protein AGL9 homolog (Floral homeotic protein FBP2) (Floral-binding protein 2)	FBP2	Petunia hybrida (Petunia)	GO:0042802; GO:0005634; GO:0006355; GO:0043565; GO:0003700	identical protein binding; nucleus; regulation of transcription, DNA-dependent; sequence-specific DNA binding; sequence-specific DNA binding transcription factor activity	DNA-binding; Nucleus; Transcription; Transcription regulation	IPR002487; IPR002100;		K-box domain (1); MADS-box domain (1)			1356537;	241
B9T683	136	0.0556237	6	0.00245399	-13.4732	-4.62952	1.19847e-35	Transcription factor, putative	RCOM_0300630	Ricinus communis (Castor bean)			Transcription; Transcription regulation	IPR005202;						815
D7SQD1	113	0.0394829	0	0	-30.7209	-38.5903	1.20371e-35	Whole genome shotgun sequence of line PN40024, scaffold_52.assembly12x (Fragment)	VIT_00029244001	Vitis vinifera (Grape)	GO:0005524; GO:0006754; GO:0015662; GO:0006812; GO:0016021	ATP binding; ATP biosynthetic process; ATPase activity, coupled to transmembrane movement of ions, phosphorylative mechanism; cation transport; integral to membrane	ATP-binding; Hydrolase; Membrane; Nucleotide-binding; Phosphoprotein; Transmembrane; Transmembrane helix	IPR008250; IPR004014; IPR023300; IPR023299; IPR000695; IPR001757; IPR018303; IPR006534; IPR023298; IPR005834; IPR023214;			Cation transport ATPase (P-type) family		17721507;	954
B9SPR2	22	0.0166667	209	0.158333	-12.226	3.12091	1.37443e-35	Putative uncharacterized protein	RCOM_0205120	Ricinus communis (Castor bean)				IPR013326;						440
A0MNJ1	168	0.127273	17	0.0128788	-12.5695	-3.43187	1.68944e-35	CBL-interacting protein kinase 3 (Predicted protein)	CIPK3 POPTRDRAFT_672762	Populus trichocarpa (Western balsam poplar) (Populus balsamifera subsp. trichocarpa)	GO:0005524; GO:0006468; GO:0004674; GO:0007165	ATP binding; protein phosphorylation; protein serine/threonine kinase activity; signal transduction	ATP-binding; Kinase; Nucleotide-binding; Serine/threonine-protein kinase; Transferase	IPR011009; IPR018451; IPR004041; IPR000719; IPR017441; IPR017442; IPR008271; IPR002290;		NAF domain (1); Protein kinase domain (1)			18230180; 16973872;	440
D7T0U8	61	0.047397	304	0.236208	-11.2201	2.19017	1.81548e-35	Whole genome shotgun sequence of line PN40024, scaffold_85.assembly12x (Fragment)	VIT_00036751001	Vitis vinifera (Grape)	GO:0051287; GO:0006006; GO:0004365; GO:0055114	NAD binding; glucose metabolic process; glyceraldehyde-3-phosphate dehydrogenase (phosphorylating) activity; oxidation-reduction process	Oxidoreductase	IPR020831; IPR020830; IPR020829; IPR020828; IPR006424; IPR016040;			Glyceraldehyde-3-phosphate dehydrogenase family		17721507;	429
P54774	579	0.239157	1171	0.483684	-8.62394	0.889087	1.90774e-35	Cell division cycle protein 48 homolog (Valosin-containing protein homolog) (VCP)	CDC48	Glycine max (Soybean) (Glycine hispida)	GO:0005524; GO:0007049; GO:0017111; GO:0005886	ATP binding; cell cycle; nucleoside-triphosphatase activity; plasma membrane	ATP-binding; Cell cycle; Cell membrane; Membrane; Nucleotide-binding; Repeat	IPR009010; IPR003593; IPR005938; IPR003959; IPR003960; IPR003338; IPR004201;			AAA ATPase family		7753826	807
A5B6Y9	395	0.262284	137	0.0909695	-10.4475	-1.6547	2.04485e-35	Photosystem I P700 chlorophyll a apoprotein	VITISV_033139	Vitis vinifera (Grape)	GO:0051539; GO:0005524; GO:0016168; GO:0022900; GO:0016021; GO:0046872; GO:0015979; GO:0009522; GO:0009536; GO:0018298; GO:0006810	4 iron, 4 sulfur cluster binding; ATP binding; chlorophyll binding; electron transport chain; integral to membrane; metal ion binding; photosynthesis; photosystem I; plastid; protein-chromophore linkage; transport	4Fe-4S; Chlorophyll; Chromophore; Electron transport; Iron; Iron-sulfur; Magnesium; Membrane; Metal-binding; Photosynthesis; Photosystem I; Plastid; Thylakoid; Transmembrane; Transport	IPR003959; IPR001280;			PsaA/psaB family			502
A5BB92	112	0.0419476	0	0	-30.7273	-38.5775	2.40741e-35	Putative uncharacterized protein	VITISV_010724	Vitis vinifera (Grape)	GO:0005524; GO:0003677; GO:0004518; GO:0017111; GO:0006289; GO:0019538	ATP binding; DNA binding; nuclease activity; nucleoside-triphosphatase activity; nucleotide-excision repair; protein metabolic process	ATP-binding; Chaperone; Nucleotide-binding	IPR003593; IPR013093; IPR003959; IPR018368; IPR001270; IPR019489; IPR004176; IPR023150; IPR001943;			ClpA/clpB family			890
D7T954	112	0.108213	0	0	-30.7273	-38.5775	2.40741e-35	Whole genome shotgun sequence of line PN40024, scaffold_11.assembly12x (Fragment)	VIT_00011902001	Vitis vinifera (Grape)	GO:0003677; GO:0005634; GO:0006355; GO:0003700	DNA binding; nucleus; regulation of transcription, DNA-dependent; sequence-specific DNA binding transcription factor activity	DNA-binding; Nucleus; Transcription; Transcription regulation	IPR016177; IPR001471;					17721507;	345
D7U0A4	112	0.102564	0	0	-30.7273	-38.5775	2.40741e-35	Whole genome shotgun sequence of line PN40024, scaffold_2.assembly12x (Fragment)	VIT_00016972001	Vitis vinifera (Grape)	GO:0009734; GO:0005634; GO:0046983	auxin mediated signaling pathway; nucleus; protein dimerization activity	Auxin signaling pathway; Nucleus; Repressor; Transcription; Transcription regulation	IPR003311; IPR011525;		Aux/IAA-ARF domain (1)			17721507;	364
P92549	346	0.227482	107	0.0703485	-10.7214	-1.82018	2.60487e-35	ATP synthase subunit alpha, mitochondrial	ATPA ATP1 AtMg01190	Arabidopsis thaliana (Mouse-ear cress)	GO:0005524; GO:0015986; GO:0046933; GO:0005743; GO:0045261; GO:0046961	ATP binding; ATP synthesis coupled proton transport; hydrogen ion transporting ATP synthase activity, rotational mechanism; mitochondrial inner membrane; proton-transporting ATP synthase complex, catalytic core F(1); proton-transporting ATPase activity, rotational mechanism	ATP synthesis; ATP-binding; CF(1); Complete proteome; Direct protein sequencing; Hydrogen ion transport; Ion transport; Membrane; Mitochondrion; Mitochondrion inner membrane; Nucleotide-binding; RNA editing; Transport	IPR020003; IPR000194; IPR005294; IPR018118; IPR023366; IPR000793; IPR004100;			ATPase alpha/beta chains family		8988169; 10617197; 11743114; 10611383; 14671022	507
B9IQR9	9	0.0138889	165	0.25463	-13.0413	4.06938	4.72693e-35	Predicted protein	POPTRDRAFT_574368	Populus trichocarpa (Western balsam poplar) (Populus balsamifera subsp. trichocarpa)	GO:0005525; GO:0015031; GO:0007264	GTP binding; protein transport; small GTPase mediated signal transduction	GTP-binding; Nucleotide-binding	IPR003579; IPR013753; IPR001806; IPR005225; IPR020851;			Small GTPase superfamily, Rab family		16973872;	216
A5AFI3	111	0.0252215	0	0	-30.7338	-38.5646	4.81482e-35	Putative uncharacterized protein	VITISV_033278	Vitis vinifera (Grape)	GO:0003677; GO:0015074; GO:0003723; GO:0006278; GO:0003964	DNA binding; DNA integration; RNA binding; RNA-dependent DNA replication; RNA-directed DNA polymerase activity		IPR001584; IPR021109; IPR012337; IPR000477;						1467
D7SIB2	111	0.127148	0	0	-30.7338	-38.5646	4.81482e-35	Whole genome shotgun sequence of line PN40024, scaffold_0.assembly12x (Fragment)	VIT_00008001001	Vitis vinifera (Grape)	GO:0008270	zinc ion binding		IPR022143; IPR018957; IPR011016; IPR013083;					17721507;	291
O82151	111	0.0589172	0	0	-30.7338	-38.5646	4.81482e-35	Beta-D-glucan exohydrolase		Nicotiana tabacum (Common tobacco)	GO:0005975; GO:0004553	carbohydrate metabolic process; hydrolase activity, hydrolyzing O-glycosyl compounds	Glycosidase; Hydrolase	IPR002772; IPR001764; IPR017853;					10798617	628
O82627	111	0.0608553	0	0	-30.7338	-38.5646	4.81482e-35	Granule-bound starch synthase 1, chloroplastic/amyloplastic (EC 2.4.1.21) (Granule-bound starch synthase I) (GBSS-I)	WAXY GBSS	Antirrhinum majus (Garden snapdragon)	GO:0009501; GO:0009507; GO:0019252; GO:0009011	amyloplast; chloroplast; starch biosynthetic process; starch synthase activity	Amyloplast; Chloroplast; Glycosyltransferase; Plastid; Starch biosynthesis; Transferase; Transit peptide	IPR001296; IPR011835; IPR013534;	2.4.1.21		Glycosyltransferase 1 family, Bacterial/plant glycogen synthase subfamily		10364391	608
Q5KTS9	111	0.248322	0	0	-30.7338	-38.5646	4.81482e-35	Dehydrin protein	CAISE1	Daucus carota (Carrot)	GO:0006950; GO:0009415	response to stress; response to water		IPR000167;			Plant dehydrin family			149
D9ZIM5	166	0.148347	17	0.0151921	-12.5782	-3.4146	5.73116e-35	ARF domain class transcription factor	IAA1	Malus domestica (Apple) (Pyrus malus)	GO:0009734; GO:0005634; GO:0046983	auxin mediated signaling pathway; nucleus; protein dimerization activity	Auxin signaling pathway; Nucleus; Repressor; Transcription; Transcription regulation	IPR003311; IPR011525;		Aux/IAA-ARF domain (1)				373
D3YC27	141	0.134286	8	0.00761905	-13.2396	-4.26657	6.22887e-35	C4C4-type RING finger protein	RFP1	Vitis pseudoreticulata	GO:0008270	zinc ion binding		IPR001841; IPR013083;						350
D7TBM3	129	0.161654	5	0.00626566	-13.6428	-4.81632	8.55288e-35	Whole genome shotgun sequence of line PN40024, scaffold_16.assembly12x (Fragment)	VIT_00015373001	Vitis vinifera (Grape)				IPR007462;					17721507;	266
B9T4M0	0	0	124	0.111411	-30.7174	38.5973	9.17826e-35	Urease accessory protein ureH, putative	RCOM_0846800	Ricinus communis (Castor bean)	GO:0016021; GO:0046872; GO:0030001; GO:0055085	integral to membrane; metal ion binding; metal ion transport; transmembrane transport		IPR011541;						371
B9SAN4	110	0.105973	0	0	-30.7403	-38.5515	9.62965e-35	Transcription factor, putative	RCOM_1235500	Ricinus communis (Castor bean)	GO:0003677; GO:0005634	DNA binding; nucleus	Nucleus	IPR009057; IPR012287; IPR006447; IPR014778; IPR017930;						346
B9T0T6	110	0.114226	0	0	-30.7403	-38.5515	9.62965e-35	Putative uncharacterized protein	RCOM_0340260	Ricinus communis (Castor bean)				IPR014764; IPR005176;						321
D7TEW7	110	0.0364842	0	0	-30.7403	-38.5515	9.62965e-35	Whole genome shotgun sequence of line PN40024, scaffold_42.assembly12x (Fragment)	VIT_00026206001	Vitis vinifera (Grape)	GO:0005488; GO:0030234; GO:0000502; GO:0042176	binding; enzyme regulator activity; proteasome complex; regulation of protein catabolic process		IPR016642; IPR002015; IPR011989; IPR016024;					17721507;	1005
Q43237	110	0.151515	0	0	-30.7403	-38.5515	9.62965e-35	Caffeoyl-CoA O-methyltransferase (EC 2.1.1.104) (Trans-caffeoyl-CoA 3-O-methyltransferase) (CCOAMT) (CCOAOMT)		Vitis vinifera (Grape)	GO:0042409; GO:0009809; GO:0046872	caffeoyl-CoA O-methyltransferase activity; lignin biosynthetic process; metal ion binding	Lignin biosynthesis; Metal-binding; Methyltransferase; S-adenosyl-L-methionine; Transferase	IPR002935;	2.1.1.104		Methyltransferase superfamily, Type 3 family, CCoAMT subfamily		9390437	242
Q9LEJ0	72	0.0539326	325	0.243446	-11.0523	2.04735	1.17896e-34	Enolase 1 (EC 4.2.1.11) (2-phospho-D-glycerate hydro-lyase 1) (2-phosphoglycerate dehydratase 1) (allergen Hev b 9)	ENO1	Hevea brasiliensis (Para rubber tree) (Siphonia brasiliensis)	GO:0006096; GO:0000287; GO:0004634; GO:0000015	glycolysis; magnesium ion binding; phosphopyruvate hydratase activity; phosphopyruvate hydratase complex	Allergen; Cytoplasm; Glycolysis; Lyase; Magnesium; Metal-binding	IPR000941; IPR020810; IPR020809; IPR020811;	4.2.1.11		Enolase family		11106410	445
D7SY46	0	0	123	0.0718039	-30.7232	38.5856	1.82061e-34	Whole genome shotgun sequence of line PN40024, scaffold_77.assembly12x (Fragment)	VIT_00035022001	Vitis vinifera (Grape)	GO:0045454; GO:0005737; GO:0050660; GO:0055114; GO:0016491	cell redox homeostasis; cytoplasm; flavin adenine dinucleotide binding; oxidation-reduction process; oxidoreductase activity	FAD; Flavoprotein; Oxidoreductase; Redox-active center	IPR016156; IPR013027; IPR004099; IPR012999; IPR001327;			Class-I pyridine nucleotide-disulfide oxidoreductase family		17721507;	571
A5AW40	109	0.0647653	0	0	-30.7469	-38.5383	1.92593e-34	Putative uncharacterized protein	VITISV_017368	Vitis vinifera (Grape)	GO:0005524; GO:0005509; GO:0006468; GO:0004674	ATP binding; calcium ion binding; protein phosphorylation; protein serine/threonine kinase activity	ATP-binding; Calcium; Nucleotide-binding	IPR018248; IPR011992; IPR018247; IPR018249; IPR002048; IPR011009; IPR000719; IPR017441; IPR017442; IPR008271; IPR002290;						561
B9RRU3	109	0.0984643	0	0	-30.7469	-38.5383	1.92593e-34	Putative uncharacterized protein	RCOM_0798120	Ricinus communis (Castor bean)										369
Q949Y3	109	0.0764912	0	0	-30.7469	-38.5383	1.92593e-34	Bifunctional purple acid phosphatase 26 [Includes: Acid phosphatase (EC 3.1.3.2); Peroxidase (EC 1.11.1.7)]	PAP26 At5g34850 T5E15.10	Arabidopsis thaliana (Mouse-ear cress)	GO:0003993; GO:0042744; GO:0046872; GO:0055114; GO:0004601; GO:0055062; GO:0009505; GO:0005773	acid phosphatase activity; hydrogen peroxide catabolic process; metal ion binding; oxidation-reduction process; peroxidase activity; phosphate ion homeostasis; plant-type cell wall; vacuole	Complete proteome; Direct protein sequencing; Glycoprotein; Hydrogen peroxide; Hydrolase; Iron; Metal-binding; Oxidoreductase; Peroxidase; Signal; Vacuole; Zinc	IPR004843; IPR008963; IPR015914;	3.1.3.2; 1.11.1.7		Metallophosphoesterase superfamily, Purple acid phosphatase family		16244908; 11130714; 14593172; 16963519; 12021284; 15539469; 15215502	475
D7TZC8	322	0.32427	95	0.0956697	-10.859	-1.88808	1.95293e-34	Whole genome shotgun sequence of line PN40024, scaffold_2.assembly12x (Fragment)	VIT_00017501001	Vitis vinifera (Grape)	GO:0055114; GO:0016491; GO:0008270	oxidation-reduction process; oxidoreductase activity; zinc ion binding		IPR013149; IPR013154; IPR002085; IPR011032; IPR016040;					17721507;	331
A7LH72	21	0.0246479	198	0.232394	-12.2986	3.11002	2.17783e-34	GEM-like 1		Vitis vinifera (Grape)				IPR004182;						284
B9RI66	0	0	122	0.0510247	-30.7291	38.5739	3.61112e-34	BRASSINOSTEROID INSENSITIVE 1-associated receptor kinase 1, putative (EC 2.7.10.2)	RCOM_1576610	Ricinus communis (Castor bean)	GO:0005524; GO:0004715; GO:0006468; GO:0004674; GO:0004872; GO:0005529	ATP binding; non-membrane spanning protein tyrosine kinase activity; protein phosphorylation; protein serine/threonine kinase activity; receptor activity; sugar binding	ATP-binding; Kinase; Nucleotide-binding; Receptor; Serine/threonine-protein kinase; Transferase	IPR001480; IPR013320; IPR011009; IPR000719; IPR017441; IPR017442; IPR008271;	2.7.10.2		Protein kinase superfamily			797
A5BGD4	108	0.0519481	0	0	-30.7535	-38.525	3.85186e-34	Putative uncharacterized protein	VITISV_010435	Vitis vinifera (Grape)	GO:0003677; GO:0005634; GO:0006355; GO:0000156	DNA binding; nucleus; regulation of transcription, DNA-dependent; two-component response regulator activity	Nucleus	IPR011006; IPR009057; IPR012287; IPR006447; IPR014778; IPR017053; IPR001789; IPR017930;						693
A5BM02	108	0.0676692	0	0	-30.7535	-38.525	3.85186e-34	Putative uncharacterized protein	VITISV_004820	Vitis vinifera (Grape)	GO:0043687; GO:0051246; GO:0019787	post-translational protein modification; regulation of protein metabolic process; small conjugating protein ligase activity		IPR000608; IPR016135;						532
B9SPI0	108	0.0714286	0	0	-30.7535	-38.525	3.85186e-34	Nitrate transporter, putative	RCOM_0023970	Ricinus communis (Castor bean)	GO:0055085	transmembrane transport		IPR011701; IPR016196;						504
D7UCN0	108	0.109756	0	0	-30.7535	-38.525	3.85186e-34	Whole genome shotgun sequence of line PN40024, scaffold_46.assembly12x (Fragment)	VIT_00027072001	Vitis vinifera (Grape)	GO:0005634; GO:0042254	nucleus; ribosome biogenesis		IPR007023;					17721507;	328
E0CVQ8	108	0.0640569	0	0	-30.7535	-38.525	3.85186e-34	Whole genome shotgun sequence of line PN40024, scaffold_116.assembly12x (Fragment)	VIT_00012696001	Vitis vinifera (Grape)	GO:0004149; GO:0045252; GO:0006099	dihydrolipoyllysine-residue succinyltransferase activity; oxoglutarate dehydrogenase complex; tricarboxylic acid cycle	Acyltransferase; Lipoyl; Transferase	IPR003016; IPR001078; IPR000089; IPR023213; IPR011053; IPR006255;		Lipoyl-binding domain (1)	2-oxoacid dehydrogenase family		17721507;	562
Q9M2F1	38	0.147287	241	0.934109	-11.729	2.53794	5.30904e-34	40S ribosomal protein S27-2	RPS27B ARS27A At3g61110 T20K12.10 T27I15_200	Arabidopsis thaliana (Mouse-ear cress)	GO:0005618; GO:0022627; GO:0046872; GO:0003735; GO:0006412	cell wall; cytosolic small ribosomal subunit; metal ion binding; structural constituent of ribosome; translation	Complete proteome; Metal-binding; Ribonucleoprotein; Ribosomal protein; Zinc; Zinc-finger	IPR000592; IPR023407; IPR011332;			Ribosomal protein S27e family		9889204; 11130713; 14593172; 11598216	86
B9HPN3	107	0.0631268	0	0	-30.7602	-38.5116	7.70372e-34	Calcium dependent protein kinase 5	CPK5 POPTRDRAFT_803966	Populus trichocarpa (Western balsam poplar) (Populus balsamifera subsp. trichocarpa)	GO:0005524; GO:0005509; GO:0006468; GO:0004674	ATP binding; calcium ion binding; protein phosphorylation; protein serine/threonine kinase activity	ATP-binding; Calcium; Kinase; Nucleotide-binding; Transferase	IPR018248; IPR011992; IPR018247; IPR018249; IPR002048; IPR011009; IPR000719; IPR017441; IPR017442; IPR008271; IPR002290;					16973872;	565
B9RH88	107	0.0823711	0	0	-30.7602	-38.5116	7.70372e-34	Ubiquitin-protein ligase, putative	RCOM_1448750	Ricinus communis (Castor bean)	GO:0016874; GO:0008270	ligase activity; zinc ion binding	Ligase; Metal-binding; Zinc; Zinc-finger	IPR001841; IPR013083;						433
C3W4Q3	107	0.116558	0	0	-30.7602	-38.5116	7.70372e-34	R2R3 transcription factor MYB108-like protein 1		Vitis vinifera (Grape)	GO:0003677; GO:0005634	DNA binding; nucleus	DNA-binding; Nucleus; Repeat	IPR009057; IPR012287; IPR014778; IPR015495; IPR001005; IPR017930;					18647406;	306
E0CRI8	107	0.0951111	0	0	-30.7602	-38.5116	7.70372e-34	Whole genome shotgun sequence of line PN40024, scaffold_1.assembly12x (Fragment)	VIT_00009010001	Vitis vinifera (Grape)	GO:0003824; GO:0005992	catalytic activity; trehalose biosynthetic process		IPR023214; IPR006379; IPR003337;					17721507;	375
Q8H176	107	0.0676787	0	0	-30.7602	-38.5116	7.70372e-34	Pyruvate kinase (EC 2.7.1.40)		Arabidopsis thaliana (Mouse-ear cress)	GO:0006096; GO:0000287; GO:0030955; GO:0004743	glycolysis; magnesium ion binding; potassium ion binding; pyruvate kinase activity	Glycolysis; Kinase; Magnesium; Transferase	IPR001697; IPR015813; IPR011037; IPR015794; IPR015793; IPR015795; IPR015806;	2.7.1.40		Pyruvate kinase family			527
B9RK90	11	0.00837139	166	0.126332	-12.8922	3.78859	1.2337e-33	Glycylpeptide N-tetradecanoyltransferase (EC 2.3.1.97)	RCOM_1047660	Ricinus communis (Castor bean)	GO:0006499; GO:0004379	N-terminal protein myristoylation; glycylpeptide N-tetradecanoyltransferase activity	Acyltransferase; Transferase	IPR016181; IPR000903; IPR022677; IPR022678; IPR022676;	2.3.1.97		NMT family			438
Q41140	0	0	120	0.0648298	-30.741	38.55	1.42037e-33	Pyrophosphate--fructose 6-phosphate 1-phosphotransferase subunit alpha (PFP) (EC 2.7.1.90) (6-phosphofructokinase, pyrophosphate dependent) (PPi-PFK) (Pyrophosphate-dependent 6-phosphofructose-1-kinase)	PFP-ALPHA	Ricinus communis (Castor bean)	GO:0003872; GO:0005945; GO:0005524; GO:0047334; GO:0006096	6-phosphofructokinase activity; 6-phosphofructokinase complex; ATP binding; diphosphate-fructose-6-phosphate 1-phosphotransferase activity; glycolysis	ATP-binding; Allosteric enzyme; Glycolysis; Kinase; Nucleotide-binding; Transferase	IPR011183; IPR000023; IPR013981;	2.7.1.90		Pyrophosphate-dependent phosphofructokinase family		7835697	617
B9RBG9	106	0.107071	0	0	-30.767	-38.4981	1.54074e-33	Peroxidase 55, putative (EC 1.11.1.7)	RCOM_1676920	Ricinus communis (Castor bean)	GO:0020037; GO:0055114; GO:0004601; GO:0006979	heme binding; oxidation-reduction process; peroxidase activity; response to oxidative stress	Heme; Iron; Metal-binding; Oxidoreductase; Peroxidase	IPR010255; IPR002016; IPR000823; IPR019793;	1.11.1.7					330
B9RXM3	106	0.0710932	0	0	-30.767	-38.4981	1.54074e-33	Multidrug resistance pump, putative	RCOM_0904910	Ricinus communis (Castor bean)	GO:0015297; GO:0015238; GO:0016020	antiporter activity; drug transmembrane transporter activity; membrane		IPR002528;						497
B9SQM6	106	0.102119	0	0	-30.767	-38.4981	1.54074e-33	Transcription factor, putative	RCOM_0838120	Ricinus communis (Castor bean)										346
D7UCD4	106	0.107724	0	0	-30.767	-38.4981	1.54074e-33	Whole genome shotgun sequence of line PN40024, scaffold_46.assembly12x (Fragment)	VIT_00026956001	Vitis vinifera (Grape)	GO:0003677; GO:0005634	DNA binding; nucleus	Nucleus	IPR009057; IPR012287; IPR006447; IPR014778; IPR001005; IPR017930;					17721507;	328
O64668	106	0.0779985	0	0	-30.767	-38.4981	1.54074e-33	Presenilin-like protein At1g08700	At1g08700 F22O13.18	Arabidopsis thaliana (Mouse-ear cress)	GO:0007219; GO:0016021	Notch signaling pathway; integral to membrane	Complete proteome; Membrane; Notch signaling pathway; Transmembrane; Transmembrane helix	IPR006639; IPR001108;			Peptidase A22A family		11130712; 14593172;	453
Q94IB9	106	0.138562	0	0	-30.767	-38.4981	1.54074e-33	Acyl-CoA independent ceramide synthase (Putative uncharacterized protein At4g22330)	AtCES1 At4g22330	Arabidopsis thaliana (Mouse-ear cress)	GO:0006672; GO:0005783; GO:0016811; GO:0016021	ceramide metabolic process; endoplasmic reticulum; hydrolase activity, acting on carbon-nitrogen (but not peptide) bonds, in linear amides; integral to membrane	Complete proteome	IPR008901;					10617198;	255
A5BVL7	148	0.0862471	13	0.00757576	-12.8545	-3.63603	2.0232e-33	Putative uncharacterized protein	VITISV_008818	Vitis vinifera (Grape)	GO:0016209; GO:0045454; GO:0016491	antioxidant activity; cell redox homeostasis; oxidoreductase activity		IPR000866; IPR011424; IPR013740; IPR017936; IPR012336; IPR017937; IPR012335;						572
B9RN63	128	0.0421607	6	0.00197628	-13.5169	-4.54206	2.31031e-33	Putative uncharacterized protein	RCOM_1343940	Ricinus communis (Castor bean)	GO:0003677; GO:0005634	DNA binding; nucleus		IPR002110; IPR020683; IPR004333;						1012
A9PDI1	171	0.130137	21	0.0159817	-12.4043	-3.15255	2.65567e-33	Predicted protein	POPTRDRAFT_836929	Populus trichocarpa (Western balsam poplar) (Populus balsamifera subsp. trichocarpa)	GO:0030131; GO:0030132; GO:0006886; GO:0016192	clathrin adaptor complex; clathrin coat of coated pit; intracellular protein transport; vesicle-mediated transport		IPR015629; IPR001392; IPR008968; IPR018240; IPR011012;		MHD (mu homology) domain (1)			18230180; 16973872;	438
D7SHD4	142	0.0599916	10	0.00422476	-13.0736	-3.95484	2.77749e-33	Whole genome shotgun sequence of line PN40024, scaffold_0.assembly12x (Fragment)	VIT_00007575001	Vitis vinifera (Grape)	GO:0005488	binding		IPR016024; IPR003891;					17721507;	789
D7TB89	0	0	119	0.130055	-30.7471	38.5379	2.81667e-33	Whole genome shotgun sequence of line PN40024, scaffold_16.assembly12x (Fragment)	VIT_00015216001	Vitis vinifera (Grape)	GO:0004126; GO:0008270	cytidine deaminase activity; zinc ion binding		IPR013171; IPR006263; IPR016193;					17721507;	305
Q05758	224	0.12634	46	0.0259447	-11.644	-2.41081	2.9758e-33	Ketol-acid reductoisomerase, chloroplastic (EC 1.1.1.86) (Acetohydroxy-acid reductoisomerase) (Alpha-keto-beta-hydroxylacil reductoisomerase)	At3g58610 F14P22.200	Arabidopsis thaliana (Mouse-ear cress)	GO:0048046; GO:0009082; GO:0005618; GO:0009941; GO:0009570; GO:0050662; GO:0005507; GO:0004455; GO:0005739; GO:0055114; GO:0046686	apoplast; branched chain family amino acid biosynthetic process; cell wall; chloroplast envelope; chloroplast stroma; coenzyme binding; copper ion binding; ketol-acid reductoisomerase activity; mitochondrion; oxidation-reduction process; response to cadmium ion	Amino-acid biosynthesis; Branched-chain amino acid biosynthesis; Chloroplast; Complete proteome; Magnesium; Metal-binding; NADP; Oxidoreductase; Plastid; Transit peptide	IPR008927; IPR013023; IPR000506; IPR013328; IPR013116; IPR016206; IPR016040;	1.1.1.86		Ketol-acid reductoisomerase family		8448371; 8379936; 11130713; 14593172	591
A5B847	105	0.217391	0	0	-30.7739	-38.4844	3.08149e-33	Putative uncharacterized protein (Whole genome shotgun sequence of line PN40024, scaffold_88.assembly12x)	VITISV_000653 VIT_00037000001	Vitis vinifera (Grape)	GO:0005576	extracellular region		IPR001283; IPR018244; IPR014044; IPR002413;					17721507;	161
Q9AR60	105	0.0837321	0	0	-30.7739	-38.4844	3.08149e-33	Photoperiod responsive protein	phor1	Solanum tuberosum subsp. andigenum	GO:0005488; GO:0000151; GO:0004842	binding; ubiquitin ligase complex; ubiquitin-protein ligase activity		IPR011989; IPR016024; IPR003613; IPR013083;						418
B9RUJ6	279	0.17782	74	0.0471638	-11.1426	-2.04169	3.86405e-33	ATP binding protein, putative	RCOM_0853490	Ricinus communis (Castor bean)	GO:0005524; GO:0017111	ATP binding; nucleoside-triphosphatase activity	ATP-binding; Nucleotide-binding	IPR003593; IPR003959; IPR003960;			AAA ATPase family			523
B9RXD0	124	0.162092	5	0.00653595	-13.6714	-4.75929	4.57937e-33	Alkaline phytoceramidase, putative	RCOM_0902770	Ricinus communis (Castor bean)	GO:0006672; GO:0016811; GO:0016021	ceramide metabolic process; hydrolase activity, acting on carbon-nitrogen (but not peptide) bonds, in linear amides; integral to membrane		IPR008901;						255
D7U318	197	0.0868607	33	0.0145503	-11.9762	-2.70468	5.46364e-33	Whole genome shotgun sequence of line PN40024, scaffold_5.assembly12x (Fragment)	VIT_00028357001	Vitis vinifera (Grape)	GO:0004579; GO:0008250; GO:0018279	dolichyl-diphosphooligosaccharide-protein glycotransferase activity; oligosaccharyltransferase complex; protein N-linked glycosylation via asparagine		IPR008814;					17721507;	756
A5BZS1	104	0.0651629	0	0	-30.7808	-38.4706	6.16298e-33	Putative uncharacterized protein	VITISV_003752	Vitis vinifera (Grape)	GO:0050660; GO:0016491	flavin adenine dinucleotide binding; oxidoreductase activity		IPR012951; IPR016166; IPR016168; IPR006094;						532
B9RXM4	104	0.0679739	0	0	-30.7808	-38.4706	6.16298e-33	Multidrug resistance pump, putative	RCOM_0904920	Ricinus communis (Castor bean)	GO:0015297; GO:0015238; GO:0016020	antiporter activity; drug transmembrane transporter activity; membrane		IPR002528;						510
B9SX28	104	0.109015	0	0	-30.7808	-38.4706	6.16298e-33	Isoflavone reductase, putative (EC 1.3.1.45)	RCOM_1266620	Ricinus communis (Castor bean)	GO:0047526; GO:0005488; GO:0055114	2'-hydroxyisoflavone reductase activity; binding; oxidation-reduction process	Oxidoreductase	IPR016040; IPR008030;	1.3.1.45					318
B9SZ17	104	0.0670535	0	0	-30.7808	-38.4706	6.16298e-33	Zinc finger protein, putative	RCOM_1396110	Ricinus communis (Castor bean)	GO:0003676; GO:0008270	nucleic acid binding; zinc ion binding	Metal-binding; Zinc; Zinc-finger	IPR012337; IPR018957; IPR002867; IPR001841; IPR013083; IPR017907;		IBR-type zinc finger (1)				517
B9T2Y0	104	0.0638428	0	0	-30.7808	-38.4706	6.16298e-33	Nucleic acid binding protein, putative	RCOM_0550010	Ricinus communis (Castor bean)	GO:0005622; GO:0003676; GO:0008270	intracellular; nucleic acid binding; zinc ion binding		IPR007087; IPR015880; IPR013087;						543
B9T6V3	104	0.0719225	0	0	-30.7808	-38.4706	6.16298e-33	Multidrug resistance pump, putative	RCOM_0063820	Ricinus communis (Castor bean)	GO:0015297; GO:0015238; GO:0016020	antiporter activity; drug transmembrane transporter activity; membrane		IPR002528;						482
D7TW94	104	0.0523666	0	0	-30.7808	-38.4706	6.16298e-33	Whole genome shotgun sequence of line PN40024, scaffold_25.assembly12x (Fragment)	VIT_00019881001	Vitis vinifera (Grape)				IPR007518;					17721507;	662
Q0PL87	104	0.0968343	0	0	-30.7808	-38.4706	6.16298e-33	Serine/threonine protein kinase		Camellia sinensis (Tea)	GO:0005524; GO:0006468; GO:0004674	ATP binding; protein phosphorylation; protein serine/threonine kinase activity	ATP-binding; Kinase; Nucleotide-binding; Serine/threonine-protein kinase; Transferase	IPR011009; IPR000719; IPR017441; IPR017442; IPR008271; IPR002290;						358
Q2VY17	268	0.391813	69	0.100877	-11.2221	-2.08458	6.31525e-33	CONSTANS interacting protein 2b	CIP2b	Solanum lycopersicum (Tomato) (Lycopersicon esculentum)	GO:0005634; GO:0043565	nucleus; sequence-specific DNA binding	Nucleus	IPR003958; IPR009072;					16623906	228
D7U4K6	15	0.0194553	173	0.224384	-12.6387	3.40072	2.07887e-32	Whole genome shotgun sequence of line PN40024, scaffold_38.assembly12x (Fragment)	VIT_00023806001	Vitis vinifera (Grape)				IPR004977;					17721507;	257
B9H216	102	0.0587219	0	0	-30.7948	-38.4426	2.46519e-32	F-box family protein	FBL5 POPTRDRAFT_800382	Populus trichocarpa (Western balsam poplar) (Populus balsamifera subsp. trichocarpa)	GO:0009734; GO:0000822	auxin mediated signaling pathway; inositol hexakisphosphate binding		IPR001810;		F-box domain (1)			16973872;	579
B9R7I6	102	0.0413123	0	0	-30.7948	-38.4426	2.46519e-32	Leucine-rich repeat-containing protein, putative	RCOM_1591970	Ricinus communis (Castor bean)	GO:0005524; GO:0006915; GO:0006952	ATP binding; apoptosis; defense response		IPR000767; IPR002182; IPR008808;						823
C8CE50	102	0.117241	0	0	-30.7948	-38.4426	2.46519e-32	Aquaporin	PIP1;1	Fragaria ananassa (Strawberry)	GO:0016021; GO:0055085; GO:0005215	integral to membrane; transmembrane transport; transporter activity	Membrane; Transmembrane; Transport	IPR012269; IPR023271; IPR000425; IPR022357;			MIP/aquaporin family		18248507;	290
D7TQF1	102	0.0792541	0	0	-30.7948	-38.4426	2.46519e-32	Whole genome shotgun sequence of line PN40024, scaffold_40.assembly12x (Fragment)	VIT_00025605001	Vitis vinifera (Grape)	GO:0005524; GO:0006468; GO:0004674	ATP binding; protein phosphorylation; protein serine/threonine kinase activity		IPR011009; IPR000719; IPR017442; IPR008271; IPR002290;					17721507;	429
B9RFI0	164	0.315992	20	0.0385356	-12.4697	-3.16264	3.30283e-32	Putative uncharacterized protein	RCOM_1434750	Ricinus communis (Castor bean)	GO:0006950	response to stress		IPR014729; IPR006015; IPR006016;						173
B9S1E2	8	0.00492914	147	0.090573	-13.2096	4.07265	3.50166e-32	Biotin caboxylase subunit (BC) of Het-ACCase (EC 6.4.1.2)	RCOM_1657380	Ricinus communis (Castor bean)	GO:0005524; GO:0003989; GO:0009374	ATP binding; acetyl-CoA carboxylase activity; biotin binding	Ligase	IPR004549; IPR011761; IPR013815; IPR013816; IPR011764; IPR005482; IPR005479; IPR005481; IPR013817; IPR016185; IPR011054;	6.4.1.2					541
B9RNE3	9	0.047619	150	0.793651	-13.11	3.93187	4.11423e-32	Cytochrome c oxidase polypeptide Vc, putative	RCOM_0557130 RCOM_1347150	Ricinus communis (Castor bean)	GO:0004129; GO:0005746; GO:0055114	cytochrome-c oxidase activity; mitochondrial respiratory chain; oxidation-reduction process		IPR008432;						63
D7TDJ3	146	0.104659	14	0.0100358	-12.8108	-3.50949	4.85383e-32	Whole genome shotgun sequence of line PN40024, scaffold_127.assembly12x (Fragment)	VIT_00013785001	Vitis vinifera (Grape)	GO:0005524; GO:0003824	ATP binding; catalytic activity		IPR013650; IPR013816; IPR016102;					17721507;	465
A5C4J2	101	0.235431	0	0	-30.8019	-38.4284	4.93038e-32	Putative uncharacterized protein (Whole genome shotgun sequence of line PN40024, scaffold_0.assembly12x)	VITISV_028810 VIT_00007908001	Vitis vinifera (Grape)	GO:0005840; GO:0003735; GO:0006412	ribosome; structural constituent of ribosome; translation		IPR001266; IPR018277;					17721507;	143
B9RJ38	101	0.0629283	0	0	-30.8019	-38.4284	4.93038e-32	Chlorophyll synthase, putative	RCOM_1030770	Ricinus communis (Castor bean)	GO:0051537; GO:0010277; GO:0005506; GO:0055114; GO:0016705	2 iron, 2 sulfur cluster binding; chlorophyllide a oxygenase [overall] activity; iron ion binding; oxidation-reduction process; oxidoreductase activity, acting on paired donors, with incorporation or reduction of molecular oxygen	2Fe-2S; Iron; Iron-sulfur; Metal-binding	IPR013626; IPR017941; IPR015881;		Rieske domain (1)				535
B9SF53	101	0.0628109	0	0	-30.8019	-38.4284	4.93038e-32	Inorganic phosphate transporter, putative	RCOM_1214240	Ricinus communis (Castor bean)	GO:0005315; GO:0016021	inorganic phosphate transmembrane transporter activity; integral to membrane	Membrane; Transmembrane	IPR020846; IPR016196; IPR004738; IPR005828;						536
D7SNS3	101	0.13151	0	0	-30.8019	-38.4284	4.93038e-32	Serine hydroxymethyltransferase (EC 2.1.2.1) (Fragment)	VIT_00021046001	Vitis vinifera (Grape)	GO:0006563; GO:0004372; GO:0006544; GO:0006730; GO:0030170	L-serine metabolic process; glycine hydroxymethyltransferase activity; glycine metabolic process; one-carbon metabolic process; pyridoxal phosphate binding	One-carbon metabolism; Pyridoxal phosphate; Transferase	IPR015424; IPR015421; IPR015422; IPR001085; IPR019798;	2.1.2.1		SHMT family		17721507;	256
D7TGV2	101	0.148311	0	0	-30.8019	-38.4284	4.93038e-32	Whole genome shotgun sequence of line PN40024, scaffold_35.assembly12x (Fragment)	VIT_00023274001	Vitis vinifera (Grape)	GO:0005506; GO:0016226; GO:0051536	iron ion binding; iron-sulfur cluster assembly; iron-sulfur cluster binding		IPR001075;					17721507;	227
D9I8E7	0	0	113	0.0650547	-30.7844	38.4633	8.62817e-32	Pyruvate kinase (EC 2.7.1.40)		Camellia oleifera	GO:0006096; GO:0000287; GO:0030955; GO:0004743	glycolysis; magnesium ion binding; potassium ion binding; pyruvate kinase activity	Glycolysis; Kinase; Magnesium; Pyruvate; Transferase	IPR001697; IPR015813; IPR011037; IPR015794; IPR018209; IPR015793; IPR015795; IPR015806;	2.7.1.40		Pyruvate kinase family			579
Q9FFR3	0	0	113	0.0773443	-30.7844	38.4633	8.62817e-32	6-phosphogluconate dehydrogenase, decarboxylating (EC 1.1.1.44)	At5g41670	Arabidopsis thaliana (Mouse-ear cress)	GO:0050661; GO:0009507; GO:0005739; GO:0006098; GO:0004616; GO:0046686; GO:0009750; GO:0009749; GO:0009744	NADP binding; chloroplast; mitochondrion; pentose-phosphate shunt; phosphogluconate dehydrogenase (decarboxylating) activity; response to cadmium ion; response to fructose stimulus; response to glucose stimulus; response to sucrose stimulus	Complete proteome; NADP; Oxidoreductase	IPR008927; IPR006114; IPR006113; IPR006115; IPR013328; IPR012284; IPR016040;	1.1.1.44		6-phosphogluconate dehydrogenase family		11130714;	487
A5BH86	173	0.343254	24	0.047619	-12.2996	-2.97668	8.94985e-32	Putative uncharacterized protein (Whole genome shotgun sequence of line PN40024, scaffold_7.assembly12x)	VITISV_023651 VIT_00033966001	Vitis vinifera (Grape)	GO:0003677; GO:0005634	DNA binding; nucleus		IPR000910; IPR009071;					17721507;	168
A5B112	11	0.0120219	159	0.17377	-12.9233	3.72643	9.11378e-32	Putative uncharacterized protein	VITISV_023404	Vitis vinifera (Grape)	GO:0004864; GO:0043666; GO:0009966	protein phosphatase inhibitor activity; regulation of phosphoprotein phosphatase activity; regulation of signal transduction		IPR018607; IPR007062;						305
A5BPV0	100	0.0397298	0	0	-30.8091	-38.414	9.86076e-32	Putative uncharacterized protein	VITISV_019620	Vitis vinifera (Grape)	GO:0005524; GO:0006468; GO:0004674	ATP binding; protein phosphorylation; protein serine/threonine kinase activity		IPR002902; IPR011009; IPR000719; IPR017442; IPR008271;						839
D7U4E8	100	0.0595238	0	0	-30.8091	-38.414	9.86076e-32	Whole genome shotgun sequence of line PN40024, scaffold_44.assembly12x (Fragment)	VIT_00026495001	Vitis vinifera (Grape)	GO:0003677	DNA binding		IPR003441;					17721507;	560
Q2PQI9	254	0.522634	65	0.133745	-11.3039	-2.09334	1.14237e-31	BTF3-like transcription factor	BTF3	Solanum lycopersicum (Tomato) (Lycopersicon esculentum)				IPR002715;						162
A5AQ65	136	0.164251	10	0.0120773	-13.1047	-3.89255	1.24034e-31	Putative uncharacterized protein (Whole genome shotgun sequence of line PN40024, scaffold_129.assembly12x)	VITISV_001975 VIT_00000122001	Vitis vinifera (Grape)	GO:0005741; GO:0008308	mitochondrial outer membrane; voltage-gated anion channel activity		IPR001925;					17721507;	276
B9T873	59	0.0466035	281	0.221959	-11.3009	2.12476	1.88275e-31	Putative uncharacterized protein	RCOM_0141700	Ricinus communis (Castor bean)			Kelch repeat; Repeat	IPR015916; IPR006652;						422
A5BBP6	99	0.101852	0	0	-30.8163	-38.3995	1.97215e-31	Putative uncharacterized protein	VITISV_013668	Vitis vinifera (Grape)	GO:0005622; GO:0003676; GO:0008270	intracellular; nucleic acid binding; zinc ion binding		IPR007087; IPR015880; IPR013087;						324
D7SKD6	99	0.033367	0	0	-30.8163	-38.3995	1.97215e-31	Whole genome shotgun sequence of line PN40024, scaffold_4.assembly12x (Fragment)	VIT_00024935001	Vitis vinifera (Grape)			Transcription; Transcription regulation	IPR005202;					17721507;	989
Q2XTB5	99	0.0714286	0	0	-30.8163	-38.3995	1.97215e-31	LYTB-like protein-like		Solanum tuberosum (Potato)	GO:0051745; GO:0019288; GO:0055114; GO:0016114	4-hydroxy-3-methylbut-2-en-1-yl diphosphate reductase activity; isopentenyl diphosphate biosynthetic process, mevalonate-independent pathway; oxidation-reduction process; terpenoid biosynthetic process		IPR003451;						462
Q9M5M7	649	0.983333	330	0.5	-9.45522	-1.10277	2.10262e-31	60S ribosomal protein L10	RPL10	Euphorbia esula (Leafy spurge)	GO:0005840; GO:0003735; GO:0006412	ribosome; structural constituent of ribosome; translation	Ribonucleoprotein; Ribosomal protein	IPR001197; IPR016180; IPR018255;			Ribosomal protein L10e family			220
Q9C6U0	221	0.0485928	48	0.0105541	-11.623	-2.32996	2.4326e-31	Clathrin heavy chain, putative	T8G24.1	Arabidopsis thaliana (Mouse-ear cress)	GO:0005488; GO:0030132; GO:0030130; GO:0006886; GO:0005198; GO:0016192	binding; clathrin coat of coated pit; clathrin coat of trans-Golgi network vesicle; intracellular protein transport; structural molecule activity; vesicle-mediated transport		IPR016024; IPR000547; IPR016025; IPR015348; IPR001473; IPR016341; IPR011990;						1516
D7SRE2	241	0.178916	611	0.453601	-9.72546	1.21512	3.30445e-31	Whole genome shotgun sequence of line PN40024, scaffold_72.assembly12x (Fragment)	VIT_00034555001	Vitis vinifera (Grape)	GO:0005840; GO:0003735; GO:0006412	ribosome; structural constituent of ribosome; translation	Ribonucleoprotein; Ribosomal protein	IPR000597; IPR019926; IPR009000;			Ribosomal protein L3P family		17721507;	449
A5BLJ8	98	0.179487	0	0	-30.8236	-38.3849	3.94431e-31	Whole genome shotgun sequence of line PN40024, scaffold_7.assembly12x	VITISV_019710 VIT_00033629001	Vitis vinifera (Grape)	GO:0016787	hydrolase activity	Hydrolase	IPR020084; IPR000086; IPR015797;			Nudix hydrolase family		17721507;	182
D7SGV3	98	0.133333	0	0	-30.8236	-38.3849	3.94431e-31	Whole genome shotgun sequence of line PN40024, scaffold_0.assembly12x (Fragment)	VIT_00008505001	Vitis vinifera (Grape)	GO:0005524; GO:0004017; GO:0005737; GO:0009165	ATP binding; adenylate kinase activity; cytoplasm; nucleotide biosynthetic process	Kinase; Transferase	IPR006259; IPR000850; IPR007862;			Adenylate kinase family		17721507;	245
D9ZJE1	98	0.0864198	0	0	-30.8236	-38.3849	3.94431e-31	TLP domain class transcription factor	TLP4	Malus domestica (Apple) (Pyrus malus)				IPR001810; IPR000007; IPR018066;						378
Q3E6T9	98	0.0745814	0	0	-30.8236	-38.3849	3.94431e-31	Uncharacterized protein	At4g28300	Arabidopsis thaliana (Mouse-ear cress)			Complete proteome	IPR010820;					10617198; 19376835	438
D7T6S1	291	0.411017	87	0.122881	-10.9955	-1.86895	4.51112e-31	Whole genome shotgun sequence of line PN40024, scaffold_20.assembly12x (Fragment)	VIT_00017899001	Vitis vinifera (Grape)									17721507;	236
B9RKG3	0	0	110	0.470085	-30.8038	38.4245	6.71764e-31	Putative uncharacterized protein	RCOM_1049300	Ricinus communis (Castor bean)										78
Q39011	288	0.252632	86	0.0754386	-11.0113	-1.87068	7.52e-31	Shaggy-related protein kinase eta (EC 2.7.11.1) (ASK-eta) (Protein BRASSINOSTEROID INSENSITIVE 2) (Protein ULTRACURVATA 1)	ASK7 BIN2 DWF12 UCU1 At4g18710 F28A21.120	Arabidopsis thaliana (Mouse-ear cress)	GO:0005524; GO:0009742; GO:0009729; GO:0042802; GO:0044419; GO:0009965; GO:0009825; GO:0005886; GO:0046827; GO:0006468; GO:0004674; GO:0009733	ATP binding; brassinosteroid mediated signaling pathway; detection of brassinosteroid stimulus; identical protein binding; interspecies interaction between organisms; leaf morphogenesis; multidimensional cell growth; plasma membrane; positive regulation of protein export from nucleus; protein phosphorylation; protein serine/threonine kinase activity; response to auxin stimulus	ATP-binding; Alternative splicing; Complete proteome; Host-virus interaction; Kinase; Nucleotide-binding; Phosphoprotein; Serine/threonine-protein kinase; Transferase	IPR011009; IPR000719; IPR017441; IPR017442; IPR008271; IPR002290;	2.7.11.1	Protein kinase domain (1)	Protein kinase superfamily, CMGC Ser/Thr protein kinase family, GSK-3 subfamily		9611268; 12428015; 11820813; 11847343; 10617198; 14593172; 10080716; 12427989; 12114546; 17280695; 20023194	380
B9S7L3	97	0.0702899	0	0	-30.831	-38.3701	7.88861e-31	Casein kinase, putative	RCOM_0609440	Ricinus communis (Castor bean)	GO:0005524; GO:0006468; GO:0004674	ATP binding; protein phosphorylation; protein serine/threonine kinase activity	Kinase; Transferase	IPR011009; IPR000719; IPR017442; IPR008271;						460
B9T0T4	97	0.137589	0	0	-30.831	-38.3701	7.88861e-31	60S ribosomal protein L34, putative	RCOM_0340240	Ricinus communis (Castor bean)	GO:0005840; GO:0003735; GO:0006412	ribosome; structural constituent of ribosome; translation	Ribonucleoprotein; Ribosomal protein	IPR008195;						235
B9RBN4	136	0.10303	11	0.00833333	-13.036	-3.75505	9.43481e-31	Amino acid transporter, putative	RCOM_1679080	Ricinus communis (Castor bean)	GO:0016021	integral to membrane	Membrane; Transmembrane; Transmembrane helix	IPR013057;						440
B9RN00	161	0.14273	21	0.018617	-12.4478	-3.06562	9.62971e-31	Cathepsin B, putative (EC 3.4.22.1)	RCOM_1341910	Ricinus communis (Castor bean)	GO:0004197; GO:0006508; GO:0050790	cysteine-type endopeptidase activity; proteolysis; regulation of catalytic activity	Hydrolase	IPR000169; IPR013128; IPR000668; IPR015643; IPR012599;	3.4.22.1		Peptidase C1 family			376
D7T981	35	0.0507246	220	0.318841	-11.8541	2.52506	1.03264e-30	Whole genome shotgun sequence of line PN40024, scaffold_11.assembly12x (Fragment)	VIT_00011934001	Vitis vinifera (Grape)	GO:0016020	membrane		IPR001727;					17721507;	230
D7SSF8	0	0	109	0.120709	-30.8104	38.4113	1.3312e-30	Whole genome shotgun sequence of line PN40024, scaffold_147.assembly12x (Fragment)	VIT_00001004001	Vitis vinifera (Grape)	GO:0016597; GO:0008152	amino acid binding; metabolic process		IPR002912;					17721507;	301
B9SRR5	96	0.246154	0	0	-30.8385	-38.3551	1.57772e-30	Ubiquitin carrier protein (EC 6.3.2.-)	RCOM_1059140	Ricinus communis (Castor bean)	GO:0005524; GO:0043687; GO:0051246; GO:0019787	ATP binding; post-translational protein modification; regulation of protein metabolic process; small conjugating protein ligase activity	ATP-binding; Ligase; Nucleotide-binding; Ubl conjugation pathway	IPR000608; IPR023313; IPR016135;	6.3.2.-		Ubiquitin-conjugating enzyme family			130
B9SX84	96	0.129032	0	0	-30.8385	-38.3551	1.57772e-30	Putative uncharacterized protein	RCOM_0859430	Ricinus communis (Castor bean)										248
D7SZL3	96	0.0540541	0	0	-30.8385	-38.3551	1.57772e-30	Whole genome shotgun sequence of line PN40024, scaffold_49.assembly12x (Fragment)	VIT_00027876001	Vitis vinifera (Grape)	GO:0016020; GO:0006857; GO:0005215	membrane; oligopeptide transport; transporter activity		IPR016196; IPR000109;					17721507;	592
D7T4P5	96	0.0626223	0	0	-30.8385	-38.3551	1.57772e-30	Whole genome shotgun sequence of line PN40024, scaffold_67.assembly12x (Fragment)	VIT_00032818001	Vitis vinifera (Grape)	GO:0005509; GO:0006629; GO:0004435; GO:0004871	calcium ion binding; lipid metabolic process; phosphatidylinositol phospholipase C activity; signal transducer activity	Transducer	IPR000008; IPR008973; IPR018029; IPR011992; IPR015359; IPR001711; IPR001192; IPR017946; IPR000909;		C2 domain (1); PI-PLC X-box domain (1); PI-PLC Y-box domain (1)			17721507;	511
D7TU16	96	0.126482	0	0	-30.8385	-38.3551	1.57772e-30	Whole genome shotgun sequence of line PN40024, scaffold_12.assembly12x (Fragment)	VIT_00013216001	Vitis vinifera (Grape)	GO:0008967	phosphoglycolate phosphatase activity		IPR005834; IPR023214; IPR006439; IPR006402;					17721507;	253
D7UC79	96	0.0927536	0	0	-30.8385	-38.3551	1.57772e-30	Whole genome shotgun sequence of line PN40024, scaffold_46.assembly12x (Fragment)	VIT_00026888001	Vitis vinifera (Grape)	GO:0003677	DNA binding		IPR017956; IPR005175;					17721507;	345
D7UCB9	96	0.0599251	0	0	-30.8385	-38.3551	1.57772e-30	Whole genome shotgun sequence of line PN40024, scaffold_46.assembly12x (Fragment)	VIT_00026938001	Vitis vinifera (Grape)	GO:0004190; GO:0016021	aspartic-type endopeptidase activity; integral to membrane		IPR006639; IPR007369; IPR003137;					17721507;	534
Q42885	96	0.0742459	0	0	-30.8385	-38.3551	1.57772e-30	Chorismate synthase 2, chloroplastic (EC 4.2.3.5) (5-enolpyruvylshikimate-3-phosphate phospholyase 2)	CS2	Solanum lycopersicum (Tomato) (Lycopersicon esculentum)	GO:0009073; GO:0009507; GO:0004107	aromatic amino acid family biosynthetic process; chloroplast; chorismate synthase activity	Amino-acid biosynthesis; Aromatic amino acid biosynthesis; Chloroplast; Lyase; Plastid; Transit peptide	IPR000453; IPR020541;	4.2.3.5		Chorismate synthase family		8251624	431
B9RK96	3	0.00321543	123	0.131833	-14.0457	5.23053	1.76585e-30	Cytidine deaminase 1, 2, 7, putative (EC 3.5.4.5)	RCOM_1047720	Ricinus communis (Castor bean)	GO:0004126; GO:0008270	cytidine deaminase activity; zinc ion binding	Hydrolase; Metal-binding; Zinc	IPR002125; IPR013171; IPR006263; IPR016193;	3.5.4.5					311
A6N6K7	691	0.702236	368	0.373984	-9.33136	-1.036	2.49305e-30	Phenylacetaldehyde reductase	PAR1	Solanum lycopersicum (Tomato) (Lycopersicon esculentum)	GO:0003824; GO:0044237; GO:0050662	catalytic activity; cellular metabolic process; coenzyme binding		IPR001509; IPR016040;					17644147	328
B9GKZ7	95	0.0532213	0	0	-30.8461	-38.34	3.15544e-30	ATP/ADP transporter (Fragment)	PtrAATP1 POPTRDRAFT_180906	Populus trichocarpa (Western balsam poplar) (Populus balsamifera subsp. trichocarpa)	GO:0005524; GO:0005471; GO:0016021	ATP binding; ATP:ADP antiporter activity; integral to membrane		IPR004667; IPR016196;					16973872;	595
B9RR79	95	0.0842199	0	0	-30.8461	-38.34	3.15544e-30	Actin, putative	RCOM_0711030	Ricinus communis (Castor bean)				IPR004000; IPR020902;			Actin family			376
D7TM58	95	0.053043	0	0	-30.8461	-38.34	3.15544e-30	Whole genome shotgun sequence of line PN40024, scaffold_19.assembly12x (Fragment)	VIT_00016224001	Vitis vinifera (Grape)	GO:0006904	vesicle docking involved in exocytosis		IPR001619;					17721507;	597
B9RUL2	114	0.0498688	5	0.00218723	-13.732	-4.63798	3.41782e-30	H(\+)-transporting atpase plant/fungi plasma membrane type, putative (EC 3.6.3.6)	RCOM_0854050	Ricinus communis (Castor bean)	GO:0005524; GO:0006754; GO:0008553; GO:0016021	ATP binding; ATP biosynthetic process; hydrogen-exporting ATPase activity, phosphorylative mechanism; integral to membrane	ATP-binding; Hydrolase; Membrane; Nucleotide-binding; Transmembrane; Transmembrane helix	IPR008250; IPR004014; IPR023300; IPR023299; IPR000695; IPR001757; IPR006534; IPR023298; IPR005834; IPR023214;	3.6.3.6					762
B9IKT5	125	0.310945	8	0.0199005	-13.3265	-4.0928	3.53973e-30	Histone H2A	HTA916 POPTRDRAFT_737128	Populus trichocarpa (Western balsam poplar) (Populus balsamifera subsp. trichocarpa)	GO:0003677; GO:0000786; GO:0006334; GO:0005634	DNA binding; nucleosome; nucleosome assembly; nucleus	Chromosome; DNA-binding; Nucleosome core; Nucleus	IPR009072; IPR007125; IPR002119;			Histone H2A family		16973872;	134
B9S936	142	0.0977961	15	0.0103306	-12.7811	-3.36988	3.57199e-30	Putative uncharacterized protein	RCOM_1012180	Ricinus communis (Castor bean)										484
A9P8A8	82	0.215223	321	0.84252	-10.9674	1.84186	4.30465e-30	Predicted protein (Putative uncharacterized protein)	POPTRDRAFT_833378	Populus trichocarpa (Western balsam poplar) (Populus balsamifera subsp. trichocarpa)	GO:0005840; GO:0003735; GO:0006412	ribosome; structural constituent of ribosome; translation		IPR002671;					18230180; 16973872;	127
D7U6I5	0	0	107	0.183849	-30.8238	38.3846	5.2262e-30	Whole genome shotgun sequence of line PN40024, scaffold_207.assembly12x (Fragment)	VIT_00003763001	Vitis vinifera (Grape)									17721507;	194
Q9FS45	131	0.134359	10	0.0102564	-13.1317	-3.83851	5.45655e-30	Chitinase (EC 3.2.1.14)	chit1b	Vitis vinifera (Grape)	GO:0016998; GO:0008061; GO:0006032; GO:0004568	cell wall macromolecule catabolic process; chitin binding; chitin catabolic process; chitinase activity	Chitin-binding; Glycosidase; Hydrolase; Signal	IPR001002; IPR018371; IPR016283; IPR000726; IPR023346;	3.2.1.14	Chitin-binding type-1 domain (1)				325
Q9SYM5	415	0.206776	169	0.0842053	-10.2605	-1.42311	6.03119e-30	Probable rhamnose biosynthetic enzyme 1 (EC 1.1.1.-) (EC 4.2.1.-)	RHM1 At1g78570 T30F21.10	Arabidopsis thaliana (Mouse-ear cress)	GO:0010280; GO:0050377; GO:0010253; GO:0010315; GO:0050662; GO:0008831; GO:0045226; GO:0051555; GO:0055114; GO:0005625	UDP-L-rhamnose synthase activity; UDP-glucose 4,6-dehydratase activity; UDP-rhamnose biosynthetic process; auxin efflux; coenzyme binding; dTDP-4-dehydrorhamnose reductase activity; extracellular polysaccharide biosynthetic process; flavonol biosynthetic process; oxidation-reduction process; soluble fraction	Complete proteome; Lyase; Multifunctional enzyme; NAD; Oxidoreductase; Ubl conjugation	IPR005913; IPR001509; IPR016040;	1.1.1.-; 4.2.1.-		Sugar epimerase family, dTDP-glucose dehydratase subfamily; DTDP-4-dehydrorhamnose reductase family		11130712; 14593172; 14671019; 14701918; 11554483; 15134748; 19292762	669
D7SY14	198	0.273859	39	0.0539419	-11.852	-2.47097	6.63947e-30	Whole genome shotgun sequence of line PN40024, scaffold_105.assembly12x (Fragment)	VIT_00011162001	Vitis vinifera (Grape)	GO:0008270	zinc ion binding	Metal-binding; Zinc	IPR021998; IPR019786; IPR011011; IPR001965; IPR019787; IPR013083;					17721507;	241
A5AK99	0	0	106	0.238739	-30.8305	38.3711	1.03538e-29	Putative uncharacterized protein	VITISV_033284	Vitis vinifera (Grape)										148
A5AMS0	94	0.120513	0	0	-30.8537	-38.3247	1.26218e-29	Putative uncharacterized protein (Whole genome shotgun sequence of line PN40024, scaffold_77.assembly12x)	VITISV_012015 VIT_00035101001	Vitis vinifera (Grape)									17721507;	260
B9GQG8	210	0.19774	45	0.0423729	-11.7064	-2.34941	1.28749e-29	Predicted protein	POPTRDRAFT_816621	Populus trichocarpa (Western balsam poplar) (Populus balsamifera subsp. trichocarpa)	GO:0005488; GO:0016021; GO:0005743; GO:0055085	binding; integral to membrane; mitochondrial inner membrane; transmembrane transport	Membrane; Repeat; Transmembrane; Transmembrane helix; Transport	IPR002067; IPR018108; IPR023395;			Mitochondrial carrier family		16973872;	354
D7T300	84	0.111554	322	0.427623	-10.9478	1.81158	1.39298e-29	Whole genome shotgun sequence of line PN40024, scaffold_64.assembly12x (Fragment)	VIT_00032087001	Vitis vinifera (Grape)	GO:0015986; GO:0046933; GO:0005886; GO:0045261	ATP synthesis coupled proton transport; hydrogen ion transporting ATP synthase activity, rotational mechanism; plasma membrane; proton-transporting ATP synthase complex, catalytic core F(1)		IPR000711; IPR020781;					17721507;	251
B9SXF5	239	0.132337	61	0.0337763	-11.3936	-2.09715	1.47494e-29	Endomembrane protein emp70, putative	RCOM_0321070	Ricinus communis (Castor bean)	GO:0016021	integral to membrane		IPR004240;						602
A5BGC9	0	0	105	0.0708502	-30.8374	38.3574	2.05104e-29	6-phosphogluconate dehydrogenase, decarboxylating (EC 1.1.1.44)	VITISV_008240	Vitis vinifera (Grape)	GO:0050661; GO:0006098; GO:0004616	NADP binding; pentose-phosphate shunt; phosphogluconate dehydrogenase (decarboxylating) activity	NADP; Oxidoreductase	IPR008927; IPR006114; IPR006113; IPR006115; IPR013328; IPR012284; IPR016040;	1.1.1.44		6-phosphogluconate dehydrogenase family			494
Q38950	452	0.256672	196	0.1113	-10.092	-1.33249	2.31015e-29	Serine/threonine-protein phosphatase 2A 65 kDa regulatory subunit A beta isoform (AtA beta) (PP2A, subunit A, beta isoform)	PP2AA2 DF1 At3g25800 K13N2.14	Arabidopsis thaliana (Mouse-ear cress)	GO:0005488; GO:0005886; GO:0046686	binding; plasma membrane; response to cadmium ion	Alternative splicing; Complete proteome; Repeat	IPR011989; IPR016024; IPR000357; IPR021133;		HEAT repeats (14)	Phosphatase 2A regulatory subunit A family		7811971; 10819329; 14593172; 14973165	587
B9RVZ9	6	0.00373134	130	0.0808458	-13.5058	4.31039	2.4169e-29	Structural constituent of cell wall, putative	RCOM_1174740	Ricinus communis (Castor bean)				IPR010820;						536
B9RRX6	93	0.0639175	0	0	-30.8614	-38.3093	2.52436e-29	Phosphofructokinase, putative (EC 2.7.1.11)	RCOM_0799050	Ricinus communis (Castor bean)	GO:0003872; GO:0005945; GO:0005524; GO:0006096	6-phosphofructokinase activity; 6-phosphofructokinase complex; ATP binding; glycolysis	Kinase; Transferase	IPR022953; IPR000023; IPR012004;	2.7.1.11					485
B9S5F6	93	0.177143	0	0	-30.8614	-38.3093	2.52436e-29	Putative uncharacterized protein	RCOM_1571370	Ricinus communis (Castor bean)										175
B9STS5	93	0.0501618	0	0	-30.8614	-38.3093	2.52436e-29	Signal recognition particle receptor alpha subunit, putative	RCOM_0623540	Ricinus communis (Castor bean)	GO:0005525; GO:0003924; GO:0006614; GO:0004872; GO:0005047; GO:0005785	GTP binding; GTPase activity; SRP-dependent cotranslational protein targeting to membrane; receptor activity; signal recognition particle binding; signal recognition particle receptor complex	Receptor	IPR003593; IPR011012; IPR007222; IPR000897; IPR013822;						618
D7T4X1	93	0.126016	0	0	-30.8614	-38.3093	2.52436e-29	Whole genome shotgun sequence of line PN40024, scaffold_118.assembly12x (Fragment)	VIT_00012840001	Vitis vinifera (Grape)	GO:0008270	zinc ion binding	Metal-binding; Zinc; Zinc-finger	IPR001841; IPR013083;					17721507;	246
O04834	236	0.407599	589	1.01727	-9.76703	1.19246	2.92844e-29	GTP-binding protein SAR1A	SAR1A At4g02080 T10M13.9 AGAA.4	Arabidopsis thaliana (Mouse-ear cress)	GO:0005525; GO:0005794; GO:0005783; GO:0006886; GO:0005886; GO:0016192	GTP binding; Golgi apparatus; endoplasmic reticulum; intracellular protein transport; plasma membrane; vesicle-mediated transport	Complete proteome; ER-Golgi transport; Endoplasmic reticulum; GTP-binding; Golgi apparatus; Nucleotide-binding; Protein transport; Transport	IPR006689; IPR006687; IPR005225;			Small GTPase superfamily, SAR1 family		10617198; 14593172; 8580968	193
B9RV64	0	0	104	0.104733	-30.8443	38.3436	4.06263e-29	Nucleosome-binding protein, putative	RCOM_0900000	Ricinus communis (Castor bean)	GO:0003677; GO:0005634	DNA binding; nucleus		IPR016177; IPR001739;						331
D2CFT5	0	0	104	0.0755265	-30.8443	38.3436	4.06263e-29	Hydroxymethylbutenyl diphosphate reductase	HDR	Camptotheca acuminata (Happy tree)	GO:0051745; GO:0019288; GO:0055114; GO:0016114	4-hydroxy-3-methylbut-2-en-1-yl diphosphate reductase activity; isopentenyl diphosphate biosynthetic process, mevalonate-independent pathway; oxidation-reduction process; terpenoid biosynthetic process		IPR003451;						459
O04567	0	0	104	0.0576816	-30.8443	38.3436	4.06263e-29	Probable inactive receptor kinase At1g27190	At1g27190 T7N9.25	Arabidopsis thaliana (Mouse-ear cress)	GO:0005524; GO:0016021; GO:0005634; GO:0005886; GO:0005515; GO:0004672; GO:0006468	ATP binding; integral to membrane; nucleus; plasma membrane; protein binding; protein kinase activity; protein phosphorylation	ATP-binding; Alternative splicing; Complete proteome; Glycoprotein; Leucine-rich repeat; Membrane; Nucleotide-binding; Phosphoprotein; Repeat; Signal; Transmembrane; Transmembrane helix	IPR011009; IPR001611; IPR013210; IPR000719; IPR001245;		LRR (leucine-rich) repeats (5); Protein kinase domain (1)	Protein kinase superfamily, Ser/Thr protein kinase family		11130712; 17317660; 18433157	601
B9RP36	10	0.00503525	142	0.0715005	-13.0736	3.7008	4.19506e-29	Clathrin assembly protein, putative (EC 1.3.1.74)	RCOM_0923910	Ricinus communis (Castor bean)	GO:0005545; GO:0032440; GO:0030276; GO:0030118; GO:0048268; GO:0055114	1-phosphatidylinositol binding; 2-alkenal reductase activity; clathrin binding; clathrin coat; clathrin coat assembly; oxidation-reduction process	Oxidoreductase	IPR011417; IPR014712; IPR008942; IPR013809;	1.3.1.74	ENTH (epsin N-terminal homology) domain (1)				662
B9SE77	25	0.0591017	189	0.446809	-12.2064	2.79137	4.32897e-29	Abscisic stress ripening protein, putative	RCOM_0959350	Ricinus communis (Castor bean)	GO:0006950	response to stress		IPR003496;						141
Q9SU58	106	0.0368056	4	0.00138889	-13.9455	-4.85494	4.63336e-29	ATPase 4, plasma membrane-type (EC 3.6.3.6) (Proton pump 4)	AHA4 At3g47950 T17F15.180	Arabidopsis thaliana (Mouse-ear cress)	GO:0005524; GO:0006754; GO:0008553; GO:0016021; GO:0046872; GO:0005886; GO:0009651	ATP binding; ATP biosynthetic process; hydrogen-exporting ATPase activity, phosphorylative mechanism; integral to membrane; metal ion binding; plasma membrane; response to salt stress	ATP-binding; Cell membrane; Complete proteome; Hydrogen ion transport; Hydrolase; Ion transport; Magnesium; Membrane; Metal-binding; Nucleotide-binding; Phosphoprotein; Transmembrane; Transmembrane helix; Transport	IPR008250; IPR004014; IPR023300; IPR023299; IPR000695; IPR001757; IPR018303; IPR006534; IPR023298; IPR005834; IPR023214;	3.6.3.6		Cation transport ATPase (P-type) (TC 3.A.3) family, Type IIIA subfamily		11130713; 11910074; 14506206; 15308754	960
A5C2N7	92	0.0572139	0	0	-30.8692	-38.2937	5.04871e-29	Putative uncharacterized protein	VITISV_019282	Vitis vinifera (Grape)	GO:0015297; GO:0015238; GO:0016020	antiporter activity; drug transmembrane transporter activity; membrane		IPR002528;						536
B9RMJ0	92	0.126722	0	0	-30.8692	-38.2937	5.04871e-29	Adenylate kinase 1, putative (EC 2.7.4.10)	RCOM_1081020	Ricinus communis (Castor bean)	GO:0005524; GO:0004017; GO:0005737; GO:0046899; GO:0009165	ATP binding; adenylate kinase activity; cytoplasm; nucleoside triphosphate adenylate kinase activity; nucleotide biosynthetic process	Kinase; Transferase	IPR006259; IPR000850; IPR007862;	2.7.4.10		Adenylate kinase family			242
D7SSW6	92	0.104308	0	0	-30.8692	-38.2937	5.04871e-29	Whole genome shotgun sequence of line PN40024, scaffold_350.assembly12x (Fragment)	VIT_00006337001	Vitis vinifera (Grape)				IPR006595; IPR006594; IPR013720; IPR013144; IPR019589;		CTLH domain (1); LisH domain (1)			17721507;	294
Q7XA80	92	0.0472522	0	0	-30.8692	-38.2937	5.04871e-29	At1g34220 (Putative uncharacterized protein At1g34220)	At1g34220	Arabidopsis thaliana (Mouse-ear cress)			Complete proteome	IPR005061;					11130712;	649
Q9FHW7	312	0.608187	106	0.206628	-10.8028	-1.6845	5.4973e-29	SKP1-like protein 1B (SKP1-like 2) (UFO-binding protein 2)	SKP1B ASK2 UIP2 At5g42190 MJC20.30	Arabidopsis thaliana (Mouse-ear cress)	GO:0009734; GO:0007059; GO:0009793; GO:0009873; GO:0044419; GO:0005634; GO:0005515; GO:0006511	auxin mediated signaling pathway; chromosome segregation; embryo development ending in seed dormancy; ethylene mediated signaling pathway; interspecies interaction between organisms; nucleus; protein binding; ubiquitin-dependent protein catabolic process	Auxin signaling pathway; Chromosome partition; Complete proteome; Developmental protein; Ethylene signaling pathway; Host-virus interaction; Nucleus; Ubl conjugation pathway	IPR011333; IPR016897; IPR001232; IPR016072; IPR016073;			SKP1 family		10607296; 10778750; 9679202; 14593172; 10398681; 11316788; 12381738; 12172031; 12445118; 12169662; 12795696; 12970487; 15310821; 14688296; 14749489; 15447654; 16446454; 18036202; 19682297; 19962994	171
D7TCR4	35	0.031617	212	0.191509	-11.8808	2.47162	7.02415e-29	Whole genome shotgun sequence of line PN40024, scaffold_80.assembly12x (Fragment)	VIT_00036083001	Vitis vinifera (Grape)				IPR010334;					17721507;	369
D7SQY6	37	0.019765	216	0.115385	-11.8272	2.41842	8.57573e-29	Whole genome shotgun sequence of line PN40024, scaffold_58.assembly12x (Fragment)	VIT_00030177001	Vitis vinifera (Grape)	GO:0005509	calcium ion binding		IPR018097; IPR003137;					17721507;	624
B9SHF1	109	0.124005	5	0.00568828	-13.7644	-4.57328	9.24535e-29	Putative uncharacterized protein	RCOM_1120980	Ricinus communis (Castor bean)										293
A5BPT7	91	0.186094	0	0	-30.8771	-38.2779	1.00974e-28	Putative uncharacterized protein	VITISV_000436	Vitis vinifera (Grape)	GO:0033588; GO:0006357	Elongator holoenzyme complex; regulation of transcription from RNA polymerase II promoter		IPR008728;						163
B9STP7	91	0.0609103	0	0	-30.8771	-38.2779	1.00974e-28	3-ketoacyl-CoA synthase (EC 2.3.1.-)	RCOM_0826260	Ricinus communis (Castor bean)	GO:0008415; GO:0006633; GO:0016020	acyltransferase activity; fatty acid biosynthetic process; membrane	Acyltransferase; Transferase	IPR012392; IPR013747; IPR013601; IPR016039; IPR016038;	2.3.1.-		Chalcone/stilbene synthases family			498
D7TJF7	91	0.0626722	0	0	-30.8771	-38.2779	1.00974e-28	Whole genome shotgun sequence of line PN40024, scaffold_3.assembly12x (Fragment)	VIT_00021137001	Vitis vinifera (Grape)									17721507;	484
D7UB01	91	0.060066	0	0	-30.8771	-38.2779	1.00974e-28	Whole genome shotgun sequence of line PN40024, scaffold_15.assembly12x (Fragment)	VIT_00014943001	Vitis vinifera (Grape)	GO:0009055; GO:0020037; GO:0004497; GO:0055114	electron carrier activity; heme binding; monooxygenase activity; oxidation-reduction process	Heme; Iron; Metal-binding; Monooxygenase; Oxidoreductase	IPR001128; IPR002401;			Cytochrome P450 family		17721507;	505
E0CVC9	91	0.0406069	0	0	-30.8771	-38.2779	1.00974e-28	Whole genome shotgun sequence of line PN40024, scaffold_98.assembly12x (Fragment)	VIT_00038647001	Vitis vinifera (Grape)	GO:0006355; GO:0000156	regulation of transcription, DNA-dependent; two-component response regulator activity		IPR010402; IPR011006; IPR001789;					17721507;	747
B9RNR9	90	0.0607287	0	0	-30.8851	-38.262	2.01948e-28	Aspartic proteinase nepenthesin-2, putative	RCOM_0920320	Ricinus communis (Castor bean)	GO:0004190; GO:0006508	aspartic-type endopeptidase activity; proteolysis	Aspartyl protease; Hydrolase; Protease	IPR001461; IPR021109; IPR001969; IPR009007;			Peptidase A1 family			494
Q6R095	90	0.0928793	0	0	-30.8851	-38.262	2.01948e-28	MYB transcription factor	At3g06490	Arabidopsis thaliana (Mouse-ear cress)	GO:0003677; GO:0005634	DNA binding; nucleus	DNA-binding; Nucleus; Repeat	IPR009057; IPR012287; IPR014778; IPR015495; IPR001005; IPR017930;						323
Q9C5E5	90	0.0589391	0	0	-30.8851	-38.262	2.01948e-28	Putative diacylglycerol kinase	At2g20900	Arabidopsis thaliana (Mouse-ear cress)	GO:0007205; GO:0004143	activation of protein kinase C activity by G-protein coupled receptor protein signaling pathway; diacylglycerol kinase activity	Complete proteome; Kinase; Transferase	IPR000756; IPR001206; IPR016961;					10617197;	509
Q9SPP9	90	0.0555556	0	0	-30.8851	-38.262	2.01948e-28	Raucaffricine-O-beta-D-glucosidase (EC 3.2.1.125)		Rauvolfia serpentina (Serpentwood) (Devilpepper)	GO:0005975; GO:0043169; GO:0050247	carbohydrate metabolic process; cation binding; raucaffricine beta-glucosidase activity	Glycosidase; Hydrolase	IPR001360; IPR018120; IPR013781; IPR017853;	3.2.1.125		Glycosyl hydrolase 1 family		10975500	540
A5C0W2	115	0.0771294	7	0.00469484	-13.483	-4.16515	2.32051e-28	Putative uncharacterized protein	VITISV_018406	Vitis vinifera (Grape)	GO:0016758	transferase activity, transferring hexosyl groups	Glycosyltransferase; Transferase	IPR002213;			UDP-glycosyltransferase family			497
B9RIR5	15	0.0301205	157	0.315261	-12.7087	3.26071	2.74936e-28	NADH dehydrogenase, putative (EC 1.6.5.3)	RCOM_1581930	Ricinus communis (Castor bean)	GO:0008137; GO:0005743; GO:0022904	NADH dehydrogenase (ubiquinone) activity; mitochondrial inner membrane; respiratory electron transport chain	Oxidoreductase	IPR006806;	1.6.5.3					166
B9SG95	6	0.00458716	125	0.0955657	-13.534	4.2538	3.11283e-28	Lung seven transmembrane receptor, putative	RCOM_0879910	Ricinus communis (Castor bean)	GO:0016021; GO:0004872	integral to membrane; receptor activity	Membrane; Receptor; Transmembrane	IPR009637;						436
D7SSI1	0	0	101	0.0630462	-30.8654	38.3013	3.15544e-28	Whole genome shotgun sequence of line PN40024, scaffold_205.assembly12x (Fragment)	VIT_00003705001	Vitis vinifera (Grape)	GO:0055085	transmembrane transport		IPR020846; IPR011701; IPR016196;					17721507;	534
D7TA54	0	0	101	0.0845896	-30.8654	38.3013	3.15544e-28	Whole genome shotgun sequence of line PN40024, scaffold_10.assembly12x (Fragment)	VIT_00010060001	Vitis vinifera (Grape)	GO:0008725; GO:0006284	DNA-3-methyladenine glycosylase I activity; base-excision repair		IPR005019; IPR011257;					17721507;	398
P30366	0	0	101	0.10587	-30.8654	38.3013	3.15544e-28	Serine/threonine-protein phosphatase PP1 isozyme 1 (EC 3.1.3.16)	TOPP1 PP1 At2g29400 F16P2.22	Arabidopsis thaliana (Mouse-ear cress)	GO:0046872; GO:0006470; GO:0004722	metal ion binding; protein dephosphorylation; protein serine/threonine phosphatase activity	Complete proteome; Hydrolase; Iron; Manganese; Metal-binding; Protein phosphatase	IPR004843; IPR006186;	3.1.3.16		PPP phosphatase family, PP-1 subfamily		1314161; 7678768; 10617197; 14593172; 17368080	318
B9S8V6	89	0.0484749	0	0	-30.8931	-38.2459	4.03897e-28	ATP binding protein, putative	RCOM_0836310	Ricinus communis (Castor bean)				IPR004159;						612
D7TP95	89	0.0927083	0	0	-30.8931	-38.2459	4.03897e-28	Whole genome shotgun sequence of line PN40024, scaffold_104.assembly12x (Fragment)	VIT_00011064001	Vitis vinifera (Grape)				IPR022967;					17721507;	320
D7SXD4	114	0.117284	7	0.00720165	-13.4893	-4.15255	4.42016e-28	Whole genome shotgun sequence of line PN40024, scaffold_108.assembly12x (Fragment)	VIT_00011430001	Vitis vinifera (Grape)				IPR014764; IPR005176;					17721507;	324
B9RQZ0	132	0.0305768	14	0.00324299	-12.8835	-3.36406	4.86518e-28	Pentatricopeptide repeat-containing protein, putative	RCOM_0707840	Ricinus communis (Castor bean)				IPR013899; IPR002885; IPR002625;						1439
B9SL15	17	0.025641	161	0.242836	-12.6002	3.11643	5.87207e-28	Prenylated Rab acceptor protein, putative	RCOM_0848340	Ricinus communis (Castor bean)				IPR004895;						221
B9SEL0	88	0.043978	0	0	-30.9013	-38.2296	8.07794e-28	Putative uncharacterized protein	RCOM_0969830	Ricinus communis (Castor bean)	GO:0006355; GO:0000156	regulation of transcription, DNA-dependent; two-component response regulator activity		IPR010402; IPR011006; IPR001789;						667
C6T8W1	88	0.0875622	0	0	-30.9013	-38.2296	8.07794e-28	Putative uncharacterized protein		Glycine max (Soybean) (Glycine hispida)	GO:0005737; GO:0019310; GO:0050113; GO:0005506; GO:0055114	cytoplasm; inositol catabolic process; inositol oxygenase activity; iron ion binding; oxidation-reduction process		IPR007828;						335
D7TTQ2	88	0.071025	0	0	-30.9013	-38.2296	8.07794e-28	Whole genome shotgun sequence of line PN40024, scaffold_12.assembly12x (Fragment)	VIT_00013053001	Vitis vinifera (Grape)	GO:0005634; GO:0046983; GO:0006355; GO:0043565; GO:0003700	nucleus; protein dimerization activity; regulation of transcription, DNA-dependent; sequence-specific DNA binding; sequence-specific DNA binding transcription factor activity	DNA-binding; Nucleus	IPR011616; IPR012900; IPR004827;		BZIP domain (1)	BZIP family		17721507;	413
Q3EBR3	88	0.52381	0	0	-30.9013	-38.2296	8.07794e-28	Uncharacterized protein	At2g30942	Arabidopsis thaliana (Mouse-ear cress)			Complete proteome						10617197	56
P49690	78	0.185714	301	0.716667	-11.0499	1.8212	1.18935e-27	60S ribosomal protein L23 (Protein EMBRYO DEFECTIVE 2171)	RPL23A At1g04480 F19P19.5; RPL23B At2g33370 F4P9.14; RPL23C EMB2171 At3g04400 T27C4.4	Arabidopsis thaliana (Mouse-ear cress)	GO:0022625; GO:0005730; GO:0003735; GO:0006412	cytosolic large ribosomal subunit; nucleolus; structural constituent of ribosome; translation	Alternative splicing; Complete proteome; Ribonucleoprotein; Ribosomal protein	IPR019972; IPR023571; IPR000218;			Ribosomal protein L14P family		11130712; 10617197; 11130713; 14593172; 8281187; 11598216	140
D7U7I3	24	0.0243161	177	0.179331	-12.2831	2.75562	1.34683e-27	Whole genome shotgun sequence of line PN40024, scaffold_48.assembly12x (Fragment)	VIT_00027503001	Vitis vinifera (Grape)	GO:0008270	zinc ion binding	Metal-binding; Zinc; Zinc-finger	IPR018957; IPR001841; IPR013083;					17721507;	329
A5BHU8	87	0.0299897	0	0	-30.9095	-38.2131	1.61559e-27	Putative uncharacterized protein	VITISV_025316	Vitis vinifera (Grape)	GO:0003677; GO:0005634	DNA binding; nucleus		IPR002110; IPR020683; IPR004333;						967
D7T1I6	87	0.111538	0	0	-30.9095	-38.2131	1.61559e-27	Whole genome shotgun sequence of line PN40024, scaffold_9.assembly12x (Fragment)	VIT_00037463001	Vitis vinifera (Grape)	GO:0008168	methyltransferase activity		IPR013216;					17721507;	260
Q08682	0	0	98	0.10962	-30.8871	38.2578	2.44862e-27	40S ribosomal protein Sa-1 (Laminin receptor homolog) (p40)	RPSaA At1g72370 T10D10.16	Arabidopsis thaliana (Mouse-ear cress)	GO:0009507; GO:0022627; GO:0005634; GO:0005886; GO:0009651; GO:0003735; GO:0006412	chloroplast; cytosolic small ribosomal subunit; nucleus; plasma membrane; response to salt stress; structural constituent of ribosome; translation	Alternative splicing; Complete proteome; Cytoplasm; Phosphoprotein; Ribonucleoprotein; Ribosomal protein	IPR001865; IPR018130; IPR005707; IPR023591;			Ribosomal protein S2P family		8208855; 8051176; 9426609; 11130712; 14593172; 11598216; 19376835	298
B2XVS2	132	0.143791	15	0.0163399	-12.8338	-3.26452	2.82905e-27	Jasmonate ZIM-domain protein 3		Solanum lycopersicum (Tomato) (Lycopersicon esculentum)				IPR018467; IPR010399;					18458331	306
A9PDV6	235	0.518764	64	0.14128	-11.3712	-2.00354	2.85374e-27	Predicted protein (Putative uncharacterized protein)	POPTRDRAFT_666912	Populus trichocarpa (Western balsam poplar) (Populus balsamifera subsp. trichocarpa)	GO:0005840; GO:0003735; GO:0006412	ribosome; structural constituent of ribosome; translation		IPR012606; IPR000589; IPR023029; IPR009068;					18230180; 16973872;	151
A5C931	86	0.0666667	0	0	-30.9178	-38.1964	3.23117e-27	Putative uncharacterized protein	VITISV_029386	Vitis vinifera (Grape)				IPR020864;						430
B9RSP6	86	0.0418491	0	0	-30.9178	-38.1964	3.23117e-27	Wall-associated kinase, putative (EC 2.7.10.2)	RCOM_1729460	Ricinus communis (Castor bean)	GO:0005524; GO:0004715; GO:0006468; GO:0004674	ATP binding; non-membrane spanning protein tyrosine kinase activity; protein phosphorylation; protein serine/threonine kinase activity	ATP-binding; Kinase; Nucleotide-binding; Serine/threonine-protein kinase; Transferase	IPR011009; IPR000719; IPR017441; IPR017442; IPR008271;	2.7.10.2		Protein kinase superfamily			685
B9S275	86	0.0413064	0	0	-30.9178	-38.1964	3.23117e-27	Oligopeptide transporter, putative	RCOM_1709230	Ricinus communis (Castor bean)	GO:0055085	transmembrane transport		IPR004813;						694
Q3V501	0	0	97	0.2343	-30.8945	38.243	4.84676e-27	30S ribosomal protein S11, chloroplastic	rps11	Acorus calamus (Sweet flag)	GO:0009507; GO:0019843; GO:0005840; GO:0003735; GO:0006412	chloroplast; rRNA binding; ribosome; structural constituent of ribosome; translation	Chloroplast; Plastid; RNA-binding; Ribonucleoprotein; Ribosomal protein; rRNA-binding	IPR001971; IPR019981; IPR018102;			Ribosomal protein S11P family		15930156	138
Q7Y0Z7	0	0	97	0.0462566	-30.8945	38.243	4.84676e-27	Bell-like homeodomain protein 2	BL2	Solanum lycopersicum (Tomato) (Lycopersicon esculentum)	GO:0005634; GO:0006355; GO:0043565; GO:0003700	nucleus; regulation of transcription, DNA-dependent; sequence-specific DNA binding; sequence-specific DNA binding transcription factor activity	DNA-binding; Homeobox; Nucleus	IPR001356; IPR009057; IPR012287; IPR006563;						699
Q9ZQ26	0	0	97	0.0734848	-30.8945	38.243	4.84676e-27	AT2G24420 protein (At2g24420/T28I24.15) (Expressed protein)	AT2G24420 At2g24420	Arabidopsis thaliana (Mouse-ear cress)	GO:0005783; GO:0005774	endoplasmic reticulum; vacuolar membrane	Complete proteome						10617197;	440
A1YIQ6	17	0.0161905	157	0.149524	-12.6184	3.08014	5.92863e-27	Putative zinc transporter		Solanum lycopersicum (Tomato) (Lycopersicon esculentum)	GO:0016020; GO:0046873	membrane; metal ion transmembrane transporter activity		IPR003689;						350
A5BBZ0	0	0	90	0.182927	-30.9486	38.135	6.46235e-27	Putative uncharacterized protein (Whole genome shotgun sequence of line PN40024, scaffold_85.assembly12x)	VITISV_001330 VIT_00036691001	Vitis vinifera (Grape)	GO:0006810	transport		IPR011038; IPR014878; IPR022939;					17721507;	164
B9HFI0	0	0	90	0.0802139	-30.9486	38.135	6.46235e-27	Predicted protein	POPTRDRAFT_654797	Populus trichocarpa (Western balsam poplar) (Populus balsamifera subsp. trichocarpa)	GO:0003824; GO:0005992	catalytic activity; trehalose biosynthetic process		IPR023214; IPR006379; IPR003337;					16973872;	374
A5BJA7	85	0.0893796	0	0	-30.9263	-38.1795	6.46235e-27	Putative uncharacterized protein	VITISV_022504	Vitis vinifera (Grape)	GO:0043565; GO:0003700	sequence-specific DNA binding; sequence-specific DNA binding transcription factor activity		IPR003657;						317
D7T187	85	0.0528607	0	0	-30.9263	-38.1795	6.46235e-27	Whole genome shotgun sequence of line PN40024, scaffold_9.assembly12x (Fragment)	VIT_00037327001	Vitis vinifera (Grape)	GO:0016810	hydrolase activity, acting on carbon-nitrogen (but not peptide) bonds		IPR006680; IPR011778; IPR011059;					17721507;	536
Q42908	85	0.0506857	0	0	-30.9263	-38.1795	6.46235e-27	2,3-bisphosphoglycerate-independent phosphoglycerate mutase (BPG-independent PGAM) (Phosphoglyceromutase) (EC 5.4.2.1) (PGAM-I)	PGM1	Mesembryanthemum crystallinum (Common ice plant) (Cryophytum crystallinum)	GO:0005737; GO:0006096; GO:0030145; GO:0004619; GO:0006950	cytoplasm; glycolysis; manganese ion binding; phosphoglycerate mutase activity; response to stress	Cytoplasm; Glycolysis; Isomerase; Manganese; Metal-binding; Stress response	IPR017849; IPR017850; IPR011258; IPR006124; IPR005995;	5.4.2.1		BPG-independent phosphoglycerate mutase family		7579174	559
B9RYV0	24	0.0185185	174	0.134259	-12.2955	2.73096	7.06842e-27	Lung seven transmembrane receptor, putative	RCOM_1313630	Ricinus communis (Castor bean)	GO:0016021; GO:0004872	integral to membrane; receptor activity	Membrane; Receptor; Transmembrane	IPR009637;						432
B9RKD5	84	0.12844	307	0.469419	-10.9822	1.74276	9.51945e-27	Charged multivesicular body protein 4b, putative	RCOM_1048510	Ricinus communis (Castor bean)	GO:0015031	protein transport		IPR005024;						218
O82264	0	0	96	0.0774818	-30.902	38.2281	9.59255e-27	NPL4-like protein 2	At2g47970 T9J23.1	Arabidopsis thaliana (Mouse-ear cress)			Alternative splicing; Complete proteome; Phosphoprotein; Ubl conjugation pathway	IPR007717;			NPL4 family		10617197; 14593172; 19376835	413
P25865	139	0.304825	408	0.894737	-10.4137	1.42647	1.249e-26	Ubiquitin-conjugating enzyme E2 1 (EC 6.3.2.19) (Ubiquitin carrier protein 1) (Ubiquitin-conjugating enzyme E2-17 kDa 1) (Ubiquitin-protein ligase 1)	UBC1 At1g14400 F14L17.17 F14L17_35	Arabidopsis thaliana (Mouse-ear cress)	GO:0005524; GO:0033523; GO:0009965; GO:0009910; GO:0043687; GO:0051246; GO:0006511; GO:0004842; GO:0010228	ATP binding; histone H2B ubiquitination; leaf morphogenesis; negative regulation of flower development; post-translational protein modification; regulation of protein metabolic process; ubiquitin-dependent protein catabolic process; ubiquitin-protein ligase activity; vegetative to reproductive phase transition of meristem	3D-structure; ATP-binding; Complete proteome; Ligase; Nucleotide-binding; Ubl conjugation pathway	IPR000608; IPR023313; IPR016135;	6.3.2.19		Ubiquitin-conjugating enzyme family		1660887; 8155884; 16339806; 11130712; 14593172; 8580968; 8386169; 8790283; 1321826	152
B9S6C1	0	0	89	0.0810565	-30.9566	38.1189	1.29247e-26	Benzoate carboxyl methyltransferase, putative (EC 2.1.1.141)	RCOM_0534970	Ricinus communis (Castor bean)	GO:0030795	jasmonate O-methyltransferase activity	Methyltransferase; Transferase	IPR005299;	2.1.1.141					366
B9SME4	0	0	89	0.0766581	-30.9566	38.1189	1.29247e-26	Gibberellin 20-oxidase, putative (EC 1.14.11.15)	RCOM_0773540	Ricinus communis (Castor bean)	GO:0016707; GO:0005506; GO:0055114	gibberellin 3-beta-dioxygenase activity; iron ion binding; oxidation-reduction process	Iron; Oxidoreductase	IPR002283; IPR005123;	1.14.11.15		Iron/ascorbate-dependent oxidoreductase family			387
D7TR81	0	0	89	0.0525074	-30.9566	38.1189	1.29247e-26	Whole genome shotgun sequence of line PN40024, scaffold_235.assembly12x (Fragment)	VIT_00004820001	Vitis vinifera (Grape)	GO:0003872; GO:0005945; GO:0005524; GO:0047334; GO:0006096	6-phosphofructokinase activity; 6-phosphofructokinase complex; ATP binding; diphosphate-fructose-6-phosphate 1-phosphotransferase activity; glycolysis		IPR011183; IPR022953; IPR000023; IPR013981;					17721507;	565
D7TW43	0	0	89	0.0625879	-30.9566	38.1189	1.29247e-26	Whole genome shotgun sequence of line PN40024, scaffold_25.assembly12x (Fragment)	VIT_00019817001	Vitis vinifera (Grape)	GO:0006506; GO:0005789; GO:0016021	GPI anchor biosynthetic process; endoplasmic reticulum membrane; integral to membrane		IPR009600;					17721507;	474
Q9ZST3	0	0	89	0.0524146	-30.9566	38.1189	1.29247e-26	Pyrophosphate-dependent phosphofructokinase beta subunit (EC 2.7.1.90)	PPi-PFKb	Citrus paradisi (Grapefruit)	GO:0003872; GO:0005945; GO:0005524; GO:0047334; GO:0006096	6-phosphofructokinase activity; 6-phosphofructokinase complex; ATP binding; diphosphate-fructose-6-phosphate 1-phosphotransferase activity; glycolysis	Kinase; Transferase	IPR011183; IPR022953; IPR000023; IPR013981;	2.7.1.90					566
A9P8I0	84	0.112903	0	0	-30.9348	-38.1625	1.29247e-26	Predicted protein (Putative uncharacterized protein)	POPTRDRAFT_818049	Populus trichocarpa (Western balsam poplar) (Populus balsamifera subsp. trichocarpa)									18230180; 16973872;	248
B9RP81	84	0.0384088	0	0	-30.9348	-38.1625	1.29247e-26	Peptidyl-prolyl cis-trans isomerase, putative (EC 5.2.1.8)	RCOM_0924670	Ricinus communis (Castor bean)	GO:0003755; GO:0006457	peptidyl-prolyl cis-trans isomerase activity; protein folding	Isomerase; Rotamase	IPR015891; IPR002130;	5.2.1.8	PPIase cyclophilin-type domain (1)				729
B9T1N1	84	0.166667	0	0	-30.9348	-38.1625	1.29247e-26	Putative uncharacterized protein	RCOM_1158800	Ricinus communis (Castor bean)										168
D7T4P2	84	0.0880503	0	0	-30.9348	-38.1625	1.29247e-26	Whole genome shotgun sequence of line PN40024, scaffold_67.assembly12x (Fragment)	VIT_00032815001	Vitis vinifera (Grape)	GO:0016791	phosphatase activity		IPR011948; IPR023214; IPR004274;					17721507;	318
B9SAI9	75	0.0637755	286	0.243197	-11.1151	1.80403	1.48602e-26	Glucose-6-phosphate/phosphate translocator 1, chloroplast, putative	RCOM_0587770	Ricinus communis (Castor bean)	GO:0016021; GO:0005215	integral to membrane; transporter activity	Membrane; Transmembrane; Transmembrane helix	IPR000620; IPR004853; IPR004696;						392
D7UBJ6	93	0.0824468	3	0.00265957	-14.2474	-5.08122	1.56226e-26	Whole genome shotgun sequence of line PN40024, scaffold_103.assembly12x (Fragment)	VIT_00010878001	Vitis vinifera (Grape)	GO:0008375; GO:0016020	acetylglucosaminyltransferase activity; membrane		IPR003406;					17721507;	376
B9T4K9	0	0	95	0.0394355	-30.9096	38.213	1.89831e-26	Trehalose-6-phosphate synthase, putative (EC 2.4.1.15) (EC 3.1.3.12)	RCOM_0348830	Ricinus communis (Castor bean)	GO:0003825; GO:0005992; GO:0004805	alpha,alpha-trehalose-phosphate synthase (UDP-forming) activity; trehalose biosynthetic process; trehalose-phosphatase activity	Glycosyltransferase; Hydrolase; Transferase	IPR001830; IPR023214; IPR006379; IPR003337;	2.4.1.15; 3.1.3.12					803
D7SY02	0	0	95	0.064758	-30.9096	38.213	1.89831e-26	Whole genome shotgun sequence of line PN40024, scaffold_105.assembly12x (Fragment)	VIT_00011146001	Vitis vinifera (Grape)	GO:0005634; GO:0006355; GO:0043565; GO:0003700	nucleus; regulation of transcription, DNA-dependent; sequence-specific DNA binding; sequence-specific DNA binding transcription factor activity	DNA-binding; Homeobox; Nucleus	IPR001356; IPR009057; IPR012287; IPR006563;					17721507;	489
D7TFE1	0	0	95	0.0347222	-30.9096	38.213	1.89831e-26	Whole genome shotgun sequence of line PN40024, scaffold_87.assembly12x (Fragment)	VIT_00036908001	Vitis vinifera (Grape)	GO:0005089; GO:0003676; GO:0000166	Rho guanyl-nucleotide exchange factor activity; nucleic acid binding; nucleotide binding		IPR012677; IPR005123; IPR005512; IPR000504;					17721507;	912
A2SXR3	156	0.169381	26	0.0282302	-12.3165	-2.71198	2.3999e-26	Uricase (EC 1.7.3.3)		Solanum lycopersicum (Tomato) (Lycopersicon esculentum)	GO:0055114; GO:0006144; GO:0004846	oxidation-reduction process; purine base metabolic process; urate oxidase activity	Oxidoreductase; Purine metabolism	IPR002042;	1.7.3.3		Uricase family			307
D7SP93	0	0	88	0.0808081	-30.9648	38.1026	2.58494e-26	Whole genome shotgun sequence of line PN40024, scaffold_23.assembly12x (Fragment)	VIT_00018908001	Vitis vinifera (Grape)	GO:0008168	methyltransferase activity		IPR005299;					17721507;	363
A5BND5	83	0.0937853	0	0	-30.9435	-38.1452	2.58494e-26	Putative uncharacterized protein (Fragment)	VITISV_032594	Vitis vinifera (Grape)	GO:0048046; GO:0005618; GO:0006073; GO:0004553; GO:0016762	apoplast; cell wall; cellular glucan metabolic process; hydrolase activity, hydrolyzing O-glycosyl compounds; xyloglucan:xyloglucosyl transferase activity		IPR008985; IPR013320; IPR000757; IPR008263; IPR016455; IPR010713;						295
A5C1N6	83	0.0919158	0	0	-30.9435	-38.1452	2.58494e-26	Serine/threonine-protein phosphatase (EC 3.1.3.16)	VITISV_042915	Vitis vinifera (Grape)	GO:0004721	phosphoprotein phosphatase activity	Hydrolase; Iron	IPR004843; IPR006186;	3.1.3.16		PPP phosphatase family			301
B9IA95	83	0.0830831	0	0	-30.9435	-38.1452	2.58494e-26	Predicted protein	POPTRDRAFT_732129	Populus trichocarpa (Western balsam poplar) (Populus balsamifera subsp. trichocarpa)				IPR000555;					16973872;	333
B9RGU8	83	0.0353342	0	0	-30.9435	-38.1452	2.58494e-26	Potassium transporter, putative	RCOM_1444030	Ricinus communis (Castor bean)	GO:0016020; GO:0015079	membrane; potassium ion transmembrane transporter activity		IPR003855;						783
B9RSQ1	83	0.0647931	0	0	-30.9435	-38.1452	2.58494e-26	Vacuole membrane protein, putative	RCOM_0677740	Ricinus communis (Castor bean)				IPR015414;						427
Q9XH70	83	0.0747748	0	0	-30.9435	-38.1452	2.58494e-26	Putative uncharacterized protein p69RF (Fragment)	p69RF	Prunus armeniaca (Apricot)	GO:0055114; GO:0016491	oxidation-reduction process; oxidoreductase activity	Iron; Oxidoreductase	IPR005123;			Iron/ascorbate-dependent oxidoreductase family			370
Q9ZNT0	83	0.0636015	0	0	-30.9435	-38.1452	2.58494e-26	F10A12.27/F10A12.27 (Putative ATPase)	At2g27600	Arabidopsis thaliana (Mouse-ear cress)	GO:0005524; GO:0007032; GO:0005771; GO:0017111; GO:0005634; GO:0005515; GO:0010091; GO:0007033; GO:0016192	ATP binding; endosome organization; multivesicular body; nucleoside-triphosphatase activity; nucleus; protein binding; trichome branching; vacuole organization; vesicle-mediated transport	ATP-binding; Complete proteome; Nucleotide-binding	IPR003593; IPR003959; IPR003960; IPR007330; IPR015415;			AAA ATPase family		10617197;	435
D7SGV4	0	0	94	0.0666667	-30.9172	38.1977	3.75624e-26	Whole genome shotgun sequence of line PN40024, scaffold_0.assembly12x (Fragment)	VIT_00008506001	Vitis vinifera (Grape)				IPR012974; IPR012976; IPR002687;					17721507;	470
D7T121	0	0	94	0.0897803	-30.9172	38.1977	3.75624e-26	Whole genome shotgun sequence of line PN40024, scaffold_85.assembly12x (Fragment)	VIT_00036722001	Vitis vinifera (Grape)	GO:0016020	membrane		IPR005045;					17721507;	349
Q06R81	0	0	94	0.0949495	-30.9172	38.1977	3.75624e-26	Cytochrome c biogenesis protein ccsA	ccsA JNC1262	Jasminum nudiflorum (Winter jasmine)	GO:0009535; GO:0017004; GO:0016021; GO:0008535	chloroplast thylakoid membrane; cytochrome complex assembly; integral to membrane; respiratory chain complex IV assembly	Chloroplast; Cytochrome c-type biogenesis; Membrane; Plastid; Thylakoid; Transmembrane; Transmembrane helix	IPR002541; IPR017562;			CcmF/cycK/ccl1/nrfE/ccsA family		17329229	330
O23755	417	0.164887	844	0.333729	-9.09691	0.890177	4.39386e-26	Elongation factor 2 (EF-2)		Beta vulgaris (Sugar beet)	GO:0005525; GO:0003924; GO:0005737; GO:0003746	GTP binding; GTPase activity; cytoplasm; translation elongation factor activity	Cytoplasm; Elongation factor; GTP-binding; Nucleotide-binding; Phosphoprotein; Protein biosynthesis	IPR009022; IPR000795; IPR020568; IPR014721; IPR000640; IPR005517; IPR004161; IPR009000;			GTP-binding elongation factor family, EF-G/EF-2 subfamily			843
A5BA94	0	0	87	0.120833	-30.973	38.0861	5.16988e-26	Whole genome shotgun sequence of line PN40024, scaffold_108.assembly12x	VITISV_012111 VIT_00011437001	Vitis vinifera (Grape)	GO:0005576; GO:0016020; GO:0009664	extracellular region; membrane; plant-type cell wall organization	Membrane	IPR014733; IPR009009; IPR007118; IPR007117; IPR002963; IPR007112;		Expansin-like CBD domain (1); Expansin-like EG45 domain (1)	Expansin family		17721507;	240
B9RV74	0	0	87	0.101754	-30.973	38.0861	5.16988e-26	Putative uncharacterized protein	RCOM_0900600	Ricinus communis (Castor bean)										285
Q06RA0	0	0	87	0.0816901	-30.973	38.0861	5.16988e-26	DNA-directed RNA polymerase subunit alpha (PEP) (EC 2.7.7.6) (Plastid-encoded RNA polymerase subunit alpha) (RNA polymerase subunit alpha)	rpoA JNC0865	Jasminum nudiflorum (Winter jasmine)	GO:0003677; GO:0003899; GO:0009507; GO:0046983	DNA binding; DNA-directed RNA polymerase activity; chloroplast; protein dimerization activity	Chloroplast; DNA-directed RNA polymerase; Nucleotidyltransferase; Plastid; Transcription; Transferase	IPR011261; IPR011262; IPR009025; IPR011263; IPR011260; IPR011773;	2.7.7.6		RNA polymerase alpha chain family		17329229	355
A7NW79	82	0.13141	0	0	-30.9522	-38.1277	5.16988e-26	UPF0497 membrane protein 15	GSVIVT00019814001 LOC100246027	Vitis vinifera (Grape)	GO:0016021	integral to membrane	Membrane; Transmembrane; Transmembrane helix	IPR006702; IPR006459;			UPF0497 family		17721507;	208
B9H6M1	82	0.0606061	0	0	-30.9522	-38.1277	5.16988e-26	Predicted protein	POPTRDRAFT_818419	Populus trichocarpa (Western balsam poplar) (Populus balsamifera subsp. trichocarpa)	GO:0016811	hydrolase activity, acting on carbon-nitrogen (but not peptide) bonds, in linear amides		IPR004304;					16973872;	451
B9S2F5	82	0.0533854	0	0	-30.9522	-38.1277	5.16988e-26	Putative uncharacterized protein	RCOM_0699190	Ricinus communis (Castor bean)				IPR009769;						512
D7SJF5	82	0.104326	0	0	-30.9522	-38.1277	5.16988e-26	Whole genome shotgun sequence of line PN40024, scaffold_4.assembly12x (Fragment)	VIT_00024516001	Vitis vinifera (Grape)	GO:0003824	catalytic activity		IPR013785; IPR000644;					17721507;	262
D7U1S6	82	0.114365	0	0	-30.9522	-38.1277	5.16988e-26	Whole genome shotgun sequence of line PN40024, scaffold_102.assembly12x (Fragment)	VIT_00010794001	Vitis vinifera (Grape)	GO:0005622; GO:0008270	intracellular; zinc ion binding		IPR000315;					17721507;	239
P56790	82	0.44086	0	0	-30.9522	-38.1277	5.16988e-26	Photosystem II reaction center protein Z (PSII-Z)	psbZ ycf9 AtCg00300	Arabidopsis thaliana (Mouse-ear cress)	GO:0009535; GO:0016021; GO:0015979; GO:0009539; GO:0042549	chloroplast thylakoid membrane; integral to membrane; photosynthesis; photosystem II reaction center; photosystem II stabilization	Chloroplast; Complete proteome; Membrane; Photosynthesis; Photosystem II; Plastid; Reaction center; Thylakoid; Transmembrane; Transmembrane helix	IPR002644;			PsbZ family		10574454	62
Q39939	82	0.157088	0	0	-30.9522	-38.1277	5.16988e-26	H.annuus homologous early light induced protein	Klf10	Helianthus annuus (Common sunflower)				IPR022796; IPR023329;					8806412;	174
A5B1J5	132	0.0820896	389	0.241915	-10.4854	1.43221	5.81676e-26	Putative uncharacterized protein	VITISV_004192	Vitis vinifera (Grape)	GO:0050660; GO:0016491	flavin adenine dinucleotide binding; oxidoreductase activity		IPR012951; IPR016166; IPR016168; IPR006094;						536
P46423	125	0.196541	13	0.0204403	-12.9763	-3.39236	6.29082e-26	Glutathione S-transferase (EC 2.5.1.18) (25 kDa auxin-binding protein) (GST class-phi)		Hyoscyamus muticus (Egyptian henbane)	GO:0009734; GO:0004364	auxin mediated signaling pathway; glutathione transferase activity	Auxin signaling pathway; Direct protein sequencing; Transferase	IPR010987; IPR004045; IPR017933; IPR004046; IPR012336; IPR012335;	2.5.1.18	GST C-terminal domain (1); GST N-terminal domain (1)	GST superfamily, Phi family		8108497	212
A5BA13	81	0.0656934	0	0	-30.9611	-38.11	1.03398e-25	Putative uncharacterized protein	VITISV_010103	Vitis vinifera (Grape)	GO:0016020	membrane		IPR000620;						411
A5C962	81	0.137755	0	0	-30.9611	-38.11	1.03398e-25	Putative uncharacterized protein (Whole genome shotgun sequence of line PN40024, scaffold_50.assembly12x)	VITISV_041529 VIT_00028980001	Vitis vinifera (Grape)				IPR005516; IPR005518;					17721507;	196
B9SLJ1	81	0.0566038	0	0	-30.9611	-38.11	1.03398e-25	Anthocyanin 5-aromatic acyltransferase, putative (EC 2.3.1.144)	RCOM_0591770	Ricinus communis (Castor bean)	GO:0008415; GO:0047672	acyltransferase activity; anthranilate N-benzoyltransferase activity	Acyltransferase; Transferase	IPR023213; IPR003480;	2.3.1.144					477
E0WFF7	81	0.116379	0	0	-30.9611	-38.11	1.03398e-25	Kip-related protein	krp3	Solanum lycopersicum var. cerasiforme	GO:0007050; GO:0004861; GO:0005634	cell cycle arrest; cyclin-dependent protein kinase inhibitor activity; nucleus		IPR003175; IPR016701;						232
D7SH25	365	0.405556	152	0.168889	-10.4296	-1.39084	1.16437e-25	Whole genome shotgun sequence of line PN40024, scaffold_0.assembly12x (Fragment)	VIT_00008585001	Vitis vinifera (Grape)	GO:0030529; GO:0042254	ribonucleoprotein complex; ribosome biogenesis		IPR001921; IPR004038; IPR018492; IPR004037;					17721507;	300
B9T649	14	0.0234506	144	0.241206	-12.8208	3.23555	1.17558e-25	Putative uncharacterized protein	RCOM_0215280	Ricinus communis (Castor bean)	GO:0006629	lipid metabolic process		IPR007856; IPR008138; IPR011001; IPR008139;						199
D7STK8	134	0.0734649	18	0.00986842	-12.6914	-3.02318	1.17558e-25	Whole genome shotgun sequence of line PN40024, scaffold_8.assembly12x (Fragment)	VIT_00035335001	Vitis vinifera (Grape)				IPR008942; IPR013809; IPR001026;		ENTH (epsin N-terminal homology) domain (1)			17721507;	608
A5CAM1	108	0.103152	8	0.00764088	-13.432	-3.88191	1.79588e-25	Putative uncharacterized protein	VITISV_015235	Vitis vinifera (Grape)	GO:0016021	integral to membrane	Membrane; Transmembrane; Transmembrane helix	IPR000620; IPR004853;						349
B9RJK5	80	0.0942285	0	0	-30.97	-38.0921	2.06795e-25	Protein phosphatase 2c, putative (EC 3.1.3.16)	RCOM_1035550	Ricinus communis (Castor bean)	GO:0004721	phosphoprotein phosphatase activity	Hydrolase	IPR001932; IPR015655;	3.1.3.16	PP2C-like domain (1)				283
B9RK14	80	0.0487508	0	0	-30.97	-38.0921	2.06795e-25	WD-repeat protein, putative	RCOM_1054120	Ricinus communis (Castor bean)			Repeat; WD repeat	IPR020472; IPR015943; IPR001680; IPR011046; IPR019782; IPR019775; IPR017986; IPR019781;						547
B9RMK6	80	0.0508906	0	0	-30.97	-38.0921	2.06795e-25	Protein phosphatase 2a, regulatory subunit, putative	RCOM_1081480	Ricinus communis (Castor bean)	GO:0005488; GO:0000159; GO:0008601; GO:0007165	binding; protein phosphatase type 2A complex; protein phosphatase type 2A regulator activity; signal transduction		IPR016024; IPR002554;						524
D7TNF9	80	0.220386	0	0	-30.97	-38.0921	2.06795e-25	Whole genome shotgun sequence of line PN40024, scaffold_26.assembly12x (Fragment)	VIT_00020089001	Vitis vinifera (Grape)	GO:0045454	cell redox homeostasis		IPR005746; IPR017936; IPR012336; IPR017937; IPR013766; IPR012335;		Thioredoxin domain (1)			17721507;	121
Q2QWZ1	80	0.0574713	0	0	-30.97	-38.0921	2.06795e-25	Eukaryotic translation initiation factor 2 gamma subunit, putative, expressed (Os12g0176800 protein) (cDNA clone:J023003F18, full insert sequence)	Os12g0176800 LOC_Os12g07740	Oryza sativa subsp. japonica (Rice)	GO:0005525; GO:0003924; GO:0003743	GTP binding; GTPase activity; translation initiation factor activity	GTP-binding; Initiation factor; Nucleotide-binding; Protein biosynthesis	IPR000795; IPR015256; IPR009001; IPR004161; IPR009000;					16381971;	464
B9N7F5	358	0.280125	149	0.116588	-10.4579	-1.39167	2.62887e-25	Predicted protein	POPTRDRAFT_673211	Populus trichocarpa (Western balsam poplar) (Populus balsamifera subsp. trichocarpa)	GO:0003676; GO:0000166	nucleic acid binding; nucleotide binding		IPR012677; IPR000504;					16973872;	426
D7SUI3	135	0.112219	19	0.0157938	-12.647	-2.95591	3.04578e-25	Whole genome shotgun sequence of line PN40024, scaffold_8.assembly12x (Fragment)	VIT_00035722001	Vitis vinifera (Grape)	GO:0008270	zinc ion binding	Metal-binding; Zinc; Zinc-finger	IPR018957; IPR001841; IPR013083;					17721507;	401
B9T394	6	0.00956938	114	0.181818	-13.6005	4.12091	3.38244e-25	Endomembrane-associated protein, putative	RCOM_0096990	Ricinus communis (Castor bean)				IPR008469;						209
D7SNX6	0	0	84	0.0492958	-30.9983	38.0354	4.1359e-25	Whole genome shotgun sequence of line PN40024, scaffold_23.assembly12x (Fragment)	VIT_00018754001	Vitis vinifera (Grape)				IPR019339; IPR022209;					17721507;	568
D7U573	0	0	84	0.0510018	-30.9983	38.0354	4.1359e-25	Whole genome shotgun sequence of line PN40024, scaffold_38.assembly12x (Fragment)	VIT_00024048001	Vitis vinifera (Grape)				IPR016196; IPR010658;					17721507;	549
Q3EAN2	79	0.0828092	0	0	-30.9791	-38.0739	4.1359e-25	Uncharacterized protein	At3g47560	Arabidopsis thaliana (Mouse-ear cress)			Complete proteome	IPR013595;					11130713	318
B9SVW7	13	0.0261044	139	0.279116	-12.8997	3.29148	4.60292e-25	60S ribosomal protein L18a, plant, putative	RCOM_0747380	Ricinus communis (Castor bean)	GO:0005840	ribosome	Ribonucleoprotein; Ribosomal protein	IPR021138;						166
Q006P9	55	0.0285566	238	0.123572	-11.4713	1.98644	5.20734e-25	Malic enzyme		Nicotiana tabacum (Common tobacco)	GO:0051287; GO:0006108; GO:0004470; GO:0046872; GO:0055114; GO:0016616	NAD binding; malate metabolic process; malic enzyme activity; metal ion binding; oxidation-reduction process; oxidoreductase activity, acting on the CH-OH group of donors, NAD or NADP as acceptor	Metal-binding; Oxidoreductase; Transit peptide	IPR015884; IPR012301; IPR012302; IPR001891; IPR016040;			Malic enzymes family		18272530	642
A5AK70	83	0.190805	2	0.0045977	-14.6219	-5.50206	5.75149e-25	Putative uncharacterized protein (Whole genome shotgun sequence of line PN40024, scaffold_98.assembly12x)	VITISV_010261 VIT_00038677001	Vitis vinifera (Grape)									17721507;	145
B9H794	144	0.107143	23	0.0171131	-12.4627	-2.77338	5.78711e-25	Histone acetyltransferase	HAG901 POPTRDRAFT_559176	Populus trichocarpa (Western balsam poplar) (Populus balsamifera subsp. trichocarpa)	GO:0000785; GO:0006333; GO:0003682; GO:0005634; GO:0016747; GO:0008270	chromatin; chromatin assembly or disassembly; chromatin binding; nucleus; transferase activity, transferring acyl groups other than amino-acyl groups; zinc ion binding	Transferase	IPR016181; IPR000953; IPR016197; IPR002717; IPR015880;					16973872;	448
D7T738	204	0.320755	54	0.0849057	-11.5958	-2.04456	6.40131e-25	Whole genome shotgun sequence of line PN40024, scaffold_20.assembly12x (Fragment)	VIT_00018040001	Vitis vinifera (Grape)	GO:0019509; GO:0051213; GO:0046872; GO:0055114	L-methionine salvage from methylthioadenosine; dioxygenase activity; metal ion binding; oxidation-reduction process		IPR004313; IPR011051; IPR014710;					17721507;	212
B9SVA1	131	0.0931059	18	0.0127932	-12.7077	-2.99052	6.78607e-25	Dihydrolipoamide succinyltransferase component of 2-oxoglutarate dehydrogenase, putative (EC 2.3.1.61)	RCOM_1303600	Ricinus communis (Castor bean)	GO:0004149; GO:0045252; GO:0006099	dihydrolipoyllysine-residue succinyltransferase activity; oxoglutarate dehydrogenase complex; tricarboxylic acid cycle	Acyltransferase; Lipoyl; Transferase	IPR003016; IPR001078; IPR000089; IPR023213; IPR011053; IPR006255;	2.3.1.61	Lipoyl-binding domain (1)	2-oxoacid dehydrogenase family			469
Q2MIB0	9	0.00215517	122	0.0292146	-13.2591	3.63379	7.87673e-25	DNA-directed RNA polymerase subunit beta'' (EC 2.7.7.6) (PEP) (Plastid-encoded RNA polymerase subunit beta'') (RNA polymerase subunit beta'')	rpoC2	Solanum lycopersicum (Tomato) (Lycopersicon esculentum)	GO:0003677; GO:0003899; GO:0009507	DNA binding; DNA-directed RNA polymerase activity; chloroplast	Chloroplast; DNA-directed RNA polymerase; Nucleotidyltransferase; Plastid; Transcription; Transferase	IPR007083; IPR007081; IPR012756;	2.7.7.6		RNA polymerase beta' chain family, RpoC2 subfamily		16575560; 16830097	1392
B9RDT1	78	0.0483271	0	0	-30.9883	-38.0556	8.27181e-25	Minor histocompatibility antigen H13, putative	RCOM_1615650	Ricinus communis (Castor bean)	GO:0004190; GO:0016021	aspartic-type endopeptidase activity; integral to membrane		IPR006639; IPR007369; IPR003137;						538
B9RVT1	78	0.0264496	0	0	-30.9883	-38.0556	8.27181e-25	Receptor protein kinase CLAVATA1, putative (EC 1.3.1.74) (EC 2.7.11.25)	RCOM_1172150	Ricinus communis (Castor bean)	GO:0032440; GO:0005524; GO:0004709; GO:0016021; GO:0055114; GO:0006468; GO:0004872	2-alkenal reductase activity; ATP binding; MAP kinase kinase kinase activity; integral to membrane; oxidation-reduction process; protein phosphorylation; receptor activity	ATP-binding; Kinase; Leucine-rich repeat; Membrane; Nucleotide-binding; Oxidoreductase; Receptor; Repeat; Serine/threonine-protein kinase; Transferase; Transmembrane; Transmembrane helix	IPR013320; IPR011009; IPR001611; IPR013210; IPR000719; IPR017441; IPR017442; IPR008271;	1.3.1.74; 2.7.11.25	Protein kinase domain (1)	Protein kinase superfamily			983
B9RYT1	78	0.0368272	0	0	-30.9883	-38.0556	8.27181e-25	Serine/threonine protein kinase, putative (EC 2.7.12.2)	RCOM_1313140	Ricinus communis (Castor bean)	GO:0005524; GO:0006468; GO:0004674	ATP binding; protein phosphorylation; protein serine/threonine kinase activity	ATP-binding; Kinase; Nucleotide-binding; Serine/threonine-protein kinase; Transferase	IPR011009; IPR000719; IPR017441; IPR017442; IPR002290;	2.7.12.2					706
D7SM55	78	0.0645161	0	0	-30.9883	-38.0556	8.27181e-25	Ribose-phosphate pyrophosphokinase (EC 2.7.6.1) (Fragment)	VIT_00018382001	Vitis vinifera (Grape)	GO:0016301; GO:0000287; GO:0009116; GO:0009156; GO:0004749	kinase activity; magnesium ion binding; nucleoside metabolic process; ribonucleoside monophosphate biosynthetic process; ribose phosphate diphosphokinase activity	Kinase; Magnesium; Metal-binding; Nucleotide biosynthesis; Transferase	IPR000842; IPR000836; IPR005946;	2.7.6.1		Ribose-phosphate pyrophosphokinase family		17721507;	403
D7SPD9	78	0.0460177	0	0	-30.9883	-38.0556	8.27181e-25	Whole genome shotgun sequence of line PN40024, scaffold_23.assembly12x (Fragment)	VIT_00018958001	Vitis vinifera (Grape)	GO:0016491	oxidoreductase activity		IPR006076;					17721507;	565
E0CVP9	78	0.0606061	0	0	-30.9883	-38.0556	8.27181e-25	Whole genome shotgun sequence of line PN40024, scaffold_116.assembly12x (Fragment)	VIT_00012684001	Vitis vinifera (Grape)	GO:0004190; GO:0006629; GO:0006508	aspartic-type endopeptidase activity; lipid metabolic process; proteolysis	Aspartyl protease; Hydrolase; Protease	IPR001461; IPR021109; IPR001969; IPR009007; IPR007856; IPR008138; IPR011001; IPR008139;			Peptidase A1 family		17721507;	429
O04091	78	0.0441426	0	0	-30.9883	-38.0556	8.27181e-25	Endomembrane protein EMP70 precusor isolog; 68664-64364	T19D16.13	Arabidopsis thaliana (Mouse-ear cress)	GO:0016021	integral to membrane		IPR004240;						589
Q3LVS1	78	0.224138	0	0	-30.9883	-38.0556	8.27181e-25	TO1-1 (Fragment)	To1-1	Taraxacum officinale (Common dandelion) (Leontodon taraxacum)	GO:0004497; GO:0055114	monooxygenase activity; oxidation-reduction process		IPR002938;						116
A1L4Y4	322	0.264368	126	0.103448	-10.6553	-1.48066	1.10568e-24	At5g61510	At5g61510	Arabidopsis thaliana (Mouse-ear cress)	GO:0055114; GO:0016491; GO:0009644; GO:0008270	oxidation-reduction process; oxidoreductase activity; response to high light intensity; zinc ion binding	Complete proteome	IPR013149; IPR013154; IPR002085; IPR011032; IPR016040;					11130714	406
A9PEW3	750	0.702247	449	0.420412	-9.12876	-0.867194	1.32547e-24	Glutamine synthetase (EC 6.3.1.2)	POPTRDRAFT_827781	Populus trichocarpa (Western balsam poplar) (Populus balsamifera subsp. trichocarpa)	GO:0005524; GO:0004356; GO:0006542	ATP binding; glutamate-ammonia ligase activity; glutamine biosynthetic process	ATP-binding; Ligase; Nucleotide-binding	IPR008147; IPR014746; IPR008146;	6.3.1.2		Glutamine synthetase family		18230180; 16973872;	356
B9RRB8	98	0.0835465	6	0.00511509	-13.7096	-4.15677	1.37648e-24	12-oxophytodienoate reductase opr, putative (EC 1.3.1.42)	RCOM_0712140	Ricinus communis (Castor bean)	GO:0016629; GO:0010181; GO:0055114	12-oxophytodienoate reductase activity; FMN binding; oxidation-reduction process	Oxidoreductase	IPR013785; IPR001155;	1.3.1.42					391
Q9LW88	0	0	82	0.0587814	-31.0157	38.0007	1.65436e-24	Genomic DNA, chromosome 3, P1 clone: MSL1	At3g15970	Arabidopsis thaliana (Mouse-ear cress)	GO:0046907	intracellular transport	Complete proteome	IPR015007; IPR011993; IPR000156;					11130713	465
D7TQB3	77	0.0585997	0	0	-30.9976	-38.0369	1.65436e-24	Whole genome shotgun sequence of line PN40024, scaffold_40.assembly12x (Fragment)	VIT_00025562001	Vitis vinifera (Grape)	GO:0043565; GO:0003700	sequence-specific DNA binding; sequence-specific DNA binding transcription factor activity		IPR003657;					17721507;	438
D7TU39	77	0.155556	0	0	-30.9976	-38.0369	1.65436e-24	Whole genome shotgun sequence of line PN40024, scaffold_17.assembly12x (Fragment)	VIT_00015652001	Vitis vinifera (Grape)				IPR023214; IPR010033; IPR010036; IPR004274;					17721507;	165
D7UAS7	77	0.042565	0	0	-30.9976	-38.0369	1.65436e-24	Whole genome shotgun sequence of line PN40024, scaffold_15.assembly12x (Fragment)	VIT_00014828001	Vitis vinifera (Grape)	GO:0005524; GO:0005737; GO:0004826; GO:0006432; GO:0000049	ATP binding; cytoplasm; phenylalanine-tRNA ligase activity; phenylalanyl-tRNA aminoacylation; tRNA binding		IPR019446;					17721507;	603
O22467	77	0.0605346	0	0	-30.9976	-38.0369	1.65436e-24	WD-40 repeat-containing protein MSI1 (Protein MULTICOPY SUPPRESSOR OF IRA 1) (Protein medicis)	MSI1 At5g58230 MCK7.10	Arabidopsis thaliana (Mouse-ear cress)	GO:0006260; GO:0008283; GO:0009507; GO:0016585; GO:0009793; GO:0009908; GO:0031507; GO:0048366; GO:0009555; GO:0045787; GO:0005515; GO:0009909; GO:0006349; GO:0010214; GO:0010026	DNA replication; cell proliferation; chloroplast; chromatin remodeling complex; embryo development ending in seed dormancy; flower development; heterochromatin formation; leaf development; pollen development; positive regulation of cell cycle; protein binding; regulation of flower development; regulation of gene expression by genetic imprinting; seed coat development; trichome differentiation	Chromatin regulator; Complete proteome; DNA replication; Developmental protein; Differentiation; Flowering; Nucleus; Repeat; Repressor; Transcription; Transcription regulation; WD repeat	IPR020472; IPR022052; IPR015943; IPR001680; IPR011046; IPR019782; IPR019775; IPR017986; IPR019781;		WD repeats (6)	WD repeat RBAP46/RBAP48/MSI1 family		9338962; 10718197; 14593172; 11163246; 12736201; 12970192; 15151989; 15854908; 18223036; 18281509	424
P09189	77	0.0394265	0	0	-30.9976	-38.0369	1.65436e-24	Heat shock cognate 70 kDa protein	HSP70	Petunia hybrida (Petunia)	GO:0005524; GO:0006950	ATP binding; response to stress	ATP-binding; Nucleotide-binding; Stress response	IPR018181; IPR001023; IPR013126;			Heat shock protein 70 family			651
A5B513	0	0	81	0.079646	-31.0246	37.983	3.30872e-24	Putative uncharacterized protein	VITISV_019222	Vitis vinifera (Grape)				IPR006844; IPR021149;						339
B9R6Z9	76	0.324786	0	0	-31.007	-38.0181	3.30872e-24	Putative uncharacterized protein	RCOM_1587360	Ricinus communis (Castor bean)										78
D7SVY0	76	0.0885781	0	0	-31.007	-38.0181	3.30872e-24	Whole genome shotgun sequence of line PN40024, scaffold_31.assembly12x (Fragment)	VIT_00022134001	Vitis vinifera (Grape)	GO:0005634; GO:0006355; GO:0043565; GO:0003700	nucleus; regulation of transcription, DNA-dependent; sequence-specific DNA binding; sequence-specific DNA binding transcription factor activity	DNA-binding; Nucleus	IPR000232; IPR011991;			HSF family		17721507;	286
D7TE08	76	0.0391551	0	0	-31.007	-38.0181	3.30872e-24	Whole genome shotgun sequence of line PN40024, scaffold_151.assembly12x (Fragment)	VIT_00001196001	Vitis vinifera (Grape)	GO:0016021; GO:0008271	integral to membrane; secondary active sulfate transmembrane transporter activity	Membrane; Transmembrane; Transmembrane helix	IPR018045; IPR002645; IPR001902; IPR011547;			SLC26A/SulP transporter (TC 2.A.53) family		17721507;	647
P27518	76	0.0955975	0	0	-31.007	-38.0181	3.30872e-24	Chlorophyll a-b binding protein 151, chloroplastic (LHCII type II CAB-151) (LHCP)	CAB-151	Gossypium hirsutum (Upland cotton) (Gossypium mexicanum)	GO:0016168; GO:0009535; GO:0016021; GO:0046872; GO:0009765; GO:0009522; GO:0009523; GO:0018298	chlorophyll binding; chloroplast thylakoid membrane; integral to membrane; metal ion binding; photosynthesis, light harvesting; photosystem I; photosystem II; protein-chromophore linkage	Acetylation; Chlorophyll; Chloroplast; Chromophore; Magnesium; Membrane; Metal-binding; Phosphoprotein; Photosynthesis; Photosystem I; Photosystem II; Plastid; Thylakoid; Transit peptide; Transmembrane; Transmembrane helix	IPR001344; IPR022796; IPR023329;			Light-harvesting chlorophyll a/b-binding (LHC) protein family		1558959	265
Q93ZR2	76	0.0663176	0	0	-31.007	-38.0181	3.30872e-24	Putative storage protein	At1g08040	Arabidopsis thaliana (Mouse-ear cress)			Complete proteome	IPR007877;					11130712;	382
B9R772	85	0.0528607	3	0.00186567	-14.3122	-4.95145	3.38223e-24	Skip-2, putative	RCOM_1589320	Ricinus communis (Castor bean)				IPR001810; IPR006553;		F-box domain (1)				536
D7U8N8	89	0.148333	4	0.00666667	-14.0715	-4.60275	3.72436e-24	Whole genome shotgun sequence of line PN40024, scaffold_32.assembly12x (Fragment)	VIT_00022520001	Vitis vinifera (Grape)	GO:0044237	cellular metabolic process		IPR007612; IPR000649; IPR000007;					17721507;	200
A9UFY1	471	1.98734	235	0.991561	-9.93136	-1.13009	4.12215e-24	Metallothionein (Whole genome shotgun sequence of line PN40024, scaffold_7.assembly12x)	MT VIT_00034174001	Vitis vinifera (Grape)	GO:0046872	metal ion binding		IPR000347;					17721507;	79
D8V3L7	96	0.112676	6	0.00704225	-13.7245	-4.12702	5.00601e-24	Plastid jasmonates ZIM-domain protein		Hevea brasiliensis (Para rubber tree) (Siphonia brasiliensis)				IPR018467; IPR010399;						284
A9P8K6	213	0.446541	61	0.127883	-11.4767	-1.93099	5.80062e-24	Predicted protein	POPTRDRAFT_677637	Populus trichocarpa (Western balsam poplar) (Populus balsamifera subsp. trichocarpa)	GO:0005840; GO:0003735; GO:0006412	ribosome; structural constituent of ribosome; translation	Ribonucleoprotein; Ribosomal protein	IPR012340; IPR016027; IPR000266; IPR019978; IPR019979;			Ribosomal protein S17P family		18230180; 16973872;	159
D7U1A2	36	0.0677966	191	0.359699	-11.9357	2.28048	6.23457e-24	40S ribosomal protein S12 (Fragment)	VIT_00023591001	Vitis vinifera (Grape)	GO:0005840; GO:0003735; GO:0006412	ribosome; structural constituent of ribosome; translation	Ribonucleoprotein; Ribosomal protein	IPR004038; IPR000530;			Ribosomal protein S12e family		17721507;	177
B5LAU5	0	0	80	0.124031	-31.0335	37.9651	6.61744e-24	DH putative beta-hydroxyacyl-ACP dehydratase		Capsicum annuum (Bell pepper)	GO:0005737; GO:0006633; GO:0016836; GO:0009245	cytoplasm; fatty acid biosynthetic process; hydro-lyase activity; lipid A biosynthetic process		IPR013114; IPR010084;					19553373	215
B9RNK3	0	0	80	0.0615858	-31.0335	37.9651	6.61744e-24	Pyruvate dehydrogenase, putative (EC 1.2.4.1)	RCOM_1339660	Ricinus communis (Castor bean)	GO:0006096; GO:0043231; GO:0055114; GO:0004739	glycolysis; intracellular membrane-bounded organelle; oxidation-reduction process; pyruvate dehydrogenase (acetyl-transferring) activity	Oxidoreductase; Pyruvate	IPR001017; IPR017597;	1.2.4.1					433
B9SFS0	0	0	80	0.0932401	-31.0335	37.9651	6.61744e-24	Carboxymethylenebutenolidase, putative (EC 3.1.1.45)	RCOM_1226380	Ricinus communis (Castor bean)	GO:0008806	carboxymethylenebutenolidase activity	Hydrolase	IPR002925;	3.1.1.45					286
B9T6M6	0	0	80	0.17094	-31.0335	37.9651	6.61744e-24	RING-H2 finger protein ATL3J, putative	RCOM_1277260	Ricinus communis (Castor bean)	GO:0008270	zinc ion binding	Metal-binding; Zinc; Zinc-finger	IPR018957; IPR001841; IPR013083;						156
Q402F2	84	0.0949153	3	0.00338983	-14.3208	-4.93437	6.61744e-24	Tobamovirus multiplication 1 homolog	LeTH1	Solanum lycopersicum (Tomato) (Lycopersicon esculentum)				IPR009457;						295
A1E9R0	75	0.0528541	0	0	-31.0166	-37.999	6.61744e-24	Photosystem II CP43 chlorophyll apoprotein (PSII 43 kDa protein) (Photosystem II 44 kDa reaction center protein) (Protein CP-43) (Protein P6)	psbC	Sorghum bicolor (Sorghum) (Sorghum vulgare)	GO:0016168; GO:0009535; GO:0045156; GO:0016021; GO:0030076; GO:0009772; GO:0009523; GO:0018298	chlorophyll binding; chloroplast thylakoid membrane; electron transporter, transferring electrons within the cyclic electron transport pathway of photosynthesis activity; integral to membrane; light-harvesting complex; photosynthetic electron transport in photosystem II; photosystem II; protein-chromophore linkage	Acetylation; Chlorophyll; Chloroplast; Chromophore; Membrane; Phosphoprotein; Photosynthesis; Photosystem II; Plastid; Thylakoid; Transmembrane; Transmembrane helix	IPR000932; IPR005869;			PsbB/psbC family, PsbC subfamily		17534593	473
A5BEJ2	75	0.0451264	0	0	-31.0166	-37.999	6.61744e-24	Putative uncharacterized protein	VITISV_038836	Vitis vinifera (Grape)	GO:0016226	iron-sulfur cluster assembly		IPR010231; IPR000825;						554
B9T1H8	75	0.050813	0	0	-31.0166	-37.999	6.61744e-24	Phosphoethanolamine n-methyltransferase, putative (EC 2.1.1.103)	RCOM_0161380	Ricinus communis (Castor bean)	GO:0000234	phosphoethanolamine N-methyltransferase activity	Methyltransferase; Transferase	IPR013216;	2.1.1.103					492
B9TAG3	75	0.189394	0	0	-31.0166	-37.999	6.61744e-24	Metal ion binding protein, putative	RCOM_2072230	Ricinus communis (Castor bean)	GO:0046872; GO:0030001	metal ion binding; metal ion transport		IPR006121;						132
D7T930	75	0.0847458	0	0	-31.0166	-37.999	6.61744e-24	Whole genome shotgun sequence of line PN40024, scaffold_11.assembly12x (Fragment)	VIT_00011872001	Vitis vinifera (Grape)	GO:0003677; GO:0005634	DNA binding; nucleus	DNA-binding; Nucleus; Repeat	IPR009057; IPR012287; IPR014778; IPR015495; IPR001005; IPR017930;					17721507;	295
D7TSS8	75	0.0730994	0	0	-31.0166	-37.999	6.61744e-24	Whole genome shotgun sequence of line PN40024, scaffold_6.assembly12x (Fragment)	VIT_00030869001	Vitis vinifera (Grape)	GO:0008478; GO:0008615	pyridoxal kinase activity; pyridoxine biosynthetic process		IPR013749; IPR004625;					17721507;	342
D7U278	75	0.15528	0	0	-31.0166	-37.999	6.61744e-24	Whole genome shotgun sequence of line PN40024, scaffold_5.assembly12x (Fragment)	VIT_00027993001	Vitis vinifera (Grape)	GO:0006950	response to stress		IPR014729; IPR006015; IPR006016;					17721507;	161
D7U2M7	75	0.136612	0	0	-31.0166	-37.999	6.61744e-24	Whole genome shotgun sequence of line PN40024, scaffold_5.assembly12x (Fragment)	VIT_00028173001	Vitis vinifera (Grape)	GO:0016021	integral to membrane		IPR008564;					17721507;	183
D7UCH9	75	0.0980392	0	0	-31.0166	-37.999	6.61744e-24	Whole genome shotgun sequence of line PN40024, scaffold_46.assembly12x (Fragment)	VIT_00027008001	Vitis vinifera (Grape)	GO:0005783	endoplasmic reticulum		IPR003388;					17721507;	255
B9SA38	81	0.195652	285	0.688406	-11.0621	1.68795	7.57694e-24	Translation factor sui1, putative	RCOM_0184440	Ricinus communis (Castor bean)	GO:0003743	translation initiation factor activity		IPR005874; IPR001950;						138
D7TI80	55	0.088141	232	0.371795	-11.4897	1.9496	8.42981e-24	Whole genome shotgun sequence of line PN40024, scaffold_7.assembly12x (Fragment)	VIT_00033419001	Vitis vinifera (Grape)	GO:0003723; GO:0015935; GO:0003735; GO:0006412	RNA binding; small ribosomal subunit; structural constituent of ribosome; translation	Ribonucleoprotein; Ribosomal protein	IPR000235; IPR020606; IPR005716;			Ribosomal protein S7P family		17721507;	208
A5BGZ7	24	0.0304183	161	0.204056	-12.3515	2.61894	8.57383e-24	Putative uncharacterized protein (Whole genome shotgun sequence of line PN40024, scaffold_7.assembly12x)	VITISV_021798 VIT_00033293001	Vitis vinifera (Grape)	GO:0006725; GO:0008198; GO:0055114; GO:0016701; GO:0008270	cellular aromatic compound metabolic process; ferrous iron binding; oxidation-reduction process; oxidoreductase activity, acting on single donors with incorporation of molecular oxygen; zinc ion binding		IPR014436; IPR004183;					17721507;	263
C4P7Y8	198	0.309859	54	0.084507	-11.6173	-2.00149	1.14419e-23	Calcineurin B-like protein 01 (Whole genome shotgun sequence of line PN40024, scaffold_236.assembly12x)	CBL01 VIT_00004840001 VIT_00004842001	Vitis vinifera (Grape)	GO:0005509	calcium ion binding	Calcium; Repeat	IPR011992; IPR018247; IPR018249; IPR002048; IPR001125;					17721507;	213
E0CQF1	155	0.121569	30	0.0235294	-12.2179	-2.49625	1.15521e-23	Whole genome shotgun sequence of line PN40024, scaffold_1.assembly12x (Fragment)	VIT_00009736001	Vitis vinifera (Grape)				IPR011611;					17721507;	425
D7SGX3	12	0.0191388	126	0.200957	-13.0283	3.2653	1.23937e-23	Whole genome shotgun sequence of line PN40024, scaffold_0.assembly12x (Fragment)	VIT_00008528001	Vitis vinifera (Grape)	GO:0015934; GO:0003735; GO:0006412	large ribosomal subunit; structural constituent of ribosome; translation	Ribonucleoprotein; Ribosomal protein	IPR001063; IPR018260; IPR005721;			Ribosomal protein L22P family		17721507;	209
P28188	23	0.0377668	158	0.259442	-12.3957	2.6532	1.24647e-23	Ras-related protein RABD2A (Ras-related protein ARA-5) (Ras-related protein RAB1B) (AtRab1b)	RABD2A ARA-5 RAB1B At1g02130 T7I23.6	Arabidopsis thaliana (Mouse-ear cress)	GO:0006888; GO:0005525; GO:0000139; GO:0005886; GO:0015031; GO:0046686; GO:0007264; GO:0005773	ER to Golgi vesicle-mediated transport; GTP binding; Golgi membrane; plasma membrane; protein transport; response to cadmium ion; small GTPase mediated signal transduction; vacuole	Complete proteome; ER-Golgi transport; GTP-binding; Golgi apparatus; Lipoprotein; Membrane; Nucleotide-binding; Prenylation; Transport	IPR003579; IPR013753; IPR001806; IPR005225; IPR020851;			Small GTPase superfamily, Rab family		11130712; 14593172; 1748311; 11090219; 11874578; 12644670; 18182439	203
B9RQE2	0	0	79	0.0817805	-31.0426	37.9469	1.32349e-23	Putative uncharacterized protein	RCOM_1489410	Ricinus communis (Castor bean)	GO:0055114; GO:0016491	oxidation-reduction process; oxidoreductase activity		IPR003819;						322
Q3HRP5	0	0	79	0.117037	-31.0426	37.9469	1.32349e-23	Calcineurin B-like protein 2	CBL2 Os12g0597000 LOC_Os12g40510	Oryza sativa subsp. japonica (Rice)	GO:0032578; GO:0005509; GO:0005773	aleurone grain membrane; calcium ion binding; vacuole	Calcium; Membrane; Repeat; Vacuole	IPR011992; IPR018249; IPR002048; IPR001125;		EF-hand domains (4)	Calcineurin regulatory subunit family		18395997; 16188032; 16100779; 18089549; 14730064; 15980189	225
B9RII0	74	0.0242305	0	0	-31.0263	-37.9796	1.32349e-23	Trithorax, putative (EC 2.1.1.43)	RCOM_1579260	Ricinus communis (Castor bean)	GO:0018024; GO:0005634; GO:0008270	histone-lysine N-methyltransferase activity; nucleus; zinc ion binding	Metal-binding; Methyltransferase; Nucleus; Transferase; Zinc	IPR003616; IPR000313; IPR001214; IPR019786; IPR011011; IPR001965; IPR019787; IPR013083;	2.1.1.43	SET domain (1); Post-SET domain (1)				1018
D7SV75	74	0.0343547	0	0	-31.0263	-37.9796	1.32349e-23	Whole genome shotgun sequence of line PN40024, scaffold_8.assembly12x (Fragment)	VIT_00036012001	Vitis vinifera (Grape)	GO:0005737; GO:0000166; GO:0003743	cytoplasm; nucleotide binding; translation initiation factor activity	Cytoplasm; Initiation factor; Protein biosynthesis; RNA-binding	IPR011042; IPR011400; IPR012677; IPR000504; IPR013979; IPR015943;		RRM (RNA recognition motif) domain (1)			17721507;	718
D7SYR1	74	0.021412	0	0	-31.0263	-37.9796	1.32349e-23	Whole genome shotgun sequence of line PN40024, scaffold_225.assembly12x (Fragment)	VIT_00004076001	Vitis vinifera (Grape)	GO:0015297; GO:0015238; GO:0016020	antiporter activity; drug transmembrane transporter activity; membrane		IPR002528;					17721507;	1152
P93788	74	0.124579	0	0	-31.0263	-37.9796	1.32349e-23	Remorin (pp34)		Solanum tuberosum (Potato)	GO:0007267; GO:0048032; GO:0005886; GO:0006810	cell-cell signaling; galacturonate binding; plasma membrane; transport	Cell membrane; Coiled coil; Direct protein sequencing; Membrane; Phosphoprotein; Transport	IPR005516; IPR005518;			Remorin family		8989883	198
Q6R567	101	0.133598	8	0.010582	-13.4803	-3.78523	1.49301e-23	E3 ubiquitin-protein ligase RMA1H1 (EC 6.3.2.-) (Protein RING membrane-anchor 1 homolog 1)	RMA1H1	Capsicum annuum (Bell pepper)	GO:0005789; GO:0016021; GO:0043161; GO:0009409; GO:0009723; GO:0006970; GO:0009414; GO:0009611; GO:0004842; GO:0008270	endoplasmic reticulum membrane; integral to membrane; proteasomal ubiquitin-dependent protein catabolic process; response to cold; response to ethylene stimulus; response to osmotic stress; response to water deprivation; response to wounding; ubiquitin-protein ligase activity; zinc ion binding	Endoplasmic reticulum; Ligase; Membrane; Metal-binding; Transmembrane; Transmembrane helix; Ubl conjugation pathway; Zinc; Zinc-finger	IPR018957; IPR001841; IPR013083; IPR017907;	6.3.2.-	RING-type zinc finger (1)			19234086;	252
B9S045	10	0.0483092	120	0.57971	-13.195	3.45794	1.57568e-23	Putative uncharacterized protein	RCOM_1297890	Ricinus communis (Castor bean)										69
A5BEX5	135	0.0885827	22	0.0144357	-12.5413	-2.7444	2.29208e-23	Putative uncharacterized protein	VITISV_003983	Vitis vinifera (Grape)	GO:0016831; GO:0019752; GO:0030170	carboxy-lyase activity; carboxylic acid metabolic process; pyridoxal phosphate binding	Lyase; Pyridoxal phosphate	IPR010977; IPR002129; IPR015424; IPR015421; IPR015422; IPR021115;			Group II decarboxylase family			508
D7U2D3	3	0.00209644	97	0.0677848	-14.217	4.88793	2.37872e-23	Whole genome shotgun sequence of line PN40024, scaffold_5.assembly12x (Fragment)	VIT_00028057001	Vitis vinifera (Grape)	GO:0005975; GO:0007047; GO:0004650	carbohydrate metabolic process; cellular cell wall organization; polygalacturonase activity	Cell wall biogenesis/degradation; Glycosidase; Hydrolase	IPR000743; IPR006626; IPR012334; IPR011050;					17721507;	477
E0CQK1	0	0	78	0.0607477	-31.0518	37.9285	2.64698e-23	Whole genome shotgun sequence of line PN40024, scaffold_1.assembly12x (Fragment)	VIT_00009981001	Vitis vinifera (Grape)				IPR001810; IPR006553;					17721507;	428
A5C819	73	0.0392473	0	0	-31.0361	-37.96	2.64698e-23	Putative uncharacterized protein	VITISV_016565	Vitis vinifera (Grape)	GO:0009734; GO:0000822	auxin mediated signaling pathway; inositol hexakisphosphate binding		IPR001810;		F-box domain (1)				620
B9H0Q0	73	0.0645447	0	0	-31.0361	-37.96	2.64698e-23	Predicted protein	POPTRDRAFT_712950	Populus trichocarpa (Western balsam poplar) (Populus balsamifera subsp. trichocarpa)			Repeat; WD repeat	IPR020472; IPR001632; IPR016346; IPR015943; IPR001680; IPR011046; IPR019782; IPR019775; IPR017986; IPR019781;					16973872;	377
A9P8B6	562	1.08915	1026	1.98837	-8.74079	0.74137	2.65091e-23	Peptidyl-prolyl cis-trans isomerase (EC 5.2.1.8)	POPTRDRAFT_821113	Populus trichocarpa (Western balsam poplar) (Populus balsamifera subsp. trichocarpa)	GO:0003755; GO:0006457	peptidyl-prolyl cis-trans isomerase activity; protein folding	Isomerase; Rotamase	IPR015891; IPR020892; IPR002130;	5.2.1.8	PPIase cyclophilin-type domain (1)	Cyclophilin-type PPIase family		18230180; 16973872;	172
P34788	189	0.414474	49	0.107456	-11.7209	-2.07455	3.12585e-23	40S ribosomal protein S18	RPS18A PFL At1g22780 T22J18.5; RPS18B At1g34030 T15K4.9 F12G12.15; RPS18C At4g09800 F17A8.150	Arabidopsis thaliana (Mouse-ear cress)	GO:0005618; GO:0022627; GO:0005730; GO:0005886; GO:0005515; GO:0019843; GO:0003735; GO:0006413; GO:0005774	cell wall; cytosolic small ribosomal subunit; nucleolus; plasma membrane; protein binding; rRNA binding; structural constituent of ribosome; translational initiation; vacuolar membrane	Complete proteome; Cytoplasm; Direct protein sequencing; RNA-binding; Ribonucleoprotein; Ribosomal protein; rRNA-binding	IPR001892; IPR010979; IPR018269;			Ribosomal protein S13P family		7913892; 9369203; 11130712; 10617198; 14593172; 11598216	152
D7SX49	76	0.0622441	269	0.220311	-11.1497	1.69652	5.05536e-23	Whole genome shotgun sequence of line PN40024, scaffold_241.assembly12x (Fragment)	VIT_00004908001	Vitis vinifera (Grape)				IPR019376;					17721507;	407
A5C8T7	0	0	77	0.0439498	-31.0611	37.9099	5.29396e-23	Putative uncharacterized protein	VITISV_011767	Vitis vinifera (Grape)	GO:0016021; GO:0006857; GO:0005215	integral to membrane; oligopeptide transport; transporter activity	Membrane; Transmembrane; Transport	IPR016196; IPR000109; IPR018456;			PTR2/POT transporter (TC 2.A.17) family			584
O23515	0	0	77	0.125817	-31.0611	37.9099	5.29396e-23	60S ribosomal protein L15-1	RPL15A At4g16720 dl4385c FCAALL.416	Arabidopsis thaliana (Mouse-ear cress)	GO:0022625; GO:0005886; GO:0003735; GO:0006412; GO:0005774	cytosolic large ribosomal subunit; plasma membrane; structural constituent of ribosome; translation; vacuolar membrane	Complete proteome; Ribonucleoprotein; Ribosomal protein	IPR000439; IPR020925; IPR012678;			Ribosomal protein L15e family		9461215; 10617198; 14593172; 11598216	204
B9R9H9	72	0.0539326	0	0	-31.046	-37.9401	5.29396e-23	F-box and wd40 domain protein, putative (EC 2.7.11.7)	RCOM_1497630	Ricinus communis (Castor bean)	GO:0016905; GO:0003676; GO:0008270	myosin heavy chain kinase activity; nucleic acid binding; zinc ion binding	Metal-binding; Repeat; Transferase; WD repeat; Zinc	IPR020472; IPR015943; IPR001680; IPR011046; IPR019782; IPR019775; IPR017986; IPR019781; IPR000571;	2.7.11.7					445
B9RTZ7	72	0.045283	0	0	-31.046	-37.9401	5.29396e-23	Sugar transporter, putative (EC 1.3.1.74)	RCOM_0914040	Ricinus communis (Castor bean)	GO:0032440; GO:0008643; GO:0016021; GO:0055114; GO:0022891	2-alkenal reductase activity; carbohydrate transport; integral to membrane; oxidation-reduction process; substrate-specific transmembrane transporter activity	Membrane; Oxidoreductase; Sugar transport; Transmembrane; Transmembrane helix; Transport	IPR020846; IPR016196; IPR005828; IPR003663; IPR005829;	1.3.1.74		Major facilitator superfamily, Sugar transporter (TC 2.A.1.1) family			530
P27492	72	0.0902256	0	0	-31.046	-37.9401	5.29396e-23	Chlorophyll a-b binding protein 16, chloroplastic (LHCII type I CAB-16) (LHCP)	CAB16	Nicotiana tabacum (Common tobacco)	GO:0016168; GO:0009535; GO:0016021; GO:0046872; GO:0009765; GO:0009522; GO:0009523; GO:0018298	chlorophyll binding; chloroplast thylakoid membrane; integral to membrane; metal ion binding; photosynthesis, light harvesting; photosystem I; photosystem II; protein-chromophore linkage	Acetylation; Chlorophyll; Chloroplast; Chromophore; Magnesium; Membrane; Metal-binding; Phosphoprotein; Photosynthesis; Photosystem I; Photosystem II; Plastid; Thylakoid; Transit peptide; Transmembrane; Transmembrane helix	IPR001344; IPR022796; IPR023329;			Light-harvesting chlorophyll a/b-binding (LHC) protein family			266
Q41142	72	0.029703	0	0	-31.046	-37.9401	5.29396e-23	Phospholipase D alpha 1 (PLD 1) (EC 3.1.4.4) (Choline phosphatase 1) (Phosphatidylcholine-hydrolyzing phospholipase D 1)	PLD1	Ricinus communis (Castor bean)	GO:0070290; GO:0005509; GO:0005783; GO:0016042; GO:0046470; GO:0004630; GO:0005886; GO:0009536; GO:0005773	NAPE-specific phospholipase D activity; calcium ion binding; endoplasmic reticulum; lipid catabolic process; phosphatidylcholine metabolic process; phospholipase D activity; plasma membrane; plastid; vacuole	Calcium; Cell membrane; Cytoplasm; Direct protein sequencing; Endoplasmic reticulum; Hydrolase; Lipid degradation; Membrane; Plastid; Repeat; Vacuole	IPR000008; IPR008973; IPR015679; IPR011402; IPR001736;	3.1.4.4	C2 domain (1); PLD phosphodiesterase domains (2)	Phospholipase D family, C2-PLD subfamily		8051126; 8980529	808
Q6R7N3	72	0.0687679	0	0	-31.046	-37.9401	5.29396e-23	Putative WRKY transcription factor 30		Vitis aestivalis (Grape)	GO:0043565; GO:0003700	sequence-specific DNA binding; sequence-specific DNA binding transcription factor activity		IPR003657;						349
D7SLZ5	233	0.215143	76	0.0701754	-11.2534	-1.74328	5.50464e-23	Whole genome shotgun sequence of line PN40024, scaffold_21.assembly12x (Fragment)	VIT_00018290001	Vitis vinifera (Grape)				IPR006861; IPR019084;					17721507;	361
D7SN28	227	0.521839	73	0.167816	-11.3012	-1.76374	7.0515e-23	Whole genome shotgun sequence of line PN40024, scaffold_61.assembly12x (Fragment)	VIT_00031366001	Vitis vinifera (Grape)	GO:0005840; GO:0003735; GO:0006414	ribosome; structural constituent of ribosome; translational elongation		IPR001813;					17721507;	145
B9RUV8	0	0	76	0.0348464	-31.0705	37.8911	1.05879e-22	ATP-dependent transporter, putative (EC 3.6.3.28)	RCOM_0894930	Ricinus communis (Castor bean)	GO:0005524; GO:0015416	ATP binding; phosphonate transmembrane-transporting ATPase activity	ATP-binding; Hydrolase; Nucleotide-binding	IPR003439; IPR017871; IPR003593;	3.6.3.28		ABC transporter superfamily			727
B9SJK9	0	0	76	0.102151	-31.0705	37.8911	1.05879e-22	Putative uncharacterized protein	RCOM_0138900	Ricinus communis (Castor bean)	GO:0008643; GO:0016021	carbohydrate transport; integral to membrane	Cell membrane; Membrane; Repeat; Sugar transport; Transmembrane; Transmembrane helix; Transport	IPR004316;						248
A4GYR4	71	0.105185	0	0	-31.0561	-37.9199	1.05879e-22	NAD(P)H-quinone oxidoreductase subunit K, chloroplastic (EC 1.6.5.-) (NAD(P)H dehydrogenase subunit K) (NADH-plastoquinone oxidoreductase subunit K)	ndhK Poptr_cp026	Populus trichocarpa (Western balsam poplar) (Populus balsamifera subsp. trichocarpa)	GO:0051539; GO:0008137; GO:0009535; GO:0046872; GO:0055114; GO:0048038; GO:0006810	4 iron, 4 sulfur cluster binding; NADH dehydrogenase (ubiquinone) activity; chloroplast thylakoid membrane; metal ion binding; oxidation-reduction process; quinone binding; transport	4Fe-4S; Chloroplast; Iron; Iron-sulfur; Membrane; Metal-binding; NAD; NADP; Oxidoreductase; Plastid; Plastoquinone; Quinone; Thylakoid; Transport	IPR006137; IPR006138; IPR014406;	1.6.5.-		Complex I 20 kDa subunit family		16973872	225
B9RMC6	71	0.176617	0	0	-31.0561	-37.9199	1.05879e-22	Putative uncharacterized protein	RCOM_1079670	Ricinus communis (Castor bean)										134
C7G304	71	0.0700197	0	0	-31.0561	-37.9199	1.05879e-22	Galactinol synthase	SlGolS2	Solanum lycopersicum (Tomato) (Lycopersicon esculentum)	GO:0016757	transferase activity, transferring glycosyl groups		IPR002495;						338
D7SPW7	71	0.0232254	0	0	-31.0561	-37.9199	1.05879e-22	Whole genome shotgun sequence of line PN40024, scaffold_219.assembly12x (Fragment)	VIT_00003965001	Vitis vinifera (Grape)	GO:0008270	zinc ion binding	Metal-binding; Zinc; Zinc-finger	IPR008166; IPR001841; IPR013083; IPR017907;					17721507;	1019
Q9FVC1	71	0.0986111	0	0	-31.0561	-37.9199	1.05879e-22	MADS-box protein SVP (Protein SHORT VEGETATIVE PHASE)	SVP At2g22540	Arabidopsis thaliana (Mouse-ear cress)	GO:0010582; GO:0048438; GO:0010076; GO:0009910; GO:0005634; GO:0005515; GO:0006355; GO:0009266; GO:0043565; GO:0003700; GO:0000900	floral meristem determinacy; floral whorl development; maintenance of floral meristem identity; negative regulation of flower development; nucleus; protein binding; regulation of transcription, DNA-dependent; response to temperature stimulus; sequence-specific DNA binding; sequence-specific DNA binding transcription factor activity; translation repressor activity, nucleic acid binding	Alternative splicing; Complete proteome; DNA-binding; Developmental protein; Differentiation; Flowering; Nucleus; Repressor; Transcription; Transcription regulation	IPR002487; IPR002100;		K-box domain (1); MADS-box domain (1)			10758486; 10617197; 16679456; 17428825; 18694458; 19656343	240
P54153	23	0.0391156	154	0.261905	-12.4142	2.61621	1.08808e-22	Peptide methionine sulfoxide reductase (EC 1.8.4.11) (Fruit-ripening protein E4) (Peptide-methionine (S)-S-oxide reductase) (Peptide Met(O) reductase) (Protein-methionine-S-oxide reductase) (Fragment)	E4	Solanum lycopersicum (Tomato) (Lycopersicon esculentum)	GO:0055114; GO:0008113; GO:0019538	oxidation-reduction process; peptide-methionine-(S)-S-oxide reductase activity; protein metabolic process	Oxidoreductase	IPR002569;	1.8.4.11		MsrA Met sulfoxide reductase family		2562553	196
A9PEM6	188	0.157851	50	0.0419815	-11.7102	-2.03775	1.31417e-22	Predicted protein	POPTRDRAFT_649192	Populus trichocarpa (Western balsam poplar) (Populus balsamifera subsp. trichocarpa)	GO:0046872; GO:0006470; GO:0004722; GO:0008287	metal ion binding; protein dephosphorylation; protein serine/threonine phosphatase activity; protein serine/threonine phosphatase complex	Hydrolase; Magnesium; Metal-binding; Protein phosphatase	IPR001932; IPR000222; IPR015655;			PP2C family		18230180; 16973872;	397
D7TJ67	6	0.028169	104	0.488263	-13.6667	3.98846	1.84358e-22	Whole genome shotgun sequence of line PN40024, scaffold_7.assembly12x (Fragment)	VIT_00033840001	Vitis vinifera (Grape)	GO:0006122; GO:0005740; GO:0008121	mitochondrial electron transport, ubiquinol to cytochrome c; mitochondrial envelope; ubiquinol-cytochrome-c reductase activity		IPR008027;					17721507;	71
Q9FFV2	116	0.207885	16	0.0286738	-12.8804	-2.985	1.97513e-22	AT5g54750/MBG8_1 (At5g54750/MBG8_1) (Transport protein particle component Bet3p-like protein)	At5g54750	Arabidopsis thaliana (Mouse-ear cress)	GO:0004383; GO:0020037	guanylate cyclase activity; heme binding	Complete proteome	IPR011644; IPR007194; IPR016721;					11130714; 12093376;	186
D7TNC2	172	0.136508	42	0.0333333	-11.9001	-2.16097	2.07081e-22	Whole genome shotgun sequence of line PN40024, scaffold_26.assembly12x (Fragment)	VIT_00020041001	Vitis vinifera (Grape)	GO:0005524; GO:0006468; GO:0004674	ATP binding; protein phosphorylation; protein serine/threonine kinase activity	ATP-binding; Kinase; Nucleotide-binding; Serine/threonine-protein kinase; Transferase	IPR011009; IPR000719; IPR017441; IPR001245; IPR008271;			Protein kinase superfamily		17721507;	420
B9T6V5	70	0.16317	0	0	-31.0663	-37.8994	2.11758e-22	Early nodulin 20, putative	RCOM_0063950	Ricinus communis (Castor bean)										143
C0IRG4	70	0.0796359	0	0	-31.0663	-37.8994	2.11758e-22	Xyloglucan endotransglucosylase/hydrolase 5		Actinidia deliciosa (Kiwi)	GO:0048046; GO:0005618; GO:0006073; GO:0004553; GO:0016762	apoplast; cell wall; cellular glucan metabolic process; hydrolase activity, hydrolyzing O-glycosyl compounds; xyloglucan:xyloglucosyl transferase activity	Hydrolase	IPR008985; IPR013320; IPR000757; IPR008263; IPR016455; IPR010713;						293
D7U430	70	0.04329	0	0	-31.0663	-37.8994	2.11758e-22	Whole genome shotgun sequence of line PN40024, scaffold_44.assembly12x (Fragment)	VIT_00026588001	Vitis vinifera (Grape)	GO:0003677	DNA binding		IPR012287; IPR017877; IPR001005;					17721507;	539
E0CQ07	70	0.0490196	0	0	-31.0663	-37.8994	2.11758e-22	Whole genome shotgun sequence of line PN40024, scaffold_1.assembly12x (Fragment)	VIT_00009658001	Vitis vinifera (Grape)	GO:0016758	transferase activity, transferring hexosyl groups	Glycosyltransferase; Transferase	IPR002213;			UDP-glycosyltransferase family		17721507;	476
E0CQ15	70	0.0523169	0	0	-31.0663	-37.8994	2.11758e-22	Whole genome shotgun sequence of line PN40024, scaffold_1.assembly12x (Fragment)	VIT_00009666001	Vitis vinifera (Grape)	GO:0005783	endoplasmic reticulum		IPR005069; IPR003388;					17721507;	446
Q6V7U8	94	0.0619236	299	0.19697	-10.9201	1.54239	2.17969e-22	Putative anthocyanin permease		Solanum lycopersicum (Tomato) (Lycopersicon esculentum)	GO:0015297; GO:0015238; GO:0016020	antiporter activity; drug transmembrane transporter activity; membrane		IPR002528;					12897245	506
A5BAT1	14	0.0279441	130	0.259481	-12.8946	3.08799	2.22581e-22	Putative uncharacterized protein	VITISV_001394	Vitis vinifera (Grape)				IPR007608;						167
B9SHN5	105	0.107692	11	0.0112821	-13.2226	-3.38183	3.5182e-22	Putative uncharacterized protein	RCOM_0741630	Ricinus communis (Castor bean)										325
B9HLV5	0	0	73	0.0619169	-31.0996	37.833	4.23517e-22	Predicted protein	POPTRDRAFT_657555	Populus trichocarpa (Western balsam poplar) (Populus balsamifera subsp. trichocarpa)	GO:0006096; GO:0043231; GO:0055114; GO:0004739	glycolysis; intracellular membrane-bounded organelle; oxidation-reduction process; pyruvate dehydrogenase (acetyl-transferring) activity		IPR001017; IPR017597;					16973872;	393
A5BK99	69	0.0341246	0	0	-31.0767	-37.8787	4.23517e-22	Putative uncharacterized protein	VITISV_014472	Vitis vinifera (Grape)	GO:0003676; GO:0008270	nucleic acid binding; zinc ion binding	ANK repeat; Metal-binding; Repeat; Zinc	IPR002110; IPR020683; IPR000571;						674
D2KLP5	69	0.010101	0	0	-31.0767	-37.8787	4.23517e-22	Hypothetical chloroplast RF21 (Ycf2)	ycf2	Olea europaea (Common olive)	GO:0005524; GO:0009507; GO:0017111	ATP binding; chloroplast; nucleoside-triphosphatase activity	ATP-binding; Chloroplast; Nucleotide-binding; Plastid	IPR003593; IPR003959; IPR008543;					20868482	2277
O81363	69	0.0881226	0	0	-31.0767	-37.8787	4.23517e-22	40S ribosomal protein S4	RPS4	Prunus armeniaca (Apricot)	GO:0019843; GO:0005840; GO:0003735; GO:0006412	rRNA binding; ribosome; structural constituent of ribosome; translation	Cytoplasm; RNA-binding; Ribonucleoprotein; Ribosomal protein; rRNA-binding	IPR005824; IPR000876; IPR013845; IPR013843; IPR018199;		S4 RNA-binding domain (1)	Ribosomal protein S4e family			261
A5AEP0	132	0.118598	23	0.0206649	-12.5254	-2.64785	4.66389e-22	Cysteine synthase (EC 2.5.1.47)	VITISV_028023	Vitis vinifera (Grape)	GO:0006535; GO:0004124; GO:0030170; GO:0016740	cysteine biosynthetic process from serine; cysteine synthase activity; pyridoxal phosphate binding; transferase activity	Amino-acid biosynthesis; Cysteine biosynthesis; Transferase	IPR001216; IPR005856; IPR005859; IPR001926;	2.5.1.47		Cysteine synthase/cystathionine beta-synthase family			371
B9SCU1	110	0.0942588	13	0.0111397	-13.0685	-3.20794	5.10451e-22	Glucan endo-1,3-beta-glucosidase, putative (EC 3.2.1.39)	RCOM_1281640	Ricinus communis (Castor bean)	GO:0005975; GO:0043169; GO:0042973	carbohydrate metabolic process; cation binding; glucan endo-1,3-beta-D-glucosidase activity	Glycosidase; Hydrolase	IPR000490; IPR013781; IPR017853;	3.2.1.39		Glycosyl hydrolase 17 family			389
B9SCZ0	74	0.0906863	260	0.318627	-11.1935	1.6859	5.16422e-22	Short chain alcohol dehydrogenase, putative (EC 1.1.1.100)	RCOM_1282440	Ricinus communis (Castor bean)	GO:0004316; GO:0005488; GO:0055114	3-oxoacyl-[acyl-carrier-protein] reductase activity; binding; oxidation-reduction process	Oxidoreductase	IPR002198; IPR002347; IPR016040; IPR020904;	1.1.1.100		Short-chain dehydrogenases/reductases (SDR) family			272
B9RBQ4	86	0.201878	5	0.0117371	-13.9353	-4.23136	6.16725e-22	Lipid binding protein, putative	RCOM_1679880	Ricinus communis (Castor bean)	GO:0006869	lipid transport		IPR016140; IPR013770; IPR003612;						142
B9GL51	24	0.0229885	152	0.145594	-12.393	2.53595	6.29376e-22	Predicted protein	POPTRDRAFT_815032	Populus trichocarpa (Western balsam poplar) (Populus balsamifera subsp. trichocarpa)	GO:0003978; GO:0050662; GO:0006012	UDP-glucose 4-epimerase activity; coenzyme binding; galactose metabolic process	Isomerase; NAD	IPR001509; IPR005886; IPR016040; IPR008089;			Sugar epimerase family		16973872;	348
D7UDY0	95	0.213964	8	0.018018	-13.5245	-3.69687	6.45448e-22	Whole genome shotgun sequence of line PN40024, scaffold_260.assembly12x (Fragment)	VIT_00005148001	Vitis vinifera (Grape)	GO:0003755; GO:0006457	peptidyl-prolyl cis-trans isomerase activity; protein folding	Isomerase; Rotamase	IPR023566; IPR001179;			FKBP-type PPIase family		17721507;	148
B9SZM9	0	0	72	0.0421053	-31.1095	37.8131	8.47033e-22	Putative uncharacterized protein	RCOM_1371760	Ricinus communis (Castor bean)				IPR016196; IPR010658;						570
O64647	68	0.0636704	0	0	-31.0872	-37.8576	8.47033e-22	Transcription factor TCP9	TCP9 At2g45680 F17K2.21	Arabidopsis thaliana (Mouse-ear cress)	GO:0003677; GO:0005634	DNA binding; nucleus	Complete proteome; DNA-binding; Nucleus; Transcription; Transcription regulation	IPR017887; IPR005333;		TCP domain (1)			10617197; 14593172; 17307924	356
A5BTC0	257	1.12719	95	0.416667	-11.0217	-1.56279	8.67562e-22	Putative uncharacterized protein	VITISV_039385	Vitis vinifera (Grape)										76
P0C389	13	0.0135417	121	0.126042	-12.9998	3.0914	1.13841e-21	Apocytochrome f	petA Nip074	Oryza sativa subsp. japonica (Rice)	GO:0009535; GO:0009055; GO:0022900; GO:0020037; GO:0031361; GO:0015979; GO:0006810	chloroplast thylakoid membrane; electron carrier activity; electron transport chain; heme binding; integral to thylakoid membrane; photosynthesis; transport	Chloroplast; Electron transport; Heme; Iron; Membrane; Metal-binding; Photosynthesis; Plastid; Signal; Thylakoid; Transmembrane; Transmembrane helix; Transport	IPR002325; IPR011054;			Cytochrome f family		2884170; 2770692; 15122023	320
B9SVK7	85	0.0621345	5	0.00365497	-13.9438	-4.21448	1.181e-21	Leucine-rich repeat-containing protein, putative (EC 3.1.3.16)	RCOM_0793480	Ricinus communis (Castor bean)	GO:0004721	phosphoprotein phosphatase activity	Hydrolase; Leucine-rich repeat; Repeat	IPR001611; IPR003591;	3.1.3.16					456
B9RB49	103	0.0642946	11	0.00686642	-13.2364	-3.35409	1.18192e-21	Aldehyde dehydrogenase, putative (EC 1.2.1.36)	RCOM_1511330	Ricinus communis (Castor bean)	GO:0055114; GO:0001758	oxidation-reduction process; retinal dehydrogenase activity	Oxidoreductase	IPR016161; IPR016163; IPR016160; IPR016162; IPR015590;	1.2.1.36		Aldehyde dehydrogenase family			534
B9H303	6	0.00454545	101	0.0765152	-13.6878	3.94623	1.20654e-21	Mannose-6-phosphate isomerase (EC 5.3.1.8)	POPTRDRAFT_758948	Populus trichocarpa (Western balsam poplar) (Populus balsamifera subsp. trichocarpa)	GO:0005975; GO:0004476; GO:0008270	carbohydrate metabolic process; mannose-6-phosphate isomerase activity; zinc ion binding	Isomerase; Zinc	IPR011051; IPR001250; IPR016305; IPR018050; IPR014710;	5.3.1.8		Mannose-6-phosphate isomerase type 1 family		16973872;	440
B9RCL8	6	0.0040404	101	0.0680135	-13.6878	3.94623	1.20654e-21	6-phosphogluconate dehydrogenase, decarboxylating (EC 1.1.1.44)	RCOM_1690020	Ricinus communis (Castor bean)	GO:0050661; GO:0006098; GO:0004616	NADP binding; pentose-phosphate shunt; phosphogluconate dehydrogenase (decarboxylating) activity	NADP; Oxidoreductase	IPR008927; IPR006114; IPR006113; IPR006115; IPR013328; IPR012284; IPR016040;	1.1.1.44		6-phosphogluconate dehydrogenase family			495
B9SZ94	0	0	71	0.0493056	-31.1196	37.7929	1.69407e-21	Alanine-glyoxylate aminotransferase, putative (EC 2.6.1.44)	RCOM_1230590	Ricinus communis (Castor bean)	GO:0008453; GO:0030170	alanine-glyoxylate transaminase activity; pyridoxal phosphate binding	Aminotransferase; Pyridoxal phosphate; Transferase	IPR005814; IPR015424; IPR015421; IPR015422;	2.6.1.44		Class-III pyridoxal-phosphate-dependent aminotransferase family			480
D7U6A0	0	0	71	0.0464052	-31.1196	37.7929	1.69407e-21	Whole genome shotgun sequence of line PN40024, scaffold_313.assembly12x (Fragment)	VIT_00005930001	Vitis vinifera (Grape)				IPR019378;					17721507;	510
O24030	0	0	71	0.0913771	-31.1196	37.7929	1.69407e-21	Proteasome subunit alpha type-7 (EC 3.4.25.1) (20S proteasome alpha subunit D) (20S proteasome subunit alpha-4)	PAD1 PSR5	Solanum lycopersicum (Tomato) (Lycopersicon esculentum)	GO:0005737; GO:0005634; GO:0019773; GO:0004298; GO:0006511	cytoplasm; nucleus; proteasome core complex, alpha-subunit complex; threonine-type endopeptidase activity; ubiquitin-dependent protein catabolic process	Cytoplasm; Hydrolase; Nucleus; Protease; Proteasome; Threonine protease	IPR000426; IPR023332; IPR001353;	3.4.25.1		Peptidase T1A family			259
B9I417	67	0.0535572	0	0	-31.0979	-37.8362	1.69407e-21	Predicted protein	POPTRDRAFT_570368 POPTRDRAFT_834376	Populus trichocarpa (Western balsam poplar) (Populus balsamifera subsp. trichocarpa)	GO:0016020	membrane		IPR004263;					16973872;	417
P43296	67	0.0606884	0	0	-31.0979	-37.8362	1.69407e-21	Cysteine proteinase RD19a (RD19) (EC 3.4.22.-)	RD19A At4g39090 F19H22.190	Arabidopsis thaliana (Mouse-ear cress)	GO:0004197; GO:0042742; GO:0005634; GO:0006508; GO:0009651; GO:0005773	cysteine-type endopeptidase activity; defense response to bacterium; nucleus; proteolysis; response to salt stress; vacuole	Complete proteome; Disulfide bond; Glycoprotein; Hydrolase; Protease; Signal; Thiol protease; Zymogen	IPR000169; IPR013128; IPR000668; IPR013201;	3.4.22.-		Peptidase C1 family		8325504; 10617198; 14593172	368
Q94G23	67	0.149888	0	0	-31.0979	-37.8362	1.69407e-21	MSA (Putative transcription factor)	MSA	Vitis vinifera (Grape)	GO:0006950	response to stress		IPR003496;					12953118;	149
B9SS12	134	0.178667	25	0.0333333	-12.4544	-2.54925	2.02121e-21	2-deoxyglucose-6-phosphate phosphatase, putative (EC 3.1.3.18)	RCOM_0519760	Ricinus communis (Castor bean)	GO:0008967	phosphoglycolate phosphatase activity	Hydrolase	IPR005834; IPR023214; IPR006402; IPR005833;	3.1.3.18					250
D7SJS6	112	0.113475	16	0.0162107	-12.9057	-2.93437	2.03758e-21	Whole genome shotgun sequence of line PN40024, scaffold_4.assembly12x (Fragment)	VIT_00024672001	Vitis vinifera (Grape)	GO:0003824; GO:0044237; GO:0050662	catalytic activity; cellular metabolic process; coenzyme binding		IPR001509; IPR016040;					17721507;	329
D7U830	7	0.00538876	103	0.0792918	-13.5625	3.75213	2.35388e-21	Whole genome shotgun sequence of line PN40024, scaffold_48.assembly12x (Fragment)	VIT_00027439001	Vitis vinifera (Grape)	GO:0006096; GO:0043231; GO:0055114; GO:0004739	glycolysis; intracellular membrane-bounded organelle; oxidation-reduction process; pyruvate dehydrogenase (acetyl-transferring) activity		IPR001017; IPR017597;					17721507;	433
D7U469	113	0.244589	326	0.705628	-10.725	1.40153	2.90353e-21	Whole genome shotgun sequence of line PN40024, scaffold_44.assembly12x (Fragment)	VIT_00026642001	Vitis vinifera (Grape)	GO:0003677; GO:0005634	DNA binding; nucleus		IPR000910; IPR009071;					17721507;	154
B9S9F0	20	0.0169205	140	0.118443	-12.5838	2.68034	2.93297e-21	Transcription factor, putative	RCOM_0884580	Ricinus communis (Castor bean)	GO:0005634; GO:0030528	nucleus; transcription regulator activity		IPR011598;						394
D7SL35	107	0.0961366	13	0.0116801	-13.0885	-3.16805	3.02599e-21	Whole genome shotgun sequence of line PN40024, scaffold_4.assembly12x (Fragment)	VIT_00025251001	Vitis vinifera (Grape)	GO:0016021; GO:0008565	integral to membrane; protein transporter activity		IPR004728;					17721507;	371
C4P7V9	0	0	70	0.0535168	-31.1298	37.7724	3.38813e-21	CBL-interacting protein kinase 10	CIPK10	Vitis vinifera (Grape)	GO:0005524; GO:0006468; GO:0004674; GO:0007165	ATP binding; protein phosphorylation; protein serine/threonine kinase activity; signal transduction	ATP-binding; Kinase; Nucleotide-binding; Serine/threonine-protein kinase; Transferase	IPR011009; IPR018451; IPR004041; IPR000719; IPR017441; IPR017442; IPR008271; IPR002290;		NAF domain (1); Protein kinase domain (1)				436
D7U7J2	0	0	70	0.0369198	-31.1298	37.7724	3.38813e-21	Whole genome shotgun sequence of line PN40024, scaffold_48.assembly12x (Fragment)	VIT_00027513001	Vitis vinifera (Grape)				IPR004159;					17721507;	632
B9R8C7	66	0.0689655	0	0	-31.1088	-37.8145	3.38813e-21	Putative uncharacterized protein	RCOM_1598650	Ricinus communis (Castor bean)	GO:0045454; GO:0009055; GO:0015035	cell redox homeostasis; electron carrier activity; protein disulfide oxidoreductase activity		IPR011767; IPR002109; IPR010987; IPR004046; IPR012336; IPR012335;						319
B9S9B4	66	0.122222	0	0	-31.1088	-37.8145	3.38813e-21	Putative uncharacterized protein	RCOM_1015400	Ricinus communis (Castor bean)				IPR006936;						180
P29388	66	0.0328849	0	0	-31.1088	-37.8145	3.38813e-21	NADH-ubiquinone oxidoreductase chain 5 (EC 1.6.5.3) (NADH dehydrogenase subunit 5)	ND5 NAD5 NAD5C AtMg00060/AtMg00513/AtMg00665	Arabidopsis thaliana (Mouse-ear cress)	GO:0042773; GO:0008137; GO:0016021; GO:0005743; GO:0070469; GO:0006810	ATP synthesis coupled electron transport; NADH dehydrogenase (ubiquinone) activity; integral to membrane; mitochondrial inner membrane; respiratory chain; transport	Complete proteome; Electron transport; Membrane; Mitochondrion; Mitochondrion inner membrane; NAD; Oxidoreductase; RNA editing; Respiratory chain; Transmembrane; Transmembrane helix; Transport; Ubiquinone	IPR001750; IPR001516; IPR003945;	1.6.5.3		Complex I subunit 5 family		1915303; 8988169; 10611383	669
Q5NE21	66	0.0820896	0	0	-31.1088	-37.8145	3.38813e-21	Carbonic anhydrase (EC 4.2.1.1)	ca1	Solanum lycopersicum (Tomato) (Lycopersicon esculentum)	GO:0015976; GO:0004089; GO:0008270	carbon utilization; carbonate dehydratase activity; zinc ion binding	Lyase; Zinc	IPR001765; IPR015892;	4.2.1.1		Beta-class carbonic anhydrase family			268
P80471	132	0.134969	25	0.0255624	-12.4653	-2.52756	5.96258e-21	Light-induced protein, chloroplastic (Drought-induced stress protein CDSP-34)		Solanum tuberosum (Potato)	GO:0009535; GO:0006950	chloroplast thylakoid membrane; response to stress	Chloroplast; Direct protein sequencing; Membrane; Plastid; Thylakoid; Transit peptide	IPR006843;			LIPC family		9839468; 8717138	326
B9H0X4	0	0	69	0.0950413	-31.1402	37.7517	6.77626e-21	Predicted protein (Fragment)	POPTRDRAFT_195673	Populus trichocarpa (Western balsam poplar) (Populus balsamifera subsp. trichocarpa)	GO:0003676; GO:0008270	nucleic acid binding; zinc ion binding	Metal-binding; Zinc; Zinc-finger	IPR013084; IPR001878;					16973872;	242
B9HYM5	0	0	69	0.0950413	-31.1402	37.7517	6.77626e-21	Predicted protein	POPTRDRAFT_749762	Populus trichocarpa (Western balsam poplar) (Populus balsamifera subsp. trichocarpa)				IPR006595; IPR006594; IPR013720; IPR013144; IPR019589;		CTLH domain (1); LisH domain (1)			16973872;	242
B9SGM7	0	0	69	0.0707692	-31.1402	37.7517	6.77626e-21	Transcription factor RF2a, putative	RCOM_0554250	Ricinus communis (Castor bean)	GO:0005634; GO:0046983; GO:0006355; GO:0043565; GO:0003700	nucleus; protein dimerization activity; regulation of transcription, DNA-dependent; sequence-specific DNA binding; sequence-specific DNA binding transcription factor activity	DNA-binding; Nucleus	IPR011700; IPR004827;		BZIP domain (1)	BZIP family			325
A5BZI9	65	0.0635386	0	0	-31.1198	-37.7925	6.77626e-21	Putative uncharacterized protein	VITISV_023449	Vitis vinifera (Grape)	GO:0005509	calcium ion binding	Calcium	IPR011992; IPR018247; IPR018249;						341
B9RLB3	65	0.0491308	0	0	-31.1198	-37.7925	6.77626e-21	Diacylglycerol Cholinephosphotransferase (EC 2.7.8.2)	RCOM_1464650	Ricinus communis (Castor bean)	GO:0004142; GO:0016020	diacylglycerol cholinephosphotransferase activity; membrane	Transferase	IPR000462; IPR014472;	2.7.8.2		CDP-alcohol phosphatidyltransferase class-I family			441
B9S253	65	0.04858	0	0	-31.1198	-37.7925	6.77626e-21	Vacuolar ATP synthase subunit h, putative (EC 3.6.3.14)	RCOM_1327460	Ricinus communis (Castor bean)	GO:0015986; GO:0020037; GO:0046961; GO:0000221	ATP synthesis coupled proton transport; heme binding; proton-transporting ATPase activity, rotational mechanism; vacuolar proton-transporting V-type ATPase, V1 domain	Hydrolase	IPR011989; IPR016024; IPR000225; IPR004908; IPR011987; IPR018506;	3.6.3.14					446
Q8L7R7	65	0.0319097	0	0	-31.1198	-37.7925	6.77626e-21	NADH-ubiquinone oxidoreductase 75 kDa subunit (EC 1.6.5.3)		Arabidopsis thaliana (Mouse-ear cress)	GO:0051539; GO:0042773; GO:0008137; GO:0009055; GO:0016020; GO:0046872	4 iron, 4 sulfur cluster binding; ATP synthesis coupled electron transport; NADH dehydrogenase (ubiquinone) activity; electron carrier activity; membrane; metal ion binding	4Fe-4S; Iron; Iron-sulfur; Metal-binding; NAD; Oxidoreductase; Ubiquinone	IPR012675; IPR001041; IPR006656; IPR000283; IPR010228; IPR019574;	1.6.5.3		Complex I 75 kDa subunit family			679
E0CR49	80	0.0534402	264	0.176353	-11.1263	1.59545	7.19668e-21	Whole genome shotgun sequence of line PN40024, scaffold_1.assembly12x (Fragment)	VIT_00008848001	Vitis vinifera (Grape)	GO:0045454; GO:0005783; GO:0016853	cell redox homeostasis; endoplasmic reticulum; isomerase activity	Redox-active center; Repeat	IPR005788; IPR005792; IPR005746; IPR017936; IPR012336; IPR017937; IPR013766; IPR012335;		Thioredoxin domains (2)	Protein disulfide isomerase family		17721507;	499
D7TYW5	28	0.0300107	156	0.167203	-12.263	2.35103	7.70387e-21	Whole genome shotgun sequence of line PN40024, scaffold_370.assembly12x (Fragment)	VIT_00006450001	Vitis vinifera (Grape)	GO:0003824	catalytic activity		IPR000073; IPR000639;					17721507;	311
O48650	82	0.241888	267	0.787611	-11.1003	1.57612	8.45527e-21	Protein translation factor SUI1 homolog		Salix bakko (Japanese willow)	GO:0006417; GO:0003743	regulation of translation; translation initiation factor activity	Protein biosynthesis; Translation regulation	IPR005874; IPR001950;			SUI1 family			113
D7SKT5	183	0.189441	53	0.0548654	-11.6876	-1.9148	8.73948e-21	Whole genome shotgun sequence of line PN40024, scaffold_4.assembly12x (Fragment)	VIT_00025127001	Vitis vinifera (Grape)	GO:0009052; GO:0004751	pentose-phosphate shunt, non-oxidative branch; ribose-5-phosphate isomerase activity		IPR004788; IPR020672;					17721507;	322
Q2QCX7	42	0.0320366	188	0.143402	-11.836	2.03525	1.00071e-20	Sterol delta-7 reductase DWF5		Gossypium hirsutum (Upland cotton) (Gossypium mexicanum)	GO:0016020	membrane		IPR001171; IPR018083;					16461577;	437
Q53J25	78	0.0860927	4	0.00441501	-14.1667	-4.41242	1.02214e-20	Putative DNA binding protein, identical	LES1_20t00004	Solanum lycopersicum (Tomato) (Lycopersicon esculentum)	GO:0003677; GO:0005634	DNA binding; nucleus	Nucleus	IPR009057; IPR012287; IPR006447; IPR014778; IPR001005; IPR017930;						302
Q9SZD4	82	0.0617005	266	0.20015	-11.103	1.57071	1.26704e-20	26S proteasome regulatory subunit 4 homolog A (26S proteasome AAA-ATPase subunit RPT2a) (26S proteasome subunit 4 homolog A) (Protein HALTED ROOT) (Regulatory particle triple-A ATPase subunit 2a)	RPT2A HLR At4g29040 F19B15.70 F25O24.6	Arabidopsis thaliana (Mouse-ear cress)	GO:0005524; GO:0005737; GO:0010386; GO:0009965; GO:0010078; GO:0016020; GO:0035266; GO:0009933; GO:0017111; GO:0005634; GO:0043161; GO:0043248; GO:0000502; GO:0046686; GO:0009408; GO:0051788; GO:0048829	ATP binding; cytoplasm; lateral root primordium development; leaf morphogenesis; maintenance of root meristem identity; membrane; meristem growth; meristem structural organization; nucleoside-triphosphatase activity; nucleus; proteasomal ubiquitin-dependent protein catabolic process; proteasome assembly; proteasome complex; response to cadmium ion; response to heat; response to misfolded protein;…	ATP-binding; Complete proteome; Cytoplasm; Nucleotide-binding; Nucleus; Proteasome	IPR005937; IPR003593; IPR003959; IPR003960;			AAA ATPase family		10417703; 15073153; 10617198; 14593172; 17971041; 19500299; 19321709	443
B9S655	0	0	68	0.0445318	-31.1508	37.7306	1.35525e-20	Cytochrome P450, putative (EC 1.14.14.1)	RCOM_1064650	Ricinus communis (Castor bean)	GO:0070330; GO:0009055; GO:0020037; GO:0055114	aromatase activity; electron carrier activity; heme binding; oxidation-reduction process	Heme; Iron; Metal-binding; Monooxygenase; Oxidoreductase	IPR001128; IPR017972; IPR002401;	1.14.14.1		Cytochrome P450 family			509
A9LLF0	64	0.160401	0	0	-31.131	-37.7701	1.35525e-20	Thioredoxin		Brassica juncea (Indian mustard) (Sinapis juncea)	GO:0045454	cell redox homeostasis		IPR005746; IPR017936; IPR012336; IPR017937; IPR013766; IPR012335;		Thioredoxin domain (1)				133
B9I5S5	64	0.023113	0	0	-31.131	-37.7701	1.35525e-20	Predicted protein (Fragment)	POPTRDRAFT_895082	Populus trichocarpa (Western balsam poplar) (Populus balsamifera subsp. trichocarpa)	GO:0005488	binding	Repeat; TPR repeat	IPR001440; IPR013026; IPR011990; IPR019734;					16973872;	923
B9S6E7	64	0.0681576	0	0	-31.131	-37.7701	1.35525e-20	Aldose 1-epimerase, putative	RCOM_0535930	Ricinus communis (Castor bean)	GO:0030246; GO:0005975; GO:0016853	carbohydrate binding; carbohydrate metabolic process; isomerase activity		IPR008183; IPR011013; IPR014718;						313
D7U851	64	0.0587695	0	0	-31.131	-37.7701	1.35525e-20	Whole genome shotgun sequence of line PN40024, scaffold_48.assembly12x (Fragment)	VIT_00027465001	Vitis vinifera (Grape)	GO:0016020	membrane		IPR001107; IPR000163;					17721507;	363
P31237	64	0.0668757	0	0	-31.131	-37.7701	1.35525e-20	1-aminocyclopropane-1-carboxylate oxidase (ACC oxidase) (EC 1.14.17.4) (Ethylene-forming enzyme) (EFE)	ACO	Actinidia deliciosa (Kiwi)	GO:0009815; GO:0031418; GO:0009693; GO:0046872; GO:0055114; GO:0009835	1-aminocyclopropane-1-carboxylate oxidase activity; L-ascorbic acid binding; ethylene biosynthetic process; metal ion binding; oxidation-reduction process; ripening	Ethylene biosynthesis; Fruit ripening; Iron; Metal-binding; Oxidoreductase; Vitamin C	IPR005123;	1.14.17.4	Fe2OG dioxygenase domain (1)	Iron/ascorbate-dependent oxidoreductase family		8278512	319
P41380	116	0.0988917	19	0.0161978	-12.7565	-2.73707	1.59972e-20	Eukaryotic initiation factor 4A-3 (eIF-4A-3) (EC 3.6.4.13) (ATP-dependent RNA helicase eIF4A-3)		Nicotiana plumbaginifolia (Leadwort-leaved tobacco) (Tex-Mex tobacco)	GO:0005524; GO:0008026; GO:0003743	ATP binding; ATP-dependent helicase activity; translation initiation factor activity	ATP-binding; Helicase; Hydrolase; Initiation factor; Nucleotide-binding; Protein biosynthesis; RNA-binding	IPR014001; IPR011545; IPR001650; IPR014014;	3.6.4.13	Helicase ATP-binding domain (1); Helicase C-terminal domain (1)	DEAD box helicase family, eIF4A subfamily		1719476	391
Q3I5C3	197	0.262667	62	0.0826667	-11.5213	-1.79487	2.01814e-20	Cytosolic ascorbate peroxidase 2	APX2	Solanum lycopersicum (Tomato) (Lycopersicon esculentum)	GO:0020037; GO:0055114; GO:0004601; GO:0006979	heme binding; oxidation-reduction process; peroxidase activity; response to oxidative stress	Oxidoreductase; Peroxidase	IPR002207; IPR010255; IPR002016; IPR019794; IPR019793;					18026995	250
A5BNI9	0	0	67	0.0412054	-31.1614	37.7092	2.7105e-20	Putative uncharacterized protein	VITISV_043707	Vitis vinifera (Grape)	GO:0008318	protein prenyltransferase activity		IPR002088; IPR008940;						542
B9H0W6	0	0	67	0.0600358	-31.1614	37.7092	2.7105e-20	Predicted protein	POPTRDRAFT_831273	Populus trichocarpa (Western balsam poplar) (Populus balsamifera subsp. trichocarpa)			SH3 domain	IPR001452;		SH3 domain (1)			16973872;	372
B9HNE0	0	0	67	0.0379174	-31.1614	37.7092	2.7105e-20	Predicted protein	POPTRDRAFT_722643	Populus trichocarpa (Western balsam poplar) (Populus balsamifera subsp. trichocarpa)	GO:0006529; GO:0004066	asparagine biosynthetic process; asparagine synthase (glutamine-hydrolyzing) activity		IPR006426; IPR001962; IPR017932; IPR014729;					16973872;	589
O23144	0	0	67	0.0364924	-31.1614	37.7092	2.7105e-20	AT4g27500/F27G19_100 (At4g27500/F27G19_100) (Proton pump interactor)	ppi At4g27500	Arabidopsis thaliana (Mouse-ear cress)	GO:0005783; GO:0005886; GO:0005515; GO:0010155	endoplasmic reticulum; plasma membrane; protein binding; regulation of proton transport	Complete proteome						19376835; 15308754; 10617198;	612
B9RG80	63	0.12426	0	0	-31.1423	-37.7474	2.7105e-20	Diphosphoinositol polyphosphate phosphohydrolase, putative	RCOM_1452020	Ricinus communis (Castor bean)	GO:0016787	hydrolase activity	Hydrolase	IPR020084; IPR000086; IPR015797;			Nudix hydrolase family			169
B9RUJ2	63	0.0675241	0	0	-31.1423	-37.7474	2.7105e-20	Prolyl 4-hydroxylase alpha subunit, putative (EC 1.14.11.2)	RCOM_0853250	Ricinus communis (Castor bean)	GO:0031418; GO:0005506; GO:0055114; GO:0004656	L-ascorbic acid binding; iron ion binding; oxidation-reduction process; procollagen-proline 4-dioxygenase activity	Oxidoreductase	IPR005123; IPR006620; IPR003582;	1.14.11.2					311
D7U4K2	63	0.108247	0	0	-31.1423	-37.7474	2.7105e-20	Whole genome shotgun sequence of line PN40024, scaffold_38.assembly12x (Fragment)	VIT_00023802001	Vitis vinifera (Grape)	GO:0016021	integral to membrane		IPR004932;					17721507;	194
Q40160	63	0.0642202	0	0	-31.1423	-37.7474	2.7105e-20	Polygalacturonase inhibitor protein		Solanum lycopersicum (Tomato) (Lycopersicon esculentum)			Leucine-rich repeat; Repeat; Signal	IPR001611; IPR013210;					8061315	327
D7U5I9	40	0.0322841	182	0.146893	-11.8946	2.05885	2.71473e-20	Whole genome shotgun sequence of line PN40024, scaffold_38.assembly12x (Fragment)	VIT_00024197001	Vitis vinifera (Grape)	GO:0004310; GO:0016021; GO:0008610	farnesyl-diphosphate farnesyltransferase activity; integral to membrane; lipid biosynthetic process		IPR002060; IPR006449; IPR019845; IPR008949;					17721507;	413
B9RNW9	142	0.216134	31	0.0471842	-12.2574	-2.32257	3.35736e-20	Stromal cell-derived factor 2, putative (EC 2.4.1.109)	RCOM_0921720	Ricinus communis (Castor bean)	GO:0004169; GO:0016020	dolichyl-phosphate-mannose-protein mannosyltransferase activity; membrane	Glycosyltransferase; Transferase	IPR003608; IPR016093;	2.4.1.109					219
A5B3M2	271	0.187803	109	0.0755371	-10.8842	-1.44098	3.44716e-20	Putative uncharacterized protein	VITISV_015059	Vitis vinifera (Grape)	GO:0016758	transferase activity, transferring hexosyl groups		IPR002213;						481
D7TW72	13	0.00950292	115	0.0840643	-13.0365	3.01803	3.69234e-20	Whole genome shotgun sequence of line PN40024, scaffold_25.assembly12x (Fragment)	VIT_00019857001	Vitis vinifera (Grape)	GO:0016021	integral to membrane	Membrane; Transmembrane; Transmembrane helix	IPR004299;					17721507;	456
D7TQQ5	191	0.184541	59	0.0570048	-11.5794	-1.8218	3.91386e-20	Whole genome shotgun sequence of line PN40024, scaffold_40.assembly12x (Fragment)	VIT_00025734001	Vitis vinifera (Grape)	GO:0046872; GO:0030001	metal ion binding; metal ion transport		IPR006121;					17721507;	345
Q6L467	92	0.0998914	9	0.00977199	-13.4627	-3.48066	5.1098e-20	Homeobox-leucine zipper protein HAT7 , putative	SDM1_22t00010	Solanum demissum (Wild potato)	GO:0005634; GO:0006355; GO:0043565; GO:0003700; GO:0030528	nucleus; regulation of transcription, DNA-dependent; sequence-specific DNA binding; sequence-specific DNA binding transcription factor activity; transcription regulator activity	DNA-binding; Homeobox; Nucleus; Transcription; Transcription regulation	IPR001356; IPR017970; IPR009057; IPR012287; IPR000047; IPR003106;		Homeobox DNA-binding domain (1)				307
D7U3Y1	121	0.089233	22	0.0162242	-12.6203	-2.58645	5.40741e-20	Whole genome shotgun sequence of line PN40024, scaffold_33.assembly12x (Fragment)	VIT_00022771001	Vitis vinifera (Grape)	GO:0005524; GO:0006468; GO:0004674	ATP binding; protein phosphorylation; protein serine/threonine kinase activity	ATP-binding; Nucleotide-binding	IPR011009; IPR000719; IPR017441; IPR017442; IPR008271; IPR002290;					17721507;	452
D7TFD4	79	0.14082	5	0.00891266	-13.9966	-4.10887	5.76348e-20	Whole genome shotgun sequence of line PN40024, scaffold_87.assembly12x (Fragment)	VIT_00036893001	Vitis vinifera (Grape)				IPR005134;					17721507;	187
A9PG12	172	0.135861	48	0.0379147	-11.8038	-1.96832	6.61965e-20	Predicted protein	POPTRDRAFT_725381	Populus trichocarpa (Western balsam poplar) (Populus balsamifera subsp. trichocarpa)	GO:0005524; GO:0005737; GO:0031072; GO:0046872; GO:0006457; GO:0009408; GO:0051082	ATP binding; cytoplasm; heat shock protein binding; metal ion binding; protein folding; response to heat; unfolded protein binding	Chaperone; Metal-binding; Repeat; Zinc	IPR012724; IPR002939; IPR001623; IPR018253; IPR008971; IPR003095; IPR001305;					18230180; 16973872;	422
B1PDS1	156	0.1247	40	0.0319744	-12.0058	-2.09049	7.48175e-20	Hsp70-interacting protein 1		Vitis labrusca	GO:0005488	binding	Repeat; TPR repeat	IPR006636; IPR001440; IPR013026; IPR011990; IPR019734;						417
O65351	0	0	65	0.0286218	-31.1833	37.6655	1.0842e-19	Subtilisin-like protease (EC 3.4.21.-) (Cucumisin-like serine protease)	ARA12 ASP48 At5g67360 K8K14.8	Arabidopsis thaliana (Mouse-ear cress)	GO:0048046; GO:0042802; GO:0080001; GO:0048359; GO:0043086; GO:0009505; GO:0006508; GO:0004252	apoplast; identical protein binding; mucilage extrusion from seed coat; mucilage metabolic process involved seed coat development; negative regulation of catalytic activity; plant-type cell wall; proteolysis; serine-type endopeptidase activity	Calcium; Cell wall; Complete proteome; Direct protein sequencing; Glycoprotein; Hydrolase; Protease; Secreted; Serine protease; Signal; Zymogen	IPR000209; IPR022398; IPR015500; IPR010259; IPR003137;	3.4.21.-	Peptidase S8 domain (1)	Peptidase S8 family		11055401; 9501997; 14593172; 7647567; 9188482; 12413398	757
A5BAL2	62	0.023143	0	0	-31.1539	-37.7243	1.0842e-19	Putative uncharacterized protein	VITISV_006556	Vitis vinifera (Grape)	GO:0003676; GO:0008270	nucleic acid binding; zinc ion binding	ANK repeat; Metal-binding; Repeat; Zinc	IPR002110; IPR020683; IPR000571;						893
B9SGK6	62	0.0590476	0	0	-31.1539	-37.7243	1.0842e-19	Putative uncharacterized protein	RCOM_0553640	Ricinus communis (Castor bean)				IPR004253;						350
D3JN88	62	0.0658174	0	0	-31.1539	-37.7243	1.0842e-19	Beta-carotene hydroxylase	CrtR-b2	Solanum phureja x Solanum tuberosum	GO:0005783; GO:0006633; GO:0016021; GO:0005506; GO:0055114; GO:0016491	endoplasmic reticulum; fatty acid biosynthetic process; integral to membrane; iron ion binding; oxidation-reduction process; oxidoreductase activity	Membrane; Transmembrane; Transmembrane helix	IPR006694;						314
D7TEJ1	62	0.0725146	0	0	-31.1539	-37.7243	1.0842e-19	Whole genome shotgun sequence of line PN40024, scaffold_59.assembly12x (Fragment)	VIT_00030566001	Vitis vinifera (Grape)	GO:0016021; GO:0015031	integral to membrane; protein transport		IPR007273;					17721507;	285
D7TU00	62	0.0299517	0	0	-31.1539	-37.7243	1.0842e-19	Whole genome shotgun sequence of line PN40024, scaffold_12.assembly12x (Fragment)	VIT_00013198001	Vitis vinifera (Grape)				IPR010490;					17721507;	690
Q43517	62	0.143519	0	0	-31.1539	-37.7243	1.0842e-19	Ferredoxin-1, chloroplastic (Ferredoxin I)	SEND33	Solanum lycopersicum (Tomato) (Lycopersicon esculentum)	GO:0051537; GO:0009507; GO:0009055; GO:0022900; GO:0046872; GO:0006810	2 iron, 2 sulfur cluster binding; chloroplast; electron carrier activity; electron transport chain; metal ion binding; transport	2Fe-2S; Chloroplast; Electron transport; Iron; Iron-sulfur; Metal-binding; Plastid; Transit peptide; Transport	IPR006058; IPR012675; IPR010241; IPR001041;		2Fe-2S ferredoxin-type domain (1)	2Fe2S plant-type ferredoxin family		9132056	144
B9H1J7	66	0.045082	229	0.156421	-11.3676	1.66779	1.39356e-19	Predicted protein	POPTRDRAFT_648811	Populus trichocarpa (Western balsam poplar) (Populus balsamifera subsp. trichocarpa)	GO:0030234; GO:0000502; GO:0042176	enzyme regulator activity; proteasome complex; regulation of protein catabolic process		IPR013586; IPR013143; IPR000717; IPR011991;		PCI domain (1)			16973872;	488
A1Z1Z6	190	0.128726	60	0.0406504	-11.571	-1.78998	1.39603e-19	Catalase (EC 1.11.1.6)	cat2	Prunus avium (Cherry)	GO:0004096; GO:0020037; GO:0042744; GO:0055114	catalase activity; heme binding; hydrogen peroxide catabolic process; oxidation-reduction process	Heme; Hydrogen peroxide; Iron; Metal-binding; Oxidoreductase; Peroxidase	IPR002226; IPR020835; IPR010582; IPR018028; IPR011614;	1.11.1.6		Catalase family			492
D7SM13	70	0.0287356	3	0.00123153	-14.4523	-4.67134	1.50931e-19	Whole genome shotgun sequence of line PN40024, scaffold_21.assembly12x (Fragment)	VIT_00018314001	Vitis vinifera (Grape)	GO:0003676; GO:0000166	nucleic acid binding; nucleotide binding		IPR012677; IPR000504;					17721507;	812
B9RPK6	77	0.0663221	5	0.00430663	-14.0151	-4.07188	2.09727e-19	Protein MSP1, putative (EC 3.6.4.3)	RCOM_1379720	Ricinus communis (Castor bean)	GO:0005524; GO:0008568	ATP binding; microtubule-severing ATPase activity	ATP-binding; Hydrolase; Nucleotide-binding	IPR003593; IPR003959; IPR003960;	3.6.4.3		AAA ATPase family			387
A5CA51	61	0.032224	0	0	-31.1656	-37.7009	2.1684e-19	Putative uncharacterized protein	VITISV_030342	Vitis vinifera (Grape)	GO:0005525; GO:0003924	GTP binding; GTPase activity	GTP-binding; Nucleotide-binding	IPR022812; IPR000375; IPR001401; IPR019762; IPR003130; IPR020850;		GED domain (1)	Dynamin family			631
B9N4K0	61	0.0637409	0	0	-31.1656	-37.7009	2.1684e-19	Serine/threonine-protein phosphatase (EC 3.1.3.16)	POPTRDRAFT_927781	Populus trichocarpa (Western balsam poplar) (Populus balsamifera subsp. trichocarpa)	GO:0004721	phosphoprotein phosphatase activity	Hydrolase; Iron	IPR004843; IPR006186;	3.1.3.16		PPP phosphatase family		16973872;	319
D7L778	61	0.0336645	0	0	-31.1656	-37.7009	2.1684e-19	VHS domain-containing protein	ARALYDRAFT_341017	Arabidopsis lyrata subsp. lyrata	GO:0005622; GO:0006886	intracellular; intracellular protein transport		IPR008942; IPR004152; IPR002014; IPR018205;		VHS domain (1)				604
D7U206	61	0.0915916	0	0	-31.1656	-37.7009	2.1684e-19	Whole genome shotgun sequence of line PN40024, scaffold_128.assembly12x (Fragment)	VIT_00000052001	Vitis vinifera (Grape)				IPR023194; IPR013906;					17721507;	222
E0CQY4	61	0.0533683	0	0	-31.1656	-37.7009	2.1684e-19	Whole genome shotgun sequence of line PN40024, scaffold_1.assembly12x (Fragment)	VIT_00008766001	Vitis vinifera (Grape)	GO:0005622; GO:0006886	intracellular; intracellular protein transport		IPR008942; IPR004152; IPR002014; IPR018205;		VHS domain (1)			17721507;	381
E0CUW2	61	0.0813333	0	0	-31.1656	-37.7009	2.1684e-19	Whole genome shotgun sequence of line PN40024, scaffold_50.assembly12x (Fragment)	VIT_00028866001	Vitis vinifera (Grape)									17721507;	250
Q6EJD2	61	0.0715962	0	0	-31.1656	-37.7009	2.1684e-19	Xyloglucan endotransglucosylase (EC 2.4.1.207)	XTH-1	Beta vulgaris subsp. vulgaris	GO:0048046; GO:0005618; GO:0006073; GO:0004553; GO:0016762	apoplast; cell wall; cellular glucan metabolic process; hydrolase activity, hydrolyzing O-glycosyl compounds; xyloglucan:xyloglucosyl transferase activity	Glycosyltransferase; Transferase	IPR008985; IPR013320; IPR000757; IPR008263; IPR016455; IPR010713;	2.4.1.207				17147605	284
Q9SV13	61	0.0309017	0	0	-31.1656	-37.7009	2.1684e-19	Sulfate transporter 3.1 (AST12) (AtST1)	SULTR3;1 ST1 At3g51895 F4F15.10 ATEM1.15	Arabidopsis thaliana (Mouse-ear cress)	GO:0016021; GO:0006950; GO:0008271; GO:0015293	integral to membrane; response to stress; secondary active sulfate transmembrane transporter activity; symporter activity	Complete proteome; Membrane; Stress response; Sulfate transport; Symport; Transmembrane; Transmembrane helix; Transport	IPR018045; IPR002645; IPR001902; IPR011547;		STAS domain (1)	SLC26A/SulP transporter (TC 2.A.53.1) family		10645728; 11130713; 14593172	658
A5AZF5	45	0.0724638	187	0.301127	-11.79	1.92802	2.34535e-19	60S ribosomal protein L13	VITISV_025451	Vitis vinifera (Grape)	GO:0005840; GO:0003735; GO:0006412	ribosome; structural constituent of ribosome; translation	Ribonucleoprotein; Ribosomal protein	IPR001380; IPR018256;			Ribosomal protein L13e family			207
B9N515	111	0.0497312	19	0.00851254	-12.7882	-2.67351	2.64324e-19	Predicted protein	POPTRDRAFT_828007	Populus trichocarpa (Western balsam poplar) (Populus balsamifera subsp. trichocarpa)	GO:0031461; GO:0031625; GO:0006511	cullin-RING ubiquitin ligase complex; ubiquitin protein ligase binding; ubiquitin-dependent protein catabolic process		IPR016157; IPR016158; IPR001373; IPR019559; IPR016159; IPR011991;			Cullin family		16973872;	744
D7SVM6	194	0.0958025	63	0.0311111	-11.5208	-1.74965	2.64725e-19	Whole genome shotgun sequence of line PN40024, scaffold_68.assembly12x (Fragment)	VIT_00033058001	Vitis vinifera (Grape)	GO:0055085	transmembrane transport		IPR004813;					17721507;	675
A5C3N2	69	0.072327	3	0.00314465	-14.4627	-4.65058	2.9392e-19	Putative uncharacterized protein	VITISV_025212	Vitis vinifera (Grape)	GO:0005488; GO:0016021; GO:0006839; GO:0005739; GO:0055085	binding; integral to membrane; mitochondrial transport; mitochondrion; transmembrane transport	Membrane; Transmembrane; Transmembrane helix; Transport	IPR002030; IPR018108; IPR023395;			Mitochondrial carrier family			318
A9P822	285	0.242347	123	0.104592	-10.7607	-1.33932	3.0761e-19	S-adenosylmethionine synthase 1 (AdoMet synthase 1) (EC 2.5.1.6) (Methionine adenosyltransferase 1) (MAT 1)	METK1	Populus trichocarpa (Western balsam poplar) (Populus balsamifera subsp. trichocarpa)	GO:0005524; GO:0005737; GO:0046872; GO:0004478; GO:0006730	ATP binding; cytoplasm; metal ion binding; methionine adenosyltransferase activity; one-carbon metabolic process	ATP-binding; Cobalt; Cytoplasm; Magnesium; Metal-binding; Nucleotide-binding; One-carbon metabolism; Potassium; Transferase	IPR022631; IPR022630; IPR022629; IPR022628; IPR002133; IPR022636;	2.5.1.6		AdoMet synthase family			392
D7TDY7	134	0.152446	348	0.395904	-10.5549	1.24984	3.44092e-19	Whole genome shotgun sequence of line PN40024, scaffold_151.assembly12x (Fragment)	VIT_00001173001	Vitis vinifera (Grape)				IPR007650;					17721507;	293
B9SFU8	0	0	63	0.0514706	-31.2058	37.6204	4.33681e-19	Cysteine synthase (EC 2.5.1.47)	RCOM_0723350	Ricinus communis (Castor bean)	GO:0006535; GO:0004124; GO:0030170; GO:0016740	cysteine biosynthetic process from serine; cysteine synthase activity; pyridoxal phosphate binding; transferase activity	Amino-acid biosynthesis; Cysteine biosynthesis; Transferase	IPR001216; IPR005856; IPR005859; IPR001926;	2.5.1.47		Cysteine synthase/cystathionine beta-synthase family			408
D7SL51	0	0	63	0.0945946	-31.2058	37.6204	4.33681e-19	Whole genome shotgun sequence of line PN40024, scaffold_4.assembly12x (Fragment)	VIT_00025270001	Vitis vinifera (Grape)	GO:0047750; GO:0005783; GO:0016021; GO:0016125	cholestenol delta-isomerase activity; endoplasmic reticulum; integral to membrane; sterol metabolic process		IPR007905;					17721507;	222
D7TEX3	0	0	63	0.0638298	-31.2058	37.6204	4.33681e-19	Whole genome shotgun sequence of line PN40024, scaffold_42.assembly12x (Fragment)	VIT_00026227001	Vitis vinifera (Grape)	GO:0003878; GO:0005488; GO:0004775; GO:0006099	ATP citrate synthase activity; binding; succinate-CoA ligase (ADP-forming) activity; tricarboxylic acid cycle	Ligase; Phosphoprotein; Tricarboxylic acid cycle	IPR017440; IPR003781; IPR005810; IPR005811; IPR016040; IPR016102;			Succinate/malate CoA ligase alpha subunit family		17721507;	329
Q38912	0	0	63	0.106061	-31.2058	37.6204	4.33681e-19	Rac-like GTP-binding protein ARAC3 (GTPase protein ROP6)	ARAC3 RAC1 ROP6 At4g35020 M4E13.80	Arabidopsis thaliana (Mouse-ear cress)	GO:0005525; GO:0003924; GO:0005737; GO:0005730; GO:0005886; GO:0030427; GO:0007264; GO:0005819	GTP binding; GTPase activity; cytoplasm; nucleolus; plasma membrane; site of polarized growth; small GTPase mediated signal transduction; spindle	Complete proteome; Cytoplasm; GTP-binding; Lipoprotein; Membrane; Methylation; Nucleotide-binding; Palmitate; Prenylation	IPR003578; IPR013753; IPR001806; IPR005225;			Small GTPase superfamily, Rho family		8893552; 9349271; 9765526; 11102387; 10617198; 14593172; 10798620; 11387211; 17493810; 17242203	198
B9I056	60	0.0985222	0	0	-31.1775	-37.677	4.33681e-19	Predicted protein	POPTRDRAFT_726993	Populus trichocarpa (Western balsam poplar) (Populus balsamifera subsp. trichocarpa)	GO:0010181; GO:0016491	FMN binding; oxidoreductase activity		IPR008254; IPR010089; IPR005025;					16973872;	203
B9N318	60	0.0325733	0	0	-31.1775	-37.677	4.33681e-19	F-box family protein	POPTRDRAFT_580505	Populus trichocarpa (Western balsam poplar) (Populus balsamifera subsp. trichocarpa)	GO:0006355; GO:0004871	regulation of transcription, DNA-dependent; signal transducer activity		IPR001810; IPR022364; IPR011043; IPR015915; IPR006652; IPR011498; IPR001610; IPR000014; IPR013767;					16973872;	614
B9SM61	60	0.110497	0	0	-31.1775	-37.677	4.33681e-19	Ubiquitin-conjugating enzyme E2, putative (EC 6.3.2.19)	RCOM_0878930	Ricinus communis (Castor bean)	GO:0043687; GO:0051246; GO:0004842	post-translational protein modification; regulation of protein metabolic process; ubiquitin-protein ligase activity	Ligase	IPR000608; IPR016135;	6.3.2.19					181
B9SXF4	60	0.137931	0	0	-31.1775	-37.677	4.33681e-19	Ferredoxin-2, chloroplast, putative	RCOM_0321060	Ricinus communis (Castor bean)	GO:0051537; GO:0009055; GO:0022900; GO:0046872	2 iron, 2 sulfur cluster binding; electron carrier activity; electron transport chain; metal ion binding	2Fe-2S; Iron; Iron-sulfur; Metal-binding	IPR006058; IPR012675; IPR010241; IPR001041;		2Fe-2S ferredoxin-type domain (1)				145
D7NYM8	60	0.0386847	0	0	-31.1775	-37.677	4.33681e-19	Tyrosine decarboxylase		Citrus reshni	GO:0016831; GO:0019752; GO:0030170	carboxy-lyase activity; carboxylic acid metabolic process; pyridoxal phosphate binding	Lyase; Pyridoxal phosphate	IPR010977; IPR002129; IPR015424; IPR015421; IPR015422; IPR021115;			Group II decarboxylase family		20403465	517
D7SWJ1	60	0.026455	0	0	-31.1775	-37.677	4.33681e-19	Whole genome shotgun sequence of line PN40024, scaffold_31.assembly12x (Fragment)	VIT_00022393001	Vitis vinifera (Grape)	GO:0005524; GO:0016021; GO:0006468; GO:0004674	ATP binding; integral to membrane; protein phosphorylation; protein serine/threonine kinase activity	ATP-binding; Kinase; Leucine-rich repeat; Membrane; Nucleotide-binding; Repeat; Serine/threonine-protein kinase; Transferase; Transmembrane; Transmembrane helix	IPR013320; IPR011009; IPR001611; IPR013210; IPR000719; IPR017441; IPR001245; IPR008271;		Protein kinase domain (1)	Protein kinase superfamily		17721507;	756
D7TB71	60	0.0337268	0	0	-31.1775	-37.677	4.33681e-19	Whole genome shotgun sequence of line PN40024, scaffold_16.assembly12x (Fragment)	VIT_00015197001	Vitis vinifera (Grape)	GO:0003676; GO:0008270	nucleic acid binding; zinc ion binding	Metal-binding; Zinc	IPR006768; IPR006767; IPR000571;					17721507;	593
D7TMI5	60	0.0453515	0	0	-31.1775	-37.677	4.33681e-19	Whole genome shotgun sequence of line PN40024, scaffold_19.assembly12x (Fragment)	VIT_00016390001	Vitis vinifera (Grape)	GO:0016021	integral to membrane	Membrane; Transmembrane; Transmembrane helix	IPR013057;					17721507;	441
D7U322	60	0.0380228	0	0	-31.1775	-37.677	4.33681e-19	Whole genome shotgun sequence of line PN40024, scaffold_5.assembly12x (Fragment)	VIT_00028361001	Vitis vinifera (Grape)	GO:0005524; GO:0006468; GO:0004674	ATP binding; protein phosphorylation; protein serine/threonine kinase activity	ATP-binding; Kinase; Nucleotide-binding; Serine/threonine-protein kinase; Transferase	IPR000961; IPR011009; IPR017892; IPR000719; IPR017441; IPR017442; IPR008271; IPR002290;		AGC-kinase C-terminal domain (1)			17721507;	526
A5BID5	72	0.090566	4	0.00503145	-14.2245	-4.29694	5.23824e-19	Putative uncharacterized protein	VITISV_015622	Vitis vinifera (Grape)	GO:0003676; GO:0005634	nucleic acid binding; nucleus		IPR006941; IPR012337;						265
D7SYP2	116	0.439394	22	0.0833333	-12.6507	-2.52557	8.25373e-19	Whole genome shotgun sequence of line PN40024, scaffold_220.assembly12x (Fragment)	VIT_00003994001	Vitis vinifera (Grape)				IPR010920; IPR001163; IPR006649; IPR016487;					17721507;	88
D7SLP5	36	0.0344828	166	0.159004	-12.0369	2.0781	8.32383e-19	Whole genome shotgun sequence of line PN40024, scaffold_4.assembly12x (Fragment)	VIT_00025511001	Vitis vinifera (Grape)									17721507;	348
B9RBF6	0	0	62	0.193146	-31.2174	37.5973	8.67362e-19	DNA binding protein, putative	RCOM_1675480	Ricinus communis (Castor bean)	GO:0003677; GO:0005634	DNA binding; nucleus	Nucleus	IPR009057; IPR012287; IPR014778; IPR001005; IPR017884;						107
B9SC52	0	0	62	0.00842849	-31.2174	37.5973	8.67362e-19	Putative uncharacterized protein	RCOM_1407450	Ricinus communis (Castor bean)									19376835	2452
C5J0G6	0	0	62	0.0465465	-31.2174	37.5973	8.67362e-19	Enolase (EC 4.2.1.11)		Nicotiana tabacum (Common tobacco)	GO:0009986; GO:0006096; GO:0000287; GO:0004634; GO:0000015	cell surface; glycolysis; magnesium ion binding; phosphopyruvate hydratase activity; phosphopyruvate hydratase complex	Glycolysis; Lyase; Magnesium	IPR000941; IPR020810; IPR020809; IPR020811;	4.2.1.11		Enolase family		19694966	444
D7T926	0	0	62	0.0794872	-31.2174	37.5973	8.67362e-19	Whole genome shotgun sequence of line PN40024, scaffold_11.assembly12x (Fragment)	VIT_00011868001	Vitis vinifera (Grape)	GO:0005622; GO:0003676; GO:0008270	intracellular; nucleic acid binding; zinc ion binding		IPR007087; IPR015880; IPR013087;					17721507;	260
D7TI02	0	0	62	0.0534022	-31.2174	37.5973	8.67362e-19	Whole genome shotgun sequence of line PN40024, scaffold_7.assembly12x (Fragment)	VIT_00033326001	Vitis vinifera (Grape)	GO:0008415	acyltransferase activity		IPR002123;					17721507;	387
Q42698	0	0	62	0.0578898	-31.2174	37.5973	8.67362e-19	Geranylgeranyl pyrophosphate synthase, chloroplastic (GGPP synthase) (GGPS) ((2E,6E)-farnesyl diphosphate synthase) (Dimethylallyltranstransferase) (EC 2.5.1.1) (Farnesyl diphosphate synthase) (Farnesyltranstransferase) (EC 2.5.1.29) (Geranyltranstransferase) (EC 2.5.1.10)	GGPS1 GGC1	Catharanthus roseus (Madagascar periwinkle) (Vinca rosea)	GO:0016117; GO:0009507; GO:0004161; GO:0004311; GO:0004337; GO:0046872	carotenoid biosynthetic process; chloroplast; dimethylallyltranstransferase activity; farnesyltranstransferase activity; geranyltranstransferase activity; metal ion binding	Carotenoid biosynthesis; Chloroplast; Isoprene biosynthesis; Magnesium; Metal-binding; Plastid; Transferase; Transit peptide	IPR000092; IPR017446; IPR008949;	2.5.1.1; 2.5.1.29; 2.5.1.10		FPP/GGPP synthase family			357
A9P807	59	0.0576735	0	0	-31.1897	-37.6528	8.67362e-19	Predicted protein	POPTRDRAFT_821843	Populus trichocarpa (Western balsam poplar) (Populus balsamifera subsp. trichocarpa)	GO:0051287; GO:0006006; GO:0004365; GO:0055114	NAD binding; glucose metabolic process; glyceraldehyde-3-phosphate dehydrogenase (phosphorylating) activity; oxidation-reduction process	Oxidoreductase	IPR020831; IPR020830; IPR020829; IPR020828; IPR006424; IPR016040;			Glyceraldehyde-3-phosphate dehydrogenase family		18230180; 16973872;	341
B9SGW9	59	0.0585317	0	0	-31.1897	-37.6528	8.67362e-19	Transcription factor, putative	RCOM_0820580	Ricinus communis (Castor bean)	GO:0003677; GO:0005634	DNA binding; nucleus	Nucleus	IPR009057; IPR012287; IPR006447; IPR014778; IPR017930;						336
B9SMY4	59	0.0306334	0	0	-31.1897	-37.6528	8.67362e-19	Lyase, putative	RCOM_0482630	Ricinus communis (Castor bean)	GO:0030246; GO:0016829	carbohydrate binding; lyase activity	Lyase	IPR013784; IPR008979; IPR010325;						642
B9SU32	59	0.0425685	0	0	-31.1897	-37.6528	8.67362e-19	Heterogeneous nuclear ribonucleoprotein A1, putative	RCOM_1214860	Ricinus communis (Castor bean)	GO:0003676; GO:0000166; GO:0030529	nucleic acid binding; nucleotide binding; ribonucleoprotein complex	Ribonucleoprotein; Viral nucleoprotein; Virion	IPR012677; IPR000504;						462
B9SVM0	59	0.049789	0	0	-31.1897	-37.6528	8.67362e-19	Putative uncharacterized protein	RCOM_0793910	Ricinus communis (Castor bean)				IPR007877;						395
E0Y460	59	0.0771242	0	0	-31.1897	-37.6528	8.67362e-19	Golgi membrane protein sb140		Prunus armeniaca (Apricot)	GO:0016020	membrane		IPR006977;						255
Q9SYH1	59	0.0275058	0	0	-31.1897	-37.6528	8.67362e-19	F15I1.23 protein (RSH3)	At1g54130 F15I1.23	Arabidopsis thaliana (Mouse-ear cress)	GO:0008728; GO:0009507; GO:0015969	GTP diphosphokinase activity; chloroplast; guanosine tetraphosphate metabolic process	Complete proteome	IPR003607; IPR006674; IPR007685;					11130712;	715
D7UBF2	3	0.000877193	79	0.0230994	-14.365	4.5918	1.44954e-18	Whole genome shotgun sequence of line PN40024, scaffold_171.assembly12x (Fragment)	VIT_00001825001	Vitis vinifera (Grape)	GO:0005488	binding		IPR011989;					17721507;	1140
A5B3L0	0	0	61	0.163978	-31.2291	37.5739	1.73472e-18	Putative uncharacterized protein (Fragment)	VITISV_028569	Vitis vinifera (Grape)				IPR004241;			MAP1 LC3 family			124
B9ILF4	0	0	61	0.0214261	-31.2291	37.5739	1.73472e-18	Predicted protein	POPTRDRAFT_578384	Populus trichocarpa (Western balsam poplar) (Populus balsamifera subsp. trichocarpa)	GO:0030126; GO:0005488; GO:0006886; GO:0005198; GO:0016192	COPI vesicle coat; binding; intracellular protein transport; structural molecule activity; vesicle-mediated transport		IPR011989; IPR016024; IPR002553; IPR016460; IPR011710;					16973872;	949
B9RFV6	0	0	61	0.170868	-31.2291	37.5739	1.73472e-18	Putative uncharacterized protein	RCOM_1437530	Ricinus communis (Castor bean)										119
E0CPI0	0	0	61	0.0747549	-31.2291	37.5739	1.73472e-18	Whole genome shotgun sequence of line PN40024, scaffold_1.assembly12x (Fragment)	VIT_00009823001	Vitis vinifera (Grape)	GO:0003676; GO:0008270	nucleic acid binding; zinc ion binding	Metal-binding; Zinc; Zinc-finger	IPR013084; IPR001878;					17721507;	272
A5CB24	58	0.0863095	0	0	-31.202	-37.6281	1.73472e-18	Putative uncharacterized protein	VITISV_006028	Vitis vinifera (Grape)				IPR008889;						224
B6DXL9	58	0.0409605	0	0	-31.202	-37.6281	1.73472e-18	Fbox protein		Malus domestica (Apple) (Pyrus malus)				IPR017451; IPR001810; IPR022364; IPR011043; IPR015916;		F-box domain (1)			20682080	472
B9RJH6	58	0.0504787	0	0	-31.202	-37.6281	1.73472e-18	DNA binding protein, putative	RCOM_1034530	Ricinus communis (Castor bean)	GO:0003677; GO:0005634; GO:0006355; GO:0003700	DNA binding; nucleus; regulation of transcription, DNA-dependent; sequence-specific DNA binding transcription factor activity	DNA-binding; Nucleus; Transcription; Transcription regulation	IPR016177; IPR001471;						383
B9RT94	58	0.0250108	0	0	-31.202	-37.6281	1.73472e-18	Sucrose synthase, putative (EC 2.4.1.13)	RCOM_0682090	Ricinus communis (Castor bean)	GO:0009058; GO:0005985; GO:0016157	biosynthetic process; sucrose metabolic process; sucrose synthase activity	Glycosyltransferase; Transferase	IPR001296; IPR000368; IPR012820;	2.4.1.13					773
B9RW81	58	0.0394558	0	0	-31.202	-37.6281	1.73472e-18	Diacylglycerol kinase, alpha, putative (EC 2.7.1.107)	RCOM_1176580	Ricinus communis (Castor bean)	GO:0007205; GO:0004143	activation of protein kinase C activity by G-protein coupled receptor protein signaling pathway; diacylglycerol kinase activity	Kinase; Transferase	IPR000756; IPR001206; IPR016961;	2.7.1.107					490
B9T0T1	58	0.115079	0	0	-31.202	-37.6281	1.73472e-18	Calcium ion binding protein, putative	RCOM_0340110	Ricinus communis (Castor bean)	GO:0005509	calcium ion binding	Calcium; Repeat	IPR018248; IPR011992; IPR018247; IPR018249; IPR002048; IPR001751;						168
D7T608	58	0.0713407	0	0	-31.202	-37.6281	1.73472e-18	Whole genome shotgun sequence of line PN40024, scaffold_1927.assembly12x (Fragment)	VIT_00005576001	Vitis vinifera (Grape)	GO:0043687; GO:0051246; GO:0019787	post-translational protein modification; regulation of protein metabolic process; small conjugating protein ligase activity		IPR000608; IPR016135;					17721507;	271
E0CR59	58	0.0360025	0	0	-31.202	-37.6281	1.73472e-18	Whole genome shotgun sequence of line PN40024, scaffold_1.assembly12x (Fragment)	VIT_00008862001	Vitis vinifera (Grape)	GO:0051537; GO:0010277; GO:0005506; GO:0055114; GO:0016705	2 iron, 2 sulfur cluster binding; chlorophyllide a oxygenase [overall] activity; iron ion binding; oxidation-reduction process; oxidoreductase activity, acting on paired donors, with incorporation or reduction of molecular oxygen	2Fe-2S; Iron; Iron-sulfur; Metal-binding	IPR013626; IPR017941; IPR015881;		Rieske domain (1)			17721507;	537
Q45KQ0	58	0.0261261	0	0	-31.202	-37.6281	1.73472e-18	Cellulose synthase-like protein CslE		Nicotiana tabacum (Common tobacco)	GO:0007047; GO:0030244; GO:0016760; GO:0016021	cellular cell wall organization; cellulose biosynthetic process; cellulose synthase (UDP-forming) activity; integral to membrane	Cell wall biogenesis/degradation; Glycosyltransferase; Membrane; Transferase; Transmembrane; Transmembrane helix	IPR005150;						740
Q9FVT5	58	0.053407	0	0	-31.202	-37.6281	1.73472e-18	Putative uncharacterized protein At1g57680 (Putative uncharacterized protein T8L23.15)	At1g57680 T8L23.15	Arabidopsis thaliana (Mouse-ear cress)			Complete proteome	IPR016971;					11130712;	362
D7TBU4	18	0.0209059	123	0.142857	-12.7532	2.64557	2.4362e-18	Whole genome shotgun sequence of line PN40024, scaffold_16.assembly12x (Fragment)	VIT_00015453001	Vitis vinifera (Grape)				IPR002794;					17721507;	287
A9XUG5	73	0.0580748	5	0.00397772	-14.0535	-3.99492	2.75779e-18	Acyl-ACP thioesterase (Palmitoyl-acyl carrier protein thioesterase) (EC 3.1.2.14)	FATB1 RCOM_0925410	Ricinus communis (Castor bean)	GO:0016295; GO:0004320; GO:0016296	myristoyl-[acyl-carrier-protein] hydrolase activity; oleoyl-[acyl-carrier-protein] hydrolase activity; palmitoyl-[acyl-carrier-protein] hydrolase activity	Hydrolase	IPR021113; IPR002864;	3.1.2.14				20382402;	419
D7TAI4	76	0.329004	6	0.025974	-13.893	-3.78998	3.40182e-18	Whole genome shotgun sequence of line PN40024, scaffold_10.assembly12x (Fragment)	VIT_00010274001	Vitis vinifera (Grape)	GO:0006952	defense response		IPR008177; IPR008176; IPR003614;					17721507;	77
B9SAZ7	0	0	60	0.0371058	-31.241	37.55	3.46945e-18	Reticuline oxidase, putative (EC 1.21.3.3)	RCOM_1335460	Ricinus communis (Castor bean)	GO:0050660; GO:0055114; GO:0050468	flavin adenine dinucleotide binding; oxidation-reduction process; reticuline oxidase activity	Oxidoreductase	IPR012951; IPR016166; IPR016168; IPR006094;	1.21.3.3					539
D7TTJ0	0	0	60	0.0225225	-31.241	37.55	3.46945e-18	Whole genome shotgun sequence of line PN40024, scaffold_12.assembly12x (Fragment)	VIT_00013264001	Vitis vinifera (Grape)	GO:0005524; GO:0004176; GO:0006508; GO:0004252	ATP binding; ATP-dependent peptidase activity; proteolysis; serine-type endopeptidase activity	ATP-binding; Nucleotide-binding	IPR003593; IPR003959; IPR008269; IPR004815; IPR003111; IPR008268; IPR015947; IPR020568;					17721507;	888
D7U846	0	0	60	0.0239521	-31.241	37.55	3.46945e-18	Whole genome shotgun sequence of line PN40024, scaffold_48.assembly12x (Fragment)	VIT_00027459001	Vitis vinifera (Grape)	GO:0005524; GO:0005737; GO:0004427; GO:0000287; GO:0004672; GO:0006468	ATP binding; cytoplasm; inorganic diphosphatase activity; magnesium ion binding; protein kinase activity; protein phosphorylation		IPR011009; IPR000719; IPR008162; IPR001245;					17721507;	835
A5BTC3	57	0.0408602	0	0	-31.2145	-37.603	3.46945e-18	Putative uncharacterized protein	VITISV_024760	Vitis vinifera (Grape)	GO:0008270	zinc ion binding	Metal-binding; Zinc; Zinc-finger	IPR010734; IPR002035; IPR001841; IPR013083;						465
B9RYB6	57	0.0597484	0	0	-31.2145	-37.603	3.46945e-18	DNA-directed RNA polymerase II subunit, putative	RCOM_0811900	Ricinus communis (Castor bean)	GO:0003677; GO:0003899; GO:0046983	DNA binding; DNA-directed RNA polymerase activity; protein dimerization activity	DNA-directed RNA polymerase; Transcription	IPR001514; IPR011261; IPR011262; IPR009025; IPR011263;						318
B9S2Y3	57	0.0383838	0	0	-31.2145	-37.603	3.46945e-18	Aldehyde dehydrogenase	RCOM_0563960	Ricinus communis (Castor bean)	GO:0004030; GO:0006081; GO:0055114	aldehyde dehydrogenase [NAD(P)+] activity; cellular aldehyde metabolic process; oxidation-reduction process	Oxidoreductase	IPR016161; IPR016163; IPR016160; IPR016162; IPR015590; IPR012394;			Aldehyde dehydrogenase family			495
D7SWW4	57	0.0688406	0	0	-31.2145	-37.603	3.46945e-18	Whole genome shotgun sequence of line PN40024, scaffold_27.assembly12x (Fragment)	VIT_00020404001	Vitis vinifera (Grape)	GO:0005525; GO:0003924	GTP binding; GTPase activity	GTP-binding; Nucleotide-binding	IPR000795; IPR005225;					17721507;	276
D7TIY9	57	0.0405117	0	0	-31.2145	-37.603	3.46945e-18	Whole genome shotgun sequence of line PN40024, scaffold_7.assembly12x (Fragment)	VIT_00033741001	Vitis vinifera (Grape)	GO:0016021	integral to membrane		IPR002781;					17721507;	469
D7U566	57	0.0498688	0	0	-31.2145	-37.603	3.46945e-18	Whole genome shotgun sequence of line PN40024, scaffold_38.assembly12x (Fragment)	VIT_00024039001	Vitis vinifera (Grape)				IPR009686;					17721507;	381
Q9FHQ6	57	0.0590062	0	0	-31.2145	-37.603	3.46945e-18	Polyubiquitin 9 [Cleaved into: Ubiquitin-related 1; Ubiquitin-related 2; Ubiquitin-related 3; Ubiquitin-related 4]	UBQ9 At5g37640 K12B20.90	Arabidopsis thaliana (Mouse-ear cress)	GO:0005618; GO:0005730; GO:0005774	cell wall; nucleolus; vacuolar membrane	Complete proteome; Cytoplasm; Isopeptide bond; Nucleus; Repeat; Ubl conjugation pathway	IPR000626; IPR019954; IPR019956; IPR019955;		Ubiquitin-like domains (4)	Ubiquitin family		10470850	322
Q9LW49	57	0.0837004	0	0	-31.2145	-37.603	3.46945e-18	Ethylene-responsive transcription factor 4 (Ethylene-responsive element-binding factor 3) (EREBP-3) (Ethylene-responsive element-binding factor 4 homolog) (NsERF3)	ERF4 ERF-3 ERF3	Nicotiana sylvestris (Wood tobacco) (South American tobacco)	GO:0003677; GO:0006952; GO:0009873; GO:0005634; GO:0006355; GO:0003700	DNA binding; defense response; ethylene mediated signaling pathway; nucleus; regulation of transcription, DNA-dependent; sequence-specific DNA binding transcription factor activity	DNA-binding; Ethylene signaling pathway; Nucleus; Plant defense; Repressor; Transcription; Transcription regulation	IPR016177; IPR001471;		AP2/ERF DNA-binding domain (1)	Ethylene-response factor family, Class 2 subfamily		10945353	227
D7U7P1	79	0.0386686	7	0.00342633	-13.7538	-3.62344	3.77112e-18	Whole genome shotgun sequence of line PN40024, scaffold_48.assembly12x (Fragment)	VIT_00027574001	Vitis vinifera (Grape)	GO:0016757	transferase activity, transferring glycosyl groups		IPR002495;					17721507;	681
B9RYY9	44	0.0756014	179	0.30756	-11.8378	1.89737	3.87505e-18	60S ribosomal protein L9, putative	RCOM_1314920	Ricinus communis (Castor bean)	GO:0019843; GO:0005840; GO:0003735; GO:0006412	rRNA binding; ribosome; structural constituent of ribosome; translation	Ribonucleoprotein; Ribosomal protein	IPR000702; IPR020040; IPR002359;						194
B9SHG2	185	0.0874704	62	0.0293144	-11.5666	-1.7042	6.09837e-18	Casein kinase, putative	RCOM_1121690	Ricinus communis (Castor bean)	GO:0005524; GO:0006468; GO:0004674	ATP binding; protein phosphorylation; protein serine/threonine kinase activity	ATP-binding; Kinase; Nucleotide-binding; Serine/threonine-protein kinase; Transferase	IPR011009; IPR000719; IPR017441; IPR017442; IPR008271;			Protein kinase superfamily			705
A5CB45	0	0	59	0.0618449	-31.2532	37.5258	6.93889e-18	Putative uncharacterized protein	VITISV_017171	Vitis vinifera (Grape)				IPR006766;						318
D7TZR9	0	0	59	0.0367601	-31.2532	37.5258	6.93889e-18	Whole genome shotgun sequence of line PN40024, scaffold_2.assembly12x (Fragment)	VIT_00016749001	Vitis vinifera (Grape)	GO:0003824; GO:0015969	catalytic activity; guanosine tetraphosphate metabolic process		IPR003607; IPR006674; IPR007685;					17721507;	535
D7U4Q9	0	0	59	0.0555556	-31.2532	37.5258	6.93889e-18	Whole genome shotgun sequence of line PN40024, scaffold_38.assembly12x (Fragment)	VIT_00023864001	Vitis vinifera (Grape)	GO:0000139; GO:0016021; GO:0005338; GO:0005351	Golgi membrane; integral to membrane; nucleotide-sugar transmembrane transporter activity; sugar:hydrogen symporter activity	Membrane; Sugar transport; Transmembrane; Transmembrane helix; Transport	IPR007271; IPR021189; IPR004689;					17721507;	354
O81100	0	0	59	0.0271639	-31.2532	37.5258	6.93889e-18	Beta-galactosidase (EC 3.2.1.23)	TBG4	Solanum lycopersicum (Tomato) (Lycopersicon esculentum)	GO:0004565; GO:0005975; GO:0043169	beta-galactosidase activity; carbohydrate metabolic process; cation binding	Glycosidase; Hydrolase; Signal	IPR008979; IPR019801; IPR013781; IPR001944; IPR017853;	3.2.1.23		Glycosyl hydrolase 35 family		9625694; 10889266	724
Q9C5P6	0	0	59	0.0870206	-31.2532	37.5258	6.93889e-18	Calcineurin B-like protein 6 (SOS3-like calcium-binding protein 2)	CBL6 SCABP2 At4g16350 dl4205c FCAALL.89	Arabidopsis thaliana (Mouse-ear cress)	GO:0005509	calcium ion binding	Calcium; Complete proteome; Repeat	IPR011992; IPR018249; IPR002048; IPR001125;		EF-hand domains (4)	Calcineurin regulatory subunit family		10590166; 11402167; 9461215; 10617198; 14730064	226
A5AQV4	56	0.0462046	0	0	-31.2273	-37.5775	6.93889e-18	Ribose-phosphate pyrophosphokinase (EC 2.7.6.1)	VITISV_018573	Vitis vinifera (Grape)	GO:0016301; GO:0000287; GO:0009116; GO:0009156; GO:0004749	kinase activity; magnesium ion binding; nucleoside metabolic process; ribonucleoside monophosphate biosynthetic process; ribose phosphate diphosphokinase activity	Kinase; Magnesium; Metal-binding; Nucleotide biosynthesis; Transferase	IPR000842; IPR000836; IPR005946;	2.7.6.1		Ribose-phosphate pyrophosphokinase family			404
A5B6J7	56	0.113131	0	0	-31.2273	-37.5775	6.93889e-18	Putative uncharacterized protein	VITISV_013188	Vitis vinifera (Grape)				IPR004265;						165
A5C3M5	56	0.0567376	0	0	-31.2273	-37.5775	6.93889e-18	Putative uncharacterized protein	VITISV_024290	Vitis vinifera (Grape)	GO:0016787	hydrolase activity		IPR000246;						329
B9SMZ8	56	0.0521415	0	0	-31.2273	-37.5775	6.93889e-18	Something about silencing protein sas10, putative	RCOM_0482870	Ricinus communis (Castor bean)				IPR007146;						358
B9SPP5	56	0.0600214	0	0	-31.2273	-37.5775	6.93889e-18	Putative uncharacterized protein	RCOM_0204850	Ricinus communis (Castor bean)	GO:0008270	zinc ion binding		IPR012866; IPR001841; IPR013083;						311
B9SR75	56	0.0576132	0	0	-31.2273	-37.5775	6.93889e-18	Cationic peroxidase 2, putative (EC 1.11.1.7)	RCOM_1182920	Ricinus communis (Castor bean)	GO:0020037; GO:0055114; GO:0004601; GO:0006979	heme binding; oxidation-reduction process; peroxidase activity; response to oxidative stress	Heme; Iron; Metal-binding; Oxidoreductase; Peroxidase	IPR010255; IPR002016; IPR000823; IPR019794; IPR019793;	1.11.1.7					324
B9SV26	56	0.0324638	0	0	-31.2273	-37.5775	6.93889e-18	Serine/threonine-protein kinase, putative (EC 2.7.11.13)	RCOM_0259860	Ricinus communis (Castor bean)	GO:0005524; GO:0004697; GO:0006468	ATP binding; protein kinase C activity; protein phosphorylation	ATP-binding; Kinase; Nucleotide-binding; Serine/threonine-protein kinase; Transferase	IPR000961; IPR011009; IPR017892; IPR000719; IPR017441; IPR017442; IPR008271; IPR002290;	2.7.11.13	AGC-kinase C-terminal domain (1)				575
D7SHU4	56	0.0346964	0	0	-31.2273	-37.5775	6.93889e-18	Whole genome shotgun sequence of line PN40024, scaffold_0.assembly12x (Fragment)	VIT_00007784001	Vitis vinifera (Grape)	GO:0055114; GO:0016491	oxidation-reduction process; oxidoreductase activity	Oxidoreductase	IPR016161; IPR016163; IPR016160; IPR016162; IPR015590;					17721507;	538
D7TZM6	56	0.148148	0	0	-31.2273	-37.5775	6.93889e-18	Whole genome shotgun sequence of line PN40024, scaffold_2.assembly12x (Fragment)	VIT_00016701001	Vitis vinifera (Grape)				IPR008406;					17721507;	126
E0CPW9	56	0.0268972	0	0	-31.2273	-37.5775	6.93889e-18	Whole genome shotgun sequence of line PN40024, scaffold_1.assembly12x (Fragment)	VIT_00009615001	Vitis vinifera (Grape)	GO:0005524; GO:0006468; GO:0004674	ATP binding; protein phosphorylation; protein serine/threonine kinase activity	ATP-binding; Kinase; Nucleotide-binding; Serine/threonine-protein kinase; Transferase	IPR006210; IPR011009; IPR000719; IPR017441; IPR017442; IPR008271;			Protein kinase superfamily		17721507;	694
Q5D8D1	56	0.0281124	0	0	-31.2273	-37.5775	6.93889e-18	Peroxisomal acyl-CoA oxidase 1A	Acx1A	Solanum cheesmanii (Galapagos island tomato) (Lycopersicon cheesmanii)	GO:0003995; GO:0003997; GO:0006635; GO:0050660; GO:0005777	acyl-CoA dehydrogenase activity; acyl-CoA oxidase activity; fatty acid beta-oxidation; flavin adenine dinucleotide binding; peroxisome		IPR006091; IPR012258; IPR002655; IPR023570; IPR009075; IPR013786; IPR009100;						664
P40590	154	0.427778	44	0.122222	-11.9463	-1.93437	8.36281e-18	60S ribosomal protein L34	RPL34	Pisum sativum (Garden pea)	GO:0005840; GO:0003735; GO:0006412	ribosome; structural constituent of ribosome; translation	Ribonucleoprotein; Ribosomal protein	IPR008195; IPR018065;			Ribosomal protein L34e family		7579177	120
Q42954	59	0.0387139	207	0.135827	-11.5213	1.68382	8.62252e-18	Pyruvate kinase, cytosolic isozyme (PK) (EC 2.7.1.40)		Nicotiana tabacum (Common tobacco)	GO:0005524; GO:0005737; GO:0006096; GO:0000287; GO:0030955; GO:0004743	ATP binding; cytoplasm; glycolysis; magnesium ion binding; potassium ion binding; pyruvate kinase activity	ATP-binding; Cytoplasm; Glycolysis; Kinase; Magnesium; Metal-binding; Nucleotide-binding; Potassium; Pyruvate; Transferase	IPR001697; IPR015813; IPR011037; IPR015794; IPR018209; IPR015793; IPR015795; IPR015806;	2.7.1.40		Pyruvate kinase family		7865798	508
Q9S834	89	0.0995526	11	0.0123043	-13.3418	-3.14332	9.39946e-18	ATP-dependent Clp protease proteolytic subunit 5, chloroplastic (EC 3.4.21.92) (Endopeptidase ClpP5) (nClpP5) (nClpP1)	CLPP5 NCLPP1 NCLPP5 At1g02560 T14P4.12	Arabidopsis thaliana (Mouse-ear cress)	GO:0005524; GO:0009941; GO:0009534; GO:0009840; GO:0006508; GO:0004252	ATP binding; chloroplast envelope; chloroplast thylakoid; chloroplastic endopeptidase Clp complex; proteolysis; serine-type endopeptidase activity	3D-structure; ATP-binding; Chloroplast; Complete proteome; Direct protein sequencing; Hydrolase; Nucleotide-binding; Plastid; Protease; Serine protease; Transit peptide	IPR023562; IPR001907; IPR018215;	3.4.21.92		Peptidase S14 family		10427773; 11982939; 11130712; 11278690; 11299370; 14593120; 16766689; 16980539	298
B9T544	135	0.136364	33	0.0333333	-12.2488	-2.15944	9.57345e-18	Fructokinase, putative (EC 2.7.1.4)	RCOM_0452930	Ricinus communis (Castor bean)	GO:0006014; GO:0008865; GO:0004747	D-ribose metabolic process; fructokinase activity; ribokinase activity	Kinase; Transferase	IPR011611; IPR002173; IPR002139;	2.7.1.4		Carbohydrate kinase pfkB family			330
B9S0N0	103	0.0653968	18	0.0114286	-12.8812	-2.64359	1.04285e-17	Nucleic acid binding protein, putative	RCOM_1356760	Ricinus communis (Castor bean)	GO:0005622; GO:0003676; GO:0008270	intracellular; nucleic acid binding; zinc ion binding		IPR007087; IPR015880; IPR013087;						525
E0CW25	86	0.0451444	10	0.00524934	-13.4353	-3.23136	1.10187e-17	Whole genome shotgun sequence of line PN40024, scaffold_262.assembly12x (Fragment)	VIT_00005169001	Vitis vinifera (Grape)				IPR002902;					17721507;	635
D7SQ28	74	0.0517121	6	0.00419287	-13.9122	-3.75151	1.20464e-17	Whole genome shotgun sequence of line PN40024, scaffold_52.assembly12x (Fragment)	VIT_00029102001	Vitis vinifera (Grape)	GO:0007205; GO:0004143	activation of protein kinase C activity by G-protein coupled receptor protein signaling pathway; diacylglycerol kinase activity		IPR000756; IPR001206; IPR016961;					17721507;	477
[truncated: 3,267 more rows]
