# Supplementary material for: Comparative transcriptional profiling analysis of olive ripe-fruit pericarp and abscission zone tissues shows expression differences and distinct patterns of transcriptional regulation
Source: BMC Genomics. 2013 Dec 9;14(1):866. doi: 10.1186/1471-2164-14-866 (PMC4046656; doi:10.1186/1471-2164-14-866)
Supplement: Supplementary file 6 — Additional file 6: Genes overexpressed in the fruit AZ in our experiment (P < 0.01, group I: Cluster B). (XLSX 525 KB) [file 12864_2013_5569_MOESM6_ESM.xlsx]

## Sheet: Hoja1
Additional file 6: Genes overexpressed in the AZ in our experiment (P<0.01)
ProteinID	AZ Expression Level (abs)	AZ Expression level (norm) RPKM	Fruit Expression Level (abs)	Fruit Expression level (norm) RPKM	logConc	logFC	p.value	Protein names	Gene names	Organism	Gene Ontology ID	Gene Ontology	Keywords	InterPro	EC numbers	Domains	Protein family	Mapped PubMed ID	PubMed ID	Length
Q68V46	1389	1.34985	0	0	-28.9111	-42.21	0	Beta-1,3-glucanase	glu-4	Olea europaea (Common olive)	GO:0005975; GO:0043169; GO:0004553	carbohydrate metabolic process; cation binding; hydrolase activity, hydrolyzing O-glycosyl compounds	Glycosidase; Hydrolase	IPR000490; IPR013781; IPR017853;			Glycosyl hydrolase 17 family			343
D7TBW7	9995	12.8141	72	0.0923077	-8.58096	-7.24408	0	Whole genome shotgun sequence of line PN40024, scaffold_16.assembly12x (Fragment)	VIT_00015482001	Vitis vinifera (Grape)	GO:0005525; GO:0003924; GO:0006886; GO:0006913; GO:0007165	GTP binding; GTPase activity; intracellular protein transport; nucleocytoplasmic transport; signal transduction	GTP-binding; Nucleotide-binding	IPR002041; IPR013753; IPR005225;					17721507;	260
Q53U35	18588	39.9742	217	0.466667	-7.3376	-6.54755	0	Similar to pathogenesis-related protein STH-2		Solanum lycopersicum (Tomato) (Lycopersicon esculentum)	GO:0006952; GO:0009607	defense response; response to biotic stimulus	Pathogenesis-related protein; Plant defense	IPR000916; IPR023393;			BetVI family			155
A5C4X8	4773	1.49953	62	0.0194785	-9.22198	-6.3935	0	Putative uncharacterized protein	VITISV_034639	Vitis vinifera (Grape)	GO:0005524; GO:0006754; GO:0005388; GO:0016021	ATP binding; ATP biosynthetic process; calcium-transporting ATPase activity; integral to membrane	ATP-binding; Hydrolase; Membrane; Nucleotide-binding; Phosphoprotein; Transmembrane; Transmembrane helix; Transport	IPR008250; IPR005782; IPR006068; IPR004014; IPR023300; IPR023299; IPR001757; IPR018303; IPR023298; IPR005834; IPR023214;			Cation transport ATPase (P-type) family			1061
B2M153	890	0.517743	0	0	-29.2321	-41.5678	4.51299e-277	Putative laccase		Rosa hybrid cultivar	GO:0048046; GO:0005507; GO:0008471; GO:0046274; GO:0055114	apoplast; copper ion binding; laccase activity; lignin catabolic process; oxidation-reduction process	Copper; Metal-binding; Oxidoreductase	IPR001117; IPR011706; IPR011707; IPR002355; IPR008972; IPR017761;						573
B9SF95	857	0.614337	0	0	-29.2594	-41.5133	7.75325e-267	Nitrate transporter, putative	RCOM_1095660	Ricinus communis (Castor bean)	GO:0055085	transmembrane transport		IPR020846; IPR011701; IPR016196;						465
O98664	813	0.576596	0	0	-29.2974	-41.4373	5.45587e-253	Ribulose bisphosphate carboxylase large chain (RuBisCO large subunit) (EC 4.1.1.39) (Fragment)	rbcL	Kigelia africana (Sausage tree) (Kigelia pinnata)	GO:0009507; GO:0000287; GO:0004497; GO:0055114; GO:0009853; GO:0019253; GO:0016984	chloroplast; magnesium ion binding; monooxygenase activity; oxidation-reduction process; photorespiration; reductive pentose-phosphate cycle; ribulose-bisphosphate carboxylase activity	Calvin cycle; Carbon dioxide fixation; Chloroplast; Disulfide bond; Lyase; Magnesium; Metal-binding; Methylation; Monooxygenase; Oxidoreductase; Photorespiration; Photosynthesis; Plastid	IPR020878; IPR020888; IPR000685; IPR017443; IPR017444;	4.1.1.39		RuBisCO large chain family, Type I subfamily			470
D7TTS3	793	0.677778	11	0.00940171	-11.7641	-6.29876	7.68795e-234	Whole genome shotgun sequence of line PN40024, scaffold_12.assembly12x (Fragment)	VIT_00013086001	Vitis vinifera (Grape)	GO:0003950	NAD+ ADP-ribosyltransferase activity		IPR012317; IPR022003;		PARP catalytic domain (1)			17721507;	390
Q9XEL8	719	0.396799	0	0	-29.3861	-41.26	8.64516e-224	3-hydroxy-3-methylglutaryl-coenzyme A reductase 2 (HMG-CoA reductase 2) (EC 1.1.1.34)	HMGR2	Capsicum annuum (Bell pepper)	GO:0050661; GO:0015936; GO:0005789; GO:0004420; GO:0016021; GO:0008299; GO:0055114	NADP binding; coenzyme A metabolic process; endoplasmic reticulum membrane; hydroxymethylglutaryl-CoA reductase (NADPH) activity; integral to membrane; isoprenoid biosynthetic process; oxidation-reduction process	Endoplasmic reticulum; Glycoprotein; Isoprene biosynthesis; Membrane; NADP; Oxidoreductase; Transmembrane; Transmembrane helix	IPR002202; IPR023074; IPR023076; IPR004554; IPR023282; IPR009023; IPR009029;	1.1.1.34		HMG-CoA reductase family			604
B9GQM0	878	0.528279	41	0.0246691	-10.7416	-4.54754	1.89069e-222	Glycosyltransferase, CAZy family GT8	POPTRDRAFT_553206	Populus trichocarpa (Western balsam poplar) (Populus balsamifera subsp. trichocarpa)	GO:0016757	transferase activity, transferring glycosyl groups	Transferase	IPR002495;					16973872;	554
A5BPW9	685	0.602463	0	0	-29.421	-41.1901	2.97046e-213	Putative uncharacterized protein	VITISV_004232	Vitis vinifera (Grape)	GO:0016021; GO:0005385	integral to membrane; zinc ion transmembrane transporter activity		IPR003689; IPR004698;						379
B3Y023	733	0.337011	14	0.00643678	-11.6469	-5.83733	1.24464e-210	Arginine decarboxylase (EC 4.1.1.19)	PpADC	Prunus persica (Peach)	GO:0006527; GO:0008792; GO:0008295	arginine catabolic process; arginine decarboxylase activity; spermidine biosynthetic process	Decarboxylase; Lyase; Spermidine biosynthesis	IPR009006; IPR002985; IPR022643; IPR022657; IPR022644; IPR022653; IPR000183;	4.1.1.19		Orn/Lys/Arg decarboxylase class-II family		18996450	725
B9RNU7	1148	1.06002	157	0.144968	-9.57965	-2.99731	1.00736e-205	Protein phosphatase 2c, putative (EC 3.1.3.16)	RCOM_0920800	Ricinus communis (Castor bean)	GO:0046872; GO:0006470; GO:0004722; GO:0008287	metal ion binding; protein dephosphorylation; protein serine/threonine phosphatase activity; protein serine/threonine phosphatase complex	Hydrolase; Magnesium; Metal-binding; Protein phosphatase	IPR001932; IPR000222; IPR015655;	3.1.3.16		PP2C family			361
B9NAX4	617	3.26455	0	0	-29.4964	-41.0393	3.50689e-192	Predicted protein (Fragment)	POPTRDRAFT_934716 POPTRDRAFT_946514 POPTRDRAFT_947394 POPTRDRAFT_947473 POPTRDRAFT_947662 POPTRDRAFT_948736 POPTRDRAFT_948764	Populus trichocarpa (Western balsam poplar) (Populus balsamifera subsp. trichocarpa)									16973872;	63
Q9LJU7	1105	0.842868	185	0.141114	-9.48881	-2.70547	6.38555e-178	Purple acid phosphatase 18 (EC 3.1.3.2)	PAP18 PAP30 At3g20500 K10D20.4	Arabidopsis thaliana (Mouse-ear cress)	GO:0003993; GO:0005576; GO:0046872	acid phosphatase activity; extracellular region; metal ion binding	Complete proteome; Glycoprotein; Hydrolase; Iron; Metal-binding; Secreted; Signal; Zinc	IPR004843; IPR008963; IPR015914;	3.1.3.2		Metallophosphoesterase superfamily, Purple acid phosphatase family		16244908; 10907853; 14593172; 12021284	437
A5AN11	541	0.396337	0	0	-29.5912	-40.8496	1.05989e-168	Putative uncharacterized protein	VITISV_021075	Vitis vinifera (Grape)	GO:0016020; GO:0055085; GO:0005215	membrane; transmembrane transport; transporter activity		IPR020846; IPR011701; IPR016196; IPR005829;						455
D7SQA7	541	0.273232	0	0	-29.5912	-40.8496	1.05989e-168	Whole genome shotgun sequence of line PN40024, scaffold_52.assembly12x (Fragment)	VIT_00029213001	Vitis vinifera (Grape)	GO:0010181; GO:0005506; GO:0055114; GO:0016491	FMN binding; iron ion binding; oxidation-reduction process; oxidoreductase activity		IPR003097; IPR017927; IPR001094; IPR008254; IPR001709; IPR023173; IPR001433; IPR023208; IPR017938;					17721507;	660
B9STR3	533	0.277604	0	0	-29.602	-40.8281	5.42666e-166	Endosomal P24A protein, putative	RCOM_0623320	Ricinus communis (Castor bean)	GO:0016021	integral to membrane		IPR004240;						640
B9SK95	529	0.489815	0	0	-29.6074	-40.8173	8.68265e-165	12-oxophytodienoate reductase opr, putative (EC 1.3.1.42)	RCOM_1029600	Ricinus communis (Castor bean)	GO:0016629; GO:0010181; GO:0055114	12-oxophytodienoate reductase activity; FMN binding; oxidation-reduction process	Oxidoreductase	IPR013785; IPR001155;	1.3.1.42					360
D7THY5	528	0.222222	0	0	-29.6088	-40.8145	1.73653e-164	Whole genome shotgun sequence of line PN40024, scaffold_7.assembly12x (Fragment)	VIT_00033305001	Vitis vinifera (Grape)	GO:0003824	catalytic activity		IPR013785; IPR017853; IPR008811;					17721507;	792
A5BSF5	610	0.385832	23	0.0145478	-11.4213	-4.85612	8.80384e-161	Putative uncharacterized protein	VITISV_010700	Vitis vinifera (Grape)	GO:0005622; GO:0003676; GO:0008270	intracellular; nucleic acid binding; zinc ion binding		IPR007087; IPR015880; IPR013087;						527
Q6RH27	515	0.570321	0	0	-29.6268	-40.7786	1.42257e-160	NAC domain protein (NAC domain protein 1)	SlNAC1	Solanum lycopersicum (Tomato) (Lycopersicon esculentum)	GO:0003677	DNA binding		IPR003441;					15608335; 17210988;	301
D7T4X3	814	0.712161	99	0.0866142	-10.1603	-3.16655	3.01455e-154	Whole genome shotgun sequence of line PN40024, scaffold_118.assembly12x (Fragment)	VIT_00012842001	Vitis vinifera (Grape)	GO:0055114; GO:0016491	oxidation-reduction process; oxidoreductase activity	Iron; Oxidoreductase	IPR005123;			Iron/ascorbate-dependent oxidoreductase family		17721507;	381
A1X877	557	0.209084	16	0.00600601	-11.7486	-5.24855	1.25811e-152	NRC1		Solanum lycopersicum (Tomato) (Lycopersicon esculentum)	GO:0005524; GO:0006915; GO:0006952	ATP binding; apoptosis; defense response		IPR000767; IPR002182;						888
D7T6Y2	465	0.30572	0	0	-29.7004	-40.6312	6.40667e-145	Whole genome shotgun sequence of line PN40024, scaffold_20.assembly12x (Fragment)	VIT_00017976001	Vitis vinifera (Grape)				IPR005380;					17721507;	507
B9S255	494	0.656042	9	0.0119522	-12.2503	-5.90546	2.8147e-144	Putative uncharacterized protein	RCOM_1327780	Ricinus communis (Castor bean)				IPR006734;						251
B9SJN1	497	0.235992	10	0.00474834	-12.1699	-5.76219	1.57263e-143	Transcription factor hy5, putative	RCOM_1105770	Ricinus communis (Castor bean)	GO:0005634; GO:0046983; GO:0006355; GO:0043565; GO:0003700	nucleus; protein dimerization activity; regulation of transcription, DNA-dependent; sequence-specific DNA binding; sequence-specific DNA binding transcription factor activity	DNA-binding; Nucleus	IPR011616; IPR004827;		BZIP domain (1)	BZIP family			702
Q9AXR6	454	0.248904	0	0	-29.7177	-40.5967	1.31208e-141	ATP:citrate lyase		Capsicum annuum (Bell pepper)	GO:0003878; GO:0005488; GO:0044262; GO:0016829; GO:0004775	ATP citrate synthase activity; binding; cellular carbohydrate metabolic process; lyase activity; succinate-CoA ligase (ADP-forming) activity	Lyase	IPR017440; IPR016142; IPR016143; IPR002020; IPR016141; IPR005811; IPR016040; IPR016102;					11271173;	608
A5B7F7	450	0.319829	0	0	-29.7241	-40.5839	2.09934e-140	Putative uncharacterized protein	VITISV_036779	Vitis vinifera (Grape)	GO:0030259; GO:0016758	lipid glycosylation; transferase activity, transferring hexosyl groups	Glycosyltransferase; Transferase	IPR004276; IPR002213;			UDP-glycosyltransferase family			469
B9SML0	436	0.21499	0	0	-29.7469	-40.5383	6.87911e-136	Lyase, putative	RCOM_0231080	Ricinus communis (Castor bean)	GO:0030246; GO:0005975; GO:0016829	carbohydrate binding; carbohydrate metabolic process; lyase activity	Lyase	IPR013784; IPR008979; IPR011013; IPR010325;						676
Q7XE16	429	0.17698	0	0	-29.7586	-40.515	8.80525e-134	Cell division cycle protein 48, putative, expressed	LOC_Os10g30580 OsJ_31677	Oryza sativa subsp. japonica (Rice)	GO:0005524; GO:0051301; GO:0017111	ATP binding; cell division; nucleoside-triphosphatase activity	ATP-binding; Cell cycle; Cell division; Nucleotide-binding	IPR009010; IPR003593; IPR005938; IPR003959; IPR003960; IPR003338; IPR004201;			AAA ATPase family		15685292;	808
D7TFE6	428	0.357561	0	0	-29.7602	-40.5116	1.76105e-133	Whole genome shotgun sequence of line PN40024, scaffold_87.assembly12x (Fragment)	VIT_00036914001	Vitis vinifera (Grape)				IPR004963;					17721507;	399
A5BDC8	413	0.382407	0	0	-29.786	-40.4601	5.77061e-129	Putative uncharacterized protein	VITISV_008114	Vitis vinifera (Grape)	GO:0016021; GO:0005385	integral to membrane; zinc ion transmembrane transporter activity		IPR003689; IPR004698;						360
B9SL31	411	0.24552	0	0	-29.7895	-40.4531	2.30825e-128	Transcription factor, putative	RCOM_0849600	Ricinus communis (Castor bean)	GO:0043565; GO:0003700	sequence-specific DNA binding; sequence-specific DNA binding transcription factor activity		IPR003657;						558
A5C762	412	0.376256	4	0.00365297	-12.9662	-6.81352	2.46982e-126	Putative uncharacterized protein	VITISV_027452	Vitis vinifera (Grape)	GO:0055114; GO:0016491	oxidation-reduction process; oxidoreductase activity	Iron; Oxidoreductase	IPR005123;			Iron/ascorbate-dependent oxidoreductase family			365
B9SRT5	399	0.0961678	0	0	-29.8109	-40.4104	1.89091e-124	Phospholipid-transporting atpase, putative (EC 3.6.3.1)	RCOM_1058020	Ricinus communis (Castor bean)	GO:0005524; GO:0006754; GO:0015662; GO:0016021; GO:0000287; GO:0004012	ATP binding; ATP biosynthetic process; ATPase activity, coupled to transmembrane movement of ions, phosphorylative mechanism; integral to membrane; magnesium ion binding; phospholipid-translocating ATPase activity	ATP-binding; Hydrolase; Magnesium; Membrane; Nucleotide-binding; Transmembrane; Transmembrane helix	IPR023306; IPR008250; IPR023300; IPR023299; IPR001757; IPR018303; IPR006539; IPR005834; IPR023214;	3.6.3.1					1383
D7SLN3	428	0.211358	9	0.00444444	-12.3537	-5.69856	3.02855e-122	Whole genome shotgun sequence of line PN40024, scaffold_4.assembly12x (Fragment)	VIT_00025494001	Vitis vinifera (Grape)				IPR007275;					17721507;	675
B9SWQ3	488	0.265795	28	0.0152505	-11.4404	-4.2504	2.36765e-119	Serine/threonine protein kinase, putative (EC 2.7.11.1)	RCOM_1146390	Ricinus communis (Castor bean)	GO:0005524; GO:0006468; GO:0004674	ATP binding; protein phosphorylation; protein serine/threonine kinase activity	Kinase; Serine/threonine-protein kinase; Transferase	IPR011009; IPR000719; IPR017442; IPR008271; IPR002290;	2.7.11.1					612
Q8LAH7	381	0.341398	0	0	-29.8442	-40.3438	4.95692e-119	12-oxophytodienoate reductase 1 (EC 1.3.1.42) (12-oxophytodienoate-10,11-reductase 1) (AtOPR1) (OPDA-reductase 1) (FS-AT-I)	OPR1 At1g76680 F28O16.5	Arabidopsis thaliana (Mouse-ear cress)	GO:0016629; GO:0010181; GO:0005737; GO:0055114; GO:0031408; GO:0046686; GO:0009751; GO:0009611	12-oxophytodienoate reductase activity; FMN binding; cytoplasm; oxidation-reduction process; oxylipin biosynthetic process; response to cadmium ion; response to salicylic acid stimulus; response to wounding	3D-structure; Alternative splicing; Complete proteome; Cytoplasm; FMN; Fatty acid biosynthesis; Flavoprotein; Lipid synthesis; NADP; Oxidoreductase; Oxylipin biosynthesis	IPR013785; IPR001155;	1.3.1.42		NADH:flavin oxidoreductase/NADH oxidase family		9346960; 10333582; 11130712; 14593172; 10872231; 11725945; 12445129;	372
B9RJM7	374	0.394515	0	0	-29.8575	-40.317	1.26897e-116	Putative uncharacterized protein	RCOM_1036590	Ricinus communis (Castor bean)				IPR006766;						316
B9SM03	373	0.296738	0	0	-29.8595	-40.3132	2.53794e-116	Putative uncharacterized protein	RCOM_1311110	Ricinus communis (Castor bean)				IPR008507;						419
B9SSS3	365	0.283605	0	0	-29.8751	-40.2819	6.49713e-114	Putative uncharacterized protein	RCOM_0046620	Ricinus communis (Castor bean)				IPR000008; IPR008973;						429
A9PCV7	378	0.498024	5	0.00658762	-12.8673	-6.36733	7.67549e-114	Putative uncharacterized protein		Populus trichocarpa (Western balsam poplar) (Populus balsamifera subsp. trichocarpa)				IPR006461;					18230180	253
D7SS09	397	0.365562	9	0.00828729	-12.408	-5.59009	8.3257e-113	Whole genome shotgun sequence of line PN40024, scaffold_54.assembly12x (Fragment)	VIT_00029549001	Vitis vinifera (Grape)	GO:0016788; GO:0006629	hydrolase activity, acting on ester bonds; lipid metabolic process		IPR001087;					17721507;	362
B9T0K9	386	0.35348	7	0.00641026	-12.6095	-5.91212	1.05881e-112	Plasminogen activator inhibitor 1 RNA-binding protein, putative	RCOM_0192250	Ricinus communis (Castor bean)				IPR006861; IPR019084;						364
Q9C668	358	0.249651	0	0	-29.8891	-40.254	8.31633e-112	Putative uncharacterized protein F28B23.10	At1g26240 F28B23.10	Arabidopsis thaliana (Mouse-ear cress)	GO:0009664; GO:0005199	plant-type cell wall organization; structural constituent of cell wall	Complete proteome	IPR006706;					11130712	478
D7SIH4	348	0.110161	0	0	-29.9095	-40.2131	8.51592e-109	Whole genome shotgun sequence of line PN40024, scaffold_0.assembly12x (Fragment)	VIT_00008073001	Vitis vinifera (Grape)	GO:0016020; GO:0006857; GO:0005215	membrane; oligopeptide transport; transporter activity		IPR016196; IPR000109;					17721507;	1053
D7U461	343	0.318477	0	0	-29.9199	-40.1922	5.45019e-107	Whole genome shotgun sequence of line PN40024, scaffold_44.assembly12x (Fragment)	VIT_00026631001	Vitis vinifera (Grape)	GO:0055114; GO:0016491; GO:0008270	oxidation-reduction process; oxidoreductase activity; zinc ion binding	Metal-binding; Oxidoreductase; Zinc	IPR013149; IPR013154; IPR002085; IPR002328; IPR011032; IPR016040;					17721507;	359
Q9LJI5	521	0.494777	53	0.0503324	-10.9329	-3.42424	6.19738e-107	V-type proton ATPase subunit d1 (V-ATPase subunit d1) (Vacuolar H(+)-ATPase subunit d isoform 1) (Vacuolar proton pump subunit d1)	VHA-D1 At3g28710 MZN14.21	Arabidopsis thaliana (Mouse-ear cress)	GO:0015986; GO:0015078; GO:0000325; GO:0005886; GO:0033179; GO:0005774	ATP synthesis coupled proton transport; hydrogen ion transmembrane transporter activity; plant-type vacuole; plasma membrane; proton-transporting V-type ATPase, V0 domain; vacuolar membrane	Complete proteome; Hydrogen ion transport; Ion transport; Membrane; Transport; Vacuole	IPR016727; IPR002843;			V-ATPase V0D/AC39 subunit family		10819329; 14593172; 11950611	351
D7SLI2	334	0.413879	0	0	-29.9391	-40.1539	2.7905e-104	Whole genome shotgun sequence of line PN40024, scaffold_4.assembly12x (Fragment)	VIT_00025432001	Vitis vinifera (Grape)	GO:0003676; GO:0000166	nucleic acid binding; nucleotide binding		IPR012677; IPR000504;					17721507;	269
A5BN72	354	0.113571	7	0.00224575	-12.6719	-5.78727	6.45964e-103	Putative uncharacterized protein	VITISV_024967	Vitis vinifera (Grape)	GO:0003723	RNA binding	Repeat	IPR011989; IPR016024; IPR012940; IPR001313;						1039
A5B880	326	0.225918	0	0	-29.9566	-40.1189	7.14367e-102	Putative uncharacterized protein (Whole genome shotgun sequence of line PN40024, scaffold_1.assembly12x)	VITISV_005276 VIT_00008820001	Vitis vinifera (Grape)	GO:0016021	integral to membrane	Membrane; Transmembrane; Transmembrane helix	IPR013057;					17721507;	481
Q9XJ32	323	0.193645	0	0	-29.9633	-40.1055	5.71494e-101	Vetispiradiene synthase 1 (EC 4.2.3.21)	PVS1	Solanum tuberosum (Potato)	GO:0005737; GO:0000287; GO:0034003	cytoplasm; magnesium ion binding; vetispiradiene synthase activity	Cytoplasm; Lyase; Magnesium; Metal-binding	IPR001906; IPR005630; IPR008930; IPR008949;	4.2.3.21		Terpene synthase family, Tpsa subfamily		10588069	556
B9RI76	322	0.298979	0	0	-29.9655	-40.1011	1.14299e-100	Oxidoreductase, putative	RCOM_1576910	Ricinus communis (Castor bean)	GO:0005488; GO:0055114; GO:0016491	binding; oxidation-reduction process; oxidoreductase activity		IPR016040; IPR000683; IPR004104;						359
B1PK08	658	0.616105	122	0.114232	-10.1631	-2.55823	3.22886e-100	Putative polygalacturonase (Fragment)		Olea europaea (Common olive)	GO:0005975; GO:0007047; GO:0004650	carbohydrate metabolic process; cellular cell wall organization; polygalacturonase activity	Cell wall biogenesis/degradation; Glycosidase; Hydrolase	IPR000743; IPR006626; IPR012334; IPR011050;						356
B9T3B0	320	0.17316	0	0	-29.97	-40.0921	4.57195e-100	Protein binding protein, putative	RCOM_0392160	Ricinus communis (Castor bean)	GO:0000145; GO:0006887	exocyst; exocytosis		IPR016159; IPR004140;						616
B9SRX1	317	0.7657	0	0	-29.9768	-40.0785	3.65756e-99	Iron-sulfur cluster assembly protein, putative	RCOM_0516930	Ricinus communis (Castor bean)	GO:0016226; GO:0051536; GO:0005198	iron-sulfur cluster assembly; iron-sulfur cluster binding; structural molecule activity		IPR000361; IPR016092; IPR017870;						138
Q6RYA0	456	0.584615	40	0.0512821	-11.232	-3.63798	1.32301e-98	Salicylic acid-binding protein 2		Nicotiana tabacum (Common tobacco)			3D-structure	IPR000073;					14673096; 15668381	260
D5M8I6	480	0.216216	50	0.0225225	-11.034	-3.39005	3.46201e-98	Putative uncharacterized protein		Vitis vinifera (Grape)	GO:0003676; GO:0008270	nucleic acid binding; zinc ion binding	ANK repeat; Metal-binding; Repeat; Zinc	IPR002110; IPR020683; IPR000571;						740
B9RZB4	312	0.19295	0	0	-29.9883	-40.0556	2.34084e-97	Sugar transporter, putative (EC 1.3.1.74)	RCOM_0937520	Ricinus communis (Castor bean)	GO:0032440; GO:0008643; GO:0016021; GO:0055114; GO:0022891	2-alkenal reductase activity; carbohydrate transport; integral to membrane; oxidation-reduction process; substrate-specific transmembrane transporter activity	Membrane; Oxidoreductase; Sugar transport; Transmembrane; Transmembrane helix; Transport	IPR020846; IPR016196; IPR005828; IPR003663; IPR005829;	1.3.1.74		Major facilitator superfamily, Sugar transporter (TC 2.A.1.1) family			539
D7SSZ8	299	0.349708	0	0	-30.019	-39.9942	1.91761e-93	Whole genome shotgun sequence of line PN40024, scaffold_501.assembly12x (Fragment)	VIT_00007190001	Vitis vinifera (Grape)	GO:0016998; GO:0006032; GO:0004568	cell wall macromolecule catabolic process; chitin catabolic process; chitinase activity		IPR016283; IPR000726; IPR023346;					17721507;	285
A5BR22	437	1.15608	41	0.108466	-11.2449	-3.54096	1.18048e-92	Putative uncharacterized protein	VITISV_005665	Vitis vinifera (Grape)										126
A0JQ67	294	0.563218	0	0	-30.0311	-39.9698	6.13637e-92	At1g32700		Arabidopsis thaliana (Mouse-ear cress)			Complete proteome	IPR006734;					11130712	174
B9R934	294	0.162791	0	0	-30.0311	-39.9698	6.13637e-92	Nitrate transporter, putative	RCOM_1513380	Ricinus communis (Castor bean)	GO:0016020; GO:0006857; GO:0005215	membrane; oligopeptide transport; transporter activity		IPR016196; IPR000109;						602
O48964	585	0.829787	105	0.148936	-10.3561	-2.60507	2.21862e-91	Isopentenyl-diphosphate Delta-isomerase I (EC 5.3.3.2) (Isopentenyl pyrophosphate isomerase I) (IPP isomerase I)	IPI1	Camptotheca acuminata (Happy tree)	GO:0015995; GO:0016787; GO:0004452; GO:0008299; GO:0046872; GO:0015979	chlorophyll biosynthetic process; hydrolase activity; isopentenyl-diphosphate delta-isomerase activity; isoprenoid biosynthetic process; metal ion binding; photosynthesis	Chlorophyll biosynthesis; Isomerase; Isoprene biosynthesis; Magnesium; Metal-binding; Photosynthesis	IPR011876; IPR000086; IPR015797;	5.3.3.2	Nudix hydrolase domain (1)	IPP isomerase type 1 family			235
D7TFA7	292	0.186106	0	0	-30.0361	-39.96	2.45455e-91	Whole genome shotgun sequence of line PN40024, scaffold_87.assembly12x (Fragment)	VIT_00036853001	Vitis vinifera (Grape)	GO:0005524; GO:0006468; GO:0004674	ATP binding; protein phosphorylation; protein serine/threonine kinase activity	ATP-binding; Kinase; Nucleotide-binding; Serine/threonine-protein kinase; Transferase	IPR002902; IPR011009; IPR000719; IPR017441; IPR001245; IPR008271;			Protein kinase superfamily		17721507;	523
D7TJH9	292	0.17412	0	0	-30.0361	-39.96	2.45455e-91	Whole genome shotgun sequence of line PN40024, scaffold_3.assembly12x (Fragment)	VIT_00021164001	Vitis vinifera (Grape)	GO:0005509; GO:0016021; GO:0055085	calcium ion binding; integral to membrane; transmembrane transport	Membrane; Transmembrane; Transmembrane helix	IPR011992; IPR018249; IPR002048; IPR004837;					17721507;	559
Q8LLM2	322	0.230824	7	0.00501792	-12.7403	-5.65058	2.54974e-91	AER		Nicotiana tabacum (Common tobacco)	GO:0016747	transferase activity, transferring acyl groups other than amino-acyl groups		IPR023213; IPR003480;						465
B9SMM6	291	0.1562	0	0	-30.0385	-39.955	4.90909e-91	Lyase, putative	RCOM_0232040	Ricinus communis (Castor bean)	GO:0030246; GO:0005975; GO:0016829	carbohydrate binding; carbohydrate metabolic process; lyase activity	Lyase	IPR013784; IPR008979; IPR011013; IPR010325;						621
B9SMT3	290	0.285152	0	0	-30.041	-39.9501	9.81819e-91	Cinnamoyl-CoA reductase, putative (EC 1.1.1.219)	RCOM_0470860	Ricinus communis (Castor bean)	GO:0044237; GO:0050662; GO:0045552; GO:0055114	cellular metabolic process; coenzyme binding; dihydrokaempferol 4-reductase activity; oxidation-reduction process	Oxidoreductase	IPR001509; IPR016040;	1.1.1.219					339
D7SRG7	288	0.243655	0	0	-30.046	-39.9401	3.92727e-90	Whole genome shotgun sequence of line PN40024, scaffold_217.assembly12x (Fragment)	VIT_00003934001	Vitis vinifera (Grape)	GO:0004177; GO:0009987; GO:0008235; GO:0006508	aminopeptidase activity; cellular process; metalloexopeptidase activity; proteolysis		IPR004545; IPR001714; IPR000994; IPR011991;					17721507;	394
A0T3D3	369	0.227778	22	0.0135802	-11.816	-4.19506	5.9159e-90	PT1	PT1	Solanum melongena (Eggplant) (Aubergine)	GO:0005315; GO:0016021	inorganic phosphate transmembrane transporter activity; integral to membrane	Membrane; Transmembrane	IPR020846; IPR016196; IPR004738; IPR005828;					17286830	540
Q9SI12	285	0.0953815	0	0	-30.0536	-39.925	3.14182e-89	Putative AAA-type ATPase	At2g18190	Arabidopsis thaliana (Mouse-ear cress)	GO:0005524; GO:0017111	ATP binding; nucleoside-triphosphatase activity	ATP-binding; Complete proteome; Nucleotide-binding	IPR003593; IPR003959; IPR003960;			AAA ATPase family		10617197	996
B9R730	284	0.242735	0	0	-30.0561	-39.9199	6.28364e-89	Putative uncharacterized protein	RCOM_1588080	Ricinus communis (Castor bean)	GO:0003824; GO:0044237; GO:0050662	catalytic activity; cellular metabolic process; coenzyme binding		IPR001509; IPR016040;						390
B9S5B2	318	0.80303	8	0.020202	-12.653	-5.4399	1.07279e-88	Iron-sulfur cluster assembly protein, putative	RCOM_0888720	Ricinus communis (Castor bean)	GO:0016226; GO:0051536; GO:0005198	iron-sulfur cluster assembly; iron-sulfur cluster binding; structural molecule activity		IPR000361; IPR016092; IPR017870;						132
B9SY31	326	0.429513	11	0.0144928	-12.4053	-5.01632	1.31093e-88	Protein binding protein, putative	RCOM_0067240	Ricinus communis (Castor bean)	GO:0008270	zinc ion binding	Metal-binding; Zinc; Zinc-finger	IPR018957; IPR001841; IPR013083; IPR017907;						253
O22712	282	0.251337	0	0	-30.0612	-39.9097	5.02691e-88	F8A5.26 protein	F8A5.26	Arabidopsis thaliana (Mouse-ear cress)	GO:0055114; GO:0016491	oxidation-reduction process; oxidoreductase activity	Complete proteome	IPR001395; IPR023210;					11130712	374
A5AWP1	280	0.207869	0	0	-30.0663	-39.8994	2.01076e-87	Putative uncharacterized protein	VITISV_004512	Vitis vinifera (Grape)	GO:0046907	intracellular transport		IPR015007; IPR011993; IPR000156;						449
A5BU43	330	0.138539	13	0.0054576	-12.276	-4.7929	3.08652e-87	Putative uncharacterized protein	VITISV_013807	Vitis vinifera (Grape)	GO:0016070; GO:0005488	RNA metabolic process; binding		IPR016024; IPR003891; IPR016021; IPR003890;						794
B9SBX7	312	0.277333	8	0.00711111	-12.6667	-5.41242	6.15526e-87	Putative uncharacterized protein	RCOM_0700320	Ricinus communis (Castor bean)				IPR006735; IPR019955;						375
D7UCJ9	313	0.20825	10	0.00665336	-12.5034	-5.09511	3.7858e-86	Whole genome shotgun sequence of line PN40024, scaffold_46.assembly12x (Fragment)	VIT_00027032001	Vitis vinifera (Grape)				IPR011705; IPR000210; IPR011333; IPR013069;		BTB (POZ) domain (1)			17721507;	501
A5AHQ3	273	0.182365	0	0	-30.0846	-39.8629	2.57378e-85	Putative uncharacterized protein	VITISV_010578	Vitis vinifera (Grape)	GO:0009055; GO:0020037; GO:0004497; GO:0055114	electron carrier activity; heme binding; monooxygenase activity; oxidation-reduction process	Heme; Iron; Metal-binding; Monooxygenase; Oxidoreductase	IPR001128; IPR017972; IPR002401;			Cytochrome P450 family			499
B9GZK9	465	0.401554	62	0.0535406	-10.9018	-3.03391	2.73759e-85	Predicted protein	POPTRDRAFT_646311	Populus trichocarpa (Western balsam poplar) (Populus balsamifera subsp. trichocarpa)				IPR000717;					16973872;	386
D7THF7	272	0.306306	0	0	-30.0872	-39.8576	5.14756e-85	Whole genome shotgun sequence of line PN40024, scaffold_7.assembly12x (Fragment)	VIT_00034068001	Vitis vinifera (Grape)				IPR021625; IPR013886;					17721507;	296
B9RDL4	271	0.190577	0	0	-30.0899	-39.8523	1.02951e-84	Glycogen synthase kinase-3 beta, putative (EC 2.7.11.26)	RCOM_1614250	Ricinus communis (Castor bean)	GO:0005524; GO:0006468; GO:0004674; GO:0050321	ATP binding; protein phosphorylation; protein serine/threonine kinase activity; tau-protein kinase activity	ATP-binding; Kinase; Nucleotide-binding; Transferase	IPR011009; IPR000719; IPR017441; IPR017442; IPR008271; IPR002290;	2.7.11.26					474
A5AVR3	268	0.240143	0	0	-30.0979	-39.8362	8.23609e-84	Putative uncharacterized protein	VITISV_033921	Vitis vinifera (Grape)	GO:0010181; GO:0016491	FMN binding; oxidoreductase activity		IPR013785; IPR001155;						372
D2K8S5	268	0.252354	0	0	-30.0979	-39.8362	8.23609e-84	S-adenosylmethionine decarboxylase proenzyme (EC 4.1.1.50)		Olea europaea (Common olive)	GO:0004014; GO:0008295; GO:0006597	adenosylmethionine decarboxylase activity; spermidine biosynthetic process; spermine biosynthetic process	Decarboxylase; Lyase; Polyamine biosynthesis; Pyruvate; S-adenosyl-L-methionine; Schiff base; Spermidine biosynthesis; Zymogen	IPR001985; IPR018167; IPR016067; IPR018166;	4.1.1.50		Eukaryotic AdoMetDC family		20532909	354
B9T139	286	0.118427	5	0.00207039	-13.0685	-5.96496	8.74879e-84	Hydrolase, hydrolyzing O-glycosyl compounds, putative (EC 2.4.1.67)	RCOM_0272270	Ricinus communis (Castor bean)	GO:0047268; GO:0016787	galactinol-raffinose galactosyltransferase activity; hydrolase activity	Glycosyltransferase; Hydrolase; Transferase	IPR013785; IPR017853; IPR008811;	2.4.1.67					805
B9RGK0	267	0.153979	0	0	-30.1006	-39.8308	1.64722e-83	WD-repeat protein, putative	RCOM_1454530	Ricinus communis (Castor bean)			Repeat; WD repeat	IPR020472; IPR006594; IPR015943; IPR001680; IPR011046; IPR019782; IPR019775; IPR017986; IPR019781;		LisH domain (1)				578
D7T7A2	266	0.197037	0	0	-30.1033	-39.8254	3.29444e-83	Whole genome shotgun sequence of line PN40024, scaffold_20.assembly12x (Fragment)	VIT_00018122001	Vitis vinifera (Grape)				IPR009675;					17721507;	450
B9S2Q1	339	0.217308	19	0.0121795	-11.9829	-4.28423	4.95316e-83	Protein transporter, putative	RCOM_0560040	Ricinus communis (Castor bean)	GO:0005622; GO:0006886	intracellular; intracellular protein transport		IPR008942; IPR004152; IPR002014; IPR018205;		VHS domain (1)				520
D7TBJ4	331	0.254811	17	0.013087	-12.0803	-4.41024	6.60449e-83	Whole genome shotgun sequence of line PN40024, scaffold_16.assembly12x (Fragment)	VIT_00015342001	Vitis vinifera (Grape)	GO:0005524; GO:0006468; GO:0004674	ATP binding; protein phosphorylation; protein serine/threonine kinase activity	ATP-binding; Kinase; Nucleotide-binding; Serine/threonine-protein kinase; Transferase	IPR011009; IPR000719; IPR017441; IPR017442; IPR008271;			Protein kinase superfamily		17721507;	433
Q683K1	262	0.176431	0	0	-30.1143	-39.8036	5.2711e-82	AAA-type ATPase like protein	At2g18193	Arabidopsis thaliana (Mouse-ear cress)	GO:0005524; GO:0017111	ATP binding; nucleoside-triphosphatase activity	ATP-binding; Nucleotide-binding	IPR003593; IPR003959; IPR003960;			AAA ATPase family			495
A5AHJ5	441	0.653333	60	0.0888889	-10.9637	-3.00476	2.58273e-80	Putative uncharacterized protein	VITISV_027469	Vitis vinifera (Grape)				IPR001938; IPR017949;						225
O04951	256	0.277959	0	0	-30.131	-39.7701	3.3735e-80	Serine/threonine-protein phosphatase PP2A-5 catalytic subunit (EC 3.1.3.16) (Protein phosphatase 2A isoform 5)	PP2A5 At1g69960 F20P5.30 T17F3.1	Arabidopsis thaliana (Mouse-ear cress)	GO:0005737; GO:0046872; GO:0004721; GO:2000012	cytoplasm; metal ion binding; phosphoprotein phosphatase activity; regulation of auxin polar transport	Complete proteome; Cytoplasm; Hydrolase; Iron; Manganese; Metal-binding; Protein phosphatase; Ubl conjugation	IPR004843; IPR006186;	3.1.3.16		PPP phosphatase family, PP-2A subfamily		11130712; 10091592; 16640601; 17368080	307
Q9CAI7	256	0.206119	0	0	-30.131	-39.7701	3.3735e-80	Eukaryotic initiation factor 4A-3 (eIF-4A-3) (EC 3.6.4.13) (ATP-dependent RNA helicase eIF4A-3) (DEAD-box ATP-dependent RNA helicase 23)	TIF4A-3 RH23 At1g72730 F28P22.8	Arabidopsis thaliana (Mouse-ear cress)	GO:0005524; GO:0008026; GO:0005829; GO:0009505; GO:0003743; GO:0005774	ATP binding; ATP-dependent helicase activity; cytosol; plant-type cell wall; translation initiation factor activity; vacuolar membrane	ATP-binding; Complete proteome; Cytoplasm; Helicase; Hydrolase; Initiation factor; Nucleotide-binding; Phosphoprotein; Protein biosynthesis; RNA-binding	IPR014001; IPR011545; IPR001650; IPR000629; IPR014014;	3.6.4.13	Helicase ATP-binding domain (1); Helicase C-terminal domain (1)	DEAD box helicase family, eIF4A subfamily		9862990; 11130712; 14593172; 17168887; 18433157	414
A5C436	255	0.158582	0	0	-30.1338	-39.7645	6.74701e-80	Putative uncharacterized protein	VITISV_007014	Vitis vinifera (Grape)										536
B9R8A7	255	0.104167	0	0	-30.1338	-39.7645	6.74701e-80	Endoplasmin, putative	RCOM_1598250	Ricinus communis (Castor bean)	GO:0005524; GO:0005737; GO:0006457; GO:0006950; GO:0051082	ATP binding; cytoplasm; protein folding; response to stress; unfolded protein binding		IPR003594; IPR019805; IPR001404; IPR020575; IPR020568;						816
Q8RU33	255	0.242165	0	0	-30.1338	-39.7645	6.74701e-80	Probable V-type proton ATPase subunit d (V-ATPase subunit d) (Vacuolar proton pump subunit d)	Os01g0587000 LOC_Os01g40470 P0700A11.10	Oryza sativa subsp. japonica (Rice)	GO:0015986; GO:0015078; GO:0033179	ATP synthesis coupled proton transport; hydrogen ion transmembrane transporter activity; proton-transporting V-type ATPase, V0 domain	Hydrogen ion transport; Ion transport; Transport	IPR016727; IPR002843;			V-ATPase V0D/AC39 subunit family		12447438; 12869764	351
B9SUU5	254	0.131063	0	0	-30.1366	-39.7588	1.3494e-79	Kinase, putative (EC 2.7.10.1)	RCOM_0574920	Ricinus communis (Castor bean)	GO:0005524; GO:0006468; GO:0004674; GO:0004714	ATP binding; protein phosphorylation; protein serine/threonine kinase activity; transmembrane receptor protein tyrosine kinase activity	ATP-binding; Kinase; Nucleotide-binding; Serine/threonine-protein kinase; Transferase	IPR011009; IPR000719; IPR017441; IPR001245; IPR008271;	2.7.10.1		Protein kinase superfamily			646
B9T520	254	0.613527	0	0	-30.1366	-39.7588	1.3494e-79	Putative uncharacterized protein	RCOM_0385690	Ricinus communis (Castor bean)										138
B9SXH6	282	0.294671	7	0.00731452	-12.836	-5.45922	2.9252e-79	Mitochondrial dicarboxylate carrier protein, putative	RCOM_0070090	Ricinus communis (Castor bean)	GO:0005488; GO:0016021; GO:0006839; GO:0005739; GO:0055085	binding; integral to membrane; mitochondrial transport; mitochondrion; transmembrane transport	Membrane; Transmembrane; Transmembrane helix; Transport	IPR002030; IPR018108; IPR023395;			Mitochondrial carrier family			319
D7TY17	252	0.385321	0	0	-30.1423	-39.7474	5.39761e-79	Whole genome shotgun sequence of line PN40024, scaffold_71.assembly12x (Fragment)	VIT_00034412001	Vitis vinifera (Grape)				IPR004182;					17721507;	218
B9SEM7	289	0.286706	9	0.00892857	-12.637	-5.13202	1.42786e-78	Putative uncharacterized protein	RCOM_0220630	Ricinus communis (Castor bean)	GO:0005622; GO:0008270	intracellular; zinc ion binding		IPR012866; IPR015880;						336
B9T895	251	0.120557	0	0	-30.1452	-39.7417	2.15904e-78	Cytochrome P450, putative (EC 1.6.2.4) (Fragment)	RCOM_0242360	Ricinus communis (Castor bean)	GO:0010181; GO:0003958; GO:0005506; GO:0055114	FMN binding; NADPH-hemoprotein reductase activity; iron ion binding; oxidation-reduction process	Oxidoreductase	IPR003097; IPR017927; IPR001094; IPR008254; IPR001709; IPR023173; IPR001433; IPR017938;	1.6.2.4					694
D7T9B7	248	0.122288	0	0	-30.1539	-39.7243	1.72723e-77	Whole genome shotgun sequence of line PN40024, scaffold_11.assembly12x (Fragment)	VIT_00011981001	Vitis vinifera (Grape)	GO:0005524; GO:0016887; GO:0016020	ATP binding; ATPase activity; membrane	ATP-binding; Nucleotide-binding	IPR013525; IPR003439; IPR017871; IPR003593;			ABC transporter superfamily		17721507;	676
Q5IWL7	248	0.319176	0	0	-30.1539	-39.7243	1.72723e-77	Ethylene-responsive element binding protein 5		Nicotiana tabacum (Common tobacco)	GO:0003677; GO:0005634; GO:0006355; GO:0003700	DNA binding; nucleus; regulation of transcription, DNA-dependent; sequence-specific DNA binding transcription factor activity	DNA-binding; Nucleus; Transcription; Transcription regulation	IPR016177; IPR001471;						259
B9SFJ8	247	0.238647	0	0	-30.1568	-39.7185	3.45447e-77	Gibberellin receptor GID1, putative	RCOM_0646940	Ricinus communis (Castor bean)	GO:0016787; GO:0004872	hydrolase activity; receptor activity	Receptor	IPR013094; IPR002168;						345
Q9ZU48	246	0.113889	0	0	-30.1597	-39.7127	6.90894e-77	Expressed protein (Putative uncharacterized protein At2g01190)	At2g01190	Arabidopsis thaliana (Mouse-ear cress)	GO:0005829; GO:0005634	cytosol; nucleus	Complete proteome	IPR000270;					10617197; 18433157; 19376835;	720
B9RXT4	245	0.121167	0	0	-30.1627	-39.7068	1.38179e-76	ATP binding protein, putative (EC 2.7.11.25)	RCOM_0906040	Ricinus communis (Castor bean)	GO:0005524; GO:0004709; GO:0006468	ATP binding; MAP kinase kinase kinase activity; protein phosphorylation	ATP-binding; Kinase; Nucleotide-binding; Serine/threonine-protein kinase; Transferase	IPR002902; IPR011009; IPR000719; IPR017441; IPR017442; IPR008271;	2.7.11.25		Protein kinase superfamily			674
B9SFJ5	245	0.400327	0	0	-30.1627	-39.7068	1.38179e-76	Putative uncharacterized protein	RCOM_0646610	Ricinus communis (Castor bean)										204
D7T1L9	341	0.289228	28	0.0237489	-11.6989	-3.73329	3.6127e-76	Whole genome shotgun sequence of line PN40024, scaffold_9.assembly12x (Fragment)	VIT_00037523001	Vitis vinifera (Grape)	GO:0008270	zinc ion binding	Metal-binding; Zinc; Zinc-finger	IPR018957; IPR001841; IPR013083;					17721507;	393
B9SU05	239	0.273769	0	0	-30.1805	-39.671	8.84344e-75	Hydroxyacylglutathione hydrolase, putative (EC 3.1.2.6)	RCOM_0454360	Ricinus communis (Castor bean)	GO:0004416; GO:0008270	hydroxyacylglutathione hydrolase activity; zinc ion binding	Hydrolase	IPR001279; IPR017782;	3.1.2.6					291
Q58T36	235	0.33052	0	0	-30.1927	-39.6467	1.41495e-73	Cyc07 (Fragment)		Vitis vinifera (Grape)	GO:0005840; GO:0003735; GO:0006412	ribosome; structural constituent of ribosome; translation	Cytoplasm	IPR001593;						237
D7TGB6	270	0.247934	9	0.00826446	-12.686	-5.03391	4.75777e-73	Whole genome shotgun sequence of line PN40024, scaffold_620.assembly12x (Fragment)	VIT_00002125001	Vitis vinifera (Grape)				IPR006861; IPR019084;					17721507;	363
D7SZH8	228	0.124183	0	0	-30.2145	-39.603	1.81114e-71	Whole genome shotgun sequence of line PN40024, scaffold_49.assembly12x (Fragment)	VIT_00027829001	Vitis vinifera (Grape)				IPR004159;					17721507;	612
D7TS09	225	0.25	0	0	-30.2241	-39.5839	1.44891e-70	Whole genome shotgun sequence of line PN40024, scaffold_1338.assembly12x (Fragment)	VIT_00004444001	Vitis vinifera (Grape)	GO:0003677; GO:0003899; GO:0005634	DNA binding; DNA-directed RNA polymerase activity; nucleus		IPR007832; IPR016049;					17721507;	300
E0CTF8	225	0.131579	0	0	-30.2241	-39.5839	1.44891e-70	Whole genome shotgun sequence of line PN40024, scaffold_28.assembly12x (Fragment)	VIT_00020571001	Vitis vinifera (Grape)	GO:0008270	zinc ion binding	Metal-binding; Zinc; Zinc-finger	IPR018957; IPR001841; IPR013083;					17721507;	570
B9HYK4	330	0.404412	32	0.0392157	-11.6263	-3.49334	8.45643e-70	Predicted protein (Fragment)	POPTRDRAFT_233978	Populus trichocarpa (Western balsam poplar) (Populus balsamifera subsp. trichocarpa)	GO:0005975; GO:0043169; GO:0004553	carbohydrate metabolic process; cation binding; hydrolase activity, hydrolyzing O-glycosyl compounds	Glycosidase; Hydrolase	IPR001223; IPR001579; IPR013781; IPR017853;			Glycosyl hydrolase 18 family		16973872;	272
D7U1W0	285	0.316667	17	0.0188889	-12.1883	-4.19437	1.2386e-69	Whole genome shotgun sequence of line PN40024, scaffold_102.assembly12x (Fragment)	VIT_00010845001	Vitis vinifera (Grape)	GO:0004416; GO:0008270	hydroxyacylglutathione hydrolase activity; zinc ion binding		IPR001279; IPR017782;					17721507;	300
P56773	221	0.342636	0	0	-30.237	-39.5581	2.31825e-69	Cytochrome b6	petB AtCg00720	Arabidopsis thaliana (Mouse-ear cress)	GO:0009535; GO:0009055; GO:0016021; GO:0046872; GO:0016491; GO:0015979; GO:0022904; GO:0006810	chloroplast thylakoid membrane; electron carrier activity; integral to membrane; metal ion binding; oxidoreductase activity; photosynthesis; respiratory electron transport chain; transport	Chloroplast; Complete proteome; Electron transport; Heme; Iron; Membrane; Metal-binding; Photosynthesis; Plastid; Thylakoid; Transmembrane; Transmembrane helix; Transport	IPR016175; IPR005797; IPR023530; IPR016174;			Cytochrome b family, PetB subfamily		10574454	215
O50001	220	0.458333	0	0	-30.2403	-39.5515	9.27302e-69	Major allergen Pru ar 1 (allergen Pru ar 1)		Prunus armeniaca (Apricot)	GO:0006952; GO:0009607	defense response; response to biotic stimulus	Allergen; Pathogenesis-related protein; Plant defense	IPR000916; IPR023393;			BetVI family			160
B2Z6P3	432	0.283465	76	0.0498688	-10.808	-2.63398	3.03232e-68	Coumaroyl 3-hydroxylase (Cytochrome P450)	CYP98A27 POPTRDRAFT_685839	Populus trichocarpa (Western balsam poplar) (Populus balsamifera subsp. trichocarpa)	GO:0009055; GO:0020037; GO:0004497; GO:0055114	electron carrier activity; heme binding; monooxygenase activity; oxidation-reduction process	Heme; Iron; Metal-binding; Monooxygenase; Oxidoreductase	IPR001128; IPR017972; IPR002401;			Cytochrome P450 family		19996151; 16973872;	508
B9RGI5	228	0.179245	4	0.00314465	-13.393	-5.95991	1.28781e-67	Putative uncharacterized protein	RCOM_1454180	Ricinus communis (Castor bean)	GO:0005488	binding		IPR011990;						424
B9RK16	215	0.322823	0	0	-30.2569	-39.5183	2.96737e-67	Putative uncharacterized protein	RCOM_1045610	Ricinus communis (Castor bean)				IPR013097; IPR011008;						222
A5AIS8	212	0.207843	0	0	-30.267	-39.4981	2.37389e-66	Putative uncharacterized protein	VITISV_011983	Vitis vinifera (Grape)	GO:0005488; GO:0016021; GO:0005743; GO:0055085	binding; integral to membrane; mitochondrial inner membrane; transmembrane transport	Membrane; Repeat; Transmembrane; Transmembrane helix; Transport	IPR002067; IPR018108; IPR023395;			Mitochondrial carrier family			340
D6CH20	210	0.945946	0	0	-30.2739	-39.4844	9.49557e-66	Whole genome shotgun sequence of line PN40024, scaffold_17.assembly12x (Fragment)	VIT_00015781001 VIT_00015789001	Vitis vinifera (Grape)									17721507;	74
D7TAA7	208	0.178235	0	0	-30.2808	-39.4706	3.79823e-65	Whole genome shotgun sequence of line PN40024, scaffold_10.assembly12x (Fragment)	VIT_00010154001	Vitis vinifera (Grape)	GO:0016020; GO:0008654; GO:0016780	membrane; phospholipid biosynthetic process; phosphotransferase activity, for other substituted phosphate groups	Transferase	IPR000462; IPR014472;			CDP-alcohol phosphatidyltransferase class-I family		17721507;	389
B9SQB9	402	0.301124	69	0.0516854	-10.9296	-2.66955	7.74911e-65	Ran-binding protein, putative	RCOM_0980270	Ricinus communis (Castor bean)	GO:0046907	intracellular transport		IPR015007; IPR011993; IPR000156;						445
B9HUS2	206	0.263091	0	0	-30.2877	-39.4566	1.51929e-64	Predicted protein	POPTRDRAFT_880287	Populus trichocarpa (Western balsam poplar) (Populus balsamifera subsp. trichocarpa)	GO:0005840; GO:0003735; GO:0006412	ribosome; structural constituent of ribosome; translation	Cytoplasm; Ribonucleoprotein; Ribosomal protein	IPR001593; IPR018281;			Ribosomal protein S3Ae family		16973872;	261
E0CV24	206	0.369176	0	0	-30.2877	-39.4566	1.51929e-64	Whole genome shotgun sequence of line PN40024, scaffold_50.assembly12x (Fragment)	VIT_00028938001	Vitis vinifera (Grape)				IPR009489;					17721507;	186
D7T944	205	0.39272	0	0	-30.2912	-39.4496	3.03858e-64	Whole genome shotgun sequence of line PN40024, scaffold_11.assembly12x (Fragment)	VIT_00011892001	Vitis vinifera (Grape)									17721507;	174
Q07CZ3	528	0.52071	134	0.13215	-10.2542	-2.10532	3.0667e-64	Glyceraldehyde-3-dehydrogenase C subunit		Glycine max (Soybean) (Glycine hispida)	GO:0051287; GO:0006006; GO:0004365; GO:0055114	NAD binding; glucose metabolic process; glyceraldehyde-3-phosphate dehydrogenase (phosphorylating) activity; oxidation-reduction process	Oxidoreductase	IPR020831; IPR020830; IPR020829; IPR020828; IPR006424; IPR016040;			Glyceraldehyde-3-phosphate dehydrogenase family			338
A5BGV7	203	0.116266	0	0	-30.2983	-39.4355	1.21543e-63	Putative uncharacterized protein	VITISV_012510	Vitis vinifera (Grape)	GO:0016758	transferase activity, transferring hexosyl groups		IPR002213;						582
B9SU27	202	0.25031	0	0	-30.3019	-39.4284	2.43086e-63	Rhomboid protein, putative	RCOM_0455880	Ricinus communis (Castor bean)	GO:0016021	integral to membrane		IPR022764;						269
A5B0U6	330	0.139241	41	0.0172996	-11.4475	-3.13579	9.96808e-63	Putative uncharacterized protein	VITISV_036657	Vitis vinifera (Grape)	GO:0016020; GO:0015079	membrane; potassium ion transmembrane transporter activity		IPR003855;						790
Q84QD4	308	0.166127	34	0.0183387	-11.6323	-3.30634	3.87262e-62	EIL1		Nicotiana tabacum (Common tobacco)	GO:0005634; GO:0030528	nucleus; transcription regulator activity		IPR006957; IPR023278;					12909687;	618
D0E574	197	0.232861	0	0	-30.32	-39.3922	7.77877e-62	NAP-like transcription factor		Vitis vinifera (Grape)	GO:0003677	DNA binding		IPR003441;						282
D7T743	538	0.519807	145	0.140097	-10.1837	-2.01857	1.01804e-61	Whole genome shotgun sequence of line PN40024, scaffold_20.assembly12x (Fragment)	VIT_00018047001	Vitis vinifera (Grape)	GO:0055114; GO:0016491	oxidation-reduction process; oxidoreductase activity		IPR001395; IPR023210;					17721507;	345
Q9FYA8	207	0.264368	4	0.00510856	-13.4627	-5.82051	2.24608e-61	SC35-like splicing factor SCL30a, 30a kD	scl30a	Arabidopsis thaliana (Mouse-ear cress)	GO:0042802; GO:0003676; GO:0000166	identical protein binding; nucleic acid binding; nucleotide binding		IPR012677; IPR000504;					12176998	261
D7TW83	250	0.119389	14	0.00668577	-12.4228	-4.28545	2.70254e-61	Whole genome shotgun sequence of line PN40024, scaffold_25.assembly12x (Fragment)	VIT_00019870001	Vitis vinifera (Grape)	GO:0055085	transmembrane transport		IPR011701; IPR016196; IPR004331;		SPX domain (1)			17721507;	698
A5BBS9	195	0.371429	0	0	-30.3273	-39.3775	3.11151e-61	Putative uncharacterized protein	VITISV_012478	Vitis vinifera (Grape)				IPR006936;						175
E0CQD0	195	0.120818	0	0	-30.3273	-39.3775	3.11151e-61	Whole genome shotgun sequence of line PN40024, scaffold_1.assembly12x (Fragment)	VIT_00009713001	Vitis vinifera (Grape)	GO:0046872	metal ion binding	Magnesium; Metal-binding	IPR023214; IPR008380; IPR016695;					17721507;	538
A5B1Z9	290	0.284314	28	0.027451	-11.8158	-3.49957	4.99881e-61	Putative uncharacterized protein (Whole genome shotgun sequence of line PN40024, scaffold_1.assembly12x)	VITISV_006650 VIT_00008878001	Vitis vinifera (Grape)	GO:0016021	integral to membrane	Membrane; Transmembrane; Transmembrane helix	IPR000620; IPR004853;					17721507;	340
D7T7M8	211	0.276903	5	0.00656168	-13.2879	-5.52619	5.41157e-61	Whole genome shotgun sequence of line PN40024, scaffold_39.assembly12x (Fragment)	VIT_00024375001	Vitis vinifera (Grape)	GO:0008080	N-acetyltransferase activity		IPR000182; IPR016181;					17721507;	254
D7U7M7	194	0.0546633	0	0	-30.331	-39.3701	6.22302e-61	Whole genome shotgun sequence of line PN40024, scaffold_48.assembly12x (Fragment)	VIT_00027558001	Vitis vinifera (Grape)	GO:0009055; GO:0020037; GO:0004497; GO:0055114	electron carrier activity; heme binding; monooxygenase activity; oxidation-reduction process		IPR001128; IPR017972; IPR002401;					17721507;	1183
D3Y3E9	193	0.169745	0	0	-30.3348	-39.3626	1.2446e-60	DRE transcription factor 1		Vitis pseudoreticulata	GO:0003677; GO:0005634; GO:0006355; GO:0003700	DNA binding; nucleus; regulation of transcription, DNA-dependent; sequence-specific DNA binding transcription factor activity	DNA-binding; Nucleus; Transcription; Transcription regulation	IPR016177; IPR001471;						379
Q9SAJ8	191	0.231515	0	0	-30.3423	-39.3476	4.97841e-60	Putative uncharacterized protein (Putative uncharacterized protein At1g79510) (T8K14.7 protein)	At1g79510 T8K14.7	Arabidopsis thaliana (Mouse-ear cress)			Complete proteome	IPR018790;					11130712; 12093376;	275
A5B629	370	0.234921	63	0.04	-11.0551	-2.68112	8.32318e-60	Putative uncharacterized protein	VITISV_031127	Vitis vinifera (Grape)	GO:0009055; GO:0020037; GO:0004497; GO:0055114	electron carrier activity; heme binding; monooxygenase activity; oxidation-reduction process	Heme; Iron; Metal-binding; Monooxygenase; Oxidoreductase	IPR001128; IPR017972; IPR002401;			Cytochrome P450 family			525
D7U1Z9	211	0.102827	6	0.00292398	-13.1564	-5.26316	1.51542e-59	Mitochondrial Rho GTPase (EC 3.6.5.-) (Fragment)	VIT_00000044001	Vitis vinifera (Grape)	GO:0005525; GO:0005509; GO:0016787; GO:0005741; GO:0047497; GO:0007264	GTP binding; calcium ion binding; hydrolase activity; mitochondrial outer membrane; mitochondrion transport along microtubule; small GTPase mediated signal transduction	Calcium; GTP-binding; Hydrolase; Membrane; Mitochondrion; Mitochondrion outer membrane; Nucleotide-binding	IPR011992; IPR018247; IPR018249; IPR013566; IPR013567; IPR002048; IPR020860; IPR013684; IPR021181; IPR001806;	3.6.5.-		Mitochondrial Rho GTPase family		17721507;	684
D7SY73	642	1.3375	213	0.44375	-9.77885	-1.71874	1.53056e-59	Whole genome shotgun sequence of line PN40024, scaffold_77.assembly12x (Fragment)	VIT_00035054001	Vitis vinifera (Grape)	GO:0006952; GO:0009607	defense response; response to biotic stimulus	Pathogenesis-related protein; Plant defense	IPR000916; IPR023393;			BetVI family		17721507;	160
D7TMQ2	278	0.18099	26	0.0169271	-11.8997	-3.54552	1.88547e-59	Citrate synthase (Fragment)	VIT_00000817001	Vitis vinifera (Grape)	GO:0044262; GO:0046912; GO:0006099	cellular carbohydrate metabolic process; transferase activity, transferring acyl groups, acyl groups converted into alkyl on transfer; tricarboxylic acid cycle	Transferase	IPR016142; IPR016143; IPR002020; IPR016141; IPR019810;			Citrate synthase family		17721507;	512
D7TPS3	189	0.324742	0	0	-30.3499	-39.3324	1.99136e-59	Whole genome shotgun sequence of line PN40024, scaffold_63.assembly12x (Fragment)	VIT_00031844001	Vitis vinifera (Grape)									17721507;	194
D7U7I5	222	0.15812	9	0.00641026	-12.8272	-4.75151	7.11529e-59	Whole genome shotgun sequence of line PN40024, scaffold_48.assembly12x (Fragment)	VIT_00027506001	Vitis vinifera (Grape)	GO:0005524; GO:0006468; GO:0004674	ATP binding; protein phosphorylation; protein serine/threonine kinase activity	ATP-binding; Nucleotide-binding	IPR011009; IPR000719; IPR017441; IPR017442; IPR008271; IPR002290;					17721507;	468
Q9ZUU4	204	0.235294	4	0.00461361	-13.4732	-5.79944	1.24093e-58	Ribonucleoprotein At2g37220, chloroplastic	At2g37220 F3G5.1	Arabidopsis thaliana (Mouse-ear cress)	GO:0009941; GO:0009570; GO:0009535; GO:0045087; GO:0006397; GO:0000166; GO:0008266; GO:0009737; GO:0009409; GO:0030529; GO:0010319	chloroplast envelope; chloroplast stroma; chloroplast thylakoid membrane; innate immune response; mRNA processing; nucleotide binding; poly(U) RNA binding; response to abscisic acid stimulus; response to cold; ribonucleoprotein complex; stromule	Chloroplast; Complete proteome; Plastid; RNA-binding; Repeat; Ribonucleoprotein; Transit peptide; mRNA processing	IPR012677; IPR000504;		RRM (RNA recognition motif) domains (2)			10617197; 14593172	289
B9RE12	389	0.236187	75	0.0455373	-10.8932	-2.50183	1.96457e-58	Atpob1, putative	RCOM_1617290	Ricinus communis (Castor bean)				IPR011705; IPR000210; IPR011333; IPR013069;		BTB (POZ) domain (1)				549
A5BR04	186	0.123506	0	0	-30.3614	-39.3093	3.18618e-58	Putative uncharacterized protein	VITISV_035786	Vitis vinifera (Grape)	GO:0016758	transferase activity, transferring hexosyl groups	Glycosyltransferase; Transferase	IPR002213;			UDP-glycosyltransferase family			502
P21238	290	0.16496	33	0.0187713	-11.6973	-3.26253	3.5056e-58	RuBisCO large subunit-binding protein subunit alpha, chloroplastic (60 kDa chaperonin subunit alpha) (CPN-60 alpha)	At2g28000 T1E2.8	Arabidopsis thaliana (Mouse-ear cress)	GO:0005524; GO:0048046; GO:0009941; GO:0009658; GO:0009570; GO:0022626; GO:0009790; GO:0016020; GO:0005739; GO:0006457; GO:0009579	ATP binding; apoplast; chloroplast envelope; chloroplast organization; chloroplast stroma; cytosolic ribosome; embryo development; membrane; mitochondrion; protein folding; thylakoid	ATP-binding; Chaperone; Chloroplast; Complete proteome; Nucleotide-binding; Phosphoprotein; Plastid; Transit peptide	IPR018370; IPR001844; IPR002423;			Chaperonin (HSP60) family		11402200; 10617197; 14593172; 1979547; 19245862; 19376835	586
A5AXB1	185	0.067617	0	0	-30.3653	-39.3015	6.37237e-58	Putative uncharacterized protein	VITISV_002230	Vitis vinifera (Grape)	GO:0008270	zinc ion binding	Metal-binding; Repeat; Zinc	IPR021998; IPR002885; IPR011990; IPR019786; IPR011011; IPR001965; IPR019787; IPR013083;						912
B9T4H7	185	0.164884	0	0	-30.3653	-39.3015	6.37237e-58	DNA binding protein, putative	RCOM_0198920	Ricinus communis (Castor bean)	GO:0003677; GO:0005634; GO:0006355; GO:0003700	DNA binding; nucleus; regulation of transcription, DNA-dependent; sequence-specific DNA binding transcription factor activity	DNA-binding; Nucleus; Transcription; Transcription regulation	IPR016177; IPR001471;						374
B9RZK4	286	0.45614	31	0.0494418	-11.7524	-3.33269	1.25777e-57	Putative uncharacterized protein	RCOM_0999310	Ricinus communis (Castor bean)				IPR008598;						209
D7U603	183	0.142191	0	0	-30.3731	-39.2858	2.54895e-57	Whole genome shotgun sequence of line PN40024, scaffold_146.assembly12x (Fragment)	VIT_00000944001	Vitis vinifera (Grape)	GO:0003824	catalytic activity		IPR009014; IPR015941; IPR005475; IPR005476;					17721507;	429
D7TDT9	414	0.139959	90	0.030426	-10.7167	-2.32865	3.05032e-57	Whole genome shotgun sequence of line PN40024, scaffold_43.assembly12x (Fragment)	VIT_00026359001	Vitis vinifera (Grape)	GO:0005488	binding	Repeat; TPR repeat	IPR006597; IPR001440; IPR013026; IPR011990; IPR019734;					17721507;	986
D7TSJ3	193	0.35348	3	0.00549451	-13.7207	-6.13451	1.2634e-56	Whole genome shotgun sequence of line PN40024, scaffold_6.assembly12x (Fragment)	VIT_00030687001	Vitis vinifera (Grape)	GO:0016787	hydrolase activity		IPR020084; IPR000086; IPR015797;					17721507;	182
B9SBT1	180	0.111111	0	0	-30.3851	-39.262	2.03916e-56	Aspartyl-tRNA synthetase, putative (EC 6.1.1.12)	RCOM_1043210	Ricinus communis (Castor bean)	GO:0005524; GO:0004815; GO:0006422; GO:0005737; GO:0003676	ATP binding; aspartate-tRNA ligase activity; aspartyl-tRNA aminoacylation; cytoplasm; nucleic acid binding	ATP-binding; Aminoacyl-tRNA synthetase; Ligase; Nucleotide-binding; Protein biosynthesis	IPR004364; IPR018150; IPR006195; IPR004523; IPR002312; IPR012340; IPR016027; IPR004365;	6.1.1.12		Class-II aminoacyl-tRNA synthetase family			540
E0CSJ5	179	0.124826	0	0	-30.3891	-39.254	4.07832e-56	Whole genome shotgun sequence of line PN40024, scaffold_14.assembly12x (Fragment)	VIT_00014330001	Vitis vinifera (Grape)									17721507;	478
Q9LKR3	179	0.0891878	0	0	-30.3891	-39.254	4.07832e-56	Luminal-binding protein 1 (AtBP1) (BiP1)	At5g28540 T26D3.10 T26D3_50	Arabidopsis thaliana (Mouse-ear cress)	GO:0005524; GO:0030433; GO:0005618; GO:0009507; GO:0005788; GO:0005886; GO:0010197; GO:0005774	ATP binding; ER-associated protein catabolic process; cell wall; chloroplast; endoplasmic reticulum lumen; plasma membrane; polar nucleus fusion; vacuolar membrane	ATP-binding; Complete proteome; Endoplasmic reticulum; Nucleotide-binding; Signal; Ubl conjugation	IPR018181; IPR001023; IPR013126;			Heat shock protein 70 family		11130714; 14593172; 8281187; 19292762	669
B9R8T9	209	0.120949	8	0.00462963	-12.9557	-4.83438	4.73898e-56	Hmg-CoA reductase, putative (EC 1.1.1.34)	RCOM_1602200	Ricinus communis (Castor bean)	GO:0050661; GO:0015936; GO:0004420; GO:0016021; GO:0008299; GO:0055114	NADP binding; coenzyme A metabolic process; hydroxymethylglutaryl-CoA reductase (NADPH) activity; integral to membrane; isoprenoid biosynthetic process; oxidation-reduction process	Oxidoreductase	IPR002202; IPR023074; IPR023076; IPR004554; IPR023282; IPR009023; IPR009029;	1.1.1.34		HMG-CoA reductase family			576
A5C200	199	0.336717	6	0.0101523	-13.1986	-5.17868	9.75778e-56	Putative uncharacterized protein	VITISV_009604	Vitis vinifera (Grape)										197
D7SRD1	176	0.176707	0	0	-30.4013	-39.2296	3.26265e-55	Whole genome shotgun sequence of line PN40024, scaffold_72.assembly12x (Fragment)	VIT_00034541001	Vitis vinifera (Grape)	GO:0003677; GO:0003702; GO:0005634; GO:0006355; GO:0006354; GO:0003746	DNA binding; RNA polymerase II transcription factor activity; nucleus; regulation of transcription, DNA-dependent; transcription elongation, DNA-dependent; translation elongation factor activity		IPR017923;					17721507;	332
D7STM4	235	0.163535	16	0.0111343	-12.3712	-4.00354	4.01768e-55	Whole genome shotgun sequence of line PN40024, scaffold_8.assembly12x (Fragment)	VIT_00035354001	Vitis vinifera (Grape)	GO:0003723	RNA binding		IPR004087; IPR004088; IPR018111;		KH domains (2)			17721507;	479
Q9FVL2	174	0.128035	0	0	-30.4095	-39.2131	1.30506e-54	Vetispiradiene synthase (Fragment)	LEVS4	Solanum lycopersicum (Tomato) (Lycopersicon esculentum)	GO:0016829; GO:0000287	lyase activity; magnesium ion binding	Magnesium	IPR001906; IPR005630; IPR008930; IPR008949;						453
A5BB71	173	0.0558786	0	0	-30.4137	-39.2048	2.61012e-54	Putative uncharacterized protein	VITISV_020253	Vitis vinifera (Grape)	GO:0003676; GO:0008270	nucleic acid binding; zinc ion binding		IPR021109; IPR005162; IPR001878;						1032
P37218	172	0.199768	0	0	-30.4178	-39.1964	5.22024e-54	Histone H1		Solanum lycopersicum (Tomato) (Lycopersicon esculentum)	GO:0003677; GO:0000786; GO:0006334; GO:0005634	DNA binding; nucleosome; nucleosome assembly; nucleus	Chromosome; DNA-binding; Nucleus	IPR005818; IPR005819; IPR011991;		H15 (linker histone H1/H5 globular) domain (1)	Histone H1/H5 family		8055939	287
A5C441	171	0.325714	0	0	-30.4221	-39.188	1.04405e-53	Putative uncharacterized protein	VITISV_031100	Vitis vinifera (Grape)	GO:0003676; GO:0000166	nucleic acid binding; nucleotide binding		IPR012677; IPR000504;						175
C0LGT1	171	0.0929853	0	0	-30.4221	-39.188	1.04405e-53	Probable LRR receptor-like serine/threonine-protein kinase At5g10290 (EC 2.7.11.1)	At5g10290 F18D22.60	Arabidopsis thaliana (Mouse-ear cress)	GO:0005524; GO:0016021; GO:0005886; GO:0006468; GO:0004674; GO:0004872	ATP binding; integral to membrane; plasma membrane; protein phosphorylation; protein serine/threonine kinase activity; receptor activity	ATP-binding; Cell membrane; Complete proteome; Glycoprotein; Kinase; Leucine-rich repeat; Membrane; Nucleotide-binding; Phosphoprotein; Receptor; Repeat; Serine/threonine-protein kinase; Signal; Transferase; Transmembrane; Transmembrane helix	IPR013320; IPR011009; IPR001611; IPR013210; IPR000719; IPR017441; IPR001245; IPR008271;	2.7.11.1	LRR (leucine-rich) repeats (4); Protein kinase domain (1)	Protein kinase superfamily, Ser/Thr protein kinase family		11130714; 14593172; 20064227; 17317660	613
B9SQ31	170	0.126206	0	0	-30.4263	-39.1795	2.0881e-53	Vacuolar cation/proton exchanger 1a, putative	RCOM_0643910	Ricinus communis (Castor bean)	GO:0008324; GO:0016021	cation transmembrane transporter activity; integral to membrane	Membrane; Transmembrane; Transmembrane helix	IPR004713; IPR004798; IPR004837;						449
A7Q0V4	383	0.326513	82	0.0699062	-10.84	-2.35067	2.99511e-53	S-adenosylmethionine synthase 5 (AdoMet synthase 5) (EC 2.5.1.6) (Methionine adenosyltransferase 5) (MAT 5)	METK5 GSVIVT00028192001 LOC100243560	Vitis vinifera (Grape)	GO:0005524; GO:0005737; GO:0046872; GO:0004478; GO:0006730	ATP binding; cytoplasm; metal ion binding; methionine adenosyltransferase activity; one-carbon metabolic process	ATP-binding; Cobalt; Cytoplasm; Magnesium; Metal-binding; Nucleotide-binding; One-carbon metabolism; Potassium; Transferase	IPR022631; IPR022630; IPR022629; IPR022628; IPR002133; IPR022636;	2.5.1.6		AdoMet synthase family		17721507	391
D7TY89	169	0.25037	0	0	-30.4305	-39.171	4.1762e-53	Whole genome shotgun sequence of line PN40024, scaffold_119.assembly12x (Fragment)	VIT_00012922001	Vitis vinifera (Grape)	GO:0004866	endopeptidase inhibitor activity		IPR011065; IPR002160;					17721507;	225
D7U527	166	0.139379	0	0	-30.4435	-39.1452	3.34096e-52	Whole genome shotgun sequence of line PN40024, scaffold_38.assembly12x (Fragment)	VIT_00023994001	Vitis vinifera (Grape)	GO:0046872; GO:0006470; GO:0004722; GO:0008287	metal ion binding; protein dephosphorylation; protein serine/threonine phosphatase activity; protein serine/threonine phosphatase complex	Hydrolase; Magnesium; Metal-binding; Protein phosphatase	IPR001932; IPR000222; IPR015655;					17721507;	397
A5AY32	165	0.143979	0	0	-30.4478	-39.1365	6.68191e-52	Putative uncharacterized protein	VITISV_021595	Vitis vinifera (Grape)										382
B9H1R8	165	0.12761	0	0	-30.4478	-39.1365	6.68191e-52	Predicted protein	POPTRDRAFT_556731	Populus trichocarpa (Western balsam poplar) (Populus balsamifera subsp. trichocarpa)	GO:0005524; GO:0017111	ATP binding; nucleoside-triphosphatase activity	ATP-binding; Nucleotide-binding	IPR003593; IPR003959; IPR003960; IPR007330; IPR015415;			AAA ATPase family		16973872;	431
D7SHG1	194	0.122707	8	0.00506009	-13.0095	-4.72693	1.01762e-51	Whole genome shotgun sequence of line PN40024, scaffold_0.assembly12x (Fragment)	VIT_00007610001	Vitis vinifera (Grape)	GO:0009055; GO:0020037; GO:0004497; GO:0055114	electron carrier activity; heme binding; monooxygenase activity; oxidation-reduction process	Heme; Iron; Metal-binding; Monooxygenase; Oxidoreductase	IPR001128; IPR017972; IPR002401;			Cytochrome P450 family		17721507;	527
P49037	164	0.0679089	0	0	-30.4522	-39.1277	1.33638e-51	Sucrose synthase (EC 2.4.1.13) (Sucrose-UDP glucosyltransferase)		Solanum lycopersicum (Tomato) (Lycopersicon esculentum)	GO:0009058; GO:0005985; GO:0016157	biosynthetic process; sucrose metabolic process; sucrose synthase activity	Glycosyltransferase; Transferase	IPR001296; IPR000368; IPR012820;	2.4.1.13		Glycosyltransferase 1 family, Plant sucrose synthase subfamily		8290642	805
B9T3N8	201	0.848101	10	0.0421941	-12.8229	-4.45614	2.03499e-51	Putative uncharacterized protein	RCOM_1166170	Ricinus communis (Castor bean)	GO:0046872	metal ion binding		IPR000347;						79
B9S2C2	163	0.144889	0	0	-30.4566	-39.1189	2.67277e-51	Twin lov protein, putative	RCOM_0698140	Ricinus communis (Castor bean)	GO:0006355; GO:0000155	regulation of transcription, DNA-dependent; two-component sensor activity		IPR001610; IPR000014; IPR000700; IPR013767;						375
A4F4L3	162	0.188811	0	0	-30.4611	-39.11	5.34553e-51	MYBPA1 protein	mybPA1	Vitis vinifera (Grape)	GO:0003677; GO:0005634	DNA binding; nucleus	DNA-binding; Nucleus; Repeat	IPR009057; IPR012287; IPR014778; IPR015495; IPR001005; IPR017930;					17208963;	286
A5AEC9	162	0.1843	0	0	-30.4611	-39.11	5.34553e-51	Putative uncharacterized protein (Whole genome shotgun sequence of line PN40024, scaffold_40.assembly12x)	VITISV_037693 VIT_00025530001	Vitis vinifera (Grape)									17721507;	293
B9SRT4	162	0.163636	0	0	-30.4611	-39.11	5.34553e-51	WRKY transcription factor, putative	RCOM_1058010	Ricinus communis (Castor bean)	GO:0043565; GO:0003700	sequence-specific DNA binding; sequence-specific DNA binding transcription factor activity		IPR003657;						330
B9STI2	162	0.150418	0	0	-30.4611	-39.11	5.34553e-51	Desacetoxyvindoline 4-hydroxylase, putative (EC 1.14.11.20)	RCOM_0491890	Ricinus communis (Castor bean)	GO:0050590; GO:0055114	desacetoxyvindoline 4-hydroxylase activity; oxidation-reduction process	Iron; Oxidoreductase	IPR005123;	1.14.11.20		Iron/ascorbate-dependent oxidoreductase family			359
B9RAI8	161	0.0961768	0	0	-30.4655	-39.1011	1.06911e-50	Nucleolar protein nop56, putative	RCOM_1506680	Ricinus communis (Castor bean)				IPR012974; IPR012976; IPR002687;						558
D7T682	161	0.0547619	0	0	-30.4655	-39.1011	1.06911e-50	Whole genome shotgun sequence of line PN40024, scaffold_20.assembly12x (Fragment)	VIT_00017678001	Vitis vinifera (Grape)	GO:0003677; GO:0005634	DNA binding; nucleus		IPR002110; IPR020683; IPR004333;					17721507;	980
B9S8W6	178	0.209658	4	0.00471143	-13.5715	-5.60275	1.11136e-50	Membrane associated ring finger 1,8, putative	RCOM_0836410	Ricinus communis (Castor bean)	GO:0008270	zinc ion binding		IPR022143; IPR018957; IPR011016; IPR013083;						283
D7SUN8	158	0.071753	0	0	-30.4791	-39.0739	8.55285e-50	Whole genome shotgun sequence of line PN40024, scaffold_8.assembly12x (Fragment)	VIT_00035791001	Vitis vinifera (Grape)			Repeat; WD repeat	IPR015943; IPR001680; IPR011046; IPR019782; IPR019775; IPR017986; IPR019781;					17721507;	734
D9ZJE3	157	0.123428	0	0	-30.4837	-39.0648	3.42114e-49	TLP domain class transcription factor	TLP6	Malus domestica (Apple) (Pyrus malus)				IPR001810; IPR000007; IPR018066;						424
A9PC79	156	0.117117	0	0	-30.4883	-39.0556	6.84228e-49	Predicted protein (Putative uncharacterized protein)	POPTRDRAFT_828557	Populus trichocarpa (Western balsam poplar) (Populus balsamifera subsp. trichocarpa)	GO:0005093; GO:0015031; GO:0043087	Rab GDP-dissociation inhibitor activity; protein transport; regulation of GTPase activity		IPR018203; IPR000806;					18230180; 16973872;	444
Q9SS44	192	0.205128	10	0.0106838	-12.856	-4.39005	7.38291e-49	Transcription initiation factor IIB-2 (General transcription factor TFIIB-2) (AtTFIIB2)	TFIIB2 At3g10330 F14P13.7	Arabidopsis thaliana (Mouse-ear cress)	GO:0005737; GO:0005634; GO:0006355; GO:0006352; GO:0030528; GO:0003743; GO:0008270	cytoplasm; nucleus; regulation of transcription, DNA-dependent; transcription initiation, DNA-dependent; transcription regulator activity; translation initiation factor activity; zinc ion binding	Complete proteome; Metal-binding; Nucleus; Repeat; Transcription; Transcription regulation; Zinc; Zinc-finger	IPR006670; IPR011028; IPR013763; IPR000812; IPR023486; IPR013150; IPR013137;		TFIIB-type zinc finger (1)	TFIIB family		11130713; 14593172; 8580968	312
Q9XGW0	155	0.143121	0	0	-30.4929	-39.0463	1.36846e-48	Caffeic acid 3-O-methyltransferase 1 (CAOMT-1) (COMT-1) (EC 2.1.1.68) (S-adenosysl-L-methionine:caffeic acid 3-O-methyltransferase 1)	COMT1	Ocimum basilicum (Sweet basil)	GO:0047763; GO:0009809; GO:0046983	caffeate O-methyltransferase activity; lignin biosynthetic process; protein dimerization activity	Lignin biosynthesis; Methyltransferase; S-adenosyl-L-methionine; Transferase	IPR016461; IPR001077; IPR012967; IPR011991;	2.1.1.68		Methyltransferase superfamily, Type 2 family, COMT subfamily			361
Q39077	240	0.179775	27	0.0202247	-11.9785	-3.27902	2.43452e-48	AT3g62830/F26K9_260 (Homolog of dTDP-glucose 4-6-dehydratases) (UDP-glucuronic acid decarboxylase)	D18 UXS2	Arabidopsis thaliana (Mouse-ear cress)	GO:0003824; GO:0044237; GO:0050662	catalytic activity; cellular metabolic process; coenzyme binding		IPR001509; IPR016040;					12481102;	445
B9RTR7	154	0.0987179	0	0	-30.4976	-39.0369	2.73691e-48	Protein FRIGIDA, putative	RCOM_0912030	Ricinus communis (Castor bean)				IPR012474;						520
D7U241	154	0.106501	0	0	-30.4976	-39.0369	2.73691e-48	Whole genome shotgun sequence of line PN40024, scaffold_128.assembly12x (Fragment)	VIT_00000091001	Vitis vinifera (Grape)	GO:0003824	catalytic activity		IPR013785; IPR000644;					17721507;	482
B9SIY7	153	0.142061	0	0	-30.5023	-39.0275	5.47382e-48	S-adenosylmethionine decarboxylase proenzyme (EC 4.1.1.50)	RCOM_0596710	Ricinus communis (Castor bean)	GO:0004014; GO:0008295; GO:0006597	adenosylmethionine decarboxylase activity; spermidine biosynthetic process; spermine biosynthetic process	Decarboxylase; Lyase; Polyamine biosynthesis; Pyruvate; S-adenosyl-L-methionine; Schiff base; Spermidine biosynthesis; Zymogen	IPR001985; IPR018167; IPR016067; IPR018166;	4.1.1.50		Eukaryotic AdoMetDC family			359
C8KHU3	153	0.09375	0	0	-30.5023	-39.0275	5.47382e-48	Protein phosphatase 2C ABI2 homolog	SlPP2C-1	Solanum lycopersicum (Tomato) (Lycopersicon esculentum)	GO:0046872; GO:0006470; GO:0004722; GO:0008287	metal ion binding; protein dephosphorylation; protein serine/threonine phosphatase activity; protein serine/threonine phosphatase complex	Hydrolase; Magnesium; Metal-binding; Protein phosphatase	IPR001932; IPR000222; IPR015655;			PP2C family			544
O04615	153	0.0967742	0	0	-30.5023	-39.0275	5.47382e-48	BTB/POZ domain-containing protein At4g01160	At4g01160 A_IG002N01.11 F2N1.11	Arabidopsis thaliana (Mouse-ear cress)			Complete proteome; Ubl conjugation pathway	IPR011705; IPR000210; IPR011333; IPR013069;		BACK (BTB/Kelch associated) domain (1); BTB (POZ) domain (1)			10617198; 15749712	527
D7T8M7	152	0.131944	0	0	-30.507	-39.0181	1.09476e-47	Whole genome shotgun sequence of line PN40024, scaffold_11.assembly12x (Fragment)	VIT_00011679001	Vitis vinifera (Grape)				IPR018467; IPR010399;					17721507;	384
D7TT82	289	0.227201	49	0.038522	-11.4146	-2.68723	3.77342e-47	Whole genome shotgun sequence of line PN40024, scaffold_129.assembly12x (Fragment)	VIT_00000132001	Vitis vinifera (Grape)	GO:0005524; GO:0006468; GO:0004674	ATP binding; protein phosphorylation; protein serine/threonine kinase activity	ATP-binding; Nucleotide-binding	IPR011009; IPR000719; IPR017441; IPR017442; IPR008271; IPR002290;					17721507;	424
D7U0M1	241	0.0861022	29	0.0103608	-11.924	-3.18193	3.92735e-47	Whole genome shotgun sequence of line PN40024, scaffold_2.assembly12x (Fragment)	VIT_00017121001	Vitis vinifera (Grape)	GO:0005488; GO:0006886; GO:0030117; GO:0005198; GO:0016192	binding; intracellular protein transport; membrane coat; structural molecule activity; vesicle-mediated transport	Repeat; WD repeat	IPR016453; IPR006692; IPR020472; IPR011990; IPR015943; IPR001680; IPR011046; IPR019782; IPR017986; IPR019781;					17721507;	933
A5AYN9	150	0.0978474	0	0	-30.5166	-38.999	4.37906e-47	3-ketoacyl-CoA synthase (EC 2.3.1.-)	VITISV_014119	Vitis vinifera (Grape)	GO:0008415; GO:0006633; GO:0016020	acyltransferase activity; fatty acid biosynthetic process; membrane	Acyltransferase; Transferase	IPR012392; IPR013747; IPR013601; IPR016039; IPR016038;	2.3.1.-		Chalcone/stilbene synthases family			511
A5BV91	150	0.0788644	0	0	-30.5166	-38.999	4.37906e-47	Putative uncharacterized protein (Whole genome shotgun sequence of line PN40024, scaffold_2.assembly12x)	VITISV_026732 VIT_00016851001	Vitis vinifera (Grape)	GO:0016021	integral to membrane		IPR004240;					17721507;	634
B9R813	150	0.423729	0	0	-30.5166	-38.999	4.37906e-47	Thioredoxin H-type, putative	RCOM_1595970	Ricinus communis (Castor bean)	GO:0045454	cell redox homeostasis		IPR005746; IPR017936; IPR012336; IPR017937; IPR013766; IPR012335;		Thioredoxin domain (1)				118
Q9FKX4	149	0.129004	0	0	-30.5214	-38.9893	8.75811e-47	Probable protein phosphatase 2C 79 (AtPP2C79) (EC 3.1.3.16)	At5g66080 K2A18.16	Arabidopsis thaliana (Mouse-ear cress)	GO:0046872; GO:0006470; GO:0004722; GO:0008287	metal ion binding; protein dephosphorylation; protein serine/threonine phosphatase activity; protein serine/threonine phosphatase complex	Complete proteome; Hydrolase; Magnesium; Manganese; Metal-binding; Protein phosphatase; Signal	IPR001932; IPR000222; IPR015655;	3.1.3.16	PP2C-like domain (1)	PP2C family		9679202; 14593172; 19021904	385
Q09Y77	148	0.171893	0	0	-30.5263	-38.9796	1.75162e-46	Cytosolic ascorbate peroxidase isoform 4		Solanum lycopersicum (Tomato) (Lycopersicon esculentum)	GO:0020037; GO:0055114; GO:0004601; GO:0006979	heme binding; oxidation-reduction process; peroxidase activity; response to oxidative stress	Oxidoreductase; Peroxidase	IPR002207; IPR010255; IPR002016; IPR019794; IPR019793;					18026995	287
B9STU0	232	0.247071	27	0.028754	-12.003	-3.23011	5.39606e-46	F-box/LRR-repeat protein, putative	RCOM_0623990	Ricinus communis (Castor bean)				IPR001810; IPR022364; IPR001611;						313
B9H4U2	146	0.0859835	0	0	-30.5361	-38.96	7.00649e-46	Predicted protein (Fragment)	POPTRDRAFT_207428	Populus trichocarpa (Western balsam poplar) (Populus balsamifera subsp. trichocarpa)	GO:0006529; GO:0004066	asparagine biosynthetic process; asparagine synthase (glutamine-hydrolyzing) activity		IPR006426; IPR001962; IPR017932; IPR014729;					16973872;	566
B9RJN2	146	0.0909657	0	0	-30.5361	-38.96	7.00649e-46	Phospho-2-dehydro-3-deoxyheptonate aldolase 1, chloroplast, putative (EC 2.5.1.54)	RCOM_1036940	Ricinus communis (Castor bean)	GO:0003849; GO:0009073	3-deoxy-7-phosphoheptulonate synthase activity; aromatic amino acid family biosynthetic process	Transferase	IPR002480;	2.5.1.54					535
O24145	146	0.0889701	0	0	-30.5361	-38.96	7.00649e-46	4-coumarate--CoA ligase 1 (4CL 1) (EC 6.2.1.12) (4-coumaroyl-CoA synthase 1)	4CL1	Nicotiana tabacum (Common tobacco)	GO:0016207; GO:0005524; GO:0009698	4-coumarate-CoA ligase activity; ATP binding; phenylpropanoid metabolic process	ATP-binding; Ligase; Nucleotide-binding; Phenylpropanoid metabolism	IPR020845; IPR000873;	6.2.1.12		ATP-dependent AMP-binding enzyme family		8819324	547
P93206	252	0.337349	35	0.0468541	-11.7561	-2.97502	8.16711e-46	14-3-3 protein 1	TFT1	Solanum lycopersicum (Tomato) (Lycopersicon esculentum)	GO:0019904	protein domain specific binding		IPR000308; IPR023409; IPR023410;			14-3-3 family		10198082;	249
B9T2H4	177	0.14532	9	0.00738916	-12.9907	-4.4247	1.09008e-45	UDP-glucosyltransferase, putative (EC 2.4.1.121)	RCOM_0100880	Ricinus communis (Castor bean)	GO:0047215	indole-3-acetate beta-glucosyltransferase activity	Glycosyltransferase; Transferase	IPR002213;	2.4.1.121		UDP-glycosyltransferase family			406
A5BF83	145	0.137702	0	0	-30.541	-38.9501	1.4013e-45	Putative uncharacterized protein	VITISV_029272	Vitis vinifera (Grape)	GO:0016021; GO:0005385	integral to membrane; zinc ion transmembrane transporter activity		IPR003689; IPR004698;						351
Q2PYX3	145	0.135009	0	0	-30.541	-38.9501	1.4013e-45	Fructose-bisphosphate aldolase (EC 4.1.2.13)		Solanum tuberosum (Potato)	GO:0004332; GO:0006096	fructose-bisphosphate aldolase activity; glycolysis	Glycolysis; Lyase	IPR000741; IPR013785;	4.1.2.13		Class I fructose-bisphosphate aldolase family			358
Q5PNS9	145	0.120833	0	0	-30.541	-38.9501	1.4013e-45	Probable protein phosphatase 2C 64 (AtPP2C64) (EC 3.1.3.16)	At4g38520 F20M13.80	Arabidopsis thaliana (Mouse-ear cress)	GO:0046872; GO:0006470; GO:0004722; GO:0008287	metal ion binding; protein dephosphorylation; protein serine/threonine phosphatase activity; protein serine/threonine phosphatase complex	Complete proteome; Hydrolase; Magnesium; Manganese; Metal-binding; Protein phosphatase	IPR001932; IPR000222; IPR015655;	3.1.3.16	PP2C-like domain (1)	PP2C family		10617198; 14593172; 19021904	400
A5AFT0	144	0.133333	0	0	-30.546	-38.9401	2.8026e-45	S-adenosylmethionine decarboxylase proenzyme (EC 4.1.1.50)	VITISV_022291	Vitis vinifera (Grape)	GO:0004014; GO:0008295; GO:0006597	adenosylmethionine decarboxylase activity; spermidine biosynthetic process; spermine biosynthetic process	Decarboxylase; Lyase; Polyamine biosynthesis; Pyruvate; S-adenosyl-L-methionine; Schiff base; Spermidine biosynthesis; Zymogen	IPR001985; IPR018167; IPR016067; IPR018166;	4.1.1.50		Eukaryotic AdoMetDC family			360
Q9SFB0	144	0.0912548	0	0	-30.546	-38.9401	2.8026e-45	MATE efflux family protein FRD3 (MATE citrate transporter) (Protein DTX43) (Protein FERRIC REDUCTASE DEFECTIVE 3) (AtFRD3) (Protein MANGANESE ACCUMULATOR 1)	FRD3 DTX43 MAN1 At3g08040 F17A17.38 T8G24.8	Arabidopsis thaliana (Mouse-ear cress)	GO:0015297; GO:0006879; GO:0071369; GO:0071281; GO:0071732; GO:0015137; GO:0015238; GO:0016021; GO:0005216; GO:0005886	antiporter activity; cellular iron ion homeostasis; cellular response to ethylene stimulus; cellular response to iron ion; cellular response to nitric oxide; citrate transmembrane transporter activity; drug transmembrane transporter activity; integral to membrane; ion channel activity; plasma membrane	Cell membrane; Complete proteome; Ion transport; Ionic channel; Membrane; Transmembrane; Transmembrane helix; Transport	IPR002528;			Multi antimicrobial extrusion (MATE) (TC 2.A.66.1) family		12172022; 11130713; 14593172; 11739388; 15310833; 17351051; 18826429	526
B9RUW7	142	0.120135	0	0	-30.5561	-38.9199	1.12104e-44	Aspartate aminotransferase, putative (EC 2.6.1.1)	RCOM_0895620	Ricinus communis (Castor bean)	GO:0004069; GO:0009058; GO:0030170	L-aspartate:2-oxoglutarate aminotransferase activity; biosynthetic process; pyridoxal phosphate binding	Aminotransferase; Pyridoxal phosphate; Transferase	IPR004839; IPR004838; IPR015424; IPR015421; IPR015422;	2.6.1.1		Class-I pyridoxal-phosphate-dependent aminotransferase family			394
B9SLV5	163	0.11786	5	0.00361533	-13.4741	-5.15382	1.20464e-44	Copine, putative	RCOM_0532660	Ricinus communis (Castor bean)	GO:0008270	zinc ion binding	Metal-binding; Zinc; Zinc-finger	IPR010734; IPR002035; IPR001841; IPR013083;						461
B9R7X0	141	0.127717	0	0	-30.5612	-38.9097	2.24208e-44	Adenosine kinase, putative	RCOM_1594930	Ricinus communis (Castor bean)	GO:0016301	kinase activity	Kinase; Transferase	IPR011611;						368
A9LRT6	186	0.134199	13	0.00937951	-12.6896	-3.96574	3.99704e-44	3-hydroxy-3-methylglutaryl coenzyme A synthase (EC 2.3.3.10)	HMGS	Solanum lycopersicum (Tomato) (Lycopersicon esculentum)	GO:0008415; GO:0004421; GO:0008299	acyltransferase activity; hydroxymethylglutaryl-CoA synthase activity; isoprenoid biosynthetic process	Acyltransferase; Transferase	IPR000590; IPR013746; IPR013528; IPR010122; IPR016039; IPR016038;	2.3.3.10					462
B9R7W4	140	0.338164	0	0	-30.5663	-38.8994	4.48416e-44	Putative uncharacterized protein	RCOM_1594870	Ricinus communis (Castor bean)										138
Q2PQJ1	151	0.0790162	3	0.00156986	-13.8977	-5.78046	6.87621e-44	EIN3-binding F-box protein 1 (EIN3-binding F-box protein 2)	EBF1 EBF2	Solanum lycopersicum (Tomato) (Lycopersicon esculentum)				IPR001810; IPR022364; IPR006553;		F-box domain (1)			19903730;	637
B9RN51	139	0.0961272	0	0	-30.5715	-38.8891	8.96831e-44	Putative uncharacterized protein	RCOM_1343820	Ricinus communis (Castor bean)										482
B9SKC8	139	0.076838	0	0	-30.5715	-38.8891	8.96831e-44	Putative uncharacterized protein	RCOM_0759120	Ricinus communis (Castor bean)				IPR020864;						603
D7TGS7	139	0.076838	0	0	-30.5715	-38.8891	8.96831e-44	Whole genome shotgun sequence of line PN40024, scaffold_35.assembly12x (Fragment)	VIT_00023238001	Vitis vinifera (Grape)				IPR020864;					17721507;	603
D7TVA6	139	0.0897933	0	0	-30.5715	-38.8891	8.96831e-44	Whole genome shotgun sequence of line PN40024, scaffold_25.assembly12x (Fragment)	VIT_00019465001	Vitis vinifera (Grape)				IPR011705; IPR000210; IPR011333; IPR013069;		BTB (POZ) domain (1)			17721507;	516
B9RP47	212	0.108551	23	0.0117768	-12.1837	-3.33138	9.10692e-44	Grr1, plant, putative	RCOM_0924020	Ricinus communis (Castor bean)				IPR001810; IPR022364; IPR006553;		F-box domain (1)				651
B9RQE8	184	0.0956838	13	0.00676027	-12.6974	-3.95014	1.43153e-43	Malic enzyme	RCOM_1489870	Ricinus communis (Castor bean)	GO:0051287; GO:0006108; GO:0004470; GO:0046872; GO:0055114; GO:0016616	NAD binding; malate metabolic process; malic enzyme activity; metal ion binding; oxidation-reduction process; oxidoreductase activity, acting on the CH-OH group of donors, NAD or NADP as acceptor	Metal-binding; Oxidoreductase	IPR015884; IPR012301; IPR012302; IPR001891; IPR016040;			Malic enzymes family			641
Q9ZNT1	200	0.237248	18	0.0213523	-12.4025	-3.60095	1.6552e-43	AT5G17770 protein (NADH-cytochrome b5 reductase)	AT5G17770 At5g17770	Arabidopsis thaliana (Mouse-ear cress)	GO:0004128; GO:0022900; GO:0005783; GO:0009505; GO:0005886	cytochrome-b5 reductase activity; electron transport chain; endoplasmic reticulum; plant-type cell wall; plasma membrane	Complete proteome; FAD; Flavoprotein; NAD; Oxidoreductase	IPR017927; IPR001709; IPR001834; IPR008333; IPR001433; IPR017938;					11130714; 12093376; 9880378; 9405937	281
A5CAG1	167	0.0384438	7	0.00161142	-13.2139	-4.70337	2.19347e-43	Putative uncharacterized protein	VITISV_018166	Vitis vinifera (Grape)	GO:0003677; GO:0015074; GO:0003723; GO:0006278; GO:0003964; GO:0000785; GO:0006333; GO:0003682; GO:0005634	DNA binding; DNA integration; RNA binding; RNA-dependent DNA replication; RNA-directed DNA polymerase activity; chromatin; chromatin assembly or disassembly; chromatin binding; nucleus	Nucleus	IPR000953; IPR016197; IPR001584; IPR019258; IPR021109; IPR012337; IPR013242; IPR000477;						1448
A5BXC8	149	0.36253	3	0.00729927	-13.9073	-5.76123	2.68152e-43	Putative uncharacterized protein	VITISV_003840	Vitis vinifera (Grape)	GO:0045454; GO:0009055; GO:0015035	cell redox homeostasis; electron carrier activity; protein disulfide oxidoreductase activity		IPR011905; IPR002109; IPR014025; IPR012336; IPR012335;						137
B9SHF0	196	0.219978	17	0.0190797	-12.4583	-3.65427	2.85652e-43	Putative uncharacterized protein	RCOM_1120970	Ricinus communis (Castor bean)	GO:0045454	cell redox homeostasis		IPR017936; IPR012336; IPR013766; IPR012335;						297
D7TKQ9	137	0.10925	0	0	-30.582	-38.8682	3.58732e-43	Whole genome shotgun sequence of line PN40024, scaffold_3.assembly12x (Fragment)	VIT_00021749001	Vitis vinifera (Grape)	GO:0003978; GO:0050662; GO:0006012	UDP-glucose 4-epimerase activity; coenzyme binding; galactose metabolic process	Isomerase; NAD	IPR001509; IPR005886; IPR016040;			Sugar epimerase family		17721507;	418
B9SLK3	136	0.0936639	0	0	-30.5872	-38.8576	7.17465e-43	Putative uncharacterized protein	RCOM_0592300	Ricinus communis (Castor bean)				IPR009743; IPR009869;						484
B9SUA7	167	0.119201	9	0.00642398	-13.0326	-4.3408	1.46737e-42	Patatin T5, putative	RCOM_0228310	Ricinus communis (Castor bean)	GO:0016787; GO:0006629	hydrolase activity; lipid metabolic process	Hydrolase	IPR016035; IPR002641;						467
P68431	345	0.845588	87	0.213235	-10.8727	-2.11453	2.12406e-42	Histone H3.1 (Histone H3/a) (Histone H3/b) (Histone H3/c) (Histone H3/d) (Histone H3/f) (Histone H3/h) (Histone H3/i) (Histone H3/j) (Histone H3/k) (Histone H3/l)	HIST1H3A H3FA; HIST1H3B H3FL; HIST1H3C H3FC; HIST1H3D H3FB; HIST1H3E H3FD; HIST1H3F H3FI; HIST1H3G H3FH; HIST1H3H H3FK; HIST1H3I H3FF; HIST1H3J H3FJ	Homo sapiens (Human)	GO:0003677; GO:0007596; GO:0005654; GO:0000786; GO:0006334; GO:0005515	DNA binding; blood coagulation; nucleoplasm; nucleosome; nucleosome assembly; protein binding	3D-structure; Acetylation; Chromosome; Citrullination; Complete proteome; DNA-binding; Direct protein sequencing; Methylation; Nucleosome core; Nucleus; Phosphoprotein; Ubl conjugation	IPR009072; IPR007125; IPR000164;			Histone H3 family		6647026; 3013246; 1916825; 8227173; 9031620; 9119399; 9439656; 12408966; 14702039; 14574404; 15489334; 7309716; 16185088; 10464286; 11242053; 11856369; 12560483; 15471871; 15525939; 15345777; 15681610; 15684425; 15983376; 16267050; 16457588; 16678110; 16916647; 16627869; 16497732; 18079182; 17194708; 17189264; 17924679; 17898714; 19007248; 18077460; 18066052; 19783980; 20850016; 20228790; 1624672…	136
B9IQ01	134	0.127255	0	0	-30.5979	-38.8362	2.86986e-42	Predicted protein	POPTRDRAFT_780392	Populus trichocarpa (Western balsam poplar) (Populus balsamifera subsp. trichocarpa)	GO:0005794; GO:0030054; GO:0007047; GO:0030244; GO:0008466; GO:0009505	Golgi apparatus; cell junction; cellular cell wall organization; cellulose biosynthetic process; glycogenin glucosyltransferase activity; plant-type cell wall		IPR004901;					16973872;	351
B9RKE5	133	0.0701477	0	0	-30.6033	-38.8254	5.73972e-42	Phosphofructokinase, putative (EC 2.7.1.11)	RCOM_1048820	Ricinus communis (Castor bean)	GO:0003872; GO:0005945; GO:0006096	6-phosphofructokinase activity; 6-phosphofructokinase complex; glycolysis	Kinase; Transferase	IPR022953; IPR000023;	2.7.1.11					632
E0CSN8	188	0.245752	16	0.020915	-12.5321	-3.68161	5.83565e-42	Whole genome shotgun sequence of line PN40024, scaffold_14.assembly12x (Fragment)	VIT_00014386001	Vitis vinifera (Grape)									17721507;	255
B9H7Z9	288	0.169912	60	0.0353982	-11.271	-2.39005	9.82072e-42	Predicted protein	POPTRDRAFT_863937	Populus trichocarpa (Western balsam poplar) (Populus balsamifera subsp. trichocarpa)	GO:0048046; GO:0005507; GO:0008471; GO:0046274; GO:0055114	apoplast; copper ion binding; laccase activity; lignin catabolic process; oxidation-reduction process	Copper; Metal-binding; Oxidoreductase	IPR001117; IPR011706; IPR011707; IPR002355; IPR008972; IPR017761;					16973872;	565
A5BKH1	132	0.0948276	0	0	-30.6088	-38.8145	1.14794e-41	CBL-interacting protein kinase 01	CIPK01 VITISV_006470	Vitis vinifera (Grape)	GO:0005524; GO:0006468; GO:0004674; GO:0007165	ATP binding; protein phosphorylation; protein serine/threonine kinase activity; signal transduction	ATP-binding; Kinase; Nucleotide-binding; Serine/threonine-protein kinase; Transferase	IPR011009; IPR018451; IPR004041; IPR000719; IPR017441; IPR017442; IPR008271; IPR002290;		NAF domain (1); Protein kinase domain (1)				464
B9R8F0	132	0.113111	0	0	-30.6088	-38.8145	1.14794e-41	Nucleoredoxin, putative	RCOM_1599380	Ricinus communis (Castor bean)	GO:0016209; GO:0045454; GO:0046872; GO:0016491	antioxidant activity; cell redox homeostasis; metal ion binding; oxidoreductase activity	Metal-binding; Zinc	IPR000866; IPR002219; IPR017936; IPR012336; IPR012335;						389
Q1L4E2	132	0.158845	0	0	-30.6088	-38.8145	1.14794e-41	Ferritin		Malus domestica (Apple) (Pyrus malus)	GO:0006879; GO:0008199; GO:0006826; GO:0055114; GO:0016491	cellular iron ion homeostasis; ferric iron binding; iron ion transport; oxidation-reduction process; oxidoreductase activity	Iron; Iron storage; Metal-binding	IPR001519; IPR009040; IPR012347; IPR009078; IPR014034; IPR008331;		Ferritin-like diiron domain (1)	Ferritin family			277
A5CAB4	282	0.209354	56	0.0415739	-11.336	-2.45922	1.15088e-41	Putative uncharacterized protein	VITISV_003717	Vitis vinifera (Grape)	GO:0016747	transferase activity, transferring acyl groups other than amino-acyl groups		IPR023213; IPR003480;						449
D7U2U2	204	0.131783	23	0.0148579	-12.2114	-3.27588	1.15398e-41	Whole genome shotgun sequence of line PN40024, scaffold_5.assembly12x (Fragment)	VIT_00028250001	Vitis vinifera (Grape)	GO:0005524; GO:0005737; GO:0004827; GO:0006433	ATP binding; cytoplasm; proline-tRNA ligase activity; prolyl-tRNA aminoacylation		IPR002314; IPR006195; IPR004154; IPR002316; IPR004499; IPR017449; IPR016061;					17721507;	516
D7UBL4	204	0.149123	22	0.0160819	-12.2435	-3.34001	2.11002e-41	Whole genome shotgun sequence of line PN40024, scaffold_103.assembly12x (Fragment)	VIT_00010912001	Vitis vinifera (Grape)	GO:0016747	transferase activity, transferring acyl groups other than amino-acyl groups		IPR023213; IPR003480;					17721507;	456
A5B2D4	131	0.0608171	0	0	-30.6143	-38.8036	2.29589e-41	Putative uncharacterized protein	VITISV_030601	Vitis vinifera (Grape)				IPR001810; IPR022364; IPR006553;		F-box domain (1)				718
B9S5Q4	131	0.355014	0	0	-30.6143	-38.8036	2.29589e-41	Putative uncharacterized protein	RCOM_0652420	Ricinus communis (Castor bean)										123
B9SYD9	131	0.226252	0	0	-30.6143	-38.8036	2.29589e-41	Diphosphoinositol polyphosphate phosphohydrolase, putative	RCOM_0059350	Ricinus communis (Castor bean)	GO:0016787	hydrolase activity	Hydrolase	IPR020084; IPR000086; IPR015797;			Nudix hydrolase family			193
B9SY87	146	0.0999316	4	0.00273785	-13.7145	-5.31684	5.33229e-41	Multidrug resistance pump, putative	RCOM_0845270	Ricinus communis (Castor bean)	GO:0015297; GO:0015238; GO:0016020	antiporter activity; drug transmembrane transporter activity; membrane		IPR002528;						487
B9SDJ9	129	0.136076	0	0	-30.6254	-38.7814	9.18355e-41	Syntaxin, putative	RCOM_0420140	Ricinus communis (Castor bean)	GO:0005484; GO:0006886; GO:0016020; GO:0016192	SNAP receptor activity; intracellular protein transport; membrane; vesicle-mediated transport	Coiled coil	IPR006012; IPR006011; IPR010989; IPR000727;		T-SNARE coiled-coil homology domain (1)	Syntaxin family			316
B9SZL0	128	0.0858484	0	0	-30.631	-38.7701	1.83671e-40	Sugar transporter, putative (EC 1.3.1.74)	RCOM_0066500	Ricinus communis (Castor bean)	GO:0032440; GO:0008643; GO:0016021; GO:0055114; GO:0022891	2-alkenal reductase activity; carbohydrate transport; integral to membrane; oxidation-reduction process; substrate-specific transmembrane transporter activity	Membrane; Oxidoreductase; Sugar transport; Transmembrane; Transmembrane helix; Transport	IPR020846; IPR016196; IPR005828; IPR003663; IPR005829;	1.3.1.74		Major facilitator superfamily, Sugar transporter (TC 2.A.1.1) family			497
D7UDF5	128	0.133751	0	0	-30.631	-38.7701	1.83671e-40	Whole genome shotgun sequence of line PN40024, scaffold_122.assembly12x (Fragment)	VIT_00013432001	Vitis vinifera (Grape)	GO:0003824; GO:0044237; GO:0050662	catalytic activity; cellular metabolic process; coenzyme binding		IPR001509; IPR016040;					17721507;	319
A5AP98	127	0.143018	0	0	-30.6366	-38.7588	3.67342e-40	Putative uncharacterized protein	VITISV_024456	Vitis vinifera (Grape)	GO:0003723; GO:0008270	RNA binding; zinc ion binding	Metal-binding; Zinc	IPR004087; IPR004088; IPR018111; IPR000571;		KH domain (1)				296
B9N1R5	127	0.0893108	0	0	-30.6366	-38.7588	3.67342e-40	Predicted protein	POPTRDRAFT_784330	Populus trichocarpa (Western balsam poplar) (Populus balsamifera subsp. trichocarpa)				IPR015943; IPR011046;					16973872;	474
B9RJH8	127	0.114724	0	0	-30.6366	-38.7588	3.67342e-40	Trehalose-6-phosphate synthase, putative (EC 3.1.3.12)	RCOM_1034650	Ricinus communis (Castor bean)	GO:0005992; GO:0004805	trehalose biosynthetic process; trehalose-phosphatase activity	Hydrolase	IPR023214; IPR006379; IPR003337;	3.1.3.12					369
B9SWY1	127	0.0697419	0	0	-30.6366	-38.7588	3.67342e-40	Pyruvate decarboxylase, putative (EC 4.1.1.1)	RCOM_0489390	Ricinus communis (Castor bean)	GO:0000287; GO:0004737; GO:0030976	magnesium ion binding; pyruvate decarboxylase activity; thiamine pyrophosphate binding	Lyase; Pyruvate	IPR012110; IPR012000; IPR012001; IPR011766;	4.1.1.1		TPP enzyme family			607
D7T5T2	127	0.153382	0	0	-30.6366	-38.7588	3.67342e-40	Whole genome shotgun sequence of line PN40024, scaffold_646.assembly12x (Fragment)	VIT_00002223001	Vitis vinifera (Grape)	GO:0005524; GO:0006468; GO:0004674	ATP binding; protein phosphorylation; protein serine/threonine kinase activity		IPR011009; IPR000719; IPR017442; IPR008271;					17721507;	276
Q0KIX2	127	0.06806	0	0	-30.6366	-38.7588	3.67342e-40	Endoglucanase	CmEGase1	Cucumis melo (Muskmelon)	GO:0005975; GO:0004553	carbohydrate metabolic process; hydrolase activity, hydrolyzing O-glycosyl compounds		IPR008928; IPR012341; IPR001701; IPR018221;						622
D7SXH1	169	0.176042	12	0.0125	-12.8165	-3.94294	4.36698e-40	Whole genome shotgun sequence of line PN40024, scaffold_108.assembly12x (Fragment)	VIT_00011478001	Vitis vinifera (Grape)	GO:0009073; GO:0004106	aromatic amino acid family biosynthetic process; chorismate mutase activity		IPR008238; IPR020822;					17721507;	320
A9PFH7	126	0.105793	0	0	-30.6423	-38.7474	7.34684e-40	Predicted protein	POPTRDRAFT_836570	Populus trichocarpa (Western balsam poplar) (Populus balsamifera subsp. trichocarpa)	GO:0046872; GO:0006470; GO:0004722; GO:0008287	metal ion binding; protein dephosphorylation; protein serine/threonine phosphatase activity; protein serine/threonine phosphatase complex	Hydrolase; Magnesium; Metal-binding; Protein phosphatase	IPR001932; IPR000222; IPR015655;			PP2C family		18230180; 16973872;	397
B9SGY7	126	0.0929204	0	0	-30.6423	-38.7474	7.34684e-40	Acetamidase, putative (EC 3.5.1.49)	RCOM_0578730	Ricinus communis (Castor bean)	GO:0004328	formamidase activity	Hydrolase	IPR004304;	3.5.1.49					452
D7T0U1	126	0.152727	0	0	-30.6423	-38.7474	7.34684e-40	Whole genome shotgun sequence of line PN40024, scaffold_85.assembly12x (Fragment)	VIT_00036740001	Vitis vinifera (Grape)				IPR018790;					17721507;	275
Q6EP31	126	0.213198	0	0	-30.6423	-38.7474	7.34684e-40	Rac-like GTP-binding protein 5 (GTPase protein RacD) (OsRac5)	RAC5 RACD Os02g0834000 LOC_Os02g58730 OJ1282_E10.23-1 OJ1282_E10.23-2 P0264G11.2-1 P0264G11.2-2	Oryza sativa subsp. japonica (Rice)	GO:0005525; GO:0005737; GO:0016020; GO:0007264	GTP binding; cytoplasm; membrane; small GTPase mediated signal transduction	Alternative splicing; Cytoplasm; GTP-binding; Lipoprotein; Membrane; Methylation; Nucleotide-binding; Prenylation	IPR003578; IPR013753; IPR001806; IPR005225;			Small GTPase superfamily, Rho family		16100779; 12869764; 16172097	197
Q9LYC2	126	0.101695	0	0	-30.6423	-38.7474	7.34684e-40	NPL4-like protein 1	At3g63000 T20O10.100	Arabidopsis thaliana (Mouse-ear cress)			3D-structure; Complete proteome; Phosphoprotein; Ubl conjugation pathway	IPR007717;			NPL4 family		11130713; 14593172; 19376835;	413
D7TC54	192	0.226148	20	0.0235571	-12.356	-3.39005	8.98201e-40	Whole genome shotgun sequence of line PN40024, scaffold_16.assembly12x (Fragment)	VIT_00015583001	Vitis vinifera (Grape)				IPR003892; IPR009060;					17721507;	283
B9R7I8	218	0.185848	31	0.026428	-11.9482	-2.94101	1.19251e-39	Protein Z, putative (EC 2.7.11.1)	RCOM_1591990	Ricinus communis (Castor bean)	GO:0004867; GO:0016740	serine-type endopeptidase inhibitor activity; transferase activity	Transferase	IPR000215; IPR015554;	2.7.11.1		Serpin family			391
D7TMQ1	188	0.178538	19	0.0180437	-12.4082	-3.43368	1.70743e-39	Whole genome shotgun sequence of line PN40024, scaffold_142.assembly12x (Fragment)	VIT_00000816001	Vitis vinifera (Grape)				IPR012936;					17721507;	351
B9REF6	140	0.154525	4	0.00441501	-13.7448	-5.2563	3.02918e-39	Protein KTI12, putative	RCOM_1621010	Ricinus communis (Castor bean)				IPR013641;						302
B9HCL2	123	0.0854167	0	0	-30.6597	-38.7127	1.17549e-38	Auxin influx carrier component	PtrAUX1 POPTRDRAFT_653103	Populus trichocarpa (Western balsam poplar) (Populus balsamifera subsp. trichocarpa)	GO:0016021	integral to membrane	Membrane; Transmembrane; Transmembrane helix	IPR013057;					16973872;	480
B9SN80	123	0.132258	0	0	-30.6597	-38.7127	1.17549e-38	Histone deacetylase 2a, putative	RCOM_1186440	Ricinus communis (Castor bean)	GO:0005622; GO:0008270	intracellular; zinc ion binding		IPR007087; IPR015880;						310
Q39256	123	0.0649762	0	0	-30.6597	-38.7127	1.17549e-38	Polyubiquitin 8 [Cleaved into: Ubiquitin-related 1; Ubiquitin-related 2; Ubiquitin-related 3; Ubiquitin-related 4; Ubiquitin-related 5; Ubiquitin-related 6; Ubiquitin-related 7; Ubiquitin-related 8]	UBQ8 At3g09790 F8A24.16 F11F8_38	Arabidopsis thaliana (Mouse-ear cress)	GO:0005618; GO:0005634; GO:0005773	cell wall; nucleus; vacuole	Complete proteome; Cytoplasm; Isopeptide bond; Nucleus; Repeat; Ubl conjugation pathway	IPR000626; IPR019956; IPR019955;		Ubiquitin-like domains (8)	Ubiquitin family		7713442; 11130713	631
E0CV25	557	0.355003	231	0.147228	-9.82277	-1.3968	2.16435e-38	Whole genome shotgun sequence of line PN40024, scaffold_50.assembly12x (Fragment)	VIT_00028940001	Vitis vinifera (Grape)	GO:0003824	catalytic activity		IPR020845; IPR000873;					17721507;	523
B9NBW0	122	0.294686	0	0	-30.6656	-38.7009	2.35099e-38	Predicted protein (Fragment)	POPTRDRAFT_281212	Populus trichocarpa (Western balsam poplar) (Populus balsamifera subsp. trichocarpa)				IPR006936;					16973872;	138
B9SB02	122	0.0742092	0	0	-30.6656	-38.7009	2.35099e-38	Reticuline oxidase, putative (EC 1.21.3.3)	RCOM_1335910	Ricinus communis (Castor bean)	GO:0050660; GO:0055114; GO:0050468	flavin adenine dinucleotide binding; oxidation-reduction process; reticuline oxidase activity	Oxidoreductase	IPR012951; IPR016166; IPR016168; IPR006094;	1.21.3.3					548
Q43349	122	0.118908	0	0	-30.6656	-38.7009	2.35099e-38	29 kDa ribonucleoprotein, chloroplastic (RNA-binding protein cp29)	RBP29 At3g53460 F4P12_160	Arabidopsis thaliana (Mouse-ear cress)	GO:0009570; GO:0006397; GO:0000166; GO:0008266; GO:0030529; GO:0009579	chloroplast stroma; mRNA processing; nucleotide binding; poly(U) RNA binding; ribonucleoprotein complex; thylakoid	Alternative splicing; Chloroplast; Complete proteome; Phosphoprotein; Plastid; RNA-binding; Repeat; Ribonucleoprotein; Transit peptide; mRNA processing	IPR012677; IPR000504;		RRM (RNA recognition motif) domains (2)			7894017; 11130713; 14593172; 19376835	342
A5BCP6	307	0.598441	78	0.152047	-11.0357	-2.10371	3.37479e-38	Putative uncharacterized protein	VITISV_003681	Vitis vinifera (Grape)	GO:0005507; GO:0009055	copper ion binding; electron carrier activity		IPR008972; IPR003245;						171
A5BQB4	121	0.0696603	0	0	-30.6715	-38.689	4.70198e-38	Putative uncharacterized protein	VITISV_003183	Vitis vinifera (Grape)				IPR001810; IPR022364; IPR000007; IPR018066;						579
D7T9V3	121	0.122594	0	0	-30.6715	-38.689	4.70198e-38	Whole genome shotgun sequence of line PN40024, scaffold_11.assembly12x (Fragment)	VIT_00012205001	Vitis vinifera (Grape)				IPR001611;					17721507;	329
A9PFJ3	168	0.206642	14	0.0172202	-12.7096	-3.71198	5.4517e-38	Predicted protein (Putative uncharacterized protein)	POPTRDRAFT_830061	Populus trichocarpa (Western balsam poplar) (Populus balsamifera subsp. trichocarpa)	GO:0016740	transferase activity		IPR011004;					18230180; 16973872;	271
D7TVZ9	158	0.107923	11	0.00751366	-12.9278	-3.97137	5.46758e-38	Whole genome shotgun sequence of line PN40024, scaffold_25.assembly12x (Fragment)	VIT_00019759001	Vitis vinifera (Grape)	GO:0005524; GO:0004672; GO:0006468	ATP binding; protein kinase activity; protein phosphorylation		IPR011009; IPR000719; IPR001245; IPR011990;					17721507;	488
B9S0K6	148	0.17619	7	0.00833333	-13.301	-4.52912	5.8076e-38	Ribonucleoprotein, chloroplast, putative	RCOM_1355620	Ricinus communis (Castor bean)	GO:0003676; GO:0000166; GO:0030529	nucleic acid binding; nucleotide binding; ribonucleoprotein complex	Ribonucleoprotein; Viral nucleoprotein; Virion	IPR012677; IPR000504;						280
B9N6E2	223	0.179116	36	0.0289157	-11.824	-2.75799	9.18296e-38	Predicted protein	POPTRDRAFT_811461	Populus trichocarpa (Western balsam poplar) (Populus balsamifera subsp. trichocarpa)	GO:0005524; GO:0006468; GO:0004674	ATP binding; protein phosphorylation; protein serine/threonine kinase activity		IPR011009; IPR000719; IPR001245; IPR008271;					16973872;	415
B9RIV7	120	0.070922	0	0	-30.6775	-38.677	9.40395e-38	Arsenite transport protein, putative	RCOM_1583060	Ricinus communis (Castor bean)	GO:0015137; GO:0016021	citrate transmembrane transporter activity; integral to membrane		IPR004680;						564
D7SVQ5	120	0.110193	0	0	-30.6775	-38.677	9.40395e-38	Whole genome shotgun sequence of line PN40024, scaffold_68.assembly12x (Fragment)	VIT_00033097001	Vitis vinifera (Grape)	GO:0016020; GO:0004222; GO:0006508	membrane; metalloendopeptidase activity; proteolysis		IPR001915;					17721507;	363
A5BVR2	151	0.0815775	8	0.00432199	-13.1902	-4.36542	9.52758e-38	Putative uncharacterized protein	VITISV_019239	Vitis vinifera (Grape)	GO:0005524; GO:0005471; GO:0016021	ATP binding; ATP:ADP antiporter activity; integral to membrane		IPR004667;						617
A5C9F3	361	0.348792	109	0.105314	-10.6774	-1.85469	1.60765e-37	Putative uncharacterized protein	VITISV_008512	Vitis vinifera (Grape)	GO:0005634; GO:0006355; GO:0043565; GO:0003700; GO:0030528	nucleus; regulation of transcription, DNA-dependent; sequence-specific DNA binding; sequence-specific DNA binding transcription factor activity; transcription regulator activity	DNA-binding; Homeobox; Nucleus; Transcription; Transcription regulation	IPR001356; IPR017970; IPR009057; IPR012287; IPR000047; IPR003106;		Homeobox DNA-binding domain (1)				345
D7SRT9	119	0.0801347	0	0	-30.6836	-38.665	1.88079e-37	Whole genome shotgun sequence of line PN40024, scaffold_54.assembly12x (Fragment)	VIT_00029459001	Vitis vinifera (Grape)	GO:0016021; GO:0055085; GO:0005215	integral to membrane; transmembrane transport; transporter activity	Membrane; Transmembrane	IPR020846; IPR016196; IPR005828; IPR005829;					17721507;	495
B9RDP2	159	0.104536	12	0.00788955	-12.8605	-3.85494	2.53772e-37	Dead box ATP-dependent RNA helicase, putative	RCOM_1614640	Ricinus communis (Castor bean)	GO:0005524; GO:0008026; GO:0003676	ATP binding; ATP-dependent helicase activity; nucleic acid binding	ATP-binding; Helicase; Hydrolase; Nucleotide-binding	IPR014001; IPR011545; IPR001650; IPR000629; IPR014014;			DEAD box helicase family			507
A9P855	196	0.138712	26	0.0184006	-12.1518	-3.04129	3.53755e-37	Serine hydroxymethyltransferase (EC 2.1.2.1)	SHMT1 POPTRDRAFT_549786	Populus trichocarpa (Western balsam poplar) (Populus balsamifera subsp. trichocarpa)	GO:0006563; GO:0004372; GO:0006544; GO:0008168; GO:0030170	L-serine metabolic process; glycine hydroxymethyltransferase activity; glycine metabolic process; methyltransferase activity; pyridoxal phosphate binding	Methyltransferase; One-carbon metabolism; Pyridoxal phosphate; Transferase	IPR015424; IPR015421; IPR015422; IPR001085; IPR019798;	2.1.2.1		SHMT family		18230180; 16973872;	471
B9T303	118	0.125265	0	0	-30.6897	-38.6528	3.76158e-37	Far upstream element-binding protein, putative (EC 3.1.2.15)	RCOM_0350300	Ricinus communis (Castor bean)	GO:0003723; GO:0004221	RNA binding; ubiquitin thiolesterase activity	Hydrolase	IPR004087; IPR004088; IPR018111;	3.1.2.15	KH domains (3)				314
D7SHG7	118	0.0904215	0	0	-30.6897	-38.6528	3.76158e-37	Whole genome shotgun sequence of line PN40024, scaffold_0.assembly12x (Fragment)	VIT_00007619001	Vitis vinifera (Grape)	GO:0005524; GO:0006468; GO:0004674	ATP binding; protein phosphorylation; protein serine/threonine kinase activity		IPR011009; IPR000719; IPR017442; IPR008271; IPR002290;					17721507;	435
Q6R3K6	132	0.0650888	4	0.00197239	-13.7872	-5.17141	6.5641e-37	Probable metal-nicotianamine transporter YSL6 (Protein YELLOW STRIPE LIKE 6) (AtYSL6)	YSL6 At3g27020 MOJ10.9	Arabidopsis thaliana (Mouse-ear cress)	GO:0016021; GO:0055085; GO:0005774	integral to membrane; transmembrane transport; vacuolar membrane	Complete proteome; Membrane; Transmembrane; Transmembrane helix; Transport	IPR004813;			YSL (TC 2.A.67.2) family		10819329; 14593172;	676
B9SFF7	167	0.230028	15	0.0206612	-12.6641	-3.60383	7.34492e-37	Transmembrane BAX inhibitor motif-containing protein, putative	RCOM_0646030	Ricinus communis (Castor bean)	GO:0016021	integral to membrane	Membrane; Transmembrane	IPR006214;						242
A5BT32	116	0.0196178	0	0	-30.702	-38.6281	1.50463e-36	Putative uncharacterized protein	VITISV_008771	Vitis vinifera (Grape)	GO:0005524; GO:0003723; GO:0006278; GO:0003964; GO:0006468; GO:0004674	ATP binding; RNA binding; RNA-dependent DNA replication; RNA-directed DNA polymerase activity; protein phosphorylation; protein serine/threonine kinase activity	ATP-binding; Kinase; Nucleotide-binding; Serine/threonine-protein kinase; Transferase	IPR005135; IPR011009; IPR000719; IPR017441; IPR000477; IPR017442; IPR008271;		Reverse transcriptase domain (1)	Protein kinase superfamily			1971
B9RQT0	116	0.0620653	0	0	-30.702	-38.6281	1.50463e-36	Serine/threonine-protein kinase, putative (EC 2.7.11.13)	RCOM_0706320	Ricinus communis (Castor bean)	GO:0005524; GO:0004697; GO:0006468	ATP binding; protein kinase C activity; protein phosphorylation	ATP-binding; Kinase; Nucleotide-binding; Serine/threonine-protein kinase; Transferase	IPR000961; IPR011009; IPR017892; IPR000719; IPR017441; IPR017442; IPR008271; IPR002290;	2.7.11.13	AGC-kinase C-terminal domain (1)				623
C6KI44	116	0.0826211	0	0	-30.702	-38.6281	1.50463e-36	UDP-glucosyltransferase family 1 protein	UGT3	Citrus sinensis (Sweet orange)	GO:0016758	transferase activity, transferring hexosyl groups	Glycosyltransferase; Transferase	IPR002213;			UDP-glycosyltransferase family		20962888	468
O23966	116	0.149292	0	0	-30.702	-38.6281	1.50463e-36	Dehydrin-like protein (Fragment)		Helianthus annuus (Common sunflower)	GO:0006950; GO:0009415	response to stress; response to water		IPR000167;			Plant dehydrin family			259
Q8LDQ7	116	0.10831	0	0	-30.702	-38.6281	1.50463e-36	Nuclear RNA binding protein A-like protein		Arabidopsis thaliana (Mouse-ear cress)				IPR006861; IPR019084;					12093376;	357
Q9FEN7	183	0.121032	21	0.0138889	-12.3554	-3.2504	2.10005e-36	Dihydrolipoyl dehydrogenase (EC 1.8.1.4)	lpd2	Solanum tuberosum (Potato)	GO:0045454; GO:0005737; GO:0004148; GO:0050660; GO:0055114	cell redox homeostasis; cytoplasm; dihydrolipoyl dehydrogenase activity; flavin adenine dinucleotide binding; oxidation-reduction process	FAD; Flavoprotein; NAD; Oxidoreductase; Redox-active center; Transit peptide	IPR016156; IPR013027; IPR006258; IPR004099; IPR012999; IPR001327;	1.8.1.4		Class-I pyridine nucleotide-disulfide oxidoreductase family			504
Q3EAQ4	115	0.111759	0	0	-30.7082	-38.6156	3.00927e-36	Uncharacterized protein	At3g44110	Arabidopsis thaliana (Mouse-ear cress)	GO:0031072; GO:0046872; GO:0006457; GO:0051082	heat shock protein binding; metal ion binding; protein folding; unfolded protein binding	Chaperone; Complete proteome; Metal-binding; Repeat; Zinc	IPR002939; IPR001623; IPR018253; IPR008971; IPR003095; IPR001305;					11130713	343
B2Z454	138	0.156997	6	0.00682594	-13.4627	-4.65058	3.20853e-36	GAGA-binding transcriptional activator BBR/BPC1-like		Vitis vinifera (Grape)				IPR010409;					12795701;	293
A9PF64	129	0.108586	4	0.003367	-13.8038	-5.13825	4.92094e-36	Predicted protein (Putative uncharacterized protein)	POPTRDRAFT_819223	Populus trichocarpa (Western balsam poplar) (Populus balsamifera subsp. trichocarpa)	GO:0004177; GO:0009987; GO:0008235; GO:0006508	aminopeptidase activity; cellular process; metalloexopeptidase activity; proteolysis		IPR004545; IPR001714; IPR000994; IPR011991;					18230180; 16973872;	396
B9SHB0	206	0.176521	32	0.0274207	-11.9662	-2.81352	4.93783e-36	Alcohol dehydrogenase, putative (EC 1.6.5.5)	RCOM_0528460	Ricinus communis (Castor bean)	GO:0003960; GO:0055114; GO:0008270	NADPH:quinone reductase activity; oxidation-reduction process; zinc ion binding	Oxidoreductase	IPR013149; IPR013154; IPR002085; IPR011032; IPR016040; IPR002364;	1.6.5.5					389
D7TB93	114	0.124183	0	0	-30.7145	-38.603	6.01853e-36	Whole genome shotgun sequence of line PN40024, scaffold_16.assembly12x (Fragment)	VIT_00015220001	Vitis vinifera (Grape)	GO:0055114; GO:0016491	oxidation-reduction process; oxidoreductase activity	Iron; Oxidoreductase	IPR005123;			Iron/ascorbate-dependent oxidoreductase family		17721507;	306
Q8W4S5	114	0.0618893	0	0	-30.7145	-38.603	6.01853e-36	AT5g63710/MBK5_19 (At5g63710/MBK5_19) (Leucine-rich repeat receptor-like protein kinase)	LRR-RLK At5g63710 AT5G63710	Arabidopsis thaliana (Mouse-ear cress)	GO:0005524; GO:0016021; GO:0006468; GO:0004674; GO:0004872	ATP binding; integral to membrane; protein phosphorylation; protein serine/threonine kinase activity; receptor activity	ATP-binding; Complete proteome; Kinase; Leucine-rich repeat; Membrane; Nucleotide-binding; Receptor; Repeat; Serine/threonine-protein kinase; Transferase; Transmembrane; Transmembrane helix	IPR011009; IPR001611; IPR013210; IPR000719; IPR017441; IPR001245; IPR008271;		Protein kinase domain (1)	Protein kinase superfamily		11130714; 20064227;	614
E0CQU0	157	0.0715914	13	0.00592795	-12.8119	-3.7212	7.1864e-36	Whole genome shotgun sequence of line PN40024, scaffold_1.assembly12x (Fragment)	VIT_00008711001	Vitis vinifera (Grape)	GO:0006508; GO:0004252	proteolysis; serine-type endopeptidase activity		IPR002471; IPR023302; IPR001375; IPR002470; IPR004106;					17721507;	731
B9T683	136	0.0556237	6	0.00245399	-13.4732	-4.62952	1.19847e-35	Transcription factor, putative	RCOM_0300630	Ricinus communis (Castor bean)			Transcription; Transcription regulation	IPR005202;						815
D7SQD1	113	0.0394829	0	0	-30.7209	-38.5903	1.20371e-35	Whole genome shotgun sequence of line PN40024, scaffold_52.assembly12x (Fragment)	VIT_00029244001	Vitis vinifera (Grape)	GO:0005524; GO:0006754; GO:0015662; GO:0006812; GO:0016021	ATP binding; ATP biosynthetic process; ATPase activity, coupled to transmembrane movement of ions, phosphorylative mechanism; cation transport; integral to membrane	ATP-binding; Hydrolase; Membrane; Nucleotide-binding; Phosphoprotein; Transmembrane; Transmembrane helix	IPR008250; IPR004014; IPR023300; IPR023299; IPR000695; IPR001757; IPR018303; IPR006534; IPR023298; IPR005834; IPR023214;			Cation transport ATPase (P-type) family		17721507;	954
A0MNJ1	168	0.127273	17	0.0128788	-12.5695	-3.43187	1.68944e-35	CBL-interacting protein kinase 3 (Predicted protein)	CIPK3 POPTRDRAFT_672762	Populus trichocarpa (Western balsam poplar) (Populus balsamifera subsp. trichocarpa)	GO:0005524; GO:0006468; GO:0004674; GO:0007165	ATP binding; protein phosphorylation; protein serine/threonine kinase activity; signal transduction	ATP-binding; Kinase; Nucleotide-binding; Serine/threonine-protein kinase; Transferase	IPR011009; IPR018451; IPR004041; IPR000719; IPR017441; IPR017442; IPR008271; IPR002290;		NAF domain (1); Protein kinase domain (1)			18230180; 16973872;	440
A5B6Y9	395	0.262284	137	0.0909695	-10.4475	-1.6547	2.04485e-35	Photosystem I P700 chlorophyll a apoprotein	VITISV_033139	Vitis vinifera (Grape)	GO:0051539; GO:0005524; GO:0016168; GO:0022900; GO:0016021; GO:0046872; GO:0015979; GO:0009522; GO:0009536; GO:0018298; GO:0006810	4 iron, 4 sulfur cluster binding; ATP binding; chlorophyll binding; electron transport chain; integral to membrane; metal ion binding; photosynthesis; photosystem I; plastid; protein-chromophore linkage; transport	4Fe-4S; Chlorophyll; Chromophore; Electron transport; Iron; Iron-sulfur; Magnesium; Membrane; Metal-binding; Photosynthesis; Photosystem I; Plastid; Thylakoid; Transmembrane; Transport	IPR003959; IPR001280;			PsaA/psaB family			502
A5BB92	112	0.0419476	0	0	-30.7273	-38.5775	2.40741e-35	Putative uncharacterized protein	VITISV_010724	Vitis vinifera (Grape)	GO:0005524; GO:0003677; GO:0004518; GO:0017111; GO:0006289; GO:0019538	ATP binding; DNA binding; nuclease activity; nucleoside-triphosphatase activity; nucleotide-excision repair; protein metabolic process	ATP-binding; Chaperone; Nucleotide-binding	IPR003593; IPR013093; IPR003959; IPR018368; IPR001270; IPR019489; IPR004176; IPR023150; IPR001943;			ClpA/clpB family			890
D7T954	112	0.108213	0	0	-30.7273	-38.5775	2.40741e-35	Whole genome shotgun sequence of line PN40024, scaffold_11.assembly12x (Fragment)	VIT_00011902001	Vitis vinifera (Grape)	GO:0003677; GO:0005634; GO:0006355; GO:0003700	DNA binding; nucleus; regulation of transcription, DNA-dependent; sequence-specific DNA binding transcription factor activity	DNA-binding; Nucleus; Transcription; Transcription regulation	IPR016177; IPR001471;					17721507;	345
D7U0A4	112	0.102564	0	0	-30.7273	-38.5775	2.40741e-35	Whole genome shotgun sequence of line PN40024, scaffold_2.assembly12x (Fragment)	VIT_00016972001	Vitis vinifera (Grape)	GO:0009734; GO:0005634; GO:0046983	auxin mediated signaling pathway; nucleus; protein dimerization activity	Auxin signaling pathway; Nucleus; Repressor; Transcription; Transcription regulation	IPR003311; IPR011525;		Aux/IAA-ARF domain (1)			17721507;	364
P92549	346	0.227482	107	0.0703485	-10.7214	-1.82018	2.60487e-35	ATP synthase subunit alpha, mitochondrial	ATPA ATP1 AtMg01190	Arabidopsis thaliana (Mouse-ear cress)	GO:0005524; GO:0015986; GO:0046933; GO:0005743; GO:0045261; GO:0046961	ATP binding; ATP synthesis coupled proton transport; hydrogen ion transporting ATP synthase activity, rotational mechanism; mitochondrial inner membrane; proton-transporting ATP synthase complex, catalytic core F(1); proton-transporting ATPase activity, rotational mechanism	ATP synthesis; ATP-binding; CF(1); Complete proteome; Direct protein sequencing; Hydrogen ion transport; Ion transport; Membrane; Mitochondrion; Mitochondrion inner membrane; Nucleotide-binding; RNA editing; Transport	IPR020003; IPR000194; IPR005294; IPR018118; IPR023366; IPR000793; IPR004100;			ATPase alpha/beta chains family		8988169; 10617197; 11743114; 10611383; 14671022	507
A5AFI3	111	0.0252215	0	0	-30.7338	-38.5646	4.81482e-35	Putative uncharacterized protein	VITISV_033278	Vitis vinifera (Grape)	GO:0003677; GO:0015074; GO:0003723; GO:0006278; GO:0003964	DNA binding; DNA integration; RNA binding; RNA-dependent DNA replication; RNA-directed DNA polymerase activity		IPR001584; IPR021109; IPR012337; IPR000477;						1467
D7SIB2	111	0.127148	0	0	-30.7338	-38.5646	4.81482e-35	Whole genome shotgun sequence of line PN40024, scaffold_0.assembly12x (Fragment)	VIT_00008001001	Vitis vinifera (Grape)	GO:0008270	zinc ion binding		IPR022143; IPR018957; IPR011016; IPR013083;					17721507;	291
O82151	111	0.0589172	0	0	-30.7338	-38.5646	4.81482e-35	Beta-D-glucan exohydrolase		Nicotiana tabacum (Common tobacco)	GO:0005975; GO:0004553	carbohydrate metabolic process; hydrolase activity, hydrolyzing O-glycosyl compounds	Glycosidase; Hydrolase	IPR002772; IPR001764; IPR017853;					10798617	628
O82627	111	0.0608553	0	0	-30.7338	-38.5646	4.81482e-35	Granule-bound starch synthase 1, chloroplastic/amyloplastic (EC 2.4.1.21) (Granule-bound starch synthase I) (GBSS-I)	WAXY GBSS	Antirrhinum majus (Garden snapdragon)	GO:0009501; GO:0009507; GO:0019252; GO:0009011	amyloplast; chloroplast; starch biosynthetic process; starch synthase activity	Amyloplast; Chloroplast; Glycosyltransferase; Plastid; Starch biosynthesis; Transferase; Transit peptide	IPR001296; IPR011835; IPR013534;	2.4.1.21		Glycosyltransferase 1 family, Bacterial/plant glycogen synthase subfamily		10364391	608
Q5KTS9	111	0.248322	0	0	-30.7338	-38.5646	4.81482e-35	Dehydrin protein	CAISE1	Daucus carota (Carrot)	GO:0006950; GO:0009415	response to stress; response to water		IPR000167;			Plant dehydrin family			149
D9ZIM5	166	0.148347	17	0.0151921	-12.5782	-3.4146	5.73116e-35	ARF domain class transcription factor	IAA1	Malus domestica (Apple) (Pyrus malus)	GO:0009734; GO:0005634; GO:0046983	auxin mediated signaling pathway; nucleus; protein dimerization activity	Auxin signaling pathway; Nucleus; Repressor; Transcription; Transcription regulation	IPR003311; IPR011525;		Aux/IAA-ARF domain (1)				373
D3YC27	141	0.134286	8	0.00761905	-13.2396	-4.26657	6.22887e-35	C4C4-type RING finger protein	RFP1	Vitis pseudoreticulata	GO:0008270	zinc ion binding		IPR001841; IPR013083;						350
D7TBM3	129	0.161654	5	0.00626566	-13.6428	-4.81632	8.55288e-35	Whole genome shotgun sequence of line PN40024, scaffold_16.assembly12x (Fragment)	VIT_00015373001	Vitis vinifera (Grape)				IPR007462;					17721507;	266
B9SAN4	110	0.105973	0	0	-30.7403	-38.5515	9.62965e-35	Transcription factor, putative	RCOM_1235500	Ricinus communis (Castor bean)	GO:0003677; GO:0005634	DNA binding; nucleus	Nucleus	IPR009057; IPR012287; IPR006447; IPR014778; IPR017930;						346
B9T0T6	110	0.114226	0	0	-30.7403	-38.5515	9.62965e-35	Putative uncharacterized protein	RCOM_0340260	Ricinus communis (Castor bean)				IPR014764; IPR005176;						321
D7TEW7	110	0.0364842	0	0	-30.7403	-38.5515	9.62965e-35	Whole genome shotgun sequence of line PN40024, scaffold_42.assembly12x (Fragment)	VIT_00026206001	Vitis vinifera (Grape)	GO:0005488; GO:0030234; GO:0000502; GO:0042176	binding; enzyme regulator activity; proteasome complex; regulation of protein catabolic process		IPR016642; IPR002015; IPR011989; IPR016024;					17721507;	1005
Q43237	110	0.151515	0	0	-30.7403	-38.5515	9.62965e-35	Caffeoyl-CoA O-methyltransferase (EC 2.1.1.104) (Trans-caffeoyl-CoA 3-O-methyltransferase) (CCOAMT) (CCOAOMT)		Vitis vinifera (Grape)	GO:0042409; GO:0009809; GO:0046872	caffeoyl-CoA O-methyltransferase activity; lignin biosynthetic process; metal ion binding	Lignin biosynthesis; Metal-binding; Methyltransferase; S-adenosyl-L-methionine; Transferase	IPR002935;	2.1.1.104		Methyltransferase superfamily, Type 3 family, CCoAMT subfamily		9390437	242
A5AW40	109	0.0647653	0	0	-30.7469	-38.5383	1.92593e-34	Putative uncharacterized protein	VITISV_017368	Vitis vinifera (Grape)	GO:0005524; GO:0005509; GO:0006468; GO:0004674	ATP binding; calcium ion binding; protein phosphorylation; protein serine/threonine kinase activity	ATP-binding; Calcium; Nucleotide-binding	IPR018248; IPR011992; IPR018247; IPR018249; IPR002048; IPR011009; IPR000719; IPR017441; IPR017442; IPR008271; IPR002290;						561
B9RRU3	109	0.0984643	0	0	-30.7469	-38.5383	1.92593e-34	Putative uncharacterized protein	RCOM_0798120	Ricinus communis (Castor bean)										369
Q949Y3	109	0.0764912	0	0	-30.7469	-38.5383	1.92593e-34	Bifunctional purple acid phosphatase 26 [Includes: Acid phosphatase (EC 3.1.3.2); Peroxidase (EC 1.11.1.7)]	PAP26 At5g34850 T5E15.10	Arabidopsis thaliana (Mouse-ear cress)	GO:0003993; GO:0042744; GO:0046872; GO:0055114; GO:0004601; GO:0055062; GO:0009505; GO:0005773	acid phosphatase activity; hydrogen peroxide catabolic process; metal ion binding; oxidation-reduction process; peroxidase activity; phosphate ion homeostasis; plant-type cell wall; vacuole	Complete proteome; Direct protein sequencing; Glycoprotein; Hydrogen peroxide; Hydrolase; Iron; Metal-binding; Oxidoreductase; Peroxidase; Signal; Vacuole; Zinc	IPR004843; IPR008963; IPR015914;	3.1.3.2; 1.11.1.7		Metallophosphoesterase superfamily, Purple acid phosphatase family		16244908; 11130714; 14593172; 16963519; 12021284; 15539469; 15215502	475
D7TZC8	322	0.32427	95	0.0956697	-10.859	-1.88808	1.95293e-34	Whole genome shotgun sequence of line PN40024, scaffold_2.assembly12x (Fragment)	VIT_00017501001	Vitis vinifera (Grape)	GO:0055114; GO:0016491; GO:0008270	oxidation-reduction process; oxidoreductase activity; zinc ion binding		IPR013149; IPR013154; IPR002085; IPR011032; IPR016040;					17721507;	331
A5BGD4	108	0.0519481	0	0	-30.7535	-38.525	3.85186e-34	Putative uncharacterized protein	VITISV_010435	Vitis vinifera (Grape)	GO:0003677; GO:0005634; GO:0006355; GO:0000156	DNA binding; nucleus; regulation of transcription, DNA-dependent; two-component response regulator activity	Nucleus	IPR011006; IPR009057; IPR012287; IPR006447; IPR014778; IPR017053; IPR001789; IPR017930;						693
A5BM02	108	0.0676692	0	0	-30.7535	-38.525	3.85186e-34	Putative uncharacterized protein	VITISV_004820	Vitis vinifera (Grape)	GO:0043687; GO:0051246; GO:0019787	post-translational protein modification; regulation of protein metabolic process; small conjugating protein ligase activity		IPR000608; IPR016135;						532
B9SPI0	108	0.0714286	0	0	-30.7535	-38.525	3.85186e-34	Nitrate transporter, putative	RCOM_0023970	Ricinus communis (Castor bean)	GO:0055085	transmembrane transport		IPR011701; IPR016196;						504
D7UCN0	108	0.109756	0	0	-30.7535	-38.525	3.85186e-34	Whole genome shotgun sequence of line PN40024, scaffold_46.assembly12x (Fragment)	VIT_00027072001	Vitis vinifera (Grape)	GO:0005634; GO:0042254	nucleus; ribosome biogenesis		IPR007023;					17721507;	328
E0CVQ8	108	0.0640569	0	0	-30.7535	-38.525	3.85186e-34	Whole genome shotgun sequence of line PN40024, scaffold_116.assembly12x (Fragment)	VIT_00012696001	Vitis vinifera (Grape)	GO:0004149; GO:0045252; GO:0006099	dihydrolipoyllysine-residue succinyltransferase activity; oxoglutarate dehydrogenase complex; tricarboxylic acid cycle	Acyltransferase; Lipoyl; Transferase	IPR003016; IPR001078; IPR000089; IPR023213; IPR011053; IPR006255;		Lipoyl-binding domain (1)	2-oxoacid dehydrogenase family		17721507;	562
B9HPN3	107	0.0631268	0	0	-30.7602	-38.5116	7.70372e-34	Calcium dependent protein kinase 5	CPK5 POPTRDRAFT_803966	Populus trichocarpa (Western balsam poplar) (Populus balsamifera subsp. trichocarpa)	GO:0005524; GO:0005509; GO:0006468; GO:0004674	ATP binding; calcium ion binding; protein phosphorylation; protein serine/threonine kinase activity	ATP-binding; Calcium; Kinase; Nucleotide-binding; Transferase	IPR018248; IPR011992; IPR018247; IPR018249; IPR002048; IPR011009; IPR000719; IPR017441; IPR017442; IPR008271; IPR002290;					16973872;	565
B9RH88	107	0.0823711	0	0	-30.7602	-38.5116	7.70372e-34	Ubiquitin-protein ligase, putative	RCOM_1448750	Ricinus communis (Castor bean)	GO:0016874; GO:0008270	ligase activity; zinc ion binding	Ligase; Metal-binding; Zinc; Zinc-finger	IPR001841; IPR013083;						433
C3W4Q3	107	0.116558	0	0	-30.7602	-38.5116	7.70372e-34	R2R3 transcription factor MYB108-like protein 1		Vitis vinifera (Grape)	GO:0003677; GO:0005634	DNA binding; nucleus	DNA-binding; Nucleus; Repeat	IPR009057; IPR012287; IPR014778; IPR015495; IPR001005; IPR017930;					18647406;	306
E0CRI8	107	0.0951111	0	0	-30.7602	-38.5116	7.70372e-34	Whole genome shotgun sequence of line PN40024, scaffold_1.assembly12x (Fragment)	VIT_00009010001	Vitis vinifera (Grape)	GO:0003824; GO:0005992	catalytic activity; trehalose biosynthetic process		IPR023214; IPR006379; IPR003337;					17721507;	375
Q8H176	107	0.0676787	0	0	-30.7602	-38.5116	7.70372e-34	Pyruvate kinase (EC 2.7.1.40)		Arabidopsis thaliana (Mouse-ear cress)	GO:0006096; GO:0000287; GO:0030955; GO:0004743	glycolysis; magnesium ion binding; potassium ion binding; pyruvate kinase activity	Glycolysis; Kinase; Magnesium; Transferase	IPR001697; IPR015813; IPR011037; IPR015794; IPR015793; IPR015795; IPR015806;	2.7.1.40		Pyruvate kinase family			527
B9RBG9	106	0.107071	0	0	-30.767	-38.4981	1.54074e-33	Peroxidase 55, putative (EC 1.11.1.7)	RCOM_1676920	Ricinus communis (Castor bean)	GO:0020037; GO:0055114; GO:0004601; GO:0006979	heme binding; oxidation-reduction process; peroxidase activity; response to oxidative stress	Heme; Iron; Metal-binding; Oxidoreductase; Peroxidase	IPR010255; IPR002016; IPR000823; IPR019793;	1.11.1.7					330
B9RXM3	106	0.0710932	0	0	-30.767	-38.4981	1.54074e-33	Multidrug resistance pump, putative	RCOM_0904910	Ricinus communis (Castor bean)	GO:0015297; GO:0015238; GO:0016020	antiporter activity; drug transmembrane transporter activity; membrane		IPR002528;						497
B9SQM6	106	0.102119	0	0	-30.767	-38.4981	1.54074e-33	Transcription factor, putative	RCOM_0838120	Ricinus communis (Castor bean)										346
D7UCD4	106	0.107724	0	0	-30.767	-38.4981	1.54074e-33	Whole genome shotgun sequence of line PN40024, scaffold_46.assembly12x (Fragment)	VIT_00026956001	Vitis vinifera (Grape)	GO:0003677; GO:0005634	DNA binding; nucleus	Nucleus	IPR009057; IPR012287; IPR006447; IPR014778; IPR001005; IPR017930;					17721507;	328
O64668	106	0.0779985	0	0	-30.767	-38.4981	1.54074e-33	Presenilin-like protein At1g08700	At1g08700 F22O13.18	Arabidopsis thaliana (Mouse-ear cress)	GO:0007219; GO:0016021	Notch signaling pathway; integral to membrane	Complete proteome; Membrane; Notch signaling pathway; Transmembrane; Transmembrane helix	IPR006639; IPR001108;			Peptidase A22A family		11130712; 14593172;	453
Q94IB9	106	0.138562	0	0	-30.767	-38.4981	1.54074e-33	Acyl-CoA independent ceramide synthase (Putative uncharacterized protein At4g22330)	AtCES1 At4g22330	Arabidopsis thaliana (Mouse-ear cress)	GO:0006672; GO:0005783; GO:0016811; GO:0016021	ceramide metabolic process; endoplasmic reticulum; hydrolase activity, acting on carbon-nitrogen (but not peptide) bonds, in linear amides; integral to membrane	Complete proteome	IPR008901;					10617198;	255
A5BVL7	148	0.0862471	13	0.00757576	-12.8545	-3.63603	2.0232e-33	Putative uncharacterized protein	VITISV_008818	Vitis vinifera (Grape)	GO:0016209; GO:0045454; GO:0016491	antioxidant activity; cell redox homeostasis; oxidoreductase activity		IPR000866; IPR011424; IPR013740; IPR017936; IPR012336; IPR017937; IPR012335;						572
B9RN63	128	0.0421607	6	0.00197628	-13.5169	-4.54206	2.31031e-33	Putative uncharacterized protein	RCOM_1343940	Ricinus communis (Castor bean)	GO:0003677; GO:0005634	DNA binding; nucleus		IPR002110; IPR020683; IPR004333;						1012
A9PDI1	171	0.130137	21	0.0159817	-12.4043	-3.15255	2.65567e-33	Predicted protein	POPTRDRAFT_836929	Populus trichocarpa (Western balsam poplar) (Populus balsamifera subsp. trichocarpa)	GO:0030131; GO:0030132; GO:0006886; GO:0016192	clathrin adaptor complex; clathrin coat of coated pit; intracellular protein transport; vesicle-mediated transport		IPR015629; IPR001392; IPR008968; IPR018240; IPR011012;		MHD (mu homology) domain (1)			18230180; 16973872;	438
D7SHD4	142	0.0599916	10	0.00422476	-13.0736	-3.95484	2.77749e-33	Whole genome shotgun sequence of line PN40024, scaffold_0.assembly12x (Fragment)	VIT_00007575001	Vitis vinifera (Grape)	GO:0005488	binding		IPR016024; IPR003891;					17721507;	789
Q05758	224	0.12634	46	0.0259447	-11.644	-2.41081	2.9758e-33	Ketol-acid reductoisomerase, chloroplastic (EC 1.1.1.86) (Acetohydroxy-acid reductoisomerase) (Alpha-keto-beta-hydroxylacil reductoisomerase)	At3g58610 F14P22.200	Arabidopsis thaliana (Mouse-ear cress)	GO:0048046; GO:0009082; GO:0005618; GO:0009941; GO:0009570; GO:0050662; GO:0005507; GO:0004455; GO:0005739; GO:0055114; GO:0046686	apoplast; branched chain family amino acid biosynthetic process; cell wall; chloroplast envelope; chloroplast stroma; coenzyme binding; copper ion binding; ketol-acid reductoisomerase activity; mitochondrion; oxidation-reduction process; response to cadmium ion	Amino-acid biosynthesis; Branched-chain amino acid biosynthesis; Chloroplast; Complete proteome; Magnesium; Metal-binding; NADP; Oxidoreductase; Plastid; Transit peptide	IPR008927; IPR013023; IPR000506; IPR013328; IPR013116; IPR016206; IPR016040;	1.1.1.86		Ketol-acid reductoisomerase family		8448371; 8379936; 11130713; 14593172	591
A5B847	105	0.217391	0	0	-30.7739	-38.4844	3.08149e-33	Putative uncharacterized protein (Whole genome shotgun sequence of line PN40024, scaffold_88.assembly12x)	VITISV_000653 VIT_00037000001	Vitis vinifera (Grape)	GO:0005576	extracellular region		IPR001283; IPR018244; IPR014044; IPR002413;					17721507;	161
Q9AR60	105	0.0837321	0	0	-30.7739	-38.4844	3.08149e-33	Photoperiod responsive protein	phor1	Solanum tuberosum subsp. andigenum	GO:0005488; GO:0000151; GO:0004842	binding; ubiquitin ligase complex; ubiquitin-protein ligase activity		IPR011989; IPR016024; IPR003613; IPR013083;						418
B9RUJ6	279	0.17782	74	0.0471638	-11.1426	-2.04169	3.86405e-33	ATP binding protein, putative	RCOM_0853490	Ricinus communis (Castor bean)	GO:0005524; GO:0017111	ATP binding; nucleoside-triphosphatase activity	ATP-binding; Nucleotide-binding	IPR003593; IPR003959; IPR003960;			AAA ATPase family			523
B9RXD0	124	0.162092	5	0.00653595	-13.6714	-4.75929	4.57937e-33	Alkaline phytoceramidase, putative	RCOM_0902770	Ricinus communis (Castor bean)	GO:0006672; GO:0016811; GO:0016021	ceramide metabolic process; hydrolase activity, acting on carbon-nitrogen (but not peptide) bonds, in linear amides; integral to membrane		IPR008901;						255
D7U318	197	0.0868607	33	0.0145503	-11.9762	-2.70468	5.46364e-33	Whole genome shotgun sequence of line PN40024, scaffold_5.assembly12x (Fragment)	VIT_00028357001	Vitis vinifera (Grape)	GO:0004579; GO:0008250; GO:0018279	dolichyl-diphosphooligosaccharide-protein glycotransferase activity; oligosaccharyltransferase complex; protein N-linked glycosylation via asparagine		IPR008814;					17721507;	756
A5BZS1	104	0.0651629	0	0	-30.7808	-38.4706	6.16298e-33	Putative uncharacterized protein	VITISV_003752	Vitis vinifera (Grape)	GO:0050660; GO:0016491	flavin adenine dinucleotide binding; oxidoreductase activity		IPR012951; IPR016166; IPR016168; IPR006094;						532
B9RXM4	104	0.0679739	0	0	-30.7808	-38.4706	6.16298e-33	Multidrug resistance pump, putative	RCOM_0904920	Ricinus communis (Castor bean)	GO:0015297; GO:0015238; GO:0016020	antiporter activity; drug transmembrane transporter activity; membrane		IPR002528;						510
B9SX28	104	0.109015	0	0	-30.7808	-38.4706	6.16298e-33	Isoflavone reductase, putative (EC 1.3.1.45)	RCOM_1266620	Ricinus communis (Castor bean)	GO:0047526; GO:0005488; GO:0055114	2'-hydroxyisoflavone reductase activity; binding; oxidation-reduction process	Oxidoreductase	IPR016040; IPR008030;	1.3.1.45					318
B9SZ17	104	0.0670535	0	0	-30.7808	-38.4706	6.16298e-33	Zinc finger protein, putative	RCOM_1396110	Ricinus communis (Castor bean)	GO:0003676; GO:0008270	nucleic acid binding; zinc ion binding	Metal-binding; Zinc; Zinc-finger	IPR012337; IPR018957; IPR002867; IPR001841; IPR013083; IPR017907;		IBR-type zinc finger (1)				517
B9T2Y0	104	0.0638428	0	0	-30.7808	-38.4706	6.16298e-33	Nucleic acid binding protein, putative	RCOM_0550010	Ricinus communis (Castor bean)	GO:0005622; GO:0003676; GO:0008270	intracellular; nucleic acid binding; zinc ion binding		IPR007087; IPR015880; IPR013087;						543
B9T6V3	104	0.0719225	0	0	-30.7808	-38.4706	6.16298e-33	Multidrug resistance pump, putative	RCOM_0063820	Ricinus communis (Castor bean)	GO:0015297; GO:0015238; GO:0016020	antiporter activity; drug transmembrane transporter activity; membrane		IPR002528;						482
D7TW94	104	0.0523666	0	0	-30.7808	-38.4706	6.16298e-33	Whole genome shotgun sequence of line PN40024, scaffold_25.assembly12x (Fragment)	VIT_00019881001	Vitis vinifera (Grape)				IPR007518;					17721507;	662
Q0PL87	104	0.0968343	0	0	-30.7808	-38.4706	6.16298e-33	Serine/threonine protein kinase		Camellia sinensis (Tea)	GO:0005524; GO:0006468; GO:0004674	ATP binding; protein phosphorylation; protein serine/threonine kinase activity	ATP-binding; Kinase; Nucleotide-binding; Serine/threonine-protein kinase; Transferase	IPR011009; IPR000719; IPR017441; IPR017442; IPR008271; IPR002290;						358
Q2VY17	268	0.391813	69	0.100877	-11.2221	-2.08458	6.31525e-33	CONSTANS interacting protein 2b	CIP2b	Solanum lycopersicum (Tomato) (Lycopersicon esculentum)	GO:0005634; GO:0043565	nucleus; sequence-specific DNA binding	Nucleus	IPR003958; IPR009072;					16623906	228
B9H216	102	0.0587219	0	0	-30.7948	-38.4426	2.46519e-32	F-box family protein	FBL5 POPTRDRAFT_800382	Populus trichocarpa (Western balsam poplar) (Populus balsamifera subsp. trichocarpa)	GO:0009734; GO:0000822	auxin mediated signaling pathway; inositol hexakisphosphate binding		IPR001810;		F-box domain (1)			16973872;	579
B9R7I6	102	0.0413123	0	0	-30.7948	-38.4426	2.46519e-32	Leucine-rich repeat-containing protein, putative	RCOM_1591970	Ricinus communis (Castor bean)	GO:0005524; GO:0006915; GO:0006952	ATP binding; apoptosis; defense response		IPR000767; IPR002182; IPR008808;						823
C8CE50	102	0.117241	0	0	-30.7948	-38.4426	2.46519e-32	Aquaporin	PIP1;1	Fragaria ananassa (Strawberry)	GO:0016021; GO:0055085; GO:0005215	integral to membrane; transmembrane transport; transporter activity	Membrane; Transmembrane; Transport	IPR012269; IPR023271; IPR000425; IPR022357;			MIP/aquaporin family		18248507;	290
D7TQF1	102	0.0792541	0	0	-30.7948	-38.4426	2.46519e-32	Whole genome shotgun sequence of line PN40024, scaffold_40.assembly12x (Fragment)	VIT_00025605001	Vitis vinifera (Grape)	GO:0005524; GO:0006468; GO:0004674	ATP binding; protein phosphorylation; protein serine/threonine kinase activity		IPR011009; IPR000719; IPR017442; IPR008271; IPR002290;					17721507;	429
B9RFI0	164	0.315992	20	0.0385356	-12.4697	-3.16264	3.30283e-32	Putative uncharacterized protein	RCOM_1434750	Ricinus communis (Castor bean)	GO:0006950	response to stress		IPR014729; IPR006015; IPR006016;						173
D7TDJ3	146	0.104659	14	0.0100358	-12.8108	-3.50949	4.85383e-32	Whole genome shotgun sequence of line PN40024, scaffold_127.assembly12x (Fragment)	VIT_00013785001	Vitis vinifera (Grape)	GO:0005524; GO:0003824	ATP binding; catalytic activity		IPR013650; IPR013816; IPR016102;					17721507;	465
A5C4J2	101	0.235431	0	0	-30.8019	-38.4284	4.93038e-32	Putative uncharacterized protein (Whole genome shotgun sequence of line PN40024, scaffold_0.assembly12x)	VITISV_028810 VIT_00007908001	Vitis vinifera (Grape)	GO:0005840; GO:0003735; GO:0006412	ribosome; structural constituent of ribosome; translation		IPR001266; IPR018277;					17721507;	143
B9RJ38	101	0.0629283	0	0	-30.8019	-38.4284	4.93038e-32	Chlorophyll synthase, putative	RCOM_1030770	Ricinus communis (Castor bean)	GO:0051537; GO:0010277; GO:0005506; GO:0055114; GO:0016705	2 iron, 2 sulfur cluster binding; chlorophyllide a oxygenase [overall] activity; iron ion binding; oxidation-reduction process; oxidoreductase activity, acting on paired donors, with incorporation or reduction of molecular oxygen	2Fe-2S; Iron; Iron-sulfur; Metal-binding	IPR013626; IPR017941; IPR015881;		Rieske domain (1)				535
B9SF53	101	0.0628109	0	0	-30.8019	-38.4284	4.93038e-32	Inorganic phosphate transporter, putative	RCOM_1214240	Ricinus communis (Castor bean)	GO:0005315; GO:0016021	inorganic phosphate transmembrane transporter activity; integral to membrane	Membrane; Transmembrane	IPR020846; IPR016196; IPR004738; IPR005828;						536
D7SNS3	101	0.13151	0	0	-30.8019	-38.4284	4.93038e-32	Serine hydroxymethyltransferase (EC 2.1.2.1) (Fragment)	VIT_00021046001	Vitis vinifera (Grape)	GO:0006563; GO:0004372; GO:0006544; GO:0006730; GO:0030170	L-serine metabolic process; glycine hydroxymethyltransferase activity; glycine metabolic process; one-carbon metabolic process; pyridoxal phosphate binding	One-carbon metabolism; Pyridoxal phosphate; Transferase	IPR015424; IPR015421; IPR015422; IPR001085; IPR019798;	2.1.2.1		SHMT family		17721507;	256
D7TGV2	101	0.148311	0	0	-30.8019	-38.4284	4.93038e-32	Whole genome shotgun sequence of line PN40024, scaffold_35.assembly12x (Fragment)	VIT_00023274001	Vitis vinifera (Grape)	GO:0005506; GO:0016226; GO:0051536	iron ion binding; iron-sulfur cluster assembly; iron-sulfur cluster binding		IPR001075;					17721507;	227
A5BH86	173	0.343254	24	0.047619	-12.2996	-2.97668	8.94985e-32	Putative uncharacterized protein (Whole genome shotgun sequence of line PN40024, scaffold_7.assembly12x)	VITISV_023651 VIT_00033966001	Vitis vinifera (Grape)	GO:0003677; GO:0005634	DNA binding; nucleus		IPR000910; IPR009071;					17721507;	168
A5BPV0	100	0.0397298	0	0	-30.8091	-38.414	9.86076e-32	Putative uncharacterized protein	VITISV_019620	Vitis vinifera (Grape)	GO:0005524; GO:0006468; GO:0004674	ATP binding; protein phosphorylation; protein serine/threonine kinase activity		IPR002902; IPR011009; IPR000719; IPR017442; IPR008271;						839
D7U4E8	100	0.0595238	0	0	-30.8091	-38.414	9.86076e-32	Whole genome shotgun sequence of line PN40024, scaffold_44.assembly12x (Fragment)	VIT_00026495001	Vitis vinifera (Grape)	GO:0003677	DNA binding		IPR003441;					17721507;	560
Q2PQI9	254	0.522634	65	0.133745	-11.3039	-2.09334	1.14237e-31	BTF3-like transcription factor	BTF3	Solanum lycopersicum (Tomato) (Lycopersicon esculentum)				IPR002715;						162
A5AQ65	136	0.164251	10	0.0120773	-13.1047	-3.89255	1.24034e-31	Putative uncharacterized protein (Whole genome shotgun sequence of line PN40024, scaffold_129.assembly12x)	VITISV_001975 VIT_00000122001	Vitis vinifera (Grape)	GO:0005741; GO:0008308	mitochondrial outer membrane; voltage-gated anion channel activity		IPR001925;					17721507;	276
A5BBP6	99	0.101852	0	0	-30.8163	-38.3995	1.97215e-31	Putative uncharacterized protein	VITISV_013668	Vitis vinifera (Grape)	GO:0005622; GO:0003676; GO:0008270	intracellular; nucleic acid binding; zinc ion binding		IPR007087; IPR015880; IPR013087;						324
D7SKD6	99	0.033367	0	0	-30.8163	-38.3995	1.97215e-31	Whole genome shotgun sequence of line PN40024, scaffold_4.assembly12x (Fragment)	VIT_00024935001	Vitis vinifera (Grape)			Transcription; Transcription regulation	IPR005202;					17721507;	989
Q2XTB5	99	0.0714286	0	0	-30.8163	-38.3995	1.97215e-31	LYTB-like protein-like		Solanum tuberosum (Potato)	GO:0051745; GO:0019288; GO:0055114; GO:0016114	4-hydroxy-3-methylbut-2-en-1-yl diphosphate reductase activity; isopentenyl diphosphate biosynthetic process, mevalonate-independent pathway; oxidation-reduction process; terpenoid biosynthetic process		IPR003451;						462
Q9M5M7	649	0.983333	330	0.5	-9.45522	-1.10277	2.10262e-31	60S ribosomal protein L10	RPL10	Euphorbia esula (Leafy spurge)	GO:0005840; GO:0003735; GO:0006412	ribosome; structural constituent of ribosome; translation	Ribonucleoprotein; Ribosomal protein	IPR001197; IPR016180; IPR018255;			Ribosomal protein L10e family			220
Q9C6U0	221	0.0485928	48	0.0105541	-11.623	-2.32996	2.4326e-31	Clathrin heavy chain, putative	T8G24.1	Arabidopsis thaliana (Mouse-ear cress)	GO:0005488; GO:0030132; GO:0030130; GO:0006886; GO:0005198; GO:0016192	binding; clathrin coat of coated pit; clathrin coat of trans-Golgi network vesicle; intracellular protein transport; structural molecule activity; vesicle-mediated transport		IPR016024; IPR000547; IPR016025; IPR015348; IPR001473; IPR016341; IPR011990;						1516
A5BLJ8	98	0.179487	0	0	-30.8236	-38.3849	3.94431e-31	Whole genome shotgun sequence of line PN40024, scaffold_7.assembly12x	VITISV_019710 VIT_00033629001	Vitis vinifera (Grape)	GO:0016787	hydrolase activity	Hydrolase	IPR020084; IPR000086; IPR015797;			Nudix hydrolase family		17721507;	182
D7SGV3	98	0.133333	0	0	-30.8236	-38.3849	3.94431e-31	Whole genome shotgun sequence of line PN40024, scaffold_0.assembly12x (Fragment)	VIT_00008505001	Vitis vinifera (Grape)	GO:0005524; GO:0004017; GO:0005737; GO:0009165	ATP binding; adenylate kinase activity; cytoplasm; nucleotide biosynthetic process	Kinase; Transferase	IPR006259; IPR000850; IPR007862;			Adenylate kinase family		17721507;	245
D9ZJE1	98	0.0864198	0	0	-30.8236	-38.3849	3.94431e-31	TLP domain class transcription factor	TLP4	Malus domestica (Apple) (Pyrus malus)				IPR001810; IPR000007; IPR018066;						378
Q3E6T9	98	0.0745814	0	0	-30.8236	-38.3849	3.94431e-31	Uncharacterized protein	At4g28300	Arabidopsis thaliana (Mouse-ear cress)			Complete proteome	IPR010820;					10617198; 19376835	438
D7T6S1	291	0.411017	87	0.122881	-10.9955	-1.86895	4.51112e-31	Whole genome shotgun sequence of line PN40024, scaffold_20.assembly12x (Fragment)	VIT_00017899001	Vitis vinifera (Grape)									17721507;	236
Q39011	288	0.252632	86	0.0754386	-11.0113	-1.87068	7.52e-31	Shaggy-related protein kinase eta (EC 2.7.11.1) (ASK-eta) (Protein BRASSINOSTEROID INSENSITIVE 2) (Protein ULTRACURVATA 1)	ASK7 BIN2 DWF12 UCU1 At4g18710 F28A21.120	Arabidopsis thaliana (Mouse-ear cress)	GO:0005524; GO:0009742; GO:0009729; GO:0042802; GO:0044419; GO:0009965; GO:0009825; GO:0005886; GO:0046827; GO:0006468; GO:0004674; GO:0009733	ATP binding; brassinosteroid mediated signaling pathway; detection of brassinosteroid stimulus; identical protein binding; interspecies interaction between organisms; leaf morphogenesis; multidimensional cell growth; plasma membrane; positive regulation of protein export from nucleus; protein phosphorylation; protein serine/threonine kinase activity; response to auxin stimulus	ATP-binding; Alternative splicing; Complete proteome; Host-virus interaction; Kinase; Nucleotide-binding; Phosphoprotein; Serine/threonine-protein kinase; Transferase	IPR011009; IPR000719; IPR017441; IPR017442; IPR008271; IPR002290;	2.7.11.1	Protein kinase domain (1)	Protein kinase superfamily, CMGC Ser/Thr protein kinase family, GSK-3 subfamily		9611268; 12428015; 11820813; 11847343; 10617198; 14593172; 10080716; 12427989; 12114546; 17280695; 20023194	380
B9S7L3	97	0.0702899	0	0	-30.831	-38.3701	7.88861e-31	Casein kinase, putative	RCOM_0609440	Ricinus communis (Castor bean)	GO:0005524; GO:0006468; GO:0004674	ATP binding; protein phosphorylation; protein serine/threonine kinase activity	Kinase; Transferase	IPR011009; IPR000719; IPR017442; IPR008271;						460
B9T0T4	97	0.137589	0	0	-30.831	-38.3701	7.88861e-31	60S ribosomal protein L34, putative	RCOM_0340240	Ricinus communis (Castor bean)	GO:0005840; GO:0003735; GO:0006412	ribosome; structural constituent of ribosome; translation	Ribonucleoprotein; Ribosomal protein	IPR008195;						235
B9RBN4	136	0.10303	11	0.00833333	-13.036	-3.75505	9.43481e-31	Amino acid transporter, putative	RCOM_1679080	Ricinus communis (Castor bean)	GO:0016021	integral to membrane	Membrane; Transmembrane; Transmembrane helix	IPR013057;						440
B9RN00	161	0.14273	21	0.018617	-12.4478	-3.06562	9.62971e-31	Cathepsin B, putative (EC 3.4.22.1)	RCOM_1341910	Ricinus communis (Castor bean)	GO:0004197; GO:0006508; GO:0050790	cysteine-type endopeptidase activity; proteolysis; regulation of catalytic activity	Hydrolase	IPR000169; IPR013128; IPR000668; IPR015643; IPR012599;	3.4.22.1		Peptidase C1 family			376
B9SRR5	96	0.246154	0	0	-30.8385	-38.3551	1.57772e-30	Ubiquitin carrier protein (EC 6.3.2.-)	RCOM_1059140	Ricinus communis (Castor bean)	GO:0005524; GO:0043687; GO:0051246; GO:0019787	ATP binding; post-translational protein modification; regulation of protein metabolic process; small conjugating protein ligase activity	ATP-binding; Ligase; Nucleotide-binding; Ubl conjugation pathway	IPR000608; IPR023313; IPR016135;	6.3.2.-		Ubiquitin-conjugating enzyme family			130
B9SX84	96	0.129032	0	0	-30.8385	-38.3551	1.57772e-30	Putative uncharacterized protein	RCOM_0859430	Ricinus communis (Castor bean)										248
D7SZL3	96	0.0540541	0	0	-30.8385	-38.3551	1.57772e-30	Whole genome shotgun sequence of line PN40024, scaffold_49.assembly12x (Fragment)	VIT_00027876001	Vitis vinifera (Grape)	GO:0016020; GO:0006857; GO:0005215	membrane; oligopeptide transport; transporter activity		IPR016196; IPR000109;					17721507;	592
D7T4P5	96	0.0626223	0	0	-30.8385	-38.3551	1.57772e-30	Whole genome shotgun sequence of line PN40024, scaffold_67.assembly12x (Fragment)	VIT_00032818001	Vitis vinifera (Grape)	GO:0005509; GO:0006629; GO:0004435; GO:0004871	calcium ion binding; lipid metabolic process; phosphatidylinositol phospholipase C activity; signal transducer activity	Transducer	IPR000008; IPR008973; IPR018029; IPR011992; IPR015359; IPR001711; IPR001192; IPR017946; IPR000909;		C2 domain (1); PI-PLC X-box domain (1); PI-PLC Y-box domain (1)			17721507;	511
D7TU16	96	0.126482	0	0	-30.8385	-38.3551	1.57772e-30	Whole genome shotgun sequence of line PN40024, scaffold_12.assembly12x (Fragment)	VIT_00013216001	Vitis vinifera (Grape)	GO:0008967	phosphoglycolate phosphatase activity		IPR005834; IPR023214; IPR006439; IPR006402;					17721507;	253
D7UC79	96	0.0927536	0	0	-30.8385	-38.3551	1.57772e-30	Whole genome shotgun sequence of line PN40024, scaffold_46.assembly12x (Fragment)	VIT_00026888001	Vitis vinifera (Grape)	GO:0003677	DNA binding		IPR017956; IPR005175;					17721507;	345
D7UCB9	96	0.0599251	0	0	-30.8385	-38.3551	1.57772e-30	Whole genome shotgun sequence of line PN40024, scaffold_46.assembly12x (Fragment)	VIT_00026938001	Vitis vinifera (Grape)	GO:0004190; GO:0016021	aspartic-type endopeptidase activity; integral to membrane		IPR006639; IPR007369; IPR003137;					17721507;	534
Q42885	96	0.0742459	0	0	-30.8385	-38.3551	1.57772e-30	Chorismate synthase 2, chloroplastic (EC 4.2.3.5) (5-enolpyruvylshikimate-3-phosphate phospholyase 2)	CS2	Solanum lycopersicum (Tomato) (Lycopersicon esculentum)	GO:0009073; GO:0009507; GO:0004107	aromatic amino acid family biosynthetic process; chloroplast; chorismate synthase activity	Amino-acid biosynthesis; Aromatic amino acid biosynthesis; Chloroplast; Lyase; Plastid; Transit peptide	IPR000453; IPR020541;	4.2.3.5		Chorismate synthase family		8251624	431
A6N6K7	691	0.702236	368	0.373984	-9.33136	-1.036	2.49305e-30	Phenylacetaldehyde reductase	PAR1	Solanum lycopersicum (Tomato) (Lycopersicon esculentum)	GO:0003824; GO:0044237; GO:0050662	catalytic activity; cellular metabolic process; coenzyme binding		IPR001509; IPR016040;					17644147	328
B9GKZ7	95	0.0532213	0	0	-30.8461	-38.34	3.15544e-30	ATP/ADP transporter (Fragment)	PtrAATP1 POPTRDRAFT_180906	Populus trichocarpa (Western balsam poplar) (Populus balsamifera subsp. trichocarpa)	GO:0005524; GO:0005471; GO:0016021	ATP binding; ATP:ADP antiporter activity; integral to membrane		IPR004667; IPR016196;					16973872;	595
B9RR79	95	0.0842199	0	0	-30.8461	-38.34	3.15544e-30	Actin, putative	RCOM_0711030	Ricinus communis (Castor bean)				IPR004000; IPR020902;			Actin family			376
D7TM58	95	0.053043	0	0	-30.8461	-38.34	3.15544e-30	Whole genome shotgun sequence of line PN40024, scaffold_19.assembly12x (Fragment)	VIT_00016224001	Vitis vinifera (Grape)	GO:0006904	vesicle docking involved in exocytosis		IPR001619;					17721507;	597
B9RUL2	114	0.0498688	5	0.00218723	-13.732	-4.63798	3.41782e-30	H(\+)-transporting atpase plant/fungi plasma membrane type, putative (EC 3.6.3.6)	RCOM_0854050	Ricinus communis (Castor bean)	GO:0005524; GO:0006754; GO:0008553; GO:0016021	ATP binding; ATP biosynthetic process; hydrogen-exporting ATPase activity, phosphorylative mechanism; integral to membrane	ATP-binding; Hydrolase; Membrane; Nucleotide-binding; Transmembrane; Transmembrane helix	IPR008250; IPR004014; IPR023300; IPR023299; IPR000695; IPR001757; IPR006534; IPR023298; IPR005834; IPR023214;	3.6.3.6					762
B9IKT5	125	0.310945	8	0.0199005	-13.3265	-4.0928	3.53973e-30	Histone H2A	HTA916 POPTRDRAFT_737128	Populus trichocarpa (Western balsam poplar) (Populus balsamifera subsp. trichocarpa)	GO:0003677; GO:0000786; GO:0006334; GO:0005634	DNA binding; nucleosome; nucleosome assembly; nucleus	Chromosome; DNA-binding; Nucleosome core; Nucleus	IPR009072; IPR007125; IPR002119;			Histone H2A family		16973872;	134
B9S936	142	0.0977961	15	0.0103306	-12.7811	-3.36988	3.57199e-30	Putative uncharacterized protein	RCOM_1012180	Ricinus communis (Castor bean)										484
Q9FS45	131	0.134359	10	0.0102564	-13.1317	-3.83851	5.45655e-30	Chitinase (EC 3.2.1.14)	chit1b	Vitis vinifera (Grape)	GO:0016998; GO:0008061; GO:0006032; GO:0004568	cell wall macromolecule catabolic process; chitin binding; chitin catabolic process; chitinase activity	Chitin-binding; Glycosidase; Hydrolase; Signal	IPR001002; IPR018371; IPR016283; IPR000726; IPR023346;	3.2.1.14	Chitin-binding type-1 domain (1)				325
Q9SYM5	415	0.206776	169	0.0842053	-10.2605	-1.42311	6.03119e-30	Probable rhamnose biosynthetic enzyme 1 (EC 1.1.1.-) (EC 4.2.1.-)	RHM1 At1g78570 T30F21.10	Arabidopsis thaliana (Mouse-ear cress)	GO:0010280; GO:0050377; GO:0010253; GO:0010315; GO:0050662; GO:0008831; GO:0045226; GO:0051555; GO:0055114; GO:0005625	UDP-L-rhamnose synthase activity; UDP-glucose 4,6-dehydratase activity; UDP-rhamnose biosynthetic process; auxin efflux; coenzyme binding; dTDP-4-dehydrorhamnose reductase activity; extracellular polysaccharide biosynthetic process; flavonol biosynthetic process; oxidation-reduction process; soluble fraction	Complete proteome; Lyase; Multifunctional enzyme; NAD; Oxidoreductase; Ubl conjugation	IPR005913; IPR001509; IPR016040;	1.1.1.-; 4.2.1.-		Sugar epimerase family, dTDP-glucose dehydratase subfamily; DTDP-4-dehydrorhamnose reductase family		11130712; 14593172; 14671019; 14701918; 11554483; 15134748; 19292762	669
D7SY14	198	0.273859	39	0.0539419	-11.852	-2.47097	6.63947e-30	Whole genome shotgun sequence of line PN40024, scaffold_105.assembly12x (Fragment)	VIT_00011162001	Vitis vinifera (Grape)	GO:0008270	zinc ion binding	Metal-binding; Zinc	IPR021998; IPR019786; IPR011011; IPR001965; IPR019787; IPR013083;					17721507;	241
A5AMS0	94	0.120513	0	0	-30.8537	-38.3247	1.26218e-29	Putative uncharacterized protein (Whole genome shotgun sequence of line PN40024, scaffold_77.assembly12x)	VITISV_012015 VIT_00035101001	Vitis vinifera (Grape)									17721507;	260
B9GQG8	210	0.19774	45	0.0423729	-11.7064	-2.34941	1.28749e-29	Predicted protein	POPTRDRAFT_816621	Populus trichocarpa (Western balsam poplar) (Populus balsamifera subsp. trichocarpa)	GO:0005488; GO:0016021; GO:0005743; GO:0055085	binding; integral to membrane; mitochondrial inner membrane; transmembrane transport	Membrane; Repeat; Transmembrane; Transmembrane helix; Transport	IPR002067; IPR018108; IPR023395;			Mitochondrial carrier family		16973872;	354
B9SXF5	239	0.132337	61	0.0337763	-11.3936	-2.09715	1.47494e-29	Endomembrane protein emp70, putative	RCOM_0321070	Ricinus communis (Castor bean)	GO:0016021	integral to membrane		IPR004240;						602
Q38950	452	0.256672	196	0.1113	-10.092	-1.33249	2.31015e-29	Serine/threonine-protein phosphatase 2A 65 kDa regulatory subunit A beta isoform (AtA beta) (PP2A, subunit A, beta isoform)	PP2AA2 DF1 At3g25800 K13N2.14	Arabidopsis thaliana (Mouse-ear cress)	GO:0005488; GO:0005886; GO:0046686	binding; plasma membrane; response to cadmium ion	Alternative splicing; Complete proteome; Repeat	IPR011989; IPR016024; IPR000357; IPR021133;		HEAT repeats (14)	Phosphatase 2A regulatory subunit A family		7811971; 10819329; 14593172; 14973165	587
B9RRX6	93	0.0639175	0	0	-30.8614	-38.3093	2.52436e-29	Phosphofructokinase, putative (EC 2.7.1.11)	RCOM_0799050	Ricinus communis (Castor bean)	GO:0003872; GO:0005945; GO:0005524; GO:0006096	6-phosphofructokinase activity; 6-phosphofructokinase complex; ATP binding; glycolysis	Kinase; Transferase	IPR022953; IPR000023; IPR012004;	2.7.1.11					485
B9S5F6	93	0.177143	0	0	-30.8614	-38.3093	2.52436e-29	Putative uncharacterized protein	RCOM_1571370	Ricinus communis (Castor bean)										175
B9STS5	93	0.0501618	0	0	-30.8614	-38.3093	2.52436e-29	Signal recognition particle receptor alpha subunit, putative	RCOM_0623540	Ricinus communis (Castor bean)	GO:0005525; GO:0003924; GO:0006614; GO:0004872; GO:0005047; GO:0005785	GTP binding; GTPase activity; SRP-dependent cotranslational protein targeting to membrane; receptor activity; signal recognition particle binding; signal recognition particle receptor complex	Receptor	IPR003593; IPR011012; IPR007222; IPR000897; IPR013822;						618
D7T4X1	93	0.126016	0	0	-30.8614	-38.3093	2.52436e-29	Whole genome shotgun sequence of line PN40024, scaffold_118.assembly12x (Fragment)	VIT_00012840001	Vitis vinifera (Grape)	GO:0008270	zinc ion binding	Metal-binding; Zinc; Zinc-finger	IPR001841; IPR013083;					17721507;	246
Q9SU58	106	0.0368056	4	0.00138889	-13.9455	-4.85494	4.63336e-29	ATPase 4, plasma membrane-type (EC 3.6.3.6) (Proton pump 4)	AHA4 At3g47950 T17F15.180	Arabidopsis thaliana (Mouse-ear cress)	GO:0005524; GO:0006754; GO:0008553; GO:0016021; GO:0046872; GO:0005886; GO:0009651	ATP binding; ATP biosynthetic process; hydrogen-exporting ATPase activity, phosphorylative mechanism; integral to membrane; metal ion binding; plasma membrane; response to salt stress	ATP-binding; Cell membrane; Complete proteome; Hydrogen ion transport; Hydrolase; Ion transport; Magnesium; Membrane; Metal-binding; Nucleotide-binding; Phosphoprotein; Transmembrane; Transmembrane helix; Transport	IPR008250; IPR004014; IPR023300; IPR023299; IPR000695; IPR001757; IPR018303; IPR006534; IPR023298; IPR005834; IPR023214;	3.6.3.6		Cation transport ATPase (P-type) (TC 3.A.3) family, Type IIIA subfamily		11130713; 11910074; 14506206; 15308754	960
A5C2N7	92	0.0572139	0	0	-30.8692	-38.2937	5.04871e-29	Putative uncharacterized protein	VITISV_019282	Vitis vinifera (Grape)	GO:0015297; GO:0015238; GO:0016020	antiporter activity; drug transmembrane transporter activity; membrane		IPR002528;						536
B9RMJ0	92	0.126722	0	0	-30.8692	-38.2937	5.04871e-29	Adenylate kinase 1, putative (EC 2.7.4.10)	RCOM_1081020	Ricinus communis (Castor bean)	GO:0005524; GO:0004017; GO:0005737; GO:0046899; GO:0009165	ATP binding; adenylate kinase activity; cytoplasm; nucleoside triphosphate adenylate kinase activity; nucleotide biosynthetic process	Kinase; Transferase	IPR006259; IPR000850; IPR007862;	2.7.4.10		Adenylate kinase family			242
D7SSW6	92	0.104308	0	0	-30.8692	-38.2937	5.04871e-29	Whole genome shotgun sequence of line PN40024, scaffold_350.assembly12x (Fragment)	VIT_00006337001	Vitis vinifera (Grape)				IPR006595; IPR006594; IPR013720; IPR013144; IPR019589;		CTLH domain (1); LisH domain (1)			17721507;	294
Q7XA80	92	0.0472522	0	0	-30.8692	-38.2937	5.04871e-29	At1g34220 (Putative uncharacterized protein At1g34220)	At1g34220	Arabidopsis thaliana (Mouse-ear cress)			Complete proteome	IPR005061;					11130712;	649
Q9FHW7	312	0.608187	106	0.206628	-10.8028	-1.6845	5.4973e-29	SKP1-like protein 1B (SKP1-like 2) (UFO-binding protein 2)	SKP1B ASK2 UIP2 At5g42190 MJC20.30	Arabidopsis thaliana (Mouse-ear cress)	GO:0009734; GO:0007059; GO:0009793; GO:0009873; GO:0044419; GO:0005634; GO:0005515; GO:0006511	auxin mediated signaling pathway; chromosome segregation; embryo development ending in seed dormancy; ethylene mediated signaling pathway; interspecies interaction between organisms; nucleus; protein binding; ubiquitin-dependent protein catabolic process	Auxin signaling pathway; Chromosome partition; Complete proteome; Developmental protein; Ethylene signaling pathway; Host-virus interaction; Nucleus; Ubl conjugation pathway	IPR011333; IPR016897; IPR001232; IPR016072; IPR016073;			SKP1 family		10607296; 10778750; 9679202; 14593172; 10398681; 11316788; 12381738; 12172031; 12445118; 12169662; 12795696; 12970487; 15310821; 14688296; 14749489; 15447654; 16446454; 18036202; 19682297; 19962994	171
B9SHF1	109	0.124005	5	0.00568828	-13.7644	-4.57328	9.24535e-29	Putative uncharacterized protein	RCOM_1120980	Ricinus communis (Castor bean)										293
A5BPT7	91	0.186094	0	0	-30.8771	-38.2779	1.00974e-28	Putative uncharacterized protein	VITISV_000436	Vitis vinifera (Grape)	GO:0033588; GO:0006357	Elongator holoenzyme complex; regulation of transcription from RNA polymerase II promoter		IPR008728;						163
B9STP7	91	0.0609103	0	0	-30.8771	-38.2779	1.00974e-28	3-ketoacyl-CoA synthase (EC 2.3.1.-)	RCOM_0826260	Ricinus communis (Castor bean)	GO:0008415; GO:0006633; GO:0016020	acyltransferase activity; fatty acid biosynthetic process; membrane	Acyltransferase; Transferase	IPR012392; IPR013747; IPR013601; IPR016039; IPR016038;	2.3.1.-		Chalcone/stilbene synthases family			498
D7TJF7	91	0.0626722	0	0	-30.8771	-38.2779	1.00974e-28	Whole genome shotgun sequence of line PN40024, scaffold_3.assembly12x (Fragment)	VIT_00021137001	Vitis vinifera (Grape)									17721507;	484
D7UB01	91	0.060066	0	0	-30.8771	-38.2779	1.00974e-28	Whole genome shotgun sequence of line PN40024, scaffold_15.assembly12x (Fragment)	VIT_00014943001	Vitis vinifera (Grape)	GO:0009055; GO:0020037; GO:0004497; GO:0055114	electron carrier activity; heme binding; monooxygenase activity; oxidation-reduction process	Heme; Iron; Metal-binding; Monooxygenase; Oxidoreductase	IPR001128; IPR002401;			Cytochrome P450 family		17721507;	505
E0CVC9	91	0.0406069	0	0	-30.8771	-38.2779	1.00974e-28	Whole genome shotgun sequence of line PN40024, scaffold_98.assembly12x (Fragment)	VIT_00038647001	Vitis vinifera (Grape)	GO:0006355; GO:0000156	regulation of transcription, DNA-dependent; two-component response regulator activity		IPR010402; IPR011006; IPR001789;					17721507;	747
B9RNR9	90	0.0607287	0	0	-30.8851	-38.262	2.01948e-28	Aspartic proteinase nepenthesin-2, putative	RCOM_0920320	Ricinus communis (Castor bean)	GO:0004190; GO:0006508	aspartic-type endopeptidase activity; proteolysis	Aspartyl protease; Hydrolase; Protease	IPR001461; IPR021109; IPR001969; IPR009007;			Peptidase A1 family			494
Q6R095	90	0.0928793	0	0	-30.8851	-38.262	2.01948e-28	MYB transcription factor	At3g06490	Arabidopsis thaliana (Mouse-ear cress)	GO:0003677; GO:0005634	DNA binding; nucleus	DNA-binding; Nucleus; Repeat	IPR009057; IPR012287; IPR014778; IPR015495; IPR001005; IPR017930;						323
Q9C5E5	90	0.0589391	0	0	-30.8851	-38.262	2.01948e-28	Putative diacylglycerol kinase	At2g20900	Arabidopsis thaliana (Mouse-ear cress)	GO:0007205; GO:0004143	activation of protein kinase C activity by G-protein coupled receptor protein signaling pathway; diacylglycerol kinase activity	Complete proteome; Kinase; Transferase	IPR000756; IPR001206; IPR016961;					10617197;	509
Q9SPP9	90	0.0555556	0	0	-30.8851	-38.262	2.01948e-28	Raucaffricine-O-beta-D-glucosidase (EC 3.2.1.125)		Rauvolfia serpentina (Serpentwood) (Devilpepper)	GO:0005975; GO:0043169; GO:0050247	carbohydrate metabolic process; cation binding; raucaffricine beta-glucosidase activity	Glycosidase; Hydrolase	IPR001360; IPR018120; IPR013781; IPR017853;	3.2.1.125		Glycosyl hydrolase 1 family		10975500	540
A5C0W2	115	0.0771294	7	0.00469484	-13.483	-4.16515	2.32051e-28	Putative uncharacterized protein	VITISV_018406	Vitis vinifera (Grape)	GO:0016758	transferase activity, transferring hexosyl groups	Glycosyltransferase; Transferase	IPR002213;			UDP-glycosyltransferase family			497
B9S8V6	89	0.0484749	0	0	-30.8931	-38.2459	4.03897e-28	ATP binding protein, putative	RCOM_0836310	Ricinus communis (Castor bean)				IPR004159;						612
D7TP95	89	0.0927083	0	0	-30.8931	-38.2459	4.03897e-28	Whole genome shotgun sequence of line PN40024, scaffold_104.assembly12x (Fragment)	VIT_00011064001	Vitis vinifera (Grape)				IPR022967;					17721507;	320
D7SXD4	114	0.117284	7	0.00720165	-13.4893	-4.15255	4.42016e-28	Whole genome shotgun sequence of line PN40024, scaffold_108.assembly12x (Fragment)	VIT_00011430001	Vitis vinifera (Grape)				IPR014764; IPR005176;					17721507;	324
B9RQZ0	132	0.0305768	14	0.00324299	-12.8835	-3.36406	4.86518e-28	Pentatricopeptide repeat-containing protein, putative	RCOM_0707840	Ricinus communis (Castor bean)				IPR013899; IPR002885; IPR002625;						1439
B9SEL0	88	0.043978	0	0	-30.9013	-38.2296	8.07794e-28	Putative uncharacterized protein	RCOM_0969830	Ricinus communis (Castor bean)	GO:0006355; GO:0000156	regulation of transcription, DNA-dependent; two-component response regulator activity		IPR010402; IPR011006; IPR001789;						667
C6T8W1	88	0.0875622	0	0	-30.9013	-38.2296	8.07794e-28	Putative uncharacterized protein		Glycine max (Soybean) (Glycine hispida)	GO:0005737; GO:0019310; GO:0050113; GO:0005506; GO:0055114	cytoplasm; inositol catabolic process; inositol oxygenase activity; iron ion binding; oxidation-reduction process		IPR007828;						335
D7TTQ2	88	0.071025	0	0	-30.9013	-38.2296	8.07794e-28	Whole genome shotgun sequence of line PN40024, scaffold_12.assembly12x (Fragment)	VIT_00013053001	Vitis vinifera (Grape)	GO:0005634; GO:0046983; GO:0006355; GO:0043565; GO:0003700	nucleus; protein dimerization activity; regulation of transcription, DNA-dependent; sequence-specific DNA binding; sequence-specific DNA binding transcription factor activity	DNA-binding; Nucleus	IPR011616; IPR012900; IPR004827;		BZIP domain (1)	BZIP family		17721507;	413
Q3EBR3	88	0.52381	0	0	-30.9013	-38.2296	8.07794e-28	Uncharacterized protein	At2g30942	Arabidopsis thaliana (Mouse-ear cress)			Complete proteome						10617197	56
A5BHU8	87	0.0299897	0	0	-30.9095	-38.2131	1.61559e-27	Putative uncharacterized protein	VITISV_025316	Vitis vinifera (Grape)	GO:0003677; GO:0005634	DNA binding; nucleus		IPR002110; IPR020683; IPR004333;						967
D7T1I6	87	0.111538	0	0	-30.9095	-38.2131	1.61559e-27	Whole genome shotgun sequence of line PN40024, scaffold_9.assembly12x (Fragment)	VIT_00037463001	Vitis vinifera (Grape)	GO:0008168	methyltransferase activity		IPR013216;					17721507;	260
B2XVS2	132	0.143791	15	0.0163399	-12.8338	-3.26452	2.82905e-27	Jasmonate ZIM-domain protein 3		Solanum lycopersicum (Tomato) (Lycopersicon esculentum)				IPR018467; IPR010399;					18458331	306
A9PDV6	235	0.518764	64	0.14128	-11.3712	-2.00354	2.85374e-27	Predicted protein (Putative uncharacterized protein)	POPTRDRAFT_666912	Populus trichocarpa (Western balsam poplar) (Populus balsamifera subsp. trichocarpa)	GO:0005840; GO:0003735; GO:0006412	ribosome; structural constituent of ribosome; translation		IPR012606; IPR000589; IPR023029; IPR009068;					18230180; 16973872;	151
A5C931	86	0.0666667	0	0	-30.9178	-38.1964	3.23117e-27	Putative uncharacterized protein	VITISV_029386	Vitis vinifera (Grape)				IPR020864;						430
B9RSP6	86	0.0418491	0	0	-30.9178	-38.1964	3.23117e-27	Wall-associated kinase, putative (EC 2.7.10.2)	RCOM_1729460	Ricinus communis (Castor bean)	GO:0005524; GO:0004715; GO:0006468; GO:0004674	ATP binding; non-membrane spanning protein tyrosine kinase activity; protein phosphorylation; protein serine/threonine kinase activity	ATP-binding; Kinase; Nucleotide-binding; Serine/threonine-protein kinase; Transferase	IPR011009; IPR000719; IPR017441; IPR017442; IPR008271;	2.7.10.2		Protein kinase superfamily			685
B9S275	86	0.0413064	0	0	-30.9178	-38.1964	3.23117e-27	Oligopeptide transporter, putative	RCOM_1709230	Ricinus communis (Castor bean)	GO:0055085	transmembrane transport		IPR004813;						694
A5BJA7	85	0.0893796	0	0	-30.9263	-38.1795	6.46235e-27	Putative uncharacterized protein	VITISV_022504	Vitis vinifera (Grape)	GO:0043565; GO:0003700	sequence-specific DNA binding; sequence-specific DNA binding transcription factor activity		IPR003657;						317
D7T187	85	0.0528607	0	0	-30.9263	-38.1795	6.46235e-27	Whole genome shotgun sequence of line PN40024, scaffold_9.assembly12x (Fragment)	VIT_00037327001	Vitis vinifera (Grape)	GO:0016810	hydrolase activity, acting on carbon-nitrogen (but not peptide) bonds		IPR006680; IPR011778; IPR011059;					17721507;	536
Q42908	85	0.0506857	0	0	-30.9263	-38.1795	6.46235e-27	2,3-bisphosphoglycerate-independent phosphoglycerate mutase (BPG-independent PGAM) (Phosphoglyceromutase) (EC 5.4.2.1) (PGAM-I)	PGM1	Mesembryanthemum crystallinum (Common ice plant) (Cryophytum crystallinum)	GO:0005737; GO:0006096; GO:0030145; GO:0004619; GO:0006950	cytoplasm; glycolysis; manganese ion binding; phosphoglycerate mutase activity; response to stress	Cytoplasm; Glycolysis; Isomerase; Manganese; Metal-binding; Stress response	IPR017849; IPR017850; IPR011258; IPR006124; IPR005995;	5.4.2.1		BPG-independent phosphoglycerate mutase family		7579174	559
A9P8I0	84	0.112903	0	0	-30.9348	-38.1625	1.29247e-26	Predicted protein (Putative uncharacterized protein)	POPTRDRAFT_818049	Populus trichocarpa (Western balsam poplar) (Populus balsamifera subsp. trichocarpa)									18230180; 16973872;	248
B9RP81	84	0.0384088	0	0	-30.9348	-38.1625	1.29247e-26	Peptidyl-prolyl cis-trans isomerase, putative (EC 5.2.1.8)	RCOM_0924670	Ricinus communis (Castor bean)	GO:0003755; GO:0006457	peptidyl-prolyl cis-trans isomerase activity; protein folding	Isomerase; Rotamase	IPR015891; IPR002130;	5.2.1.8	PPIase cyclophilin-type domain (1)				729
B9T1N1	84	0.166667	0	0	-30.9348	-38.1625	1.29247e-26	Putative uncharacterized protein	RCOM_1158800	Ricinus communis (Castor bean)										168
D7T4P2	84	0.0880503	0	0	-30.9348	-38.1625	1.29247e-26	Whole genome shotgun sequence of line PN40024, scaffold_67.assembly12x (Fragment)	VIT_00032815001	Vitis vinifera (Grape)	GO:0016791	phosphatase activity		IPR011948; IPR023214; IPR004274;					17721507;	318
D7UBJ6	93	0.0824468	3	0.00265957	-14.2474	-5.08122	1.56226e-26	Whole genome shotgun sequence of line PN40024, scaffold_103.assembly12x (Fragment)	VIT_00010878001	Vitis vinifera (Grape)	GO:0008375; GO:0016020	acetylglucosaminyltransferase activity; membrane		IPR003406;					17721507;	376
A2SXR3	156	0.169381	26	0.0282302	-12.3165	-2.71198	2.3999e-26	Uricase (EC 1.7.3.3)		Solanum lycopersicum (Tomato) (Lycopersicon esculentum)	GO:0055114; GO:0006144; GO:0004846	oxidation-reduction process; purine base metabolic process; urate oxidase activity	Oxidoreductase; Purine metabolism	IPR002042;	1.7.3.3		Uricase family			307
A5BND5	83	0.0937853	0	0	-30.9435	-38.1452	2.58494e-26	Putative uncharacterized protein (Fragment)	VITISV_032594	Vitis vinifera (Grape)	GO:0048046; GO:0005618; GO:0006073; GO:0004553; GO:0016762	apoplast; cell wall; cellular glucan metabolic process; hydrolase activity, hydrolyzing O-glycosyl compounds; xyloglucan:xyloglucosyl transferase activity		IPR008985; IPR013320; IPR000757; IPR008263; IPR016455; IPR010713;						295
A5C1N6	83	0.0919158	0	0	-30.9435	-38.1452	2.58494e-26	Serine/threonine-protein phosphatase (EC 3.1.3.16)	VITISV_042915	Vitis vinifera (Grape)	GO:0004721	phosphoprotein phosphatase activity	Hydrolase; Iron	IPR004843; IPR006186;	3.1.3.16		PPP phosphatase family			301
B9IA95	83	0.0830831	0	0	-30.9435	-38.1452	2.58494e-26	Predicted protein	POPTRDRAFT_732129	Populus trichocarpa (Western balsam poplar) (Populus balsamifera subsp. trichocarpa)				IPR000555;					16973872;	333
B9RGU8	83	0.0353342	0	0	-30.9435	-38.1452	2.58494e-26	Potassium transporter, putative	RCOM_1444030	Ricinus communis (Castor bean)	GO:0016020; GO:0015079	membrane; potassium ion transmembrane transporter activity		IPR003855;						783
B9RSQ1	83	0.0647931	0	0	-30.9435	-38.1452	2.58494e-26	Vacuole membrane protein, putative	RCOM_0677740	Ricinus communis (Castor bean)				IPR015414;						427
Q9XH70	83	0.0747748	0	0	-30.9435	-38.1452	2.58494e-26	Putative uncharacterized protein p69RF (Fragment)	p69RF	Prunus armeniaca (Apricot)	GO:0055114; GO:0016491	oxidation-reduction process; oxidoreductase activity	Iron; Oxidoreductase	IPR005123;			Iron/ascorbate-dependent oxidoreductase family			370
Q9ZNT0	83	0.0636015	0	0	-30.9435	-38.1452	2.58494e-26	F10A12.27/F10A12.27 (Putative ATPase)	At2g27600	Arabidopsis thaliana (Mouse-ear cress)	GO:0005524; GO:0007032; GO:0005771; GO:0017111; GO:0005634; GO:0005515; GO:0010091; GO:0007033; GO:0016192	ATP binding; endosome organization; multivesicular body; nucleoside-triphosphatase activity; nucleus; protein binding; trichome branching; vacuole organization; vesicle-mediated transport	ATP-binding; Complete proteome; Nucleotide-binding	IPR003593; IPR003959; IPR003960; IPR007330; IPR015415;			AAA ATPase family		10617197;	435
A7NW79	82	0.13141	0	0	-30.9522	-38.1277	5.16988e-26	UPF0497 membrane protein 15	GSVIVT00019814001 LOC100246027	Vitis vinifera (Grape)	GO:0016021	integral to membrane	Membrane; Transmembrane; Transmembrane helix	IPR006702; IPR006459;			UPF0497 family		17721507;	208
B9H6M1	82	0.0606061	0	0	-30.9522	-38.1277	5.16988e-26	Predicted protein	POPTRDRAFT_818419	Populus trichocarpa (Western balsam poplar) (Populus balsamifera subsp. trichocarpa)	GO:0016811	hydrolase activity, acting on carbon-nitrogen (but not peptide) bonds, in linear amides		IPR004304;					16973872;	451
B9S2F5	82	0.0533854	0	0	-30.9522	-38.1277	5.16988e-26	Putative uncharacterized protein	RCOM_0699190	Ricinus communis (Castor bean)				IPR009769;						512
D7SJF5	82	0.104326	0	0	-30.9522	-38.1277	5.16988e-26	Whole genome shotgun sequence of line PN40024, scaffold_4.assembly12x (Fragment)	VIT_00024516001	Vitis vinifera (Grape)	GO:0003824	catalytic activity		IPR013785; IPR000644;					17721507;	262
D7U1S6	82	0.114365	0	0	-30.9522	-38.1277	5.16988e-26	Whole genome shotgun sequence of line PN40024, scaffold_102.assembly12x (Fragment)	VIT_00010794001	Vitis vinifera (Grape)	GO:0005622; GO:0008270	intracellular; zinc ion binding		IPR000315;					17721507;	239
P56790	82	0.44086	0	0	-30.9522	-38.1277	5.16988e-26	Photosystem II reaction center protein Z (PSII-Z)	psbZ ycf9 AtCg00300	Arabidopsis thaliana (Mouse-ear cress)	GO:0009535; GO:0016021; GO:0015979; GO:0009539; GO:0042549	chloroplast thylakoid membrane; integral to membrane; photosynthesis; photosystem II reaction center; photosystem II stabilization	Chloroplast; Complete proteome; Membrane; Photosynthesis; Photosystem II; Plastid; Reaction center; Thylakoid; Transmembrane; Transmembrane helix	IPR002644;			PsbZ family		10574454	62
Q39939	82	0.157088	0	0	-30.9522	-38.1277	5.16988e-26	H.annuus homologous early light induced protein	Klf10	Helianthus annuus (Common sunflower)				IPR022796; IPR023329;					8806412;	174
P46423	125	0.196541	13	0.0204403	-12.9763	-3.39236	6.29082e-26	Glutathione S-transferase (EC 2.5.1.18) (25 kDa auxin-binding protein) (GST class-phi)		Hyoscyamus muticus (Egyptian henbane)	GO:0009734; GO:0004364	auxin mediated signaling pathway; glutathione transferase activity	Auxin signaling pathway; Direct protein sequencing; Transferase	IPR010987; IPR004045; IPR017933; IPR004046; IPR012336; IPR012335;	2.5.1.18	GST C-terminal domain (1); GST N-terminal domain (1)	GST superfamily, Phi family		8108497	212
A5BA13	81	0.0656934	0	0	-30.9611	-38.11	1.03398e-25	Putative uncharacterized protein	VITISV_010103	Vitis vinifera (Grape)	GO:0016020	membrane		IPR000620;						411
A5C962	81	0.137755	0	0	-30.9611	-38.11	1.03398e-25	Putative uncharacterized protein (Whole genome shotgun sequence of line PN40024, scaffold_50.assembly12x)	VITISV_041529 VIT_00028980001	Vitis vinifera (Grape)				IPR005516; IPR005518;					17721507;	196
B9SLJ1	81	0.0566038	0	0	-30.9611	-38.11	1.03398e-25	Anthocyanin 5-aromatic acyltransferase, putative (EC 2.3.1.144)	RCOM_0591770	Ricinus communis (Castor bean)	GO:0008415; GO:0047672	acyltransferase activity; anthranilate N-benzoyltransferase activity	Acyltransferase; Transferase	IPR023213; IPR003480;	2.3.1.144					477
E0WFF7	81	0.116379	0	0	-30.9611	-38.11	1.03398e-25	Kip-related protein	krp3	Solanum lycopersicum var. cerasiforme	GO:0007050; GO:0004861; GO:0005634	cell cycle arrest; cyclin-dependent protein kinase inhibitor activity; nucleus		IPR003175; IPR016701;						232
D7SH25	365	0.405556	152	0.168889	-10.4296	-1.39084	1.16437e-25	Whole genome shotgun sequence of line PN40024, scaffold_0.assembly12x (Fragment)	VIT_00008585001	Vitis vinifera (Grape)	GO:0030529; GO:0042254	ribonucleoprotein complex; ribosome biogenesis		IPR001921; IPR004038; IPR018492; IPR004037;					17721507;	300
D7STK8	134	0.0734649	18	0.00986842	-12.6914	-3.02318	1.17558e-25	Whole genome shotgun sequence of line PN40024, scaffold_8.assembly12x (Fragment)	VIT_00035335001	Vitis vinifera (Grape)				IPR008942; IPR013809; IPR001026;		ENTH (epsin N-terminal homology) domain (1)			17721507;	608
A5CAM1	108	0.103152	8	0.00764088	-13.432	-3.88191	1.79588e-25	Putative uncharacterized protein	VITISV_015235	Vitis vinifera (Grape)	GO:0016021	integral to membrane	Membrane; Transmembrane; Transmembrane helix	IPR000620; IPR004853;						349
B9RJK5	80	0.0942285	0	0	-30.97	-38.0921	2.06795e-25	Protein phosphatase 2c, putative (EC 3.1.3.16)	RCOM_1035550	Ricinus communis (Castor bean)	GO:0004721	phosphoprotein phosphatase activity	Hydrolase	IPR001932; IPR015655;	3.1.3.16	PP2C-like domain (1)				283
B9RK14	80	0.0487508	0	0	-30.97	-38.0921	2.06795e-25	WD-repeat protein, putative	RCOM_1054120	Ricinus communis (Castor bean)			Repeat; WD repeat	IPR020472; IPR015943; IPR001680; IPR011046; IPR019782; IPR019775; IPR017986; IPR019781;						547
B9RMK6	80	0.0508906	0	0	-30.97	-38.0921	2.06795e-25	Protein phosphatase 2a, regulatory subunit, putative	RCOM_1081480	Ricinus communis (Castor bean)	GO:0005488; GO:0000159; GO:0008601; GO:0007165	binding; protein phosphatase type 2A complex; protein phosphatase type 2A regulator activity; signal transduction		IPR016024; IPR002554;						524
D7TNF9	80	0.220386	0	0	-30.97	-38.0921	2.06795e-25	Whole genome shotgun sequence of line PN40024, scaffold_26.assembly12x (Fragment)	VIT_00020089001	Vitis vinifera (Grape)	GO:0045454	cell redox homeostasis		IPR005746; IPR017936; IPR012336; IPR017937; IPR013766; IPR012335;		Thioredoxin domain (1)			17721507;	121
Q2QWZ1	80	0.0574713	0	0	-30.97	-38.0921	2.06795e-25	Eukaryotic translation initiation factor 2 gamma subunit, putative, expressed (Os12g0176800 protein) (cDNA clone:J023003F18, full insert sequence)	Os12g0176800 LOC_Os12g07740	Oryza sativa subsp. japonica (Rice)	GO:0005525; GO:0003924; GO:0003743	GTP binding; GTPase activity; translation initiation factor activity	GTP-binding; Initiation factor; Nucleotide-binding; Protein biosynthesis	IPR000795; IPR015256; IPR009001; IPR004161; IPR009000;					16381971;	464
B9N7F5	358	0.280125	149	0.116588	-10.4579	-1.39167	2.62887e-25	Predicted protein	POPTRDRAFT_673211	Populus trichocarpa (Western balsam poplar) (Populus balsamifera subsp. trichocarpa)	GO:0003676; GO:0000166	nucleic acid binding; nucleotide binding		IPR012677; IPR000504;					16973872;	426
D7SUI3	135	0.112219	19	0.0157938	-12.647	-2.95591	3.04578e-25	Whole genome shotgun sequence of line PN40024, scaffold_8.assembly12x (Fragment)	VIT_00035722001	Vitis vinifera (Grape)	GO:0008270	zinc ion binding	Metal-binding; Zinc; Zinc-finger	IPR018957; IPR001841; IPR013083;					17721507;	401
Q3EAN2	79	0.0828092	0	0	-30.9791	-38.0739	4.1359e-25	Uncharacterized protein	At3g47560	Arabidopsis thaliana (Mouse-ear cress)			Complete proteome	IPR013595;					11130713	318
A5AK70	83	0.190805	2	0.0045977	-14.6219	-5.50206	5.75149e-25	Putative uncharacterized protein (Whole genome shotgun sequence of line PN40024, scaffold_98.assembly12x)	VITISV_010261 VIT_00038677001	Vitis vinifera (Grape)									17721507;	145
B9H794	144	0.107143	23	0.0171131	-12.4627	-2.77338	5.78711e-25	Histone acetyltransferase	HAG901 POPTRDRAFT_559176	Populus trichocarpa (Western balsam poplar) (Populus balsamifera subsp. trichocarpa)	GO:0000785; GO:0006333; GO:0003682; GO:0005634; GO:0016747; GO:0008270	chromatin; chromatin assembly or disassembly; chromatin binding; nucleus; transferase activity, transferring acyl groups other than amino-acyl groups; zinc ion binding	Transferase	IPR016181; IPR000953; IPR016197; IPR002717; IPR015880;					16973872;	448
D7T738	204	0.320755	54	0.0849057	-11.5958	-2.04456	6.40131e-25	Whole genome shotgun sequence of line PN40024, scaffold_20.assembly12x (Fragment)	VIT_00018040001	Vitis vinifera (Grape)	GO:0019509; GO:0051213; GO:0046872; GO:0055114	L-methionine salvage from methylthioadenosine; dioxygenase activity; metal ion binding; oxidation-reduction process		IPR004313; IPR011051; IPR014710;					17721507;	212
B9SVA1	131	0.0931059	18	0.0127932	-12.7077	-2.99052	6.78607e-25	Dihydrolipoamide succinyltransferase component of 2-oxoglutarate dehydrogenase, putative (EC 2.3.1.61)	RCOM_1303600	Ricinus communis (Castor bean)	GO:0004149; GO:0045252; GO:0006099	dihydrolipoyllysine-residue succinyltransferase activity; oxoglutarate dehydrogenase complex; tricarboxylic acid cycle	Acyltransferase; Lipoyl; Transferase	IPR003016; IPR001078; IPR000089; IPR023213; IPR011053; IPR006255;	2.3.1.61	Lipoyl-binding domain (1)	2-oxoacid dehydrogenase family			469
B9RDT1	78	0.0483271	0	0	-30.9883	-38.0556	8.27181e-25	Minor histocompatibility antigen H13, putative	RCOM_1615650	Ricinus communis (Castor bean)	GO:0004190; GO:0016021	aspartic-type endopeptidase activity; integral to membrane		IPR006639; IPR007369; IPR003137;						538
B9RVT1	78	0.0264496	0	0	-30.9883	-38.0556	8.27181e-25	Receptor protein kinase CLAVATA1, putative (EC 1.3.1.74) (EC 2.7.11.25)	RCOM_1172150	Ricinus communis (Castor bean)	GO:0032440; GO:0005524; GO:0004709; GO:0016021; GO:0055114; GO:0006468; GO:0004872	2-alkenal reductase activity; ATP binding; MAP kinase kinase kinase activity; integral to membrane; oxidation-reduction process; protein phosphorylation; receptor activity	ATP-binding; Kinase; Leucine-rich repeat; Membrane; Nucleotide-binding; Oxidoreductase; Receptor; Repeat; Serine/threonine-protein kinase; Transferase; Transmembrane; Transmembrane helix	IPR013320; IPR011009; IPR001611; IPR013210; IPR000719; IPR017441; IPR017442; IPR008271;	1.3.1.74; 2.7.11.25	Protein kinase domain (1)	Protein kinase superfamily			983
B9RYT1	78	0.0368272	0	0	-30.9883	-38.0556	8.27181e-25	Serine/threonine protein kinase, putative (EC 2.7.12.2)	RCOM_1313140	Ricinus communis (Castor bean)	GO:0005524; GO:0006468; GO:0004674	ATP binding; protein phosphorylation; protein serine/threonine kinase activity	ATP-binding; Kinase; Nucleotide-binding; Serine/threonine-protein kinase; Transferase	IPR011009; IPR000719; IPR017441; IPR017442; IPR002290;	2.7.12.2					706
D7SM55	78	0.0645161	0	0	-30.9883	-38.0556	8.27181e-25	Ribose-phosphate pyrophosphokinase (EC 2.7.6.1) (Fragment)	VIT_00018382001	Vitis vinifera (Grape)	GO:0016301; GO:0000287; GO:0009116; GO:0009156; GO:0004749	kinase activity; magnesium ion binding; nucleoside metabolic process; ribonucleoside monophosphate biosynthetic process; ribose phosphate diphosphokinase activity	Kinase; Magnesium; Metal-binding; Nucleotide biosynthesis; Transferase	IPR000842; IPR000836; IPR005946;	2.7.6.1		Ribose-phosphate pyrophosphokinase family		17721507;	403
D7SPD9	78	0.0460177	0	0	-30.9883	-38.0556	8.27181e-25	Whole genome shotgun sequence of line PN40024, scaffold_23.assembly12x (Fragment)	VIT_00018958001	Vitis vinifera (Grape)	GO:0016491	oxidoreductase activity		IPR006076;					17721507;	565
E0CVP9	78	0.0606061	0	0	-30.9883	-38.0556	8.27181e-25	Whole genome shotgun sequence of line PN40024, scaffold_116.assembly12x (Fragment)	VIT_00012684001	Vitis vinifera (Grape)	GO:0004190; GO:0006629; GO:0006508	aspartic-type endopeptidase activity; lipid metabolic process; proteolysis	Aspartyl protease; Hydrolase; Protease	IPR001461; IPR021109; IPR001969; IPR009007; IPR007856; IPR008138; IPR011001; IPR008139;			Peptidase A1 family		17721507;	429
O04091	78	0.0441426	0	0	-30.9883	-38.0556	8.27181e-25	Endomembrane protein EMP70 precusor isolog; 68664-64364	T19D16.13	Arabidopsis thaliana (Mouse-ear cress)	GO:0016021	integral to membrane		IPR004240;						589
Q3LVS1	78	0.224138	0	0	-30.9883	-38.0556	8.27181e-25	TO1-1 (Fragment)	To1-1	Taraxacum officinale (Common dandelion) (Leontodon taraxacum)	GO:0004497; GO:0055114	monooxygenase activity; oxidation-reduction process		IPR002938;						116
A1L4Y4	322	0.264368	126	0.103448	-10.6553	-1.48066	1.10568e-24	At5g61510	At5g61510	Arabidopsis thaliana (Mouse-ear cress)	GO:0055114; GO:0016491; GO:0009644; GO:0008270	oxidation-reduction process; oxidoreductase activity; response to high light intensity; zinc ion binding	Complete proteome	IPR013149; IPR013154; IPR002085; IPR011032; IPR016040;					11130714	406
A9PEW3	750	0.702247	449	0.420412	-9.12876	-0.867194	1.32547e-24	Glutamine synthetase (EC 6.3.1.2)	POPTRDRAFT_827781	Populus trichocarpa (Western balsam poplar) (Populus balsamifera subsp. trichocarpa)	GO:0005524; GO:0004356; GO:0006542	ATP binding; glutamate-ammonia ligase activity; glutamine biosynthetic process	ATP-binding; Ligase; Nucleotide-binding	IPR008147; IPR014746; IPR008146;	6.3.1.2		Glutamine synthetase family		18230180; 16973872;	356
B9RRB8	98	0.0835465	6	0.00511509	-13.7096	-4.15677	1.37648e-24	12-oxophytodienoate reductase opr, putative (EC 1.3.1.42)	RCOM_0712140	Ricinus communis (Castor bean)	GO:0016629; GO:0010181; GO:0055114	12-oxophytodienoate reductase activity; FMN binding; oxidation-reduction process	Oxidoreductase	IPR013785; IPR001155;	1.3.1.42					391
D7TQB3	77	0.0585997	0	0	-30.9976	-38.0369	1.65436e-24	Whole genome shotgun sequence of line PN40024, scaffold_40.assembly12x (Fragment)	VIT_00025562001	Vitis vinifera (Grape)	GO:0043565; GO:0003700	sequence-specific DNA binding; sequence-specific DNA binding transcription factor activity		IPR003657;					17721507;	438
D7TU39	77	0.155556	0	0	-30.9976	-38.0369	1.65436e-24	Whole genome shotgun sequence of line PN40024, scaffold_17.assembly12x (Fragment)	VIT_00015652001	Vitis vinifera (Grape)				IPR023214; IPR010033; IPR010036; IPR004274;					17721507;	165
D7UAS7	77	0.042565	0	0	-30.9976	-38.0369	1.65436e-24	Whole genome shotgun sequence of line PN40024, scaffold_15.assembly12x (Fragment)	VIT_00014828001	Vitis vinifera (Grape)	GO:0005524; GO:0005737; GO:0004826; GO:0006432; GO:0000049	ATP binding; cytoplasm; phenylalanine-tRNA ligase activity; phenylalanyl-tRNA aminoacylation; tRNA binding		IPR019446;					17721507;	603
O22467	77	0.0605346	0	0	-30.9976	-38.0369	1.65436e-24	WD-40 repeat-containing protein MSI1 (Protein MULTICOPY SUPPRESSOR OF IRA 1) (Protein medicis)	MSI1 At5g58230 MCK7.10	Arabidopsis thaliana (Mouse-ear cress)	GO:0006260; GO:0008283; GO:0009507; GO:0016585; GO:0009793; GO:0009908; GO:0031507; GO:0048366; GO:0009555; GO:0045787; GO:0005515; GO:0009909; GO:0006349; GO:0010214; GO:0010026	DNA replication; cell proliferation; chloroplast; chromatin remodeling complex; embryo development ending in seed dormancy; flower development; heterochromatin formation; leaf development; pollen development; positive regulation of cell cycle; protein binding; regulation of flower development; regulation of gene expression by genetic imprinting; seed coat development; trichome differentiation	Chromatin regulator; Complete proteome; DNA replication; Developmental protein; Differentiation; Flowering; Nucleus; Repeat; Repressor; Transcription; Transcription regulation; WD repeat	IPR020472; IPR022052; IPR015943; IPR001680; IPR011046; IPR019782; IPR019775; IPR017986; IPR019781;		WD repeats (6)	WD repeat RBAP46/RBAP48/MSI1 family		9338962; 10718197; 14593172; 11163246; 12736201; 12970192; 15151989; 15854908; 18223036; 18281509	424
P09189	77	0.0394265	0	0	-30.9976	-38.0369	1.65436e-24	Heat shock cognate 70 kDa protein	HSP70	Petunia hybrida (Petunia)	GO:0005524; GO:0006950	ATP binding; response to stress	ATP-binding; Nucleotide-binding; Stress response	IPR018181; IPR001023; IPR013126;			Heat shock protein 70 family			651
B9R6Z9	76	0.324786	0	0	-31.007	-38.0181	3.30872e-24	Putative uncharacterized protein	RCOM_1587360	Ricinus communis (Castor bean)										78
D7SVY0	76	0.0885781	0	0	-31.007	-38.0181	3.30872e-24	Whole genome shotgun sequence of line PN40024, scaffold_31.assembly12x (Fragment)	VIT_00022134001	Vitis vinifera (Grape)	GO:0005634; GO:0006355; GO:0043565; GO:0003700	nucleus; regulation of transcription, DNA-dependent; sequence-specific DNA binding; sequence-specific DNA binding transcription factor activity	DNA-binding; Nucleus	IPR000232; IPR011991;			HSF family		17721507;	286
D7TE08	76	0.0391551	0	0	-31.007	-38.0181	3.30872e-24	Whole genome shotgun sequence of line PN40024, scaffold_151.assembly12x (Fragment)	VIT_00001196001	Vitis vinifera (Grape)	GO:0016021; GO:0008271	integral to membrane; secondary active sulfate transmembrane transporter activity	Membrane; Transmembrane; Transmembrane helix	IPR018045; IPR002645; IPR001902; IPR011547;			SLC26A/SulP transporter (TC 2.A.53) family		17721507;	647
P27518	76	0.0955975	0	0	-31.007	-38.0181	3.30872e-24	Chlorophyll a-b binding protein 151, chloroplastic (LHCII type II CAB-151) (LHCP)	CAB-151	Gossypium hirsutum (Upland cotton) (Gossypium mexicanum)	GO:0016168; GO:0009535; GO:0016021; GO:0046872; GO:0009765; GO:0009522; GO:0009523; GO:0018298	chlorophyll binding; chloroplast thylakoid membrane; integral to membrane; metal ion binding; photosynthesis, light harvesting; photosystem I; photosystem II; protein-chromophore linkage	Acetylation; Chlorophyll; Chloroplast; Chromophore; Magnesium; Membrane; Metal-binding; Phosphoprotein; Photosynthesis; Photosystem I; Photosystem II; Plastid; Thylakoid; Transit peptide; Transmembrane; Transmembrane helix	IPR001344; IPR022796; IPR023329;			Light-harvesting chlorophyll a/b-binding (LHC) protein family		1558959	265
Q93ZR2	76	0.0663176	0	0	-31.007	-38.0181	3.30872e-24	Putative storage protein	At1g08040	Arabidopsis thaliana (Mouse-ear cress)			Complete proteome	IPR007877;					11130712;	382
B9R772	85	0.0528607	3	0.00186567	-14.3122	-4.95145	3.38223e-24	Skip-2, putative	RCOM_1589320	Ricinus communis (Castor bean)				IPR001810; IPR006553;		F-box domain (1)				536
D7U8N8	89	0.148333	4	0.00666667	-14.0715	-4.60275	3.72436e-24	Whole genome shotgun sequence of line PN40024, scaffold_32.assembly12x (Fragment)	VIT_00022520001	Vitis vinifera (Grape)	GO:0044237	cellular metabolic process		IPR007612; IPR000649; IPR000007;					17721507;	200
A9UFY1	471	1.98734	235	0.991561	-9.93136	-1.13009	4.12215e-24	Metallothionein (Whole genome shotgun sequence of line PN40024, scaffold_7.assembly12x)	MT VIT_00034174001	Vitis vinifera (Grape)	GO:0046872	metal ion binding		IPR000347;					17721507;	79
D8V3L7	96	0.112676	6	0.00704225	-13.7245	-4.12702	5.00601e-24	Plastid jasmonates ZIM-domain protein		Hevea brasiliensis (Para rubber tree) (Siphonia brasiliensis)				IPR018467; IPR010399;						284
A9P8K6	213	0.446541	61	0.127883	-11.4767	-1.93099	5.80062e-24	Predicted protein	POPTRDRAFT_677637	Populus trichocarpa (Western balsam poplar) (Populus balsamifera subsp. trichocarpa)	GO:0005840; GO:0003735; GO:0006412	ribosome; structural constituent of ribosome; translation	Ribonucleoprotein; Ribosomal protein	IPR012340; IPR016027; IPR000266; IPR019978; IPR019979;			Ribosomal protein S17P family		18230180; 16973872;	159
A1E9R0	75	0.0528541	0	0	-31.0166	-37.999	6.61744e-24	Photosystem II CP43 chlorophyll apoprotein (PSII 43 kDa protein) (Photosystem II 44 kDa reaction center protein) (Protein CP-43) (Protein P6)	psbC	Sorghum bicolor (Sorghum) (Sorghum vulgare)	GO:0016168; GO:0009535; GO:0045156; GO:0016021; GO:0030076; GO:0009772; GO:0009523; GO:0018298	chlorophyll binding; chloroplast thylakoid membrane; electron transporter, transferring electrons within the cyclic electron transport pathway of photosynthesis activity; integral to membrane; light-harvesting complex; photosynthetic electron transport in photosystem II; photosystem II; protein-chromophore linkage	Acetylation; Chlorophyll; Chloroplast; Chromophore; Membrane; Phosphoprotein; Photosynthesis; Photosystem II; Plastid; Thylakoid; Transmembrane; Transmembrane helix	IPR000932; IPR005869;			PsbB/psbC family, PsbC subfamily		17534593	473
A5BEJ2	75	0.0451264	0	0	-31.0166	-37.999	6.61744e-24	Putative uncharacterized protein	VITISV_038836	Vitis vinifera (Grape)	GO:0016226	iron-sulfur cluster assembly		IPR010231; IPR000825;						554
B9T1H8	75	0.050813	0	0	-31.0166	-37.999	6.61744e-24	Phosphoethanolamine n-methyltransferase, putative (EC 2.1.1.103)	RCOM_0161380	Ricinus communis (Castor bean)	GO:0000234	phosphoethanolamine N-methyltransferase activity	Methyltransferase; Transferase	IPR013216;	2.1.1.103					492
B9TAG3	75	0.189394	0	0	-31.0166	-37.999	6.61744e-24	Metal ion binding protein, putative	RCOM_2072230	Ricinus communis (Castor bean)	GO:0046872; GO:0030001	metal ion binding; metal ion transport		IPR006121;						132
D7T930	75	0.0847458	0	0	-31.0166	-37.999	6.61744e-24	Whole genome shotgun sequence of line PN40024, scaffold_11.assembly12x (Fragment)	VIT_00011872001	Vitis vinifera (Grape)	GO:0003677; GO:0005634	DNA binding; nucleus	DNA-binding; Nucleus; Repeat	IPR009057; IPR012287; IPR014778; IPR015495; IPR001005; IPR017930;					17721507;	295
D7TSS8	75	0.0730994	0	0	-31.0166	-37.999	6.61744e-24	Whole genome shotgun sequence of line PN40024, scaffold_6.assembly12x (Fragment)	VIT_00030869001	Vitis vinifera (Grape)	GO:0008478; GO:0008615	pyridoxal kinase activity; pyridoxine biosynthetic process		IPR013749; IPR004625;					17721507;	342
D7U278	75	0.15528	0	0	-31.0166	-37.999	6.61744e-24	Whole genome shotgun sequence of line PN40024, scaffold_5.assembly12x (Fragment)	VIT_00027993001	Vitis vinifera (Grape)	GO:0006950	response to stress		IPR014729; IPR006015; IPR006016;					17721507;	161
D7U2M7	75	0.136612	0	0	-31.0166	-37.999	6.61744e-24	Whole genome shotgun sequence of line PN40024, scaffold_5.assembly12x (Fragment)	VIT_00028173001	Vitis vinifera (Grape)	GO:0016021	integral to membrane		IPR008564;					17721507;	183
D7UCH9	75	0.0980392	0	0	-31.0166	-37.999	6.61744e-24	Whole genome shotgun sequence of line PN40024, scaffold_46.assembly12x (Fragment)	VIT_00027008001	Vitis vinifera (Grape)	GO:0005783	endoplasmic reticulum		IPR003388;					17721507;	255
Q402F2	84	0.0949153	3	0.00338983	-14.3208	-4.93437	6.61744e-24	Tobamovirus multiplication 1 homolog	LeTH1	Solanum lycopersicum (Tomato) (Lycopersicon esculentum)				IPR009457;						295
C4P7Y8	198	0.309859	54	0.084507	-11.6173	-2.00149	1.14419e-23	Calcineurin B-like protein 01 (Whole genome shotgun sequence of line PN40024, scaffold_236.assembly12x)	CBL01 VIT_00004840001 VIT_00004842001	Vitis vinifera (Grape)	GO:0005509	calcium ion binding	Calcium; Repeat	IPR011992; IPR018247; IPR018249; IPR002048; IPR001125;					17721507;	213
E0CQF1	155	0.121569	30	0.0235294	-12.2179	-2.49625	1.15521e-23	Whole genome shotgun sequence of line PN40024, scaffold_1.assembly12x (Fragment)	VIT_00009736001	Vitis vinifera (Grape)				IPR011611;					17721507;	425
B9RII0	74	0.0242305	0	0	-31.0263	-37.9796	1.32349e-23	Trithorax, putative (EC 2.1.1.43)	RCOM_1579260	Ricinus communis (Castor bean)	GO:0018024; GO:0005634; GO:0008270	histone-lysine N-methyltransferase activity; nucleus; zinc ion binding	Metal-binding; Methyltransferase; Nucleus; Transferase; Zinc	IPR003616; IPR000313; IPR001214; IPR019786; IPR011011; IPR001965; IPR019787; IPR013083;	2.1.1.43	SET domain (1); Post-SET domain (1)				1018
D7SV75	74	0.0343547	0	0	-31.0263	-37.9796	1.32349e-23	Whole genome shotgun sequence of line PN40024, scaffold_8.assembly12x (Fragment)	VIT_00036012001	Vitis vinifera (Grape)	GO:0005737; GO:0000166; GO:0003743	cytoplasm; nucleotide binding; translation initiation factor activity	Cytoplasm; Initiation factor; Protein biosynthesis; RNA-binding	IPR011042; IPR011400; IPR012677; IPR000504; IPR013979; IPR015943;		RRM (RNA recognition motif) domain (1)			17721507;	718
D7SYR1	74	0.021412	0	0	-31.0263	-37.9796	1.32349e-23	Whole genome shotgun sequence of line PN40024, scaffold_225.assembly12x (Fragment)	VIT_00004076001	Vitis vinifera (Grape)	GO:0015297; GO:0015238; GO:0016020	antiporter activity; drug transmembrane transporter activity; membrane		IPR002528;					17721507;	1152
P93788	74	0.124579	0	0	-31.0263	-37.9796	1.32349e-23	Remorin (pp34)		Solanum tuberosum (Potato)	GO:0007267; GO:0048032; GO:0005886; GO:0006810	cell-cell signaling; galacturonate binding; plasma membrane; transport	Cell membrane; Coiled coil; Direct protein sequencing; Membrane; Phosphoprotein; Transport	IPR005516; IPR005518;			Remorin family		8989883	198
Q6R567	101	0.133598	8	0.010582	-13.4803	-3.78523	1.49301e-23	E3 ubiquitin-protein ligase RMA1H1 (EC 6.3.2.-) (Protein RING membrane-anchor 1 homolog 1)	RMA1H1	Capsicum annuum (Bell pepper)	GO:0005789; GO:0016021; GO:0043161; GO:0009409; GO:0009723; GO:0006970; GO:0009414; GO:0009611; GO:0004842; GO:0008270	endoplasmic reticulum membrane; integral to membrane; proteasomal ubiquitin-dependent protein catabolic process; response to cold; response to ethylene stimulus; response to osmotic stress; response to water deprivation; response to wounding; ubiquitin-protein ligase activity; zinc ion binding	Endoplasmic reticulum; Ligase; Membrane; Metal-binding; Transmembrane; Transmembrane helix; Ubl conjugation pathway; Zinc; Zinc-finger	IPR018957; IPR001841; IPR013083; IPR017907;	6.3.2.-	RING-type zinc finger (1)			19234086;	252
A5BEX5	135	0.0885827	22	0.0144357	-12.5413	-2.7444	2.29208e-23	Putative uncharacterized protein	VITISV_003983	Vitis vinifera (Grape)	GO:0016831; GO:0019752; GO:0030170	carboxy-lyase activity; carboxylic acid metabolic process; pyridoxal phosphate binding	Lyase; Pyridoxal phosphate	IPR010977; IPR002129; IPR015424; IPR015421; IPR015422; IPR021115;			Group II decarboxylase family			508
A5C819	73	0.0392473	0	0	-31.0361	-37.96	2.64698e-23	Putative uncharacterized protein	VITISV_016565	Vitis vinifera (Grape)	GO:0009734; GO:0000822	auxin mediated signaling pathway; inositol hexakisphosphate binding		IPR001810;		F-box domain (1)				620
B9H0Q0	73	0.0645447	0	0	-31.0361	-37.96	2.64698e-23	Predicted protein	POPTRDRAFT_712950	Populus trichocarpa (Western balsam poplar) (Populus balsamifera subsp. trichocarpa)			Repeat; WD repeat	IPR020472; IPR001632; IPR016346; IPR015943; IPR001680; IPR011046; IPR019782; IPR019775; IPR017986; IPR019781;					16973872;	377
P34788	189	0.414474	49	0.107456	-11.7209	-2.07455	3.12585e-23	40S ribosomal protein S18	RPS18A PFL At1g22780 T22J18.5; RPS18B At1g34030 T15K4.9 F12G12.15; RPS18C At4g09800 F17A8.150	Arabidopsis thaliana (Mouse-ear cress)	GO:0005618; GO:0022627; GO:0005730; GO:0005886; GO:0005515; GO:0019843; GO:0003735; GO:0006413; GO:0005774	cell wall; cytosolic small ribosomal subunit; nucleolus; plasma membrane; protein binding; rRNA binding; structural constituent of ribosome; translational initiation; vacuolar membrane	Complete proteome; Cytoplasm; Direct protein sequencing; RNA-binding; Ribonucleoprotein; Ribosomal protein; rRNA-binding	IPR001892; IPR010979; IPR018269;			Ribosomal protein S13P family		7913892; 9369203; 11130712; 10617198; 14593172; 11598216	152
B9R9H9	72	0.0539326	0	0	-31.046	-37.9401	5.29396e-23	F-box and wd40 domain protein, putative (EC 2.7.11.7)	RCOM_1497630	Ricinus communis (Castor bean)	GO:0016905; GO:0003676; GO:0008270	myosin heavy chain kinase activity; nucleic acid binding; zinc ion binding	Metal-binding; Repeat; Transferase; WD repeat; Zinc	IPR020472; IPR015943; IPR001680; IPR011046; IPR019782; IPR019775; IPR017986; IPR019781; IPR000571;	2.7.11.7					445
B9RTZ7	72	0.045283	0	0	-31.046	-37.9401	5.29396e-23	Sugar transporter, putative (EC 1.3.1.74)	RCOM_0914040	Ricinus communis (Castor bean)	GO:0032440; GO:0008643; GO:0016021; GO:0055114; GO:0022891	2-alkenal reductase activity; carbohydrate transport; integral to membrane; oxidation-reduction process; substrate-specific transmembrane transporter activity	Membrane; Oxidoreductase; Sugar transport; Transmembrane; Transmembrane helix; Transport	IPR020846; IPR016196; IPR005828; IPR003663; IPR005829;	1.3.1.74		Major facilitator superfamily, Sugar transporter (TC 2.A.1.1) family			530
P27492	72	0.0902256	0	0	-31.046	-37.9401	5.29396e-23	Chlorophyll a-b binding protein 16, chloroplastic (LHCII type I CAB-16) (LHCP)	CAB16	Nicotiana tabacum (Common tobacco)	GO:0016168; GO:0009535; GO:0016021; GO:0046872; GO:0009765; GO:0009522; GO:0009523; GO:0018298	chlorophyll binding; chloroplast thylakoid membrane; integral to membrane; metal ion binding; photosynthesis, light harvesting; photosystem I; photosystem II; protein-chromophore linkage	Acetylation; Chlorophyll; Chloroplast; Chromophore; Magnesium; Membrane; Metal-binding; Phosphoprotein; Photosynthesis; Photosystem I; Photosystem II; Plastid; Thylakoid; Transit peptide; Transmembrane; Transmembrane helix	IPR001344; IPR022796; IPR023329;			Light-harvesting chlorophyll a/b-binding (LHC) protein family			266
Q41142	72	0.029703	0	0	-31.046	-37.9401	5.29396e-23	Phospholipase D alpha 1 (PLD 1) (EC 3.1.4.4) (Choline phosphatase 1) (Phosphatidylcholine-hydrolyzing phospholipase D 1)	PLD1	Ricinus communis (Castor bean)	GO:0070290; GO:0005509; GO:0005783; GO:0016042; GO:0046470; GO:0004630; GO:0005886; GO:0009536; GO:0005773	NAPE-specific phospholipase D activity; calcium ion binding; endoplasmic reticulum; lipid catabolic process; phosphatidylcholine metabolic process; phospholipase D activity; plasma membrane; plastid; vacuole	Calcium; Cell membrane; Cytoplasm; Direct protein sequencing; Endoplasmic reticulum; Hydrolase; Lipid degradation; Membrane; Plastid; Repeat; Vacuole	IPR000008; IPR008973; IPR015679; IPR011402; IPR001736;	3.1.4.4	C2 domain (1); PLD phosphodiesterase domains (2)	Phospholipase D family, C2-PLD subfamily		8051126; 8980529	808
Q6R7N3	72	0.0687679	0	0	-31.046	-37.9401	5.29396e-23	Putative WRKY transcription factor 30		Vitis aestivalis (Grape)	GO:0043565; GO:0003700	sequence-specific DNA binding; sequence-specific DNA binding transcription factor activity		IPR003657;						349
D7SLZ5	233	0.215143	76	0.0701754	-11.2534	-1.74328	5.50464e-23	Whole genome shotgun sequence of line PN40024, scaffold_21.assembly12x (Fragment)	VIT_00018290001	Vitis vinifera (Grape)				IPR006861; IPR019084;					17721507;	361
D7SN28	227	0.521839	73	0.167816	-11.3012	-1.76374	7.0515e-23	Whole genome shotgun sequence of line PN40024, scaffold_61.assembly12x (Fragment)	VIT_00031366001	Vitis vinifera (Grape)	GO:0005840; GO:0003735; GO:0006414	ribosome; structural constituent of ribosome; translational elongation		IPR001813;					17721507;	145
A4GYR4	71	0.105185	0	0	-31.0561	-37.9199	1.05879e-22	NAD(P)H-quinone oxidoreductase subunit K, chloroplastic (EC 1.6.5.-) (NAD(P)H dehydrogenase subunit K) (NADH-plastoquinone oxidoreductase subunit K)	ndhK Poptr_cp026	Populus trichocarpa (Western balsam poplar) (Populus balsamifera subsp. trichocarpa)	GO:0051539; GO:0008137; GO:0009535; GO:0046872; GO:0055114; GO:0048038; GO:0006810	4 iron, 4 sulfur cluster binding; NADH dehydrogenase (ubiquinone) activity; chloroplast thylakoid membrane; metal ion binding; oxidation-reduction process; quinone binding; transport	4Fe-4S; Chloroplast; Iron; Iron-sulfur; Membrane; Metal-binding; NAD; NADP; Oxidoreductase; Plastid; Plastoquinone; Quinone; Thylakoid; Transport	IPR006137; IPR006138; IPR014406;	1.6.5.-		Complex I 20 kDa subunit family		16973872	225
B9RMC6	71	0.176617	0	0	-31.0561	-37.9199	1.05879e-22	Putative uncharacterized protein	RCOM_1079670	Ricinus communis (Castor bean)										134
C7G304	71	0.0700197	0	0	-31.0561	-37.9199	1.05879e-22	Galactinol synthase	SlGolS2	Solanum lycopersicum (Tomato) (Lycopersicon esculentum)	GO:0016757	transferase activity, transferring glycosyl groups		IPR002495;						338
D7SPW7	71	0.0232254	0	0	-31.0561	-37.9199	1.05879e-22	Whole genome shotgun sequence of line PN40024, scaffold_219.assembly12x (Fragment)	VIT_00003965001	Vitis vinifera (Grape)	GO:0008270	zinc ion binding	Metal-binding; Zinc; Zinc-finger	IPR008166; IPR001841; IPR013083; IPR017907;					17721507;	1019
Q9FVC1	71	0.0986111	0	0	-31.0561	-37.9199	1.05879e-22	MADS-box protein SVP (Protein SHORT VEGETATIVE PHASE)	SVP At2g22540	Arabidopsis thaliana (Mouse-ear cress)	GO:0010582; GO:0048438; GO:0010076; GO:0009910; GO:0005634; GO:0005515; GO:0006355; GO:0009266; GO:0043565; GO:0003700; GO:0000900	floral meristem determinacy; floral whorl development; maintenance of floral meristem identity; negative regulation of flower development; nucleus; protein binding; regulation of transcription, DNA-dependent; response to temperature stimulus; sequence-specific DNA binding; sequence-specific DNA binding transcription factor activity; translation repressor activity, nucleic acid binding	Alternative splicing; Complete proteome; DNA-binding; Developmental protein; Differentiation; Flowering; Nucleus; Repressor; Transcription; Transcription regulation	IPR002487; IPR002100;		K-box domain (1); MADS-box domain (1)			10758486; 10617197; 16679456; 17428825; 18694458; 19656343	240
A9PEM6	188	0.157851	50	0.0419815	-11.7102	-2.03775	1.31417e-22	Predicted protein	POPTRDRAFT_649192	Populus trichocarpa (Western balsam poplar) (Populus balsamifera subsp. trichocarpa)	GO:0046872; GO:0006470; GO:0004722; GO:0008287	metal ion binding; protein dephosphorylation; protein serine/threonine phosphatase activity; protein serine/threonine phosphatase complex	Hydrolase; Magnesium; Metal-binding; Protein phosphatase	IPR001932; IPR000222; IPR015655;			PP2C family		18230180; 16973872;	397
Q9FFV2	116	0.207885	16	0.0286738	-12.8804	-2.985	1.97513e-22	AT5g54750/MBG8_1 (At5g54750/MBG8_1) (Transport protein particle component Bet3p-like protein)	At5g54750	Arabidopsis thaliana (Mouse-ear cress)	GO:0004383; GO:0020037	guanylate cyclase activity; heme binding	Complete proteome	IPR011644; IPR007194; IPR016721;					11130714; 12093376;	186
D7TNC2	172	0.136508	42	0.0333333	-11.9001	-2.16097	2.07081e-22	Whole genome shotgun sequence of line PN40024, scaffold_26.assembly12x (Fragment)	VIT_00020041001	Vitis vinifera (Grape)	GO:0005524; GO:0006468; GO:0004674	ATP binding; protein phosphorylation; protein serine/threonine kinase activity	ATP-binding; Kinase; Nucleotide-binding; Serine/threonine-protein kinase; Transferase	IPR011009; IPR000719; IPR017441; IPR001245; IPR008271;			Protein kinase superfamily		17721507;	420
B9T6V5	70	0.16317	0	0	-31.0663	-37.8994	2.11758e-22	Early nodulin 20, putative	RCOM_0063950	Ricinus communis (Castor bean)										143
C0IRG4	70	0.0796359	0	0	-31.0663	-37.8994	2.11758e-22	Xyloglucan endotransglucosylase/hydrolase 5		Actinidia deliciosa (Kiwi)	GO:0048046; GO:0005618; GO:0006073; GO:0004553; GO:0016762	apoplast; cell wall; cellular glucan metabolic process; hydrolase activity, hydrolyzing O-glycosyl compounds; xyloglucan:xyloglucosyl transferase activity	Hydrolase	IPR008985; IPR013320; IPR000757; IPR008263; IPR016455; IPR010713;						293
D7U430	70	0.04329	0	0	-31.0663	-37.8994	2.11758e-22	Whole genome shotgun sequence of line PN40024, scaffold_44.assembly12x (Fragment)	VIT_00026588001	Vitis vinifera (Grape)	GO:0003677	DNA binding		IPR012287; IPR017877; IPR001005;					17721507;	539
E0CQ07	70	0.0490196	0	0	-31.0663	-37.8994	2.11758e-22	Whole genome shotgun sequence of line PN40024, scaffold_1.assembly12x (Fragment)	VIT_00009658001	Vitis vinifera (Grape)	GO:0016758	transferase activity, transferring hexosyl groups	Glycosyltransferase; Transferase	IPR002213;			UDP-glycosyltransferase family		17721507;	476
E0CQ15	70	0.0523169	0	0	-31.0663	-37.8994	2.11758e-22	Whole genome shotgun sequence of line PN40024, scaffold_1.assembly12x (Fragment)	VIT_00009666001	Vitis vinifera (Grape)	GO:0005783	endoplasmic reticulum		IPR005069; IPR003388;					17721507;	446
B9SHN5	105	0.107692	11	0.0112821	-13.2226	-3.38183	3.5182e-22	Putative uncharacterized protein	RCOM_0741630	Ricinus communis (Castor bean)										325
A5BK99	69	0.0341246	0	0	-31.0767	-37.8787	4.23517e-22	Putative uncharacterized protein	VITISV_014472	Vitis vinifera (Grape)	GO:0003676; GO:0008270	nucleic acid binding; zinc ion binding	ANK repeat; Metal-binding; Repeat; Zinc	IPR002110; IPR020683; IPR000571;						674
D2KLP5	69	0.010101	0	0	-31.0767	-37.8787	4.23517e-22	Hypothetical chloroplast RF21 (Ycf2)	ycf2	Olea europaea (Common olive)	GO:0005524; GO:0009507; GO:0017111	ATP binding; chloroplast; nucleoside-triphosphatase activity	ATP-binding; Chloroplast; Nucleotide-binding; Plastid	IPR003593; IPR003959; IPR008543;					20868482	2277
O81363	69	0.0881226	0	0	-31.0767	-37.8787	4.23517e-22	40S ribosomal protein S4	RPS4	Prunus armeniaca (Apricot)	GO:0019843; GO:0005840; GO:0003735; GO:0006412	rRNA binding; ribosome; structural constituent of ribosome; translation	Cytoplasm; RNA-binding; Ribonucleoprotein; Ribosomal protein; rRNA-binding	IPR005824; IPR000876; IPR013845; IPR013843; IPR018199;		S4 RNA-binding domain (1)	Ribosomal protein S4e family			261
A5AEP0	132	0.118598	23	0.0206649	-12.5254	-2.64785	4.66389e-22	Cysteine synthase (EC 2.5.1.47)	VITISV_028023	Vitis vinifera (Grape)	GO:0006535; GO:0004124; GO:0030170; GO:0016740	cysteine biosynthetic process from serine; cysteine synthase activity; pyridoxal phosphate binding; transferase activity	Amino-acid biosynthesis; Cysteine biosynthesis; Transferase	IPR001216; IPR005856; IPR005859; IPR001926;	2.5.1.47		Cysteine synthase/cystathionine beta-synthase family			371
B9SCU1	110	0.0942588	13	0.0111397	-13.0685	-3.20794	5.10451e-22	Glucan endo-1,3-beta-glucosidase, putative (EC 3.2.1.39)	RCOM_1281640	Ricinus communis (Castor bean)	GO:0005975; GO:0043169; GO:0042973	carbohydrate metabolic process; cation binding; glucan endo-1,3-beta-D-glucosidase activity	Glycosidase; Hydrolase	IPR000490; IPR013781; IPR017853;	3.2.1.39		Glycosyl hydrolase 17 family			389
B9RBQ4	86	0.201878	5	0.0117371	-13.9353	-4.23136	6.16725e-22	Lipid binding protein, putative	RCOM_1679880	Ricinus communis (Castor bean)	GO:0006869	lipid transport		IPR016140; IPR013770; IPR003612;						142
D7UDY0	95	0.213964	8	0.018018	-13.5245	-3.69687	6.45448e-22	Whole genome shotgun sequence of line PN40024, scaffold_260.assembly12x (Fragment)	VIT_00005148001	Vitis vinifera (Grape)	GO:0003755; GO:0006457	peptidyl-prolyl cis-trans isomerase activity; protein folding	Isomerase; Rotamase	IPR023566; IPR001179;			FKBP-type PPIase family		17721507;	148
O64647	68	0.0636704	0	0	-31.0872	-37.8576	8.47033e-22	Transcription factor TCP9	TCP9 At2g45680 F17K2.21	Arabidopsis thaliana (Mouse-ear cress)	GO:0003677; GO:0005634	DNA binding; nucleus	Complete proteome; DNA-binding; Nucleus; Transcription; Transcription regulation	IPR017887; IPR005333;		TCP domain (1)			10617197; 14593172; 17307924	356
A5BTC0	257	1.12719	95	0.416667	-11.0217	-1.56279	8.67562e-22	Putative uncharacterized protein	VITISV_039385	Vitis vinifera (Grape)										76
B9SVK7	85	0.0621345	5	0.00365497	-13.9438	-4.21448	1.181e-21	Leucine-rich repeat-containing protein, putative (EC 3.1.3.16)	RCOM_0793480	Ricinus communis (Castor bean)	GO:0004721	phosphoprotein phosphatase activity	Hydrolase; Leucine-rich repeat; Repeat	IPR001611; IPR003591;	3.1.3.16					456
B9RB49	103	0.0642946	11	0.00686642	-13.2364	-3.35409	1.18192e-21	Aldehyde dehydrogenase, putative (EC 1.2.1.36)	RCOM_1511330	Ricinus communis (Castor bean)	GO:0055114; GO:0001758	oxidation-reduction process; retinal dehydrogenase activity	Oxidoreductase	IPR016161; IPR016163; IPR016160; IPR016162; IPR015590;	1.2.1.36		Aldehyde dehydrogenase family			534
B9I417	67	0.0535572	0	0	-31.0979	-37.8362	1.69407e-21	Predicted protein	POPTRDRAFT_570368 POPTRDRAFT_834376	Populus trichocarpa (Western balsam poplar) (Populus balsamifera subsp. trichocarpa)	GO:0016020	membrane		IPR004263;					16973872;	417
P43296	67	0.0606884	0	0	-31.0979	-37.8362	1.69407e-21	Cysteine proteinase RD19a (RD19) (EC 3.4.22.-)	RD19A At4g39090 F19H22.190	Arabidopsis thaliana (Mouse-ear cress)	GO:0004197; GO:0042742; GO:0005634; GO:0006508; GO:0009651; GO:0005773	cysteine-type endopeptidase activity; defense response to bacterium; nucleus; proteolysis; response to salt stress; vacuole	Complete proteome; Disulfide bond; Glycoprotein; Hydrolase; Protease; Signal; Thiol protease; Zymogen	IPR000169; IPR013128; IPR000668; IPR013201;	3.4.22.-		Peptidase C1 family		8325504; 10617198; 14593172	368
Q94G23	67	0.149888	0	0	-31.0979	-37.8362	1.69407e-21	MSA (Putative transcription factor)	MSA	Vitis vinifera (Grape)	GO:0006950	response to stress		IPR003496;					12953118;	149
B9SS12	134	0.178667	25	0.0333333	-12.4544	-2.54925	2.02121e-21	2-deoxyglucose-6-phosphate phosphatase, putative (EC 3.1.3.18)	RCOM_0519760	Ricinus communis (Castor bean)	GO:0008967	phosphoglycolate phosphatase activity	Hydrolase	IPR005834; IPR023214; IPR006402; IPR005833;	3.1.3.18					250
D7SJS6	112	0.113475	16	0.0162107	-12.9057	-2.93437	2.03758e-21	Whole genome shotgun sequence of line PN40024, scaffold_4.assembly12x (Fragment)	VIT_00024672001	Vitis vinifera (Grape)	GO:0003824; GO:0044237; GO:0050662	catalytic activity; cellular metabolic process; coenzyme binding		IPR001509; IPR016040;					17721507;	329
D7SL35	107	0.0961366	13	0.0116801	-13.0885	-3.16805	3.02599e-21	Whole genome shotgun sequence of line PN40024, scaffold_4.assembly12x (Fragment)	VIT_00025251001	Vitis vinifera (Grape)	GO:0016021; GO:0008565	integral to membrane; protein transporter activity		IPR004728;					17721507;	371
B9R8C7	66	0.0689655	0	0	-31.1088	-37.8145	3.38813e-21	Putative uncharacterized protein	RCOM_1598650	Ricinus communis (Castor bean)	GO:0045454; GO:0009055; GO:0015035	cell redox homeostasis; electron carrier activity; protein disulfide oxidoreductase activity		IPR011767; IPR002109; IPR010987; IPR004046; IPR012336; IPR012335;						319
B9S9B4	66	0.122222	0	0	-31.1088	-37.8145	3.38813e-21	Putative uncharacterized protein	RCOM_1015400	Ricinus communis (Castor bean)				IPR006936;						180
P29388	66	0.0328849	0	0	-31.1088	-37.8145	3.38813e-21	NADH-ubiquinone oxidoreductase chain 5 (EC 1.6.5.3) (NADH dehydrogenase subunit 5)	ND5 NAD5 NAD5C AtMg00060/AtMg00513/AtMg00665	Arabidopsis thaliana (Mouse-ear cress)	GO:0042773; GO:0008137; GO:0016021; GO:0005743; GO:0070469; GO:0006810	ATP synthesis coupled electron transport; NADH dehydrogenase (ubiquinone) activity; integral to membrane; mitochondrial inner membrane; respiratory chain; transport	Complete proteome; Electron transport; Membrane; Mitochondrion; Mitochondrion inner membrane; NAD; Oxidoreductase; RNA editing; Respiratory chain; Transmembrane; Transmembrane helix; Transport; Ubiquinone	IPR001750; IPR001516; IPR003945;	1.6.5.3		Complex I subunit 5 family		1915303; 8988169; 10611383	669
Q5NE21	66	0.0820896	0	0	-31.1088	-37.8145	3.38813e-21	Carbonic anhydrase (EC 4.2.1.1)	ca1	Solanum lycopersicum (Tomato) (Lycopersicon esculentum)	GO:0015976; GO:0004089; GO:0008270	carbon utilization; carbonate dehydratase activity; zinc ion binding	Lyase; Zinc	IPR001765; IPR015892;	4.2.1.1		Beta-class carbonic anhydrase family			268
P80471	132	0.134969	25	0.0255624	-12.4653	-2.52756	5.96258e-21	Light-induced protein, chloroplastic (Drought-induced stress protein CDSP-34)		Solanum tuberosum (Potato)	GO:0009535; GO:0006950	chloroplast thylakoid membrane; response to stress	Chloroplast; Direct protein sequencing; Membrane; Plastid; Thylakoid; Transit peptide	IPR006843;			LIPC family		9839468; 8717138	326
A5BZI9	65	0.0635386	0	0	-31.1198	-37.7925	6.77626e-21	Putative uncharacterized protein	VITISV_023449	Vitis vinifera (Grape)	GO:0005509	calcium ion binding	Calcium	IPR011992; IPR018247; IPR018249;						341
B9RLB3	65	0.0491308	0	0	-31.1198	-37.7925	6.77626e-21	Diacylglycerol Cholinephosphotransferase (EC 2.7.8.2)	RCOM_1464650	Ricinus communis (Castor bean)	GO:0004142; GO:0016020	diacylglycerol cholinephosphotransferase activity; membrane	Transferase	IPR000462; IPR014472;	2.7.8.2		CDP-alcohol phosphatidyltransferase class-I family			441
B9S253	65	0.04858	0	0	-31.1198	-37.7925	6.77626e-21	Vacuolar ATP synthase subunit h, putative (EC 3.6.3.14)	RCOM_1327460	Ricinus communis (Castor bean)	GO:0015986; GO:0020037; GO:0046961; GO:0000221	ATP synthesis coupled proton transport; heme binding; proton-transporting ATPase activity, rotational mechanism; vacuolar proton-transporting V-type ATPase, V1 domain	Hydrolase	IPR011989; IPR016024; IPR000225; IPR004908; IPR011987; IPR018506;	3.6.3.14					446
Q8L7R7	65	0.0319097	0	0	-31.1198	-37.7925	6.77626e-21	NADH-ubiquinone oxidoreductase 75 kDa subunit (EC 1.6.5.3)		Arabidopsis thaliana (Mouse-ear cress)	GO:0051539; GO:0042773; GO:0008137; GO:0009055; GO:0016020; GO:0046872	4 iron, 4 sulfur cluster binding; ATP synthesis coupled electron transport; NADH dehydrogenase (ubiquinone) activity; electron carrier activity; membrane; metal ion binding	4Fe-4S; Iron; Iron-sulfur; Metal-binding; NAD; Oxidoreductase; Ubiquinone	IPR012675; IPR001041; IPR006656; IPR000283; IPR010228; IPR019574;	1.6.5.3		Complex I 75 kDa subunit family			679
D7SKT5	183	0.189441	53	0.0548654	-11.6876	-1.9148	8.73948e-21	Whole genome shotgun sequence of line PN40024, scaffold_4.assembly12x (Fragment)	VIT_00025127001	Vitis vinifera (Grape)	GO:0009052; GO:0004751	pentose-phosphate shunt, non-oxidative branch; ribose-5-phosphate isomerase activity		IPR004788; IPR020672;					17721507;	322
Q53J25	78	0.0860927	4	0.00441501	-14.1667	-4.41242	1.02214e-20	Putative DNA binding protein, identical	LES1_20t00004	Solanum lycopersicum (Tomato) (Lycopersicon esculentum)	GO:0003677; GO:0005634	DNA binding; nucleus	Nucleus	IPR009057; IPR012287; IPR006447; IPR014778; IPR001005; IPR017930;						302
A9LLF0	64	0.160401	0	0	-31.131	-37.7701	1.35525e-20	Thioredoxin		Brassica juncea (Indian mustard) (Sinapis juncea)	GO:0045454	cell redox homeostasis		IPR005746; IPR017936; IPR012336; IPR017937; IPR013766; IPR012335;		Thioredoxin domain (1)				133
B9I5S5	64	0.023113	0	0	-31.131	-37.7701	1.35525e-20	Predicted protein (Fragment)	POPTRDRAFT_895082	Populus trichocarpa (Western balsam poplar) (Populus balsamifera subsp. trichocarpa)	GO:0005488	binding	Repeat; TPR repeat	IPR001440; IPR013026; IPR011990; IPR019734;					16973872;	923
B9S6E7	64	0.0681576	0	0	-31.131	-37.7701	1.35525e-20	Aldose 1-epimerase, putative	RCOM_0535930	Ricinus communis (Castor bean)	GO:0030246; GO:0005975; GO:0016853	carbohydrate binding; carbohydrate metabolic process; isomerase activity		IPR008183; IPR011013; IPR014718;						313
D7U851	64	0.0587695	0	0	-31.131	-37.7701	1.35525e-20	Whole genome shotgun sequence of line PN40024, scaffold_48.assembly12x (Fragment)	VIT_00027465001	Vitis vinifera (Grape)	GO:0016020	membrane		IPR001107; IPR000163;					17721507;	363
P31237	64	0.0668757	0	0	-31.131	-37.7701	1.35525e-20	1-aminocyclopropane-1-carboxylate oxidase (ACC oxidase) (EC 1.14.17.4) (Ethylene-forming enzyme) (EFE)	ACO	Actinidia deliciosa (Kiwi)	GO:0009815; GO:0031418; GO:0009693; GO:0046872; GO:0055114; GO:0009835	1-aminocyclopropane-1-carboxylate oxidase activity; L-ascorbic acid binding; ethylene biosynthetic process; metal ion binding; oxidation-reduction process; ripening	Ethylene biosynthesis; Fruit ripening; Iron; Metal-binding; Oxidoreductase; Vitamin C	IPR005123;	1.14.17.4	Fe2OG dioxygenase domain (1)	Iron/ascorbate-dependent oxidoreductase family		8278512	319
P41380	116	0.0988917	19	0.0161978	-12.7565	-2.73707	1.59972e-20	Eukaryotic initiation factor 4A-3 (eIF-4A-3) (EC 3.6.4.13) (ATP-dependent RNA helicase eIF4A-3)		Nicotiana plumbaginifolia (Leadwort-leaved tobacco) (Tex-Mex tobacco)	GO:0005524; GO:0008026; GO:0003743	ATP binding; ATP-dependent helicase activity; translation initiation factor activity	ATP-binding; Helicase; Hydrolase; Initiation factor; Nucleotide-binding; Protein biosynthesis; RNA-binding	IPR014001; IPR011545; IPR001650; IPR014014;	3.6.4.13	Helicase ATP-binding domain (1); Helicase C-terminal domain (1)	DEAD box helicase family, eIF4A subfamily		1719476	391
Q3I5C3	197	0.262667	62	0.0826667	-11.5213	-1.79487	2.01814e-20	Cytosolic ascorbate peroxidase 2	APX2	Solanum lycopersicum (Tomato) (Lycopersicon esculentum)	GO:0020037; GO:0055114; GO:0004601; GO:0006979	heme binding; oxidation-reduction process; peroxidase activity; response to oxidative stress	Oxidoreductase; Peroxidase	IPR002207; IPR010255; IPR002016; IPR019794; IPR019793;					18026995	250
B9RG80	63	0.12426	0	0	-31.1423	-37.7474	2.7105e-20	Diphosphoinositol polyphosphate phosphohydrolase, putative	RCOM_1452020	Ricinus communis (Castor bean)	GO:0016787	hydrolase activity	Hydrolase	IPR020084; IPR000086; IPR015797;			Nudix hydrolase family			169
B9RUJ2	63	0.0675241	0	0	-31.1423	-37.7474	2.7105e-20	Prolyl 4-hydroxylase alpha subunit, putative (EC 1.14.11.2)	RCOM_0853250	Ricinus communis (Castor bean)	GO:0031418; GO:0005506; GO:0055114; GO:0004656	L-ascorbic acid binding; iron ion binding; oxidation-reduction process; procollagen-proline 4-dioxygenase activity	Oxidoreductase	IPR005123; IPR006620; IPR003582;	1.14.11.2					311
D7U4K2	63	0.108247	0	0	-31.1423	-37.7474	2.7105e-20	Whole genome shotgun sequence of line PN40024, scaffold_38.assembly12x (Fragment)	VIT_00023802001	Vitis vinifera (Grape)	GO:0016021	integral to membrane		IPR004932;					17721507;	194
Q40160	63	0.0642202	0	0	-31.1423	-37.7474	2.7105e-20	Polygalacturonase inhibitor protein		Solanum lycopersicum (Tomato) (Lycopersicon esculentum)			Leucine-rich repeat; Repeat; Signal	IPR001611; IPR013210;					8061315	327
B9RNW9	142	0.216134	31	0.0471842	-12.2574	-2.32257	3.35736e-20	Stromal cell-derived factor 2, putative (EC 2.4.1.109)	RCOM_0921720	Ricinus communis (Castor bean)	GO:0004169; GO:0016020	dolichyl-phosphate-mannose-protein mannosyltransferase activity; membrane	Glycosyltransferase; Transferase	IPR003608; IPR016093;	2.4.1.109					219
A5B3M2	271	0.187803	109	0.0755371	-10.8842	-1.44098	3.44716e-20	Putative uncharacterized protein	VITISV_015059	Vitis vinifera (Grape)	GO:0016758	transferase activity, transferring hexosyl groups		IPR002213;						481
D7TQQ5	191	0.184541	59	0.0570048	-11.5794	-1.8218	3.91386e-20	Whole genome shotgun sequence of line PN40024, scaffold_40.assembly12x (Fragment)	VIT_00025734001	Vitis vinifera (Grape)	GO:0046872; GO:0030001	metal ion binding; metal ion transport		IPR006121;					17721507;	345
Q6L467	92	0.0998914	9	0.00977199	-13.4627	-3.48066	5.1098e-20	Homeobox-leucine zipper protein HAT7 , putative	SDM1_22t00010	Solanum demissum (Wild potato)	GO:0005634; GO:0006355; GO:0043565; GO:0003700; GO:0030528	nucleus; regulation of transcription, DNA-dependent; sequence-specific DNA binding; sequence-specific DNA binding transcription factor activity; transcription regulator activity	DNA-binding; Homeobox; Nucleus; Transcription; Transcription regulation	IPR001356; IPR017970; IPR009057; IPR012287; IPR000047; IPR003106;		Homeobox DNA-binding domain (1)				307
D7U3Y1	121	0.089233	22	0.0162242	-12.6203	-2.58645	5.40741e-20	Whole genome shotgun sequence of line PN40024, scaffold_33.assembly12x (Fragment)	VIT_00022771001	Vitis vinifera (Grape)	GO:0005524; GO:0006468; GO:0004674	ATP binding; protein phosphorylation; protein serine/threonine kinase activity	ATP-binding; Nucleotide-binding	IPR011009; IPR000719; IPR017441; IPR017442; IPR008271; IPR002290;					17721507;	452
D7TFD4	79	0.14082	5	0.00891266	-13.9966	-4.10887	5.76348e-20	Whole genome shotgun sequence of line PN40024, scaffold_87.assembly12x (Fragment)	VIT_00036893001	Vitis vinifera (Grape)				IPR005134;					17721507;	187
A9PG12	172	0.135861	48	0.0379147	-11.8038	-1.96832	6.61965e-20	Predicted protein	POPTRDRAFT_725381	Populus trichocarpa (Western balsam poplar) (Populus balsamifera subsp. trichocarpa)	GO:0005524; GO:0005737; GO:0031072; GO:0046872; GO:0006457; GO:0009408; GO:0051082	ATP binding; cytoplasm; heat shock protein binding; metal ion binding; protein folding; response to heat; unfolded protein binding	Chaperone; Metal-binding; Repeat; Zinc	IPR012724; IPR002939; IPR001623; IPR018253; IPR008971; IPR003095; IPR001305;					18230180; 16973872;	422
B1PDS1	156	0.1247	40	0.0319744	-12.0058	-2.09049	7.48175e-20	Hsp70-interacting protein 1		Vitis labrusca	GO:0005488	binding	Repeat; TPR repeat	IPR006636; IPR001440; IPR013026; IPR011990; IPR019734;						417
A5BAL2	62	0.023143	0	0	-31.1539	-37.7243	1.0842e-19	Putative uncharacterized protein	VITISV_006556	Vitis vinifera (Grape)	GO:0003676; GO:0008270	nucleic acid binding; zinc ion binding	ANK repeat; Metal-binding; Repeat; Zinc	IPR002110; IPR020683; IPR000571;						893
B9SGK6	62	0.0590476	0	0	-31.1539	-37.7243	1.0842e-19	Putative uncharacterized protein	RCOM_0553640	Ricinus communis (Castor bean)				IPR004253;						350
D3JN88	62	0.0658174	0	0	-31.1539	-37.7243	1.0842e-19	Beta-carotene hydroxylase	CrtR-b2	Solanum phureja x Solanum tuberosum	GO:0005783; GO:0006633; GO:0016021; GO:0005506; GO:0055114; GO:0016491	endoplasmic reticulum; fatty acid biosynthetic process; integral to membrane; iron ion binding; oxidation-reduction process; oxidoreductase activity	Membrane; Transmembrane; Transmembrane helix	IPR006694;						314
D7TEJ1	62	0.0725146	0	0	-31.1539	-37.7243	1.0842e-19	Whole genome shotgun sequence of line PN40024, scaffold_59.assembly12x (Fragment)	VIT_00030566001	Vitis vinifera (Grape)	GO:0016021; GO:0015031	integral to membrane; protein transport		IPR007273;					17721507;	285
D7TU00	62	0.0299517	0	0	-31.1539	-37.7243	1.0842e-19	Whole genome shotgun sequence of line PN40024, scaffold_12.assembly12x (Fragment)	VIT_00013198001	Vitis vinifera (Grape)				IPR010490;					17721507;	690
Q43517	62	0.143519	0	0	-31.1539	-37.7243	1.0842e-19	Ferredoxin-1, chloroplastic (Ferredoxin I)	SEND33	Solanum lycopersicum (Tomato) (Lycopersicon esculentum)	GO:0051537; GO:0009507; GO:0009055; GO:0022900; GO:0046872; GO:0006810	2 iron, 2 sulfur cluster binding; chloroplast; electron carrier activity; electron transport chain; metal ion binding; transport	2Fe-2S; Chloroplast; Electron transport; Iron; Iron-sulfur; Metal-binding; Plastid; Transit peptide; Transport	IPR006058; IPR012675; IPR010241; IPR001041;		2Fe-2S ferredoxin-type domain (1)	2Fe2S plant-type ferredoxin family		9132056	144
A1Z1Z6	190	0.128726	60	0.0406504	-11.571	-1.78998	1.39603e-19	Catalase (EC 1.11.1.6)	cat2	Prunus avium (Cherry)	GO:0004096; GO:0020037; GO:0042744; GO:0055114	catalase activity; heme binding; hydrogen peroxide catabolic process; oxidation-reduction process	Heme; Hydrogen peroxide; Iron; Metal-binding; Oxidoreductase; Peroxidase	IPR002226; IPR020835; IPR010582; IPR018028; IPR011614;	1.11.1.6		Catalase family			492
D7SM13	70	0.0287356	3	0.00123153	-14.4523	-4.67134	1.50931e-19	Whole genome shotgun sequence of line PN40024, scaffold_21.assembly12x (Fragment)	VIT_00018314001	Vitis vinifera (Grape)	GO:0003676; GO:0000166	nucleic acid binding; nucleotide binding		IPR012677; IPR000504;					17721507;	812
B9RPK6	77	0.0663221	5	0.00430663	-14.0151	-4.07188	2.09727e-19	Protein MSP1, putative (EC 3.6.4.3)	RCOM_1379720	Ricinus communis (Castor bean)	GO:0005524; GO:0008568	ATP binding; microtubule-severing ATPase activity	ATP-binding; Hydrolase; Nucleotide-binding	IPR003593; IPR003959; IPR003960;	3.6.4.3		AAA ATPase family			387
A5CA51	61	0.032224	0	0	-31.1656	-37.7009	2.1684e-19	Putative uncharacterized protein	VITISV_030342	Vitis vinifera (Grape)	GO:0005525; GO:0003924	GTP binding; GTPase activity	GTP-binding; Nucleotide-binding	IPR022812; IPR000375; IPR001401; IPR019762; IPR003130; IPR020850;		GED domain (1)	Dynamin family			631
B9N4K0	61	0.0637409	0	0	-31.1656	-37.7009	2.1684e-19	Serine/threonine-protein phosphatase (EC 3.1.3.16)	POPTRDRAFT_927781	Populus trichocarpa (Western balsam poplar) (Populus balsamifera subsp. trichocarpa)	GO:0004721	phosphoprotein phosphatase activity	Hydrolase; Iron	IPR004843; IPR006186;	3.1.3.16		PPP phosphatase family		16973872;	319
D7L778	61	0.0336645	0	0	-31.1656	-37.7009	2.1684e-19	VHS domain-containing protein	ARALYDRAFT_341017	Arabidopsis lyrata subsp. lyrata	GO:0005622; GO:0006886	intracellular; intracellular protein transport		IPR008942; IPR004152; IPR002014; IPR018205;		VHS domain (1)				604
D7U206	61	0.0915916	0	0	-31.1656	-37.7009	2.1684e-19	Whole genome shotgun sequence of line PN40024, scaffold_128.assembly12x (Fragment)	VIT_00000052001	Vitis vinifera (Grape)				IPR023194; IPR013906;					17721507;	222
E0CQY4	61	0.0533683	0	0	-31.1656	-37.7009	2.1684e-19	Whole genome shotgun sequence of line PN40024, scaffold_1.assembly12x (Fragment)	VIT_00008766001	Vitis vinifera (Grape)	GO:0005622; GO:0006886	intracellular; intracellular protein transport		IPR008942; IPR004152; IPR002014; IPR018205;		VHS domain (1)			17721507;	381
E0CUW2	61	0.0813333	0	0	-31.1656	-37.7009	2.1684e-19	Whole genome shotgun sequence of line PN40024, scaffold_50.assembly12x (Fragment)	VIT_00028866001	Vitis vinifera (Grape)									17721507;	250
Q6EJD2	61	0.0715962	0	0	-31.1656	-37.7009	2.1684e-19	Xyloglucan endotransglucosylase (EC 2.4.1.207)	XTH-1	Beta vulgaris subsp. vulgaris	GO:0048046; GO:0005618; GO:0006073; GO:0004553; GO:0016762	apoplast; cell wall; cellular glucan metabolic process; hydrolase activity, hydrolyzing O-glycosyl compounds; xyloglucan:xyloglucosyl transferase activity	Glycosyltransferase; Transferase	IPR008985; IPR013320; IPR000757; IPR008263; IPR016455; IPR010713;	2.4.1.207				17147605	284
Q9SV13	61	0.0309017	0	0	-31.1656	-37.7009	2.1684e-19	Sulfate transporter 3.1 (AST12) (AtST1)	SULTR3;1 ST1 At3g51895 F4F15.10 ATEM1.15	Arabidopsis thaliana (Mouse-ear cress)	GO:0016021; GO:0006950; GO:0008271; GO:0015293	integral to membrane; response to stress; secondary active sulfate transmembrane transporter activity; symporter activity	Complete proteome; Membrane; Stress response; Sulfate transport; Symport; Transmembrane; Transmembrane helix; Transport	IPR018045; IPR002645; IPR001902; IPR011547;		STAS domain (1)	SLC26A/SulP transporter (TC 2.A.53.1) family		10645728; 11130713; 14593172	658
B9N515	111	0.0497312	19	0.00851254	-12.7882	-2.67351	2.64324e-19	Predicted protein	POPTRDRAFT_828007	Populus trichocarpa (Western balsam poplar) (Populus balsamifera subsp. trichocarpa)	GO:0031461; GO:0031625; GO:0006511	cullin-RING ubiquitin ligase complex; ubiquitin protein ligase binding; ubiquitin-dependent protein catabolic process		IPR016157; IPR016158; IPR001373; IPR019559; IPR016159; IPR011991;			Cullin family		16973872;	744
D7SVM6	194	0.0958025	63	0.0311111	-11.5208	-1.74965	2.64725e-19	Whole genome shotgun sequence of line PN40024, scaffold_68.assembly12x (Fragment)	VIT_00033058001	Vitis vinifera (Grape)	GO:0055085	transmembrane transport		IPR004813;					17721507;	675
A5C3N2	69	0.072327	3	0.00314465	-14.4627	-4.65058	2.9392e-19	Putative uncharacterized protein	VITISV_025212	Vitis vinifera (Grape)	GO:0005488; GO:0016021; GO:0006839; GO:0005739; GO:0055085	binding; integral to membrane; mitochondrial transport; mitochondrion; transmembrane transport	Membrane; Transmembrane; Transmembrane helix; Transport	IPR002030; IPR018108; IPR023395;			Mitochondrial carrier family			318
A9P822	285	0.242347	123	0.104592	-10.7607	-1.33932	3.0761e-19	S-adenosylmethionine synthase 1 (AdoMet synthase 1) (EC 2.5.1.6) (Methionine adenosyltransferase 1) (MAT 1)	METK1	Populus trichocarpa (Western balsam poplar) (Populus balsamifera subsp. trichocarpa)	GO:0005524; GO:0005737; GO:0046872; GO:0004478; GO:0006730	ATP binding; cytoplasm; metal ion binding; methionine adenosyltransferase activity; one-carbon metabolic process	ATP-binding; Cobalt; Cytoplasm; Magnesium; Metal-binding; Nucleotide-binding; One-carbon metabolism; Potassium; Transferase	IPR022631; IPR022630; IPR022629; IPR022628; IPR002133; IPR022636;	2.5.1.6		AdoMet synthase family			392
B9I056	60	0.0985222	0	0	-31.1775	-37.677	4.33681e-19	Predicted protein	POPTRDRAFT_726993	Populus trichocarpa (Western balsam poplar) (Populus balsamifera subsp. trichocarpa)	GO:0010181; GO:0016491	FMN binding; oxidoreductase activity		IPR008254; IPR010089; IPR005025;					16973872;	203
B9N318	60	0.0325733	0	0	-31.1775	-37.677	4.33681e-19	F-box family protein	POPTRDRAFT_580505	Populus trichocarpa (Western balsam poplar) (Populus balsamifera subsp. trichocarpa)	GO:0006355; GO:0004871	regulation of transcription, DNA-dependent; signal transducer activity		IPR001810; IPR022364; IPR011043; IPR015915; IPR006652; IPR011498; IPR001610; IPR000014; IPR013767;					16973872;	614
B9SM61	60	0.110497	0	0	-31.1775	-37.677	4.33681e-19	Ubiquitin-conjugating enzyme E2, putative (EC 6.3.2.19)	RCOM_0878930	Ricinus communis (Castor bean)	GO:0043687; GO:0051246; GO:0004842	post-translational protein modification; regulation of protein metabolic process; ubiquitin-protein ligase activity	Ligase	IPR000608; IPR016135;	6.3.2.19					181
B9SXF4	60	0.137931	0	0	-31.1775	-37.677	4.33681e-19	Ferredoxin-2, chloroplast, putative	RCOM_0321060	Ricinus communis (Castor bean)	GO:0051537; GO:0009055; GO:0022900; GO:0046872	2 iron, 2 sulfur cluster binding; electron carrier activity; electron transport chain; metal ion binding	2Fe-2S; Iron; Iron-sulfur; Metal-binding	IPR006058; IPR012675; IPR010241; IPR001041;		2Fe-2S ferredoxin-type domain (1)				145
D7NYM8	60	0.0386847	0	0	-31.1775	-37.677	4.33681e-19	Tyrosine decarboxylase		Citrus reshni	GO:0016831; GO:0019752; GO:0030170	carboxy-lyase activity; carboxylic acid metabolic process; pyridoxal phosphate binding	Lyase; Pyridoxal phosphate	IPR010977; IPR002129; IPR015424; IPR015421; IPR015422; IPR021115;			Group II decarboxylase family		20403465	517
D7SWJ1	60	0.026455	0	0	-31.1775	-37.677	4.33681e-19	Whole genome shotgun sequence of line PN40024, scaffold_31.assembly12x (Fragment)	VIT_00022393001	Vitis vinifera (Grape)	GO:0005524; GO:0016021; GO:0006468; GO:0004674	ATP binding; integral to membrane; protein phosphorylation; protein serine/threonine kinase activity	ATP-binding; Kinase; Leucine-rich repeat; Membrane; Nucleotide-binding; Repeat; Serine/threonine-protein kinase; Transferase; Transmembrane; Transmembrane helix	IPR013320; IPR011009; IPR001611; IPR013210; IPR000719; IPR017441; IPR001245; IPR008271;		Protein kinase domain (1)	Protein kinase superfamily		17721507;	756
D7TB71	60	0.0337268	0	0	-31.1775	-37.677	4.33681e-19	Whole genome shotgun sequence of line PN40024, scaffold_16.assembly12x (Fragment)	VIT_00015197001	Vitis vinifera (Grape)	GO:0003676; GO:0008270	nucleic acid binding; zinc ion binding	Metal-binding; Zinc	IPR006768; IPR006767; IPR000571;					17721507;	593
D7TMI5	60	0.0453515	0	0	-31.1775	-37.677	4.33681e-19	Whole genome shotgun sequence of line PN40024, scaffold_19.assembly12x (Fragment)	VIT_00016390001	Vitis vinifera (Grape)	GO:0016021	integral to membrane	Membrane; Transmembrane; Transmembrane helix	IPR013057;					17721507;	441
D7U322	60	0.0380228	0	0	-31.1775	-37.677	4.33681e-19	Whole genome shotgun sequence of line PN40024, scaffold_5.assembly12x (Fragment)	VIT_00028361001	Vitis vinifera (Grape)	GO:0005524; GO:0006468; GO:0004674	ATP binding; protein phosphorylation; protein serine/threonine kinase activity	ATP-binding; Kinase; Nucleotide-binding; Serine/threonine-protein kinase; Transferase	IPR000961; IPR011009; IPR017892; IPR000719; IPR017441; IPR017442; IPR008271; IPR002290;		AGC-kinase C-terminal domain (1)			17721507;	526
A5BID5	72	0.090566	4	0.00503145	-14.2245	-4.29694	5.23824e-19	Putative uncharacterized protein	VITISV_015622	Vitis vinifera (Grape)	GO:0003676; GO:0005634	nucleic acid binding; nucleus		IPR006941; IPR012337;						265
D7SYP2	116	0.439394	22	0.0833333	-12.6507	-2.52557	8.25373e-19	Whole genome shotgun sequence of line PN40024, scaffold_220.assembly12x (Fragment)	VIT_00003994001	Vitis vinifera (Grape)				IPR010920; IPR001163; IPR006649; IPR016487;					17721507;	88
A9P807	59	0.0576735	0	0	-31.1897	-37.6528	8.67362e-19	Predicted protein	POPTRDRAFT_821843	Populus trichocarpa (Western balsam poplar) (Populus balsamifera subsp. trichocarpa)	GO:0051287; GO:0006006; GO:0004365; GO:0055114	NAD binding; glucose metabolic process; glyceraldehyde-3-phosphate dehydrogenase (phosphorylating) activity; oxidation-reduction process	Oxidoreductase	IPR020831; IPR020830; IPR020829; IPR020828; IPR006424; IPR016040;			Glyceraldehyde-3-phosphate dehydrogenase family		18230180; 16973872;	341
B9SGW9	59	0.0585317	0	0	-31.1897	-37.6528	8.67362e-19	Transcription factor, putative	RCOM_0820580	Ricinus communis (Castor bean)	GO:0003677; GO:0005634	DNA binding; nucleus	Nucleus	IPR009057; IPR012287; IPR006447; IPR014778; IPR017930;						336
B9SMY4	59	0.0306334	0	0	-31.1897	-37.6528	8.67362e-19	Lyase, putative	RCOM_0482630	Ricinus communis (Castor bean)	GO:0030246; GO:0016829	carbohydrate binding; lyase activity	Lyase	IPR013784; IPR008979; IPR010325;						642
B9SU32	59	0.0425685	0	0	-31.1897	-37.6528	8.67362e-19	Heterogeneous nuclear ribonucleoprotein A1, putative	RCOM_1214860	Ricinus communis (Castor bean)	GO:0003676; GO:0000166; GO:0030529	nucleic acid binding; nucleotide binding; ribonucleoprotein complex	Ribonucleoprotein; Viral nucleoprotein; Virion	IPR012677; IPR000504;						462
B9SVM0	59	0.049789	0	0	-31.1897	-37.6528	8.67362e-19	Putative uncharacterized protein	RCOM_0793910	Ricinus communis (Castor bean)				IPR007877;						395
E0Y460	59	0.0771242	0	0	-31.1897	-37.6528	8.67362e-19	Golgi membrane protein sb140		Prunus armeniaca (Apricot)	GO:0016020	membrane		IPR006977;						255
Q9SYH1	59	0.0275058	0	0	-31.1897	-37.6528	8.67362e-19	F15I1.23 protein (RSH3)	At1g54130 F15I1.23	Arabidopsis thaliana (Mouse-ear cress)	GO:0008728; GO:0009507; GO:0015969	GTP diphosphokinase activity; chloroplast; guanosine tetraphosphate metabolic process	Complete proteome	IPR003607; IPR006674; IPR007685;					11130712;	715
A5CB24	58	0.0863095	0	0	-31.202	-37.6281	1.73472e-18	Putative uncharacterized protein	VITISV_006028	Vitis vinifera (Grape)				IPR008889;						224
B6DXL9	58	0.0409605	0	0	-31.202	-37.6281	1.73472e-18	Fbox protein		Malus domestica (Apple) (Pyrus malus)				IPR017451; IPR001810; IPR022364; IPR011043; IPR015916;		F-box domain (1)			20682080	472
B9RJH6	58	0.0504787	0	0	-31.202	-37.6281	1.73472e-18	DNA binding protein, putative	RCOM_1034530	Ricinus communis (Castor bean)	GO:0003677; GO:0005634; GO:0006355; GO:0003700	DNA binding; nucleus; regulation of transcription, DNA-dependent; sequence-specific DNA binding transcription factor activity	DNA-binding; Nucleus; Transcription; Transcription regulation	IPR016177; IPR001471;						383
B9RT94	58	0.0250108	0	0	-31.202	-37.6281	1.73472e-18	Sucrose synthase, putative (EC 2.4.1.13)	RCOM_0682090	Ricinus communis (Castor bean)	GO:0009058; GO:0005985; GO:0016157	biosynthetic process; sucrose metabolic process; sucrose synthase activity	Glycosyltransferase; Transferase	IPR001296; IPR000368; IPR012820;	2.4.1.13					773
B9RW81	58	0.0394558	0	0	-31.202	-37.6281	1.73472e-18	Diacylglycerol kinase, alpha, putative (EC 2.7.1.107)	RCOM_1176580	Ricinus communis (Castor bean)	GO:0007205; GO:0004143	activation of protein kinase C activity by G-protein coupled receptor protein signaling pathway; diacylglycerol kinase activity	Kinase; Transferase	IPR000756; IPR001206; IPR016961;	2.7.1.107					490
B9T0T1	58	0.115079	0	0	-31.202	-37.6281	1.73472e-18	Calcium ion binding protein, putative	RCOM_0340110	Ricinus communis (Castor bean)	GO:0005509	calcium ion binding	Calcium; Repeat	IPR018248; IPR011992; IPR018247; IPR018249; IPR002048; IPR001751;						168
D7T608	58	0.0713407	0	0	-31.202	-37.6281	1.73472e-18	Whole genome shotgun sequence of line PN40024, scaffold_1927.assembly12x (Fragment)	VIT_00005576001	Vitis vinifera (Grape)	GO:0043687; GO:0051246; GO:0019787	post-translational protein modification; regulation of protein metabolic process; small conjugating protein ligase activity		IPR000608; IPR016135;					17721507;	271
E0CR59	58	0.0360025	0	0	-31.202	-37.6281	1.73472e-18	Whole genome shotgun sequence of line PN40024, scaffold_1.assembly12x (Fragment)	VIT_00008862001	Vitis vinifera (Grape)	GO:0051537; GO:0010277; GO:0005506; GO:0055114; GO:0016705	2 iron, 2 sulfur cluster binding; chlorophyllide a oxygenase [overall] activity; iron ion binding; oxidation-reduction process; oxidoreductase activity, acting on paired donors, with incorporation or reduction of molecular oxygen	2Fe-2S; Iron; Iron-sulfur; Metal-binding	IPR013626; IPR017941; IPR015881;		Rieske domain (1)			17721507;	537
Q45KQ0	58	0.0261261	0	0	-31.202	-37.6281	1.73472e-18	Cellulose synthase-like protein CslE		Nicotiana tabacum (Common tobacco)	GO:0007047; GO:0030244; GO:0016760; GO:0016021	cellular cell wall organization; cellulose biosynthetic process; cellulose synthase (UDP-forming) activity; integral to membrane	Cell wall biogenesis/degradation; Glycosyltransferase; Membrane; Transferase; Transmembrane; Transmembrane helix	IPR005150;						740
Q9FVT5	58	0.053407	0	0	-31.202	-37.6281	1.73472e-18	Putative uncharacterized protein At1g57680 (Putative uncharacterized protein T8L23.15)	At1g57680 T8L23.15	Arabidopsis thaliana (Mouse-ear cress)			Complete proteome	IPR016971;					11130712;	362
A9XUG5	73	0.0580748	5	0.00397772	-14.0535	-3.99492	2.75779e-18	Acyl-ACP thioesterase (Palmitoyl-acyl carrier protein thioesterase) (EC 3.1.2.14)	FATB1 RCOM_0925410	Ricinus communis (Castor bean)	GO:0016295; GO:0004320; GO:0016296	myristoyl-[acyl-carrier-protein] hydrolase activity; oleoyl-[acyl-carrier-protein] hydrolase activity; palmitoyl-[acyl-carrier-protein] hydrolase activity	Hydrolase	IPR021113; IPR002864;	3.1.2.14				20382402;	419
D7TAI4	76	0.329004	6	0.025974	-13.893	-3.78998	3.40182e-18	Whole genome shotgun sequence of line PN40024, scaffold_10.assembly12x (Fragment)	VIT_00010274001	Vitis vinifera (Grape)	GO:0006952	defense response		IPR008177; IPR008176; IPR003614;					17721507;	77
A5BTC3	57	0.0408602	0	0	-31.2145	-37.603	3.46945e-18	Putative uncharacterized protein	VITISV_024760	Vitis vinifera (Grape)	GO:0008270	zinc ion binding	Metal-binding; Zinc; Zinc-finger	IPR010734; IPR002035; IPR001841; IPR013083;						465
B9RYB6	57	0.0597484	0	0	-31.2145	-37.603	3.46945e-18	DNA-directed RNA polymerase II subunit, putative	RCOM_0811900	Ricinus communis (Castor bean)	GO:0003677; GO:0003899; GO:0046983	DNA binding; DNA-directed RNA polymerase activity; protein dimerization activity	DNA-directed RNA polymerase; Transcription	IPR001514; IPR011261; IPR011262; IPR009025; IPR011263;						318
B9S2Y3	57	0.0383838	0	0	-31.2145	-37.603	3.46945e-18	Aldehyde dehydrogenase	RCOM_0563960	Ricinus communis (Castor bean)	GO:0004030; GO:0006081; GO:0055114	aldehyde dehydrogenase [NAD(P)+] activity; cellular aldehyde metabolic process; oxidation-reduction process	Oxidoreductase	IPR016161; IPR016163; IPR016160; IPR016162; IPR015590; IPR012394;			Aldehyde dehydrogenase family			495
D7SWW4	57	0.0688406	0	0	-31.2145	-37.603	3.46945e-18	Whole genome shotgun sequence of line PN40024, scaffold_27.assembly12x (Fragment)	VIT_00020404001	Vitis vinifera (Grape)	GO:0005525; GO:0003924	GTP binding; GTPase activity	GTP-binding; Nucleotide-binding	IPR000795; IPR005225;					17721507;	276
D7TIY9	57	0.0405117	0	0	-31.2145	-37.603	3.46945e-18	Whole genome shotgun sequence of line PN40024, scaffold_7.assembly12x (Fragment)	VIT_00033741001	Vitis vinifera (Grape)	GO:0016021	integral to membrane		IPR002781;					17721507;	469
D7U566	57	0.0498688	0	0	-31.2145	-37.603	3.46945e-18	Whole genome shotgun sequence of line PN40024, scaffold_38.assembly12x (Fragment)	VIT_00024039001	Vitis vinifera (Grape)				IPR009686;					17721507;	381
Q9FHQ6	57	0.0590062	0	0	-31.2145	-37.603	3.46945e-18	Polyubiquitin 9 [Cleaved into: Ubiquitin-related 1; Ubiquitin-related 2; Ubiquitin-related 3; Ubiquitin-related 4]	UBQ9 At5g37640 K12B20.90	Arabidopsis thaliana (Mouse-ear cress)	GO:0005618; GO:0005730; GO:0005774	cell wall; nucleolus; vacuolar membrane	Complete proteome; Cytoplasm; Isopeptide bond; Nucleus; Repeat; Ubl conjugation pathway	IPR000626; IPR019954; IPR019956; IPR019955;		Ubiquitin-like domains (4)	Ubiquitin family		10470850	322
Q9LW49	57	0.0837004	0	0	-31.2145	-37.603	3.46945e-18	Ethylene-responsive transcription factor 4 (Ethylene-responsive element-binding factor 3) (EREBP-3) (Ethylene-responsive element-binding factor 4 homolog) (NsERF3)	ERF4 ERF-3 ERF3	Nicotiana sylvestris (Wood tobacco) (South American tobacco)	GO:0003677; GO:0006952; GO:0009873; GO:0005634; GO:0006355; GO:0003700	DNA binding; defense response; ethylene mediated signaling pathway; nucleus; regulation of transcription, DNA-dependent; sequence-specific DNA binding transcription factor activity	DNA-binding; Ethylene signaling pathway; Nucleus; Plant defense; Repressor; Transcription; Transcription regulation	IPR016177; IPR001471;		AP2/ERF DNA-binding domain (1)	Ethylene-response factor family, Class 2 subfamily		10945353	227
D7U7P1	79	0.0386686	7	0.00342633	-13.7538	-3.62344	3.77112e-18	Whole genome shotgun sequence of line PN40024, scaffold_48.assembly12x (Fragment)	VIT_00027574001	Vitis vinifera (Grape)	GO:0016757	transferase activity, transferring glycosyl groups		IPR002495;					17721507;	681
B9SHG2	185	0.0874704	62	0.0293144	-11.5666	-1.7042	6.09837e-18	Casein kinase, putative	RCOM_1121690	Ricinus communis (Castor bean)	GO:0005524; GO:0006468; GO:0004674	ATP binding; protein phosphorylation; protein serine/threonine kinase activity	ATP-binding; Kinase; Nucleotide-binding; Serine/threonine-protein kinase; Transferase	IPR011009; IPR000719; IPR017441; IPR017442; IPR008271;			Protein kinase superfamily			705
A5AQV4	56	0.0462046	0	0	-31.2273	-37.5775	6.93889e-18	Ribose-phosphate pyrophosphokinase (EC 2.7.6.1)	VITISV_018573	Vitis vinifera (Grape)	GO:0016301; GO:0000287; GO:0009116; GO:0009156; GO:0004749	kinase activity; magnesium ion binding; nucleoside metabolic process; ribonucleoside monophosphate biosynthetic process; ribose phosphate diphosphokinase activity	Kinase; Magnesium; Metal-binding; Nucleotide biosynthesis; Transferase	IPR000842; IPR000836; IPR005946;	2.7.6.1		Ribose-phosphate pyrophosphokinase family			404
A5B6J7	56	0.113131	0	0	-31.2273	-37.5775	6.93889e-18	Putative uncharacterized protein	VITISV_013188	Vitis vinifera (Grape)				IPR004265;						165
A5C3M5	56	0.0567376	0	0	-31.2273	-37.5775	6.93889e-18	Putative uncharacterized protein	VITISV_024290	Vitis vinifera (Grape)	GO:0016787	hydrolase activity		IPR000246;						329
B9SMZ8	56	0.0521415	0	0	-31.2273	-37.5775	6.93889e-18	Something about silencing protein sas10, putative	RCOM_0482870	Ricinus communis (Castor bean)				IPR007146;						358
B9SPP5	56	0.0600214	0	0	-31.2273	-37.5775	6.93889e-18	Putative uncharacterized protein	RCOM_0204850	Ricinus communis (Castor bean)	GO:0008270	zinc ion binding		IPR012866; IPR001841; IPR013083;						311
B9SR75	56	0.0576132	0	0	-31.2273	-37.5775	6.93889e-18	Cationic peroxidase 2, putative (EC 1.11.1.7)	RCOM_1182920	Ricinus communis (Castor bean)	GO:0020037; GO:0055114; GO:0004601; GO:0006979	heme binding; oxidation-reduction process; peroxidase activity; response to oxidative stress	Heme; Iron; Metal-binding; Oxidoreductase; Peroxidase	IPR010255; IPR002016; IPR000823; IPR019794; IPR019793;	1.11.1.7					324
B9SV26	56	0.0324638	0	0	-31.2273	-37.5775	6.93889e-18	Serine/threonine-protein kinase, putative (EC 2.7.11.13)	RCOM_0259860	Ricinus communis (Castor bean)	GO:0005524; GO:0004697; GO:0006468	ATP binding; protein kinase C activity; protein phosphorylation	ATP-binding; Kinase; Nucleotide-binding; Serine/threonine-protein kinase; Transferase	IPR000961; IPR011009; IPR017892; IPR000719; IPR017441; IPR017442; IPR008271; IPR002290;	2.7.11.13	AGC-kinase C-terminal domain (1)				575
D7SHU4	56	0.0346964	0	0	-31.2273	-37.5775	6.93889e-18	Whole genome shotgun sequence of line PN40024, scaffold_0.assembly12x (Fragment)	VIT_00007784001	Vitis vinifera (Grape)	GO:0055114; GO:0016491	oxidation-reduction process; oxidoreductase activity	Oxidoreductase	IPR016161; IPR016163; IPR016160; IPR016162; IPR015590;					17721507;	538
D7TZM6	56	0.148148	0	0	-31.2273	-37.5775	6.93889e-18	Whole genome shotgun sequence of line PN40024, scaffold_2.assembly12x (Fragment)	VIT_00016701001	Vitis vinifera (Grape)				IPR008406;					17721507;	126
E0CPW9	56	0.0268972	0	0	-31.2273	-37.5775	6.93889e-18	Whole genome shotgun sequence of line PN40024, scaffold_1.assembly12x (Fragment)	VIT_00009615001	Vitis vinifera (Grape)	GO:0005524; GO:0006468; GO:0004674	ATP binding; protein phosphorylation; protein serine/threonine kinase activity	ATP-binding; Kinase; Nucleotide-binding; Serine/threonine-protein kinase; Transferase	IPR006210; IPR011009; IPR000719; IPR017441; IPR017442; IPR008271;			Protein kinase superfamily		17721507;	694
Q5D8D1	56	0.0281124	0	0	-31.2273	-37.5775	6.93889e-18	Peroxisomal acyl-CoA oxidase 1A	Acx1A	Solanum cheesmanii (Galapagos island tomato) (Lycopersicon cheesmanii)	GO:0003995; GO:0003997; GO:0006635; GO:0050660; GO:0005777	acyl-CoA dehydrogenase activity; acyl-CoA oxidase activity; fatty acid beta-oxidation; flavin adenine dinucleotide binding; peroxisome		IPR006091; IPR012258; IPR002655; IPR023570; IPR009075; IPR013786; IPR009100;						664
P40590	154	0.427778	44	0.122222	-11.9463	-1.93437	8.36281e-18	60S ribosomal protein L34	RPL34	Pisum sativum (Garden pea)	GO:0005840; GO:0003735; GO:0006412	ribosome; structural constituent of ribosome; translation	Ribonucleoprotein; Ribosomal protein	IPR008195; IPR018065;			Ribosomal protein L34e family		7579177	120
Q9S834	89	0.0995526	11	0.0123043	-13.3418	-3.14332	9.39946e-18	ATP-dependent Clp protease proteolytic subunit 5, chloroplastic (EC 3.4.21.92) (Endopeptidase ClpP5) (nClpP5) (nClpP1)	CLPP5 NCLPP1 NCLPP5 At1g02560 T14P4.12	Arabidopsis thaliana (Mouse-ear cress)	GO:0005524; GO:0009941; GO:0009534; GO:0009840; GO:0006508; GO:0004252	ATP binding; chloroplast envelope; chloroplast thylakoid; chloroplastic endopeptidase Clp complex; proteolysis; serine-type endopeptidase activity	3D-structure; ATP-binding; Chloroplast; Complete proteome; Direct protein sequencing; Hydrolase; Nucleotide-binding; Plastid; Protease; Serine protease; Transit peptide	IPR023562; IPR001907; IPR018215;	3.4.21.92		Peptidase S14 family		10427773; 11982939; 11130712; 11278690; 11299370; 14593120; 16766689; 16980539	298
B9T544	135	0.136364	33	0.0333333	-12.2488	-2.15944	9.57345e-18	Fructokinase, putative (EC 2.7.1.4)	RCOM_0452930	Ricinus communis (Castor bean)	GO:0006014; GO:0008865; GO:0004747	D-ribose metabolic process; fructokinase activity; ribokinase activity	Kinase; Transferase	IPR011611; IPR002173; IPR002139;	2.7.1.4		Carbohydrate kinase pfkB family			330
B9S0N0	103	0.0653968	18	0.0114286	-12.8812	-2.64359	1.04285e-17	Nucleic acid binding protein, putative	RCOM_1356760	Ricinus communis (Castor bean)	GO:0005622; GO:0003676; GO:0008270	intracellular; nucleic acid binding; zinc ion binding		IPR007087; IPR015880; IPR013087;						525
E0CW25	86	0.0451444	10	0.00524934	-13.4353	-3.23136	1.10187e-17	Whole genome shotgun sequence of line PN40024, scaffold_262.assembly12x (Fragment)	VIT_00005169001	Vitis vinifera (Grape)				IPR002902;					17721507;	635
D7SQ28	74	0.0517121	6	0.00419287	-13.9122	-3.75151	1.20464e-17	Whole genome shotgun sequence of line PN40024, scaffold_52.assembly12x (Fragment)	VIT_00029102001	Vitis vinifera (Grape)	GO:0007205; GO:0004143	activation of protein kinase C activity by G-protein coupled receptor protein signaling pathway; diacylglycerol kinase activity		IPR000756; IPR001206; IPR016961;					17721507;	477
A5C907	55	0.0377229	0	0	-31.2403	-37.5515	1.38778e-17	Putative uncharacterized protein	VITISV_021146	Vitis vinifera (Grape)	GO:0005634; GO:0030528	nucleus; transcription regulator activity		IPR011598; IPR001092;		Basic helix-loop-helix (bHLH) domain (1)				486
B2BBY6	55	0.036448	0	0	-31.2403	-37.5515	1.38778e-17	Betaine-aldehyde dehydrogenase (EC 1.2.1.8)	BADH	Jatropha curcas	GO:0008802; GO:0055114	betaine-aldehyde dehydrogenase activity; oxidation-reduction process	Oxidoreductase	IPR016161; IPR016163; IPR016160; IPR016162; IPR015590;	1.2.1.8		Aldehyde dehydrogenase family			503
B9N4U7	55	0.0505051	0	0	-31.2403	-37.5515	1.38778e-17	Predicted protein	POPTRDRAFT_827940	Populus trichocarpa (Western balsam poplar) (Populus balsamifera subsp. trichocarpa)	GO:0005524; GO:0006468; GO:0004674	ATP binding; protein phosphorylation; protein serine/threonine kinase activity	ATP-binding; Nucleotide-binding	IPR011009; IPR000719; IPR017441; IPR017442; IPR008271; IPR002290;					16973872;	363
B9RIQ4	55	0.0219561	0	0	-31.2403	-37.5515	1.38778e-17	ATP binding protein, putative (EC 3.6.4.3)	RCOM_1581520	Ricinus communis (Castor bean)	GO:0005524; GO:0008568	ATP binding; microtubule-severing ATPase activity	ATP-binding; Hydrolase; Nucleotide-binding	IPR003593; IPR003959; IPR003960;	3.6.4.3		AAA ATPase family			835
B9RKQ4	55	0.035461	0	0	-31.2403	-37.5515	1.38778e-17	Short-chain dehydrogenase, putative (EC 1.1.1.47)	RCOM_1052710	Ricinus communis (Castor bean)	GO:0005488; GO:0047936; GO:0055114	binding; glucose 1-dehydrogenase activity; oxidation-reduction process	Oxidoreductase	IPR002198; IPR002347; IPR016040;	1.1.1.47					517
B9SW36	55	0.0856698	0	0	-31.2403	-37.5515	1.38778e-17	Glutathione-s-transferase theta, gst, putative (EC 2.5.1.18)	RCOM_0324140	Ricinus communis (Castor bean)	GO:0004364	glutathione transferase activity	Transferase	IPR010987; IPR004045; IPR017933; IPR004046; IPR012336; IPR012335;	2.5.1.18	GST C-terminal domain (1); GST N-terminal domain (1)	GST superfamily			214
D0V1M5	55	0.0340768	0	0	-31.2403	-37.5515	1.38778e-17	Sodium/hydrogen exchanger		Vitis vinifera (Grape)	GO:0016021; GO:0006885; GO:0015385	integral to membrane; regulation of pH; sodium:hydrogen antiporter activity	Antiport; Ion transport; Membrane; Sodium; Sodium transport; Transmembrane; Transport	IPR006153; IPR018422; IPR004709;			Monovalent cation:proton antiporter 1 (CPA1) transporter (TC 2.A.36) family			538
D7U266	55	0.0825826	0	0	-31.2403	-37.5515	1.38778e-17	Whole genome shotgun sequence of line PN40024, scaffold_5.assembly12x (Fragment)	VIT_00027980001	Vitis vinifera (Grape)				IPR008802;					17721507;	222
O65736	55	0.0251142	0	0	-31.2403	-37.5515	1.38778e-17	Beta-galactosidase (EC 3.2.1.23)		Cicer arietinum (Chickpea) (Garbanzo)	GO:0004565; GO:0005975; GO:0043169	beta-galactosidase activity; carbohydrate metabolic process; cation binding	Glycosidase; Hydrolase	IPR008979; IPR019801; IPR013781; IPR001944; IPR017853;	3.2.1.23		Glycosyl hydrolase 35 family		12881499; 16076877; 17110120;	730
Q7FNS3	55	0.251142	0	0	-31.2403	-37.5515	1.38778e-17	Photosystem II reaction center protein H (PSII-H) (Photosystem II 10 kDa phosphoprotein)	psbH	Atropa belladonna (Belladonna) (Deadly nightshade)	GO:0009535; GO:0016021; GO:0042301; GO:0015979; GO:0009523; GO:0050821	chloroplast thylakoid membrane; integral to membrane; phosphate binding; photosynthesis; photosystem II; protein stabilization	Chloroplast; Membrane; Phosphoprotein; Photosynthesis; Photosystem II; Plastid; Thylakoid; Transmembrane; Transmembrane helix	IPR001056;			PsbH family		12200487	73
D7SQI6	174	0.159341	57	0.0521978	-11.6715	-1.73707	1.48475e-17	Whole genome shotgun sequence of line PN40024, scaffold_52.assembly12x (Fragment)	VIT_00029319001	Vitis vinifera (Grape)	GO:0003723	RNA binding		IPR004087; IPR004088; IPR018111;		KH domains (2)			17721507;	364
Q8H6W0	76	0.0353324	7	0.0032543	-13.7818	-3.56759	2.44164e-17	Phenylalanine ammonia-lyase (EC 4.3.1.24)	PAL1	Coffea canephora (Robusta coffee)	GO:0006559; GO:0016841; GO:0009058; GO:0005737; GO:0009698	L-phenylalanine catabolic process; ammonia-lyase activity; biosynthetic process; cytoplasm; phenylpropanoid metabolic process	Lyase; Phenylpropanoid metabolism	IPR008948; IPR001106; IPR022313; IPR005922; IPR023144;	4.3.1.24		PAL/histidase family			717
B9S9Q2	377	0.251837	200	0.133601	-10.2083	-1.04158	2.50822e-17	Cytochrome P450, putative (EC 1.14.13.68)	RCOM_0520560	Ricinus communis (Castor bean)	GO:0050592; GO:0009055; GO:0020037; GO:0055114	4-hydroxyphenylacetaldehyde oxime monooxygenase activity; electron carrier activity; heme binding; oxidation-reduction process	Heme; Iron; Metal-binding; Monooxygenase; Oxidoreductase	IPR001128; IPR017972; IPR002401;	1.14.13.68		Cytochrome P450 family			499
A5BBM2	54	0.00976668	0	0	-31.2535	-37.525	2.77556e-17	Putative uncharacterized protein	VITISV_010199	Vitis vinifera (Grape)	GO:0005643; GO:0016758; GO:0006810	nuclear pore; transferase activity, transferring hexosyl groups; transport		IPR007231; IPR002213;						1843
B9RN19	54	0.0636042	0	0	-31.2535	-37.525	2.77556e-17	Catalytic, putative	RCOM_1342600	Ricinus communis (Castor bean)	GO:0003824	catalytic activity		IPR005834; IPR023214; IPR006402; IPR010237;						283
B9S5X3	54	0.0436893	0	0	-31.2535	-37.525	2.77556e-17	Heterogeneous nuclear ribonucleoprotein A1, putative	RCOM_0655610	Ricinus communis (Castor bean)	GO:0003676; GO:0000166; GO:0030529	nucleic acid binding; nucleotide binding; ribonucleoprotein complex	Ribonucleoprotein; Viral nucleoprotein; Virion	IPR012677; IPR000504;						412
B9SKM6	54	0.0387097	0	0	-31.2535	-37.525	2.77556e-17	Ras-GTPase-activating protein-binding protein, putative	RCOM_0542300	Ricinus communis (Castor bean)	GO:0005622; GO:0003676; GO:0000166; GO:0006810	intracellular; nucleic acid binding; nucleotide binding; transport		IPR002075; IPR018222; IPR012677; IPR000504;						465
C6T8I9	54	0.0425532	0	0	-31.2535	-37.525	2.77556e-17	Putative uncharacterized protein		Glycine max (Soybean) (Glycine hispida)	GO:0000287; GO:0005986; GO:0050307	magnesium ion binding; sucrose biosynthetic process; sucrose-phosphatase activity		IPR023214; IPR006379; IPR013679; IPR006378; IPR006380; IPR012847;						423
D1MDP9	54	0.0728745	0	0	-31.2535	-37.525	2.77556e-17	Fruitful	FUL	Vitis vinifera (Grape)	GO:0005634; GO:0006355; GO:0043565; GO:0003700	nucleus; regulation of transcription, DNA-dependent; sequence-specific DNA binding; sequence-specific DNA binding transcription factor activity	DNA-binding; Nucleus; Transcription; Transcription regulation	IPR002487; IPR002100;		K-box domain (1); MADS-box domain (1); MADS-box domains (3)				247
Q9ZP41	54	0.137405	0	0	-31.2535	-37.525	2.77556e-17	EG45-like domain containing protein (Blight-associated protein p12) (Plant natriuretic peptide) (PNP)	CjBAp12	Citrus jambhiri (Rough lemon)	GO:0005576	extracellular region	Direct protein sequencing; Secreted; Signal	IPR014733; IPR009009; IPR007112;		Expansin-like EG45 domain (1)			9862495; 11965432	131
B9RVW7	53	0.0466139	0	0	-31.267	-37.4981	5.55111e-17	ADP,ATP carrier protein, putative	RCOM_1173510	Ricinus communis (Castor bean)	GO:0005488; GO:0016021; GO:0005743; GO:0055085; GO:0005215	binding; integral to membrane; mitochondrial inner membrane; transmembrane transport; transporter activity	Membrane; Repeat; Transmembrane; Transmembrane helix; Transport	IPR002113; IPR002067; IPR018108; IPR023395;			Mitochondrial carrier family			379
D2K8S6	53	0.0524233	0	0	-31.267	-37.4981	5.55111e-17	Spermidine synthase (EC 2.5.1.16)		Olea europaea (Common olive)	GO:0008295; GO:0004766	spermidine biosynthetic process; spermidine synthase activity	Transferase	IPR001045;	2.5.1.16		Spermidine/spermine synthase family		20532909	337
D7SMN3	53	0.0785185	0	0	-31.267	-37.4981	5.55111e-17	Whole genome shotgun sequence of line PN40024, scaffold_83.assembly12x (Fragment)	VIT_00036545001	Vitis vinifera (Grape)	GO:0008270	zinc ion binding	Metal-binding; Zinc; Zinc-finger	IPR018957; IPR001841; IPR013083;					17721507;	225
D7TF27	53	0.0524233	0	0	-31.267	-37.4981	5.55111e-17	Whole genome shotgun sequence of line PN40024, scaffold_47.assembly12x (Fragment)	VIT_00027361001	Vitis vinifera (Grape)	GO:0055114; GO:0016491	oxidation-reduction process; oxidoreductase activity	Iron; Oxidoreductase	IPR005123;			Iron/ascorbate-dependent oxidoreductase family		17721507;	337
D7TWT1	53	0.0380747	0	0	-31.267	-37.4981	5.55111e-17	Whole genome shotgun sequence of line PN40024, scaffold_66.assembly12x (Fragment)	VIT_00032512001	Vitis vinifera (Grape)	GO:0006508; GO:0004252	proteolysis; serine-type endopeptidase activity		IPR009003; IPR015724; IPR001254; IPR001940;					17721507;	464
P60620	53	0.0335231	0	0	-31.267	-37.4981	5.55111e-17	Cytochrome c oxidase subunit 1 (EC 1.9.3.1) (Cytochrome c oxidase polypeptide I)	COX1 COXI AtMg01360	Arabidopsis thaliana (Mouse-ear cress)	GO:0009060; GO:0005507; GO:0004129; GO:0009055; GO:0022900; GO:0020037; GO:0016021; GO:0005743; GO:0005886; GO:0070469	aerobic respiration; copper ion binding; cytochrome-c oxidase activity; electron carrier activity; electron transport chain; heme binding; integral to membrane; mitochondrial inner membrane; plasma membrane; respiratory chain	Complete proteome; Copper; Electron transport; Heme; Iron; Membrane; Metal-binding; Mitochondrion; Mitochondrion inner membrane; Oxidoreductase; Respiratory chain; Transmembrane; Transmembrane helix; Transport	IPR000883; IPR014241;	1.9.3.1		Heme-copper respiratory oxidase family		8988169	527
Q9SCL8	53	0.0451833	0	0	-31.267	-37.4981	5.55111e-17	Guanylate kinase-like protein	T8H10.150 At3g57550	Arabidopsis thaliana (Mouse-ear cress)	GO:0004385; GO:0006163	guanylate kinase activity; purine nucleotide metabolic process	Kinase; Transferase	IPR011043; IPR008144; IPR008145; IPR020590; IPR017665; IPR015915;						391
P43289	243	0.198044	104	0.0847596	-10.9968	-1.35139	6.28074e-17	Shaggy-related protein kinase gamma (EC 2.7.11.1) (ASK-gamma)	ASK3 At3g05840 F10A16.14	Arabidopsis thaliana (Mouse-ear cress)	GO:0005524; GO:0005829; GO:0009933; GO:0006468; GO:0004674	ATP binding; cytosol; meristem structural organization; protein phosphorylation; protein serine/threonine kinase activity	ATP-binding; Complete proteome; Kinase; Nucleotide-binding; Phosphoprotein; Serine/threonine-protein kinase; Transferase	IPR011009; IPR000719; IPR017441; IPR017442; IPR008271; IPR002290;	2.7.11.1	Protein kinase domain (1)	Protein kinase superfamily, CMGC Ser/Thr protein kinase family, GSK-3 subfamily		7509023; 9611268; 11130713; 14593172;	409
Q8SF02	142	0.157778	40	0.0444444	-12.0736	-1.95484	6.33466e-17	Dicarboxylate/tricarboxylate carrier	dtc3	Nicotiana tabacum (Common tobacco)	GO:0005488; GO:0016021; GO:0005743; GO:0055085	binding; integral to membrane; mitochondrial inner membrane; transmembrane transport	Membrane; Mitochondrion; Repeat; Transmembrane; Transmembrane helix; Transport	IPR002067; IPR018108; IPR023395;			Mitochondrial carrier family		11978797	300
Q9SSB5	238	0.186228	101	0.0790297	-11.0329	-1.36363	6.82779e-17	26S protease regulatory subunit 7 homolog A (26S proteasome AAA-ATPase subunit RPT1a) (26S proteasome subunit 7 homolog A) (Regulatory particle triple-A ATPase subunit 1a)	RPT1A At1g53750 T18A20.1 F22G10.2	Arabidopsis thaliana (Mouse-ear cress)	GO:0005524; GO:0005737; GO:0017111; GO:0005634; GO:0005886; GO:0000502; GO:0030163	ATP binding; cytoplasm; nucleoside-triphosphatase activity; nucleus; plasma membrane; proteasome complex; protein catabolic process	ATP-binding; Complete proteome; Cytoplasm; Nucleotide-binding; Nucleus; Proteasome	IPR005937; IPR003593; IPR003959; IPR003960;			AAA ATPase family		10417703; 11130712; 14593172	426
P11796	80	0.116959	9	0.0131579	-13.5635	-3.27902	7.57684e-17	Superoxide dismutase [Mn], mitochondrial (EC 1.15.1.1)	SODA	Nicotiana plumbaginifolia (Leadwort-leaved tobacco) (Tex-Mex tobacco)	GO:0046872; GO:0005759; GO:0055114; GO:0004784; GO:0006801	metal ion binding; mitochondrial matrix; oxidation-reduction process; superoxide dismutase activity; superoxide metabolic process	Direct protein sequencing; Manganese; Metal-binding; Mitochondrion; Oxidoreductase; Transit peptide	IPR001189; IPR019833; IPR019832; IPR019831;	1.15.1.1		Iron/manganese superoxide dismutase family		2540959; 16578810	228
Q9ZTX4	74	0.0425287	7	0.00402299	-13.801	-3.52912	8.44581e-17	LeOPT1	LeOPT1	Solanum lycopersicum (Tomato) (Lycopersicon esculentum)	GO:0016021; GO:0006857; GO:0005215	integral to membrane; oligopeptide transport; transporter activity	Membrane; Transmembrane; Transport	IPR016196; IPR000109; IPR018456;			PTR2/POT transporter (TC 2.A.17) family			580
D7U4T7	64	0.161616	4	0.010101	-14.3094	-4.12702	9.69446e-17	Whole genome shotgun sequence of line PN40024, scaffold_38.assembly12x (Fragment)	VIT_00023894001	Vitis vinifera (Grape)				IPR010920; IPR001163; IPR006649;					17721507;	132
B9GJU8	52	0.251208	0	0	-31.2808	-37.4706	1.11022e-16	Predicted protein	POPTRDRAFT_1069216	Populus trichocarpa (Western balsam poplar) (Populus balsamifera subsp. trichocarpa)	GO:0015450; GO:0016020; GO:0006605	P-P-bond-hydrolysis-driven protein transmembrane transporter activity; membrane; protein targeting		IPR023391; IPR008158; IPR001901;					16973872;	69
B9SBX6	52	0.0410742	0	0	-31.2808	-37.4706	1.11022e-16	NADP-dependent glyceraldehyde-3-phosphate dehydrogenase, putative (EC 1.2.1.9)	RCOM_0700210	Ricinus communis (Castor bean)	GO:0008886; GO:0055114	glyceraldehyde-3-phosphate dehydrogenase (NADP+) activity; oxidation-reduction process	Oxidoreductase	IPR016161; IPR016163; IPR016160; IPR016162; IPR015590;	1.2.1.9		Aldehyde dehydrogenase family			422
D7SP35	52	0.0583614	0	0	-31.2808	-37.4706	1.11022e-16	Whole genome shotgun sequence of line PN40024, scaffold_23.assembly12x (Fragment)	VIT_00018830001	Vitis vinifera (Grape)									17721507;	297
D7SQA1	52	0.101961	0	0	-31.2808	-37.4706	1.11022e-16	Whole genome shotgun sequence of line PN40024, scaffold_52.assembly12x (Fragment)	VIT_00029203001	Vitis vinifera (Grape)	GO:0048193; GO:0016020	Golgi vesicle transport; membrane		IPR015260; IPR010989;					17721507;	170
D7T0F1	52	0.0690571	0	0	-31.2808	-37.4706	1.11022e-16	Whole genome shotgun sequence of line PN40024, scaffold_69.assembly12x (Fragment)	VIT_00033199001	Vitis vinifera (Grape)				IPR004864;					17721507;	251
D7TBU7	52	0.0199005	0	0	-31.2808	-37.4706	1.11022e-16	Whole genome shotgun sequence of line PN40024, scaffold_16.assembly12x (Fragment)	VIT_00015458001	Vitis vinifera (Grape)			Repeat; WD repeat	IPR006594; IPR013720; IPR015943; IPR001680; IPR011046; IPR019782; IPR019775; IPR017986; IPR019781;		LisH domain (1)			17721507;	871
D7TIL3	52	0.0654088	0	0	-31.2808	-37.4706	1.11022e-16	Whole genome shotgun sequence of line PN40024, scaffold_7.assembly12x (Fragment)	VIT_00033590001	Vitis vinifera (Grape)	GO:0008168	methyltransferase activity		IPR013216;					17721507;	265
D7U6B9	52	0.0646766	0	0	-31.2808	-37.4706	1.11022e-16	Whole genome shotgun sequence of line PN40024, scaffold_174.assembly12x (Fragment)	VIT_00001907001	Vitis vinifera (Grape)	GO:0000166	nucleotide binding		IPR004130;					17721507;	268
Q9AVB3	52	0.0603949	0	0	-31.2808	-37.4706	1.11022e-16	Plasma membrane intrinsic protein 2-2	Py-PIP2-2	Pyrus communis (Pear) (Pyrus domestica)	GO:0016021; GO:0055085; GO:0005215	integral to membrane; transmembrane transport; transporter activity	Membrane; Transmembrane; Transport	IPR012269; IPR023271; IPR000425; IPR022357;			MIP/aquaporin family			287
A5BYV6	79	0.0353468	9	0.00402685	-13.5726	-3.26087	1.38385e-16	Putative uncharacterized protein	VITISV_027794	Vitis vinifera (Grape)	GO:0010181; GO:0005506; GO:0055114; GO:0016491	FMN binding; iron ion binding; oxidation-reduction process; oxidoreductase activity		IPR003097; IPR017927; IPR001094; IPR008254; IPR001709; IPR023173; IPR001433; IPR017938;						745
A5B547	84	0.0502693	11	0.00658288	-13.3835	-3.0599	1.78775e-16	Putative uncharacterized protein	VITISV_034688	Vitis vinifera (Grape)				IPR005061;						557
D7U2D9	63	0.0666667	4	0.0042328	-14.3208	-4.1043	1.85704e-16	Whole genome shotgun sequence of line PN40024, scaffold_5.assembly12x (Fragment)	VIT_00028063001	Vitis vinifera (Grape)	GO:0005488; GO:0016021; GO:0005743; GO:0055085	binding; integral to membrane; mitochondrial inner membrane; transmembrane transport	Membrane; Repeat; Transmembrane; Transmembrane helix; Transport	IPR002067; IPR018108; IPR023395;			Mitochondrial carrier family		17721507;	315
A5AMT9	89	0.0833333	13	0.0121723	-13.2213	-2.90231	1.95319e-16	Putative uncharacterized protein (Whole genome shotgun sequence of line PN40024, scaffold_40.assembly12x)	VITISV_007445 VIT_00025786001	Vitis vinifera (Grape)	GO:0003676	nucleic acid binding		IPR001374;					17721507;	356
A5B596	51	0.0299296	0	0	-31.2948	-37.4426	2.22045e-16	Putative uncharacterized protein	VITISV_032921	Vitis vinifera (Grape)	GO:0005506; GO:0055114; GO:0016491	iron ion binding; oxidation-reduction process; oxidoreductase activity		IPR000073; IPR002283; IPR005123;						568
A5C258	51	0.0467033	0	0	-31.2948	-37.4426	2.22045e-16	Putative uncharacterized protein	VITISV_032171	Vitis vinifera (Grape)	GO:0003677; GO:0005634; GO:0006355; GO:0003700	DNA binding; nucleus; regulation of transcription, DNA-dependent; sequence-specific DNA binding transcription factor activity	DNA-binding; Nucleus; Transcription; Transcription regulation	IPR016177; IPR015300; IPR003340; IPR001471;						364
B9HWL1	51	0.0745614	0	0	-31.2948	-37.4426	2.22045e-16	Predicted membrane protein	POPTRDRAFT_566658	Populus trichocarpa (Western balsam poplar) (Populus balsamifera subsp. trichocarpa)	GO:0016020	membrane		IPR001727;					16973872;	228
B9RGN0	51	0.0394432	0	0	-31.2948	-37.4426	2.22045e-16	Anthranilate N-benzoyltransferase protein, putative (EC 2.3.1.144)	RCOM_1442250	Ricinus communis (Castor bean)	GO:0008415; GO:0047672	acyltransferase activity; anthranilate N-benzoyltransferase activity	Acyltransferase; Transferase	IPR023213; IPR003480;	2.3.1.144					431
B9S0Q8	51	0.0765766	0	0	-31.2948	-37.4426	2.22045e-16	Eukaryotic translation initiation factor 3 subunit, putative	RCOM_1220860	Ricinus communis (Castor bean)	GO:0003743	translation initiation factor activity	Initiation factor; Protein biosynthesis	IPR023194; IPR013906;						222
B9SB77	51	0.0410628	0	0	-31.2948	-37.4426	2.22045e-16	Tubulin beta chain, putative	RCOM_0786380	Ricinus communis (Castor bean)	GO:0005525; GO:0003924; GO:0005737; GO:0005874; GO:0007018; GO:0051258; GO:0005198	GTP binding; GTPase activity; cytoplasm; microtubule; microtubule-based movement; protein polymerization; structural molecule activity	Cytoplasm; Cytoskeleton; GTP-binding; Microtubule; Nucleotide-binding	IPR013838; IPR002453; IPR008280; IPR000217; IPR018316; IPR023123; IPR003008;						414
B9SXK5	51	0.0507463	0	0	-31.2948	-37.4426	2.22045e-16	Peroxidase 53, putative (EC 1.11.1.7)	RCOM_0504470	Ricinus communis (Castor bean)	GO:0020037; GO:0055114; GO:0004601; GO:0006979	heme binding; oxidation-reduction process; peroxidase activity; response to oxidative stress	Heme; Iron; Metal-binding; Oxidoreductase; Peroxidase	IPR010255; IPR002016; IPR000823; IPR019794; IPR019793;	1.11.1.7					335
D7SSC8	51	0.0317757	0	0	-31.2948	-37.4426	2.22045e-16	Whole genome shotgun sequence of line PN40024, scaffold_253.assembly12x (Fragment)	VIT_00005054001	Vitis vinifera (Grape)	GO:0005507; GO:0055114; GO:0016491	copper ion binding; oxidation-reduction process; oxidoreductase activity		IPR001117; IPR011706; IPR011707; IPR008972;					17721507;	535
D7TU94	51	0.0501475	0	0	-31.2948	-37.4426	2.22045e-16	Whole genome shotgun sequence of line PN40024, scaffold_17.assembly12x (Fragment)	VIT_00015759001	Vitis vinifera (Grape)	GO:0018580; GO:0055114	nitronate monooxygenase activity; oxidation-reduction process		IPR004136; IPR013785;					17721507;	339
Q1JRA3	51	0.0316574	0	0	-31.2948	-37.4426	2.22045e-16	Sodium/hydrogen exchanger	nhx3	Solanum lycopersicum (Tomato) (Lycopersicon esculentum)	GO:0016021; GO:0006885; GO:0015385	integral to membrane; regulation of pH; sodium:hydrogen antiporter activity	Antiport; Ion transport; Membrane; Sodium; Sodium transport; Transmembrane; Transport	IPR006153; IPR018422; IPR004709;			Monovalent cation:proton antiporter 1 (CPA1) transporter (TC 2.A.36) family			537
D7SVW2	66	0.0419847	5	0.00318066	-14.1263	-3.84949	2.44227e-16	Whole genome shotgun sequence of line PN40024, scaffold_31.assembly12x (Fragment)	VIT_00022112001	Vitis vinifera (Grape)	GO:0009435; GO:0004516; GO:0004514	NAD biosynthetic process; nicotinate phosphoribosyltransferase activity; nicotinate-nucleotide diphosphorylase (carboxylating) activity		IPR015977; IPR007229; IPR006405; IPR002638;					17721507;	524
B9RFW3	132	0.173228	35	0.0459318	-12.2226	-2.04213	2.918e-16	NAC domain-containing protein, putative	RCOM_1437600	Ricinus communis (Castor bean)	GO:0003677	DNA binding		IPR003441;						254
D7SKD8	227	0.165936	96	0.0701754	-11.1037	-1.36861	3.04552e-16	Whole genome shotgun sequence of line PN40024, scaffold_4.assembly12x (Fragment)	VIT_00024937001	Vitis vinifera (Grape)	GO:0008202	steroid metabolic process		IPR000648; IPR018494;			OSBP family		17721507;	456
Q94ET3	62	0.0620621	4	0.004004	-14.3323	-4.08122	3.55503e-16	Mature anther-specific protein LAT61		Solanum lycopersicum (Tomato) (Lycopersicon esculentum)				IPR008540;						333
Q42884	168	0.127273	58	0.0439394	-11.6843	-1.66136	4.32649e-16	Chorismate synthase 1, chloroplastic (EC 4.2.3.5) (5-enolpyruvylshikimate-3-phosphate phospholyase 1)	CS1	Solanum lycopersicum (Tomato) (Lycopersicon esculentum)	GO:0009073; GO:0009507; GO:0004107	aromatic amino acid family biosynthetic process; chloroplast; chorismate synthase activity	Amino-acid biosynthesis; Aromatic amino acid biosynthesis; Chloroplast; Lyase; Plastid; Transit peptide	IPR000453; IPR020541;	4.2.3.5		Chorismate synthase family		8251624	440
A5AUF1	50	0.0576701	0	0	-31.3091	-37.414	4.44089e-16	Putative uncharacterized protein	VITISV_036406	Vitis vinifera (Grape)	GO:0005634; GO:0030528	nucleus; transcription regulator activity		IPR011598; IPR001092;		Basic helix-loop-helix (bHLH) domain (1)				289
A5BGF3	50	0.0395883	0	0	-31.3091	-37.414	4.44089e-16	Putative uncharacterized protein	VITISV_038603	Vitis vinifera (Grape)	GO:0016021	integral to membrane		IPR009637;						421
A5BT79	50	0.0187056	0	0	-31.3091	-37.414	4.44089e-16	Putative uncharacterized protein	VITISV_011174	Vitis vinifera (Grape)				IPR002110; IPR020683;						891
A5C631	50	0.0555556	0	0	-31.3091	-37.414	4.44089e-16	Whole genome shotgun sequence of line PN40024, scaffold_26.assembly12x	VITISV_028723 VIT_00020132001	Vitis vinifera (Grape)	GO:0003677; GO:0005634; GO:0008270	DNA binding; nucleus; zinc ion binding	Metal-binding; Nucleus; Zinc; Zinc-finger	IPR009057; IPR012287; IPR006447; IPR014778; IPR001005; IPR017930; IPR013084; IPR001878;					17721507;	300
B9RNB2	50	0.0525762	0	0	-31.3091	-37.414	4.44089e-16	WRKY transcription factor, putative	RCOM_1346340	Ricinus communis (Castor bean)	GO:0043565; GO:0003700	sequence-specific DNA binding; sequence-specific DNA binding transcription factor activity		IPR003657;						317
B9RUZ6	50	0.0248756	0	0	-31.3091	-37.414	4.44089e-16	Boron transporter, putative	RCOM_0897610	Ricinus communis (Castor bean)	GO:0005452; GO:0016021	inorganic anion exchanger activity; integral to membrane		IPR011531; IPR003020;						670
B9SCD0	50	0.0715308	0	0	-31.3091	-37.414	4.44089e-16	Putative uncharacterized protein	RCOM_0892190	Ricinus communis (Castor bean)										233
B9SSB2	50	0.00686436	0	0	-31.3091	-37.414	4.44089e-16	Putative uncharacterized protein	RCOM_1228290	Ricinus communis (Castor bean)	GO:0005524; GO:0006468; GO:0004674; GO:0048544; GO:0005529	ATP binding; protein phosphorylation; protein serine/threonine kinase activity; recognition of pollen; sugar binding		IPR001480; IPR011009; IPR013227; IPR003609; IPR000719; IPR021820; IPR000858; IPR001245; IPR008271; IPR002290;						2428
B9T7Z1	50	0.111857	0	0	-31.3091	-37.414	4.44089e-16	Fk506-binding protein, putative (EC 5.2.1.8)	RCOM_0242140	Ricinus communis (Castor bean)	GO:0003755; GO:0006457	peptidyl-prolyl cis-trans isomerase activity; protein folding	Isomerase; Rotamase	IPR023566; IPR001179;	5.2.1.8		FKBP-type PPIase family			149
D7T9P9	50	0.0444444	0	0	-31.3091	-37.414	4.44089e-16	Whole genome shotgun sequence of line PN40024, scaffold_11.assembly12x (Fragment)	VIT_00012145001	Vitis vinifera (Grape)	GO:0003677; GO:0005622; GO:0008270	DNA binding; intracellular; zinc ion binding		IPR003656; IPR007087; IPR015880;					17721507;	375
D7U2K4	50	0.0551876	0	0	-31.3091	-37.414	4.44089e-16	Whole genome shotgun sequence of line PN40024, scaffold_5.assembly12x (Fragment)	VIT_00028147001	Vitis vinifera (Grape)	GO:0043565; GO:0003700	sequence-specific DNA binding; sequence-specific DNA binding transcription factor activity		IPR003657;					17721507;	302
O24371	50	0.0182349	0	0	-31.3091	-37.414	4.44089e-16	Lipoxygenase (EC 1.13.11.12)		Solanum tuberosum (Potato)	GO:0005506; GO:0016165; GO:0055114; GO:0031408	iron ion binding; lipoxygenase activity; oxidation-reduction process; oxylipin biosynthetic process	Dioxygenase; Fatty acid biosynthesis; Iron; Lipid synthesis; Metal-binding; Oxidoreductase; Oxylipin biosynthesis	IPR008976; IPR000907; IPR013819; IPR020834; IPR020833; IPR001024; IPR001246;	1.13.11.12	PLAT domain (1); Lipoxygenase domain (1)	Lipoxygenase family		8702864;	914
Q8L940	50	0.0539374	0	0	-31.3091	-37.414	4.44089e-16	Pyridoxal biosynthesis protein PDX1.3 (AtPDX1.3) (AtPDX1;1)	PDX13 GIP2 PDX1L3 RSR4 At5g01410 T10O8.120	Arabidopsis thaliana (Mouse-ear cress)	GO:0003824; GO:0006520; GO:0015994; GO:0005829; GO:0012505; GO:0042538; GO:0005886; GO:0046982; GO:0042803; GO:0008615; GO:0010224; GO:0006982; GO:0010335	catalytic activity; cellular amino acid metabolic process; chlorophyll metabolic process; cytosol; endomembrane system; hyperosmotic salinity response; plasma membrane; protein heterodimerization activity; protein homodimerization activity; pyridoxine biosynthetic process; response to UV-B; response to lipid hydroperoxide; response to non-ionic osmotic stress	Cell membrane; Complete proteome; Cytoplasm; Membrane; Pyridoxine biosynthesis; Ubl conjugation	IPR013785; IPR011060; IPR001852;			PdxS/SNZ family		16236150; 16766694; 11130714; 14593172; 16157873; 19292762	309
D7SSL0	103	0.185586	21	0.0378378	-12.77	-2.4212	4.52366e-16	Whole genome shotgun sequence of line PN40024, scaffold_291.assembly12x (Fragment)	VIT_00005751001	Vitis vinifera (Grape)				IPR000270;					17721507;	185
B9RXD2	65	0.104167	5	0.00801282	-14.1373	-3.82746	4.62082e-16	Putative uncharacterized protein	RCOM_0902790	Ricinus communis (Castor bean)										208
B9RYL4	120	0.153257	30	0.0383142	-12.4025	-2.12702	7.845e-16	Defective in cullin neddylation protein, putative	RCOM_1130690	Ricinus communis (Castor bean)				IPR014764; IPR005176; IPR009060;						261
B9GFF3	49	0.041988	0	0	-31.3236	-37.3849	8.88178e-16	Predicted protein	POPTRDRAFT_815411	Populus trichocarpa (Western balsam poplar) (Populus balsamifera subsp. trichocarpa)	GO:0005488; GO:0016021; GO:0005743; GO:0055085; GO:0005215	binding; integral to membrane; mitochondrial inner membrane; transmembrane transport; transporter activity	Membrane; Repeat; Transmembrane; Transmembrane helix; Transport	IPR002113; IPR002067; IPR018108; IPR023395;			Mitochondrial carrier family		16973872;	389
B9H651	49	0.0411419	0	0	-31.3236	-37.3849	8.88178e-16	Predicted protein	POPTRDRAFT_760338	Populus trichocarpa (Western balsam poplar) (Populus balsamifera subsp. trichocarpa)	GO:0016021; GO:0055085	integral to membrane; transmembrane transport		IPR004776;					16973872;	397
B9R931	49	0.0297511	0	0	-31.3236	-37.3849	8.88178e-16	Calcium-dependent protein kinase, putative (EC 2.7.11.17)	RCOM_1513350	Ricinus communis (Castor bean)	GO:0005524; GO:0005509; GO:0004683; GO:0006468	ATP binding; calcium ion binding; calmodulin-dependent protein kinase activity; protein phosphorylation	ATP-binding; Calcium; Kinase; Nucleotide-binding; Transferase	IPR018248; IPR011992; IPR018247; IPR018249; IPR002048; IPR011009; IPR000719; IPR017441; IPR017442; IPR008271; IPR002290;	2.7.11.17					549
B9RJA9	49	0.0972222	0	0	-31.3236	-37.3849	8.88178e-16	Calmodulin, putative	RCOM_1032800	Ricinus communis (Castor bean)	GO:0005509	calcium ion binding	Calcium	IPR011992; IPR018247; IPR018249; IPR002048;						168
B9RNC3	49	0.0448718	0	0	-31.3236	-37.3849	8.88178e-16	Putative uncharacterized protein	RCOM_1346550	Ricinus communis (Castor bean)	GO:0020037; GO:0055114	heme binding; oxidation-reduction process		IPR019020;						364
B9SP99	49	0.0833333	0	0	-31.3236	-37.3849	8.88178e-16	Putative uncharacterized protein	RCOM_0589280	Ricinus communis (Castor bean)	GO:0001671; GO:0051087; GO:0005737	ATPase activator activity; chaperone binding; cytoplasm		IPR015310;						196
B9SX36	49	0.0645586	0	0	-31.3236	-37.3849	8.88178e-16	Putative uncharacterized protein	RCOM_0303920	Ricinus communis (Castor bean)				IPR004864;						253
D7SJM9	49	0.0374618	0	0	-31.3236	-37.3849	8.88178e-16	Whole genome shotgun sequence of line PN40024, scaffold_4.assembly12x (Fragment)	VIT_00024609001	Vitis vinifera (Grape)	GO:0030170; GO:0008483	pyridoxal phosphate binding; transaminase activity	Pyridoxal phosphate	IPR005814; IPR015424; IPR015421; IPR015422;			Class-III pyridoxal-phosphate-dependent aminotransferase family		17721507;	436
D7U670	49	0.0176959	0	0	-31.3236	-37.3849	8.88178e-16	Whole genome shotgun sequence of line PN40024, scaffold_114.assembly12x (Fragment)	VIT_00012532001	Vitis vinifera (Grape)	GO:0005525; GO:0003924	GTP binding; GTPase activity	GTP-binding; Nucleotide-binding	IPR022812; IPR000375; IPR001401; IPR003130; IPR020850;		GED domain (1)	Dynamin family		17721507;	923
Q93Z49	49	0.142029	0	0	-31.3236	-37.3849	8.88178e-16	AT5g64130/MHJ24_11 (Putative uncharacterized protein)	At5g64130	Arabidopsis thaliana (Mouse-ear cress)			Complete proteome	IPR006760;					11130714; 12093376;	115
A5C5B3	97	0.0788618	19	0.0154472	-12.8855	-2.479	1.00648e-15	Putative uncharacterized protein	VITISV_039907	Vitis vinifera (Grape)	GO:0003676; GO:0000166	nucleic acid binding; nucleotide binding		IPR012677; IPR000504;						410
O80433	78	0.0550847	10	0.00706215	-13.5058	-3.09049	1.2794e-15	Citrate synthase, mitochondrial (EC 2.3.3.1)	CS	Daucus carota (Carrot)	GO:0044262; GO:0004108; GO:0005759; GO:0006099	cellular carbohydrate metabolic process; citrate (Si)-synthase activity; mitochondrial matrix; tricarboxylic acid cycle	Mitochondrion; Transferase; Transit peptide; Tricarboxylic acid cycle	IPR016142; IPR002020; IPR016141; IPR019810; IPR010109;	2.3.3.1		Citrate synthase family			472
D7TV38	60	0.0651466	4	0.00434311	-14.356	-4.03391	1.30028e-15	Whole genome shotgun sequence of line PN40024, scaffold_25.assembly12x (Fragment)	VIT_00019388001	Vitis vinifera (Grape)									17721507;	307
A5BK88	95	0.0682471	17	0.0122126	-12.9808	-2.60941	1.47742e-15	Putative uncharacterized protein	VITISV_025150	Vitis vinifera (Grape)	GO:0003676; GO:0000166	nucleic acid binding; nucleotide binding		IPR012677; IPR000504;						464
B9GZC2	177	0.168091	65	0.0617284	-11.5644	-1.57226	1.59995e-15	Predicted protein (Fragment)	POPTRDRAFT_414358	Populus trichocarpa (Western balsam poplar) (Populus balsamifera subsp. trichocarpa)	GO:0003824	catalytic activity		IPR009014; IPR015941; IPR005475; IPR005476;					16973872;	351
D7TCH9	97	0.143068	18	0.0265487	-12.9245	-2.55701	1.72626e-15	Whole genome shotgun sequence of line PN40024, scaffold_16.assembly12x (Fragment)	VIT_00015115001	Vitis vinifera (Grape)	GO:0015031	protein transport		IPR005024;					17721507;	226
B9SI63	48	0.0268908	0	0	-31.3385	-37.3551	1.77636e-15	Sodium/potassium/calcium exchanger 6, putative	RCOM_1321050	Ricinus communis (Castor bean)	GO:0016021; GO:0055085	integral to membrane; transmembrane transport	Membrane; Transmembrane; Transmembrane helix	IPR004837;						595
D7T1Q5	48	0.0152526	0	0	-31.3385	-37.3551	1.77636e-15	Serine/threonine-protein phosphatase (EC 3.1.3.16) (Fragment)	VIT_00037591001	Vitis vinifera (Grape)	GO:0005506; GO:0030145; GO:0004721	iron ion binding; manganese ion binding; phosphoprotein phosphatase activity	Hydrolase; Iron	IPR011043; IPR015915; IPR011498; IPR004843; IPR006186; IPR012391;	3.1.3.16		PPP phosphatase family		17721507;	1049
D7U2N9	48	0.0419948	0	0	-31.3385	-37.3551	1.77636e-15	Whole genome shotgun sequence of line PN40024, scaffold_5.assembly12x (Fragment)	VIT_00028190001	Vitis vinifera (Grape)	GO:0005524; GO:0006468; GO:0004674	ATP binding; protein phosphorylation; protein serine/threonine kinase activity	ATP-binding; Nucleotide-binding	IPR011009; IPR000719; IPR017441; IPR017442; IPR008271; IPR002290;					17721507;	381
D7U9L7	48	0.0503145	0	0	-31.3385	-37.3551	1.77636e-15	Whole genome shotgun sequence of line PN40024, scaffold_62.assembly12x (Fragment)	VIT_00031646001	Vitis vinifera (Grape)	GO:0055114; GO:0016491	oxidation-reduction process; oxidoreductase activity		IPR001395; IPR023210;					17721507;	318
D9ZIW5	48	0.0590406	0	0	-31.3385	-37.3551	1.77636e-15	COL domain class transcription factor	COL13	Malus domestica (Apple) (Pyrus malus)	GO:0005622; GO:0008270	intracellular; zinc ion binding		IPR000315;						271
E0CVA1	48	0.0622568	0	0	-31.3385	-37.3551	1.77636e-15	Whole genome shotgun sequence of line PN40024, scaffold_98.assembly12x (Fragment)	VIT_00038616001	Vitis vinifera (Grape)	GO:0017057; GO:0006098	6-phosphogluconolactonase activity; pentose-phosphate shunt		IPR005900; IPR006148;					17721507;	257
Q7Y240	48	0.0987654	0	0	-31.3385	-37.3551	1.77636e-15	Thioredoxin peroxidase 1	TPx1	Solanum lycopersicum (Tomato) (Lycopersicon esculentum)	GO:0045454; GO:0004601	cell redox homeostasis; peroxidase activity	Oxidoreductase; Peroxidase	IPR013740; IPR017936; IPR012336; IPR012335;						162
Q9M609	48	0.0263158	0	0	-31.3385	-37.3551	1.77636e-15	Putative uncharacterized protein		Malus domestica (Apple) (Pyrus malus)				IPR004159;						608
Q9ZS49	48	0.040404	0	0	-31.3385	-37.3551	1.77636e-15	Avr9 elicitor response protein	erp1	Nicotiana tabacum (Common tobacco)	GO:0005794; GO:0008378; GO:0016021; GO:0006486	Golgi apparatus; galactosyltransferase activity; integral to membrane; protein glycosylation	Glycosyltransferase; Golgi apparatus; Membrane; Transferase; Transmembrane; Transmembrane helix	IPR002659;						396
B9RNR3	80	0.0803213	11	0.0110442	-13.4187	-2.98952	1.84851e-15	Salt-tolerance protein, putative	RCOM_0920160	Ricinus communis (Castor bean)	GO:0005622; GO:0008270	intracellular; zinc ion binding		IPR010402; IPR000315;						332
D7U323	98	0.0774092	20	0.0157978	-12.8411	-2.4198	1.97589e-15	Whole genome shotgun sequence of line PN40024, scaffold_5.assembly12x (Fragment)	VIT_00028363001	Vitis vinifera (Grape)	GO:0005524; GO:0006468; GO:0004674	ATP binding; protein phosphorylation; protein serine/threonine kinase activity	ATP-binding; Kinase; Nucleotide-binding; Serine/threonine-protein kinase; Transferase	IPR011009; IPR000719; IPR017441; IPR017442; IPR008271;			Protein kinase superfamily		17721507;	422
B9RYM8	92	0.0774411	16	0.013468	-13.0476	-2.65058	2.14161e-15	N-rich protein, putative	RCOM_1311800	Ricinus communis (Castor bean)				IPR013989;						396
D7TNE5	102	0.0911528	22	0.0196604	-12.7435	-2.34001	2.45214e-15	Whole genome shotgun sequence of line PN40024, scaffold_26.assembly12x (Fragment)	VIT_00020071001	Vitis vinifera (Grape)				IPR001107; IPR001972;					17721507;	373
Q9M5L0	125	0.338753	34	0.0921409	-12.2828	-2.00534	3.25877e-15	60S ribosomal protein L35	RPL35	Euphorbia esula (Leafy spurge)	GO:0005840; GO:0003735; GO:0006412	ribosome; structural constituent of ribosome; translation	Ribonucleoprotein; Ribosomal protein	IPR001854;			Ribosomal protein L29P family			123
A5B3S4	112	0.0850418	27	0.0205011	-12.5283	-2.17949	3.27942e-15	Putative uncharacterized protein	VITISV_040485	Vitis vinifera (Grape)	GO:0008270	zinc ion binding	Metal-binding; Zinc; Zinc-finger	IPR018957; IPR001841; IPR013083;						439
B9RF53	97	0.101677	20	0.0209644	-12.8485	-2.405	3.36577e-15	Peroxisomal membrane protein pmp34, putative	RCOM_1431420	Ricinus communis (Castor bean)	GO:0005488; GO:0016021; GO:0005743; GO:0055085	binding; integral to membrane; mitochondrial inner membrane; transmembrane transport	Membrane; Repeat; Transmembrane; Transmembrane helix; Transport	IPR002067; IPR018108; IPR023395;			Mitochondrial carrier family			318
A5BIA6	47	0.0565584	0	0	-31.3537	-37.3247	3.55271e-15	Putative uncharacterized protein	VITISV_022466	Vitis vinifera (Grape)				IPR001810; IPR022364;		F-box domain (1)				277
A5BQU5	47	0.0422282	0	0	-31.3537	-37.3247	3.55271e-15	Putative uncharacterized protein	VITISV_018326	Vitis vinifera (Grape)	GO:0008270	zinc ion binding	Metal-binding; Zinc; Zinc-finger	IPR018957; IPR001841; IPR013083;						371
B9DH87	47	0.034058	0	0	-31.3537	-37.3247	3.55271e-15	AT3G30390 protein	AT3G30390	Arabidopsis thaliana (Mouse-ear cress)	GO:0016021	integral to membrane	Membrane; Transmembrane; Transmembrane helix	IPR013057;						460
B9RI39	47	0.047047	0	0	-31.3537	-37.3247	3.55271e-15	Putative uncharacterized protein	RCOM_1575940	Ricinus communis (Castor bean)	GO:0008270	zinc ion binding	Metal-binding; Zinc; Zinc-finger	IPR001841;						333
B9SEQ7	47	0.0431589	0	0	-31.3537	-37.3247	3.55271e-15	Protein HLJ1, putative	RCOM_0222530	Ricinus communis (Castor bean)	GO:0031072; GO:0006457; GO:0051082	heat shock protein binding; protein folding; unfolded protein binding	Chaperone	IPR001623; IPR015399; IPR018253; IPR003095;						363
D7R517	47	0.0420018	0	0	-31.3537	-37.3247	3.55271e-15	Mitogen-activated protein kinase 4	MAPK4	Solanum lycopersicum (Tomato) (Lycopersicon esculentum)	GO:0005524; GO:0004707; GO:0006468	ATP binding; MAP kinase activity; protein phosphorylation	ATP-binding; Kinase; Nucleotide-binding; Serine/threonine-protein kinase; Transferase	IPR008351; IPR011009; IPR003527; IPR000719; IPR017441; IPR017442; IPR008271; IPR002290;		Protein kinase domain (1)				373
D7U959	47	0.0167917	0	0	-31.3537	-37.3247	3.55271e-15	Whole genome shotgun sequence of line PN40024, scaffold_41.assembly12x (Fragment)	VIT_00025984001	Vitis vinifera (Grape)	GO:0009055; GO:0020037; GO:0004497; GO:0055114	electron carrier activity; heme binding; monooxygenase activity; oxidation-reduction process		IPR001128; IPR017972; IPR002401;					17721507;	933
E0CNW5	47	0.0459433	0	0	-31.3537	-37.3247	3.55271e-15	Whole genome shotgun sequence of line PN40024, scaffold_1.assembly12x (Fragment)	VIT_00009273001	Vitis vinifera (Grape)	GO:0005634; GO:0006355; GO:0043565; GO:0003700; GO:0030528	nucleus; regulation of transcription, DNA-dependent; sequence-specific DNA binding; sequence-specific DNA binding transcription factor activity; transcription regulator activity	DNA-binding; Homeobox; Nucleus	IPR005539; IPR001356; IPR017970; IPR009057; IPR012287; IPR005540; IPR005541;					17721507;	341
Q32W74	47	0.0567633	0	0	-31.3537	-37.3247	3.55271e-15	Ethylene responsive element binding protein C2		Capsicum annuum (Bell pepper)	GO:0003677; GO:0005634; GO:0006355; GO:0003700	DNA binding; nucleus; regulation of transcription, DNA-dependent; sequence-specific DNA binding transcription factor activity	DNA-binding; Nucleus; Transcription; Transcription regulation	IPR016177; IPR001471;						276
Q9LN49	47	0.0303618	0	0	-31.3537	-37.3247	3.55271e-15	3-ketoacyl-CoA synthase 4 (KCS-4) (EC 2.3.1.-) (Very long-chain fatty acid condensing enzyme 4) (VLCFA condensing enzyme 4)	KCS4 At1g19440 F18O14.21	Arabidopsis thaliana (Mouse-ear cress)	GO:0008415; GO:0006633; GO:0016021	acyltransferase activity; fatty acid biosynthetic process; integral to membrane	Acyltransferase; Complete proteome; Membrane; Transferase; Transmembrane; Transmembrane helix	IPR012392; IPR013747; IPR013601; IPR016039; IPR016038;	2.3.1.-	FAE (fatty acid elongase) domain (1)	Chalcone/stilbene synthases family		11130712; 12916765	516
B9IGX9	103	0.0829308	23	0.0185185	-12.7044	-2.28996	4.47572e-15	Auxin efflux carrier component, auxin transport protein	POPTRDRAFT_577230	Populus trichocarpa (Western balsam poplar) (Populus balsamifera subsp. trichocarpa)	GO:0016021; GO:0055085	integral to membrane; transmembrane transport		IPR004776;					16973872;	414
B9RWE5	58	0.037323	4	0.002574	-14.3804	-3.985	4.74284e-15	Putative uncharacterized protein	RCOM_1018600	Ricinus communis (Castor bean)				IPR019378;						518
B9HCW4	61	0.0399476	5	0.00327439	-14.1831	-3.73583	5.87399e-15	Predicted protein	POPTRDRAFT_831922	Populus trichocarpa (Western balsam poplar) (Populus balsamifera subsp. trichocarpa)				IPR006876;					16973872;	509
B9RJ75	64	0.0793061	6	0.00743494	-14.0169	-3.54206	6.38773e-15	Putative uncharacterized protein	RCOM_1031960	Ricinus communis (Castor bean)										269
D7SMH1	165	0.161765	60	0.0588235	-11.6728	-1.58645	6.61984e-15	Whole genome shotgun sequence of line PN40024, scaffold_83.assembly12x (Fragment)	VIT_00036463001	Vitis vinifera (Grape)	GO:0016021	integral to membrane		IPR005344;					17721507;	340
B9RR52	46	0.0770519	0	0	-31.3692	-37.2937	7.10543e-15	Adrenodoxin, putative	RCOM_0709560	Ricinus communis (Castor bean)	GO:0051537; GO:0009055; GO:0046872	2 iron, 2 sulfur cluster binding; electron carrier activity; metal ion binding	Iron; Iron-sulfur; Metal-binding	IPR001055; IPR018298; IPR012675; IPR001041;						199
B9S713	46	0.031746	0	0	-31.3692	-37.2937	7.10543e-15	Cytochrome P450, putative (EC 1.14.13.77)	RCOM_1331430	Ricinus communis (Castor bean)	GO:0009055; GO:0020037; GO:0055114; GO:0050598	electron carrier activity; heme binding; oxidation-reduction process; taxane 13-alpha-hydroxylase activity	Heme; Iron; Metal-binding; Monooxygenase; Oxidoreductase	IPR001128; IPR002401;	1.14.13.77		Cytochrome P450 family			483
B9SSS9	46	0.0272835	0	0	-31.3692	-37.2937	7.10543e-15	WRKY transcription factor, putative	RCOM_0047180	Ricinus communis (Castor bean)	GO:0043565; GO:0003700	sequence-specific DNA binding; sequence-specific DNA binding transcription factor activity		IPR003657;						562
E0CNS2	46	0.0587484	0	0	-31.3692	-37.2937	7.10543e-15	Whole genome shotgun sequence of line PN40024, scaffold_1.assembly12x (Fragment)	VIT_00009218001	Vitis vinifera (Grape)									17721507;	261
Q10C79	46	0.151815	0	0	-31.3692	-37.2937	7.10543e-15	Ubiquitin-conjugating enzyme E2-17 kDa, putative, expressed	LOC_Os03g57790	Oryza sativa subsp. japonica (Rice)	GO:0043687; GO:0051246; GO:0019787	post-translational protein modification; regulation of protein metabolic process; small conjugating protein ligase activity		IPR000608; IPR016135;					16109971;	101
Q8VYP5	46	0.0499457	0	0	-31.3692	-37.2937	7.10543e-15	Probable S-acyltransferase At3g60800 (EC 2.3.1.-) (Probable palmitoyltransferase At3g60800) (Zinc finger DHHC domain-containing protein At3g60800)	At3g60800 T4C21_210	Arabidopsis thaliana (Mouse-ear cress)	GO:0008415; GO:0016021; GO:0008270	acyltransferase activity; integral to membrane; zinc ion binding	Acyltransferase; Complete proteome; Membrane; Metal-binding; Transferase; Transmembrane; Transmembrane helix; Zinc; Zinc-finger	IPR001594;	2.3.1.-	DHHC-type zinc finger (1)	DHHC palmitoyltransferase family		11130713; 14593172;	307
D7SXM1	141	0.0797963	45	0.0254669	-11.9937	-1.77472	7.43755e-15	Whole genome shotgun sequence of line PN40024, scaffold_91.assembly12x (Fragment)	VIT_00037793001	Vitis vinifera (Grape)	GO:0006508; GO:0004185	proteolysis; serine-type carboxypeptidase activity		IPR001563;					17721507;	589
B9RR88	85	0.074171	14	0.0122164	-13.201	-2.72906	7.52059e-15	Methylthioribose-1-phosphate isomerase (M1Pi) (MTR-1-P isomerase) (EC 5.3.1.23) (S-methyl-5-thioribose-1-phosphate isomerase) (Translation initiation factor eIF-2B subunit alpha/beta/delta-like protein)	RCOM_0711420	Ricinus communis (Castor bean)	GO:0046523; GO:0005737; GO:0009086; GO:0005634	S-methyl-5-thioribose-1-phosphate isomerase activity; cytoplasm; methionine biosynthetic process; nucleus	Amino-acid biosynthesis; Cytoplasm; Isomerase; Methionine biosynthesis; Nucleus	IPR000649; IPR005251; IPR011559;	5.3.1.23		EIF-2B alpha/beta/delta subunits family, MtnA subfamily			382
D7TBD7	97	0.065852	21	0.0142566	-12.8133	-2.33461	1.07541e-14	Whole genome shotgun sequence of line PN40024, scaffold_16.assembly12x (Fragment)	VIT_00015271001	Vitis vinifera (Grape)	GO:0003872; GO:0005945; GO:0005524; GO:0006096	6-phosphofructokinase activity; 6-phosphofructokinase complex; ATP binding; glycolysis		IPR022953; IPR000023; IPR012004;					17721507;	491
A5BLJ1	66	0.0305556	7	0.00324074	-13.8835	-3.36406	1.16417e-14	Putative uncharacterized protein	VITISV_000965	Vitis vinifera (Grape)	GO:0003676; GO:0000166	nucleic acid binding; nucleotide binding		IPR022364; IPR012677; IPR000504;						720
B9SRB7	66	0.148649	7	0.0157658	-13.8835	-3.36406	1.16417e-14	Putative uncharacterized protein	RCOM_0613720	Ricinus communis (Castor bean)										148
P93276	485	1.5109	303	0.943925	-9.72691	-0.805686	1.17893e-14	Uncharacterized mitochondrial protein AtMg00030 (ORF107a)	AtMg00030	Arabidopsis thaliana (Mouse-ear cress)	GO:0005739	mitochondrion	Complete proteome; Mitochondrion						8988169	107
B9S215	63	0.0531646	6	0.00506329	-14.0283	-3.51934	1.19019e-14	Protein transporter, putative	RCOM_1325470	Ricinus communis (Castor bean)	GO:0005622; GO:0006886	intracellular; intracellular protein transport		IPR008942; IPR004152; IPR014645; IPR002014;		VHS domain (1)				395
A5C6X2	45	0.0139795	0	0	-31.3851	-37.262	1.42109e-14	Putative uncharacterized protein	VITISV_033681	Vitis vinifera (Grape)	GO:0003824; GO:0005840; GO:0003735; GO:0006412	catalytic activity; ribosome; structural constituent of ribosome; translation		IPR008586; IPR013078; IPR001345; IPR000988; IPR023442; IPR023441; IPR011017;						1073
B9R9D6	45	0.0735294	0	0	-31.3851	-37.262	1.42109e-14	ADP-ribosylation factor, putative	RCOM_1496490	Ricinus communis (Castor bean)	GO:0005525; GO:0005622; GO:0007264	GTP binding; intracellular; small GTPase mediated signal transduction	GTP-binding; Nucleotide-binding	IPR006688; IPR006689; IPR005225;			Small GTPase superfamily, Arf family			204
B9RYZ8	45	0.0416667	0	0	-31.3851	-37.262	1.42109e-14	Putative uncharacterized protein	RCOM_1315110	Ricinus communis (Castor bean)	GO:0016021	integral to membrane		IPR012926;						360
B9SRL9	45	0.0300601	0	0	-31.3851	-37.262	1.42109e-14	Putative uncharacterized protein	RCOM_0840720	Ricinus communis (Castor bean)										499
B9T0V4	45	0.0501672	0	0	-31.3851	-37.262	1.42109e-14	Methylenetetrahydrofolate dehydrogenase, putative (EC 3.5.4.9)	RCOM_1439680	Ricinus communis (Castor bean)	GO:0005488; GO:0009396; GO:0004477; GO:0004488	binding; folic acid-containing compound biosynthetic process; methenyltetrahydrofolate cyclohydrolase activity; methylenetetrahydrofolate dehydrogenase (NADP+) activity	Hydrolase	IPR016040; IPR000672; IPR020630; IPR020867; IPR020631;	3.5.4.9					299
C8KHU4	45	0.0369458	0	0	-31.3851	-37.262	1.42109e-14	Protein phosphatase 2C AHG3 homolog	SlPP2C-2	Solanum lycopersicum (Tomato) (Lycopersicon esculentum)	GO:0046872; GO:0006470; GO:0004722; GO:0008287	metal ion binding; protein dephosphorylation; protein serine/threonine phosphatase activity; protein serine/threonine phosphatase complex	Hydrolase; Magnesium; Metal-binding; Protein phosphatase	IPR001932; IPR000222; IPR015655;			PP2C family			406
D7T6L3	45	0.0209497	0	0	-31.3851	-37.262	1.42109e-14	Whole genome shotgun sequence of line PN40024, scaffold_20.assembly12x (Fragment)	VIT_00017832001	Vitis vinifera (Grape)	GO:0008661; GO:0016624; GO:0016114; GO:0009228	1-deoxy-D-xylulose-5-phosphate synthase activity; oxidoreductase activity, acting on the aldehyde or oxo group of donors, disulfide as acceptor; terpenoid biosynthetic process; thiamine biosynthetic process		IPR001017; IPR005477; IPR009014; IPR015941; IPR005475; IPR020826; IPR005476; IPR005474;					17721507;	716
D7TK00	45	0.0852273	0	0	-31.3851	-37.262	1.42109e-14	Whole genome shotgun sequence of line PN40024, scaffold_3.assembly12x (Fragment)	VIT_00021392001	Vitis vinifera (Grape)	GO:0008124; GO:0006729	4-alpha-hydroxytetrahydrobiopterin dehydratase activity; tetrahydrobiopterin biosynthetic process		IPR001533;					17721507;	176
D7U296	45	0.0882353	0	0	-31.3851	-37.262	1.42109e-14	Whole genome shotgun sequence of line PN40024, scaffold_5.assembly12x (Fragment)	VIT_00028015001	Vitis vinifera (Grape)				IPR010920; IPR001163; IPR006649;					17721507;	170
D7U4E2	45	0.025	0	0	-31.3851	-37.262	1.42109e-14	Whole genome shotgun sequence of line PN40024, scaffold_44.assembly12x (Fragment)	VIT_00026487001	Vitis vinifera (Grape)	GO:0005524; GO:0006468; GO:0004674	ATP binding; protein phosphorylation; protein serine/threonine kinase activity	ATP-binding; Nucleotide-binding	IPR011009; IPR000719; IPR017441; IPR017442; IPR002290;					17721507;	600
D7U6I0	45	0.0258176	0	0	-31.3851	-37.262	1.42109e-14	Whole genome shotgun sequence of line PN40024, scaffold_207.assembly12x (Fragment)	VIT_00003757001	Vitis vinifera (Grape)	GO:0005622; GO:0003676; GO:0008270	intracellular; nucleic acid binding; zinc ion binding	Metal-binding; Zinc	IPR002867; IPR001878; IPR001876; IPR001841; IPR013083;					17721507;	581
O23249	45	0.172414	0	0	-31.3851	-37.262	1.42109e-14	Cyclin-dependent kinases regulatory subunit 1 (CKS1-At)	CKS1 At2g27960 T1E2.12	Arabidopsis thaliana (Mouse-ear cress)	GO:0042023; GO:0051301; GO:0016538; GO:0005737; GO:0000278; GO:0005515; GO:0051726	DNA endoreduplication; cell division; cyclin-dependent protein kinase regulator activity; cytoplasm; mitotic cell cycle; protein binding; regulation of cell cycle	Cell cycle; Cell division; Complete proteome	IPR000789;			CKS family		9276444; 10617197; 10100639; 11432958; 11319029; 11971144	87
Q00497	45	0.05	0	0	-31.3851	-37.262	1.42109e-14	Shikimate kinase, chloroplastic (EC 2.7.1.71)		Solanum lycopersicum (Tomato) (Lycopersicon esculentum)	GO:0005524; GO:0009073; GO:0009507; GO:0004765	ATP binding; aromatic amino acid family biosynthetic process; chloroplast; shikimate kinase activity	ATP-binding; Amino-acid biosynthesis; Aromatic amino acid biosynthesis; Chloroplast; Kinase; Nucleotide-binding; Plastid; Transferase; Transit peptide	IPR000623; IPR023000;	2.7.1.71		Shikimate kinase family		1338949	300
A1C1I2	44	0.0470085	0	0	-31.4013	-37.2296	2.84217e-14	Cytochrome b (Fragment)	cob	Monochoria korsakowii	GO:0009055; GO:0016021; GO:0046872; GO:0005739; GO:0016491; GO:0070469; GO:0022904; GO:0006810	electron carrier activity; integral to membrane; metal ion binding; mitochondrion; oxidoreductase activity; respiratory chain; respiratory electron transport chain; transport	Electron transport; Heme; Iron; Membrane; Metal-binding; Mitochondrion; Respiratory chain; Transmembrane; Transport	IPR016175; IPR005798; IPR005797; IPR016174;			Cytochrome b family			312
A8WBX7	44	0.0347551	0	0	-31.4013	-37.2296	2.84217e-14	Mevalonate disphosphate decarboxylase	MDC	Solanum lycopersicum (Tomato) (Lycopersicon esculentum)	GO:0005524; GO:0004163; GO:0008299; GO:0016301	ATP binding; diphosphomevalonate decarboxylase activity; isoprenoid biosynthetic process; kinase activity		IPR006204; IPR005935; IPR020568; IPR014721;						422
B9SEJ0	44	0.0395328	0	0	-31.4013	-37.2296	2.84217e-14	DNA-binding protein RAV1, putative	RCOM_0705620	Ricinus communis (Castor bean)	GO:0003677; GO:0005634; GO:0006355; GO:0003700	DNA binding; nucleus; regulation of transcription, DNA-dependent; sequence-specific DNA binding transcription factor activity	DNA-binding; Nucleus; Transcription; Transcription regulation	IPR016177; IPR015300; IPR003340; IPR001471;						371
B9T6M4	44	0.0130836	0	0	-31.4013	-37.2296	2.84217e-14	Peptide transporter, putative	RCOM_0098850	Ricinus communis (Castor bean)	GO:0016021; GO:0006857; GO:0005215	integral to membrane; oligopeptide transport; transporter activity	Membrane; Transmembrane; Transport	IPR016196; IPR000109; IPR018456;			PTR2/POT transporter (TC 2.A.17) family			1121
D7SZ83	44	0.0236941	0	0	-31.4013	-37.2296	2.84217e-14	Whole genome shotgun sequence of line PN40024, scaffold_2085.assembly12x (Fragment)	VIT_00006063001	Vitis vinifera (Grape)	GO:0005524; GO:0016021; GO:0004672; GO:0006468	ATP binding; integral to membrane; protein kinase activity; protein phosphorylation	Leucine-rich repeat; Membrane; Repeat; Transmembrane; Transmembrane helix	IPR011009; IPR001611; IPR013210; IPR000719; IPR001245;		Protein kinase domain (1)			17721507;	619
D7T4W9	44	0.0759931	0	0	-31.4013	-37.2296	2.84217e-14	Whole genome shotgun sequence of line PN40024, scaffold_118.assembly12x (Fragment)	VIT_00012837001	Vitis vinifera (Grape)	GO:0005856; GO:0030833	cytoskeleton; regulation of actin filament polymerization		IPR007204;					17721507;	193
D7TQ13	44	0.0470085	0	0	-31.4013	-37.2296	2.84217e-14	Whole genome shotgun sequence of line PN40024, scaffold_63.assembly12x (Fragment)	VIT_00031964001	Vitis vinifera (Grape)									17721507;	312
D7UBX7	44	0.0105668	0	0	-31.4013	-37.2296	2.84217e-14	Whole genome shotgun sequence of line PN40024, scaffold_74.assembly12x (Fragment)	VIT_00034748001	Vitis vinifera (Grape)	GO:0005524; GO:0016887; GO:0016020	ATP binding; ATPase activity; membrane	ATP-binding; Nucleotide-binding	IPR013525; IPR003439; IPR017871; IPR003593; IPR013581;			ABC transporter superfamily		17721507;	1388
D9ZIP2	44	0.0212253	0	0	-31.4013	-37.2296	2.84217e-14	BHLH domain class transcription factor	BHLH2	Malus domestica (Apple) (Pyrus malus)	GO:0005634; GO:0030528	nucleus; transcription regulator activity		IPR011598; IPR001092;		Basic helix-loop-helix (bHLH) domain (1)				691
Q7Y0S8	44	0.0487265	0	0	-31.4013	-37.2296	2.84217e-14	Erg-1		Solanum tuberosum (Potato)				IPR006766;						301
Q9C512	44	0.0261905	0	0	-31.4013	-37.2296	2.84217e-14	Mannosyl-oligosaccharide 1,2-alpha-mannosidase MNS1 (AtMANIb) (EC 3.2.1.113) (Alpha-mannosidase IB)	MNS1 MANIB At1g51590 F5D21.1 F19C24.18	Arabidopsis thaliana (Mouse-ear cress)	GO:0000139; GO:0006491; GO:0004559; GO:0005509; GO:0016021; GO:0004571; GO:0048364	Golgi membrane; N-glycan processing; alpha-mannosidase activity; calcium ion binding; integral to membrane; mannosyl-oligosaccharide 1,2-alpha-mannosidase activity; root development	Alternative splicing; Calcium; Coiled coil; Complete proteome; Disulfide bond; Glycoprotein; Golgi apparatus; Hydrolase; Magnesium; Manganese; Membrane; Signal-anchor; Transmembrane; Transmembrane helix	IPR001382;	3.2.1.113		Glycosyl hydrolase 47 family		11130712; 14593172; 20023195; 19914916	560
D7SHQ5	201	0.163415	86	0.0699187	-11.2708	-1.35181	3.35754e-14	Whole genome shotgun sequence of line PN40024, scaffold_0.assembly12x (Fragment)	VIT_00007730001	Vitis vinifera (Grape)	GO:0016021; GO:0005215	integral to membrane; transporter activity	Membrane; Transmembrane; Transmembrane helix	IPR000620; IPR004853; IPR004696;					17721507;	410
A5BJ27	89	0.101947	17	0.0194731	-13.0278	-2.51529	3.77738e-14	Putative uncharacterized protein	VITISV_041199	Vitis vinifera (Grape)				IPR006628;						291
A5BSP9	92	0.22549	20	0.0490196	-12.8867	-2.32865	4.72143e-14	Whole genome shotgun sequence of line PN40024, scaffold_94.assembly12x	VITISV_012226 VIT_00038142001	Vitis vinifera (Grape)	GO:0005634; GO:0030528	nucleus; transcription regulator activity		IPR011598; IPR001092;		Basic helix-loop-helix (bHLH) domain (1)			17721507;	136
A5B109	185	0.168488	75	0.068306	-11.4293	-1.42958	4.84023e-14	Putative uncharacterized protein	VITISV_040027	Vitis vinifera (Grape)	GO:0005794; GO:0030054; GO:0007047; GO:0030244; GO:0008466; GO:0009505	Golgi apparatus; cell junction; cellular cell wall organization; cellulose biosynthetic process; glycogenin glucosyltransferase activity; plant-type cell wall		IPR004901;						366
A9PGR8	43	0.0709571	0	0	-31.4178	-37.1964	5.68434e-14	Predicted protein (Putative uncharacterized protein)	POPTRDRAFT_734153	Populus trichocarpa (Western balsam poplar) (Populus balsamifera subsp. trichocarpa)	GO:0016787	hydrolase activity		IPR016706; IPR000086;					18230180; 16973872;	202
B9S1V3	43	0.0304965	0	0	-31.4178	-37.1964	5.68434e-14	Putative uncharacterized protein	RCOM_1323040	Ricinus communis (Castor bean)				IPR015943; IPR011046;						470
B9SMH3	43	0.0592287	0	0	-31.4178	-37.1964	5.68434e-14	Cucumber peeling cupredoxin, putative	RCOM_1075030	Ricinus communis (Castor bean)	GO:0005507; GO:0009055	copper ion binding; electron carrier activity		IPR008972; IPR003245;						242
D7T6P9	43	0.0254589	0	0	-31.4178	-37.1964	5.68434e-14	Whole genome shotgun sequence of line PN40024, scaffold_20.assembly12x (Fragment)	VIT_00017873001	Vitis vinifera (Grape)	GO:0005524; GO:0004707; GO:0006468	ATP binding; MAP kinase activity; protein phosphorylation	ATP-binding; Kinase; Nucleotide-binding; Serine/threonine-protein kinase; Transferase	IPR011009; IPR003527; IPR000719; IPR017441; IPR017442; IPR002290;		Protein kinase domain (1)			17721507;	563
D7U7U1	43	0.0477778	0	0	-31.4178	-37.1964	5.68434e-14	Whole genome shotgun sequence of line PN40024, scaffold_48.assembly12x (Fragment)	VIT_00027631001	Vitis vinifera (Grape)	GO:0008270	zinc ion binding	Metal-binding; Zinc	IPR001594;		DHHC-type zinc finger (1)			17721507;	300
Q7XPR1	43	0.120448	0	0	-31.4178	-37.1964	5.68434e-14	Autophagy-related protein 8B (Autophagy-related ubiquitin-like modifier ATG8B)	ATG8B APG8B Os04g0624000 LOC_Os04g53240 OSJNBa0053K19.12 OsJ_015525	Oryza sativa subsp. japonica (Rice)	GO:0033110; GO:0000421; GO:0006914; GO:0005874; GO:0015031	CVT vesicle membrane; autophagic vacuole membrane; autophagy; microtubule; protein transport	Autophagy; Cytoplasm; Cytoplasmic vesicle; Cytoskeleton; Lipoprotein; Membrane; Microtubule; Protein transport; Transport; Ubl conjugation pathway; Vacuole	IPR004241;			MAP1 LC3 family		12447439; 16100779; 18089549; 15685292; 12869764	119
B9SS72	54	0.0447761	4	0.00331675	-14.432	-3.88191	6.25385e-14	Putative uncharacterized protein	RCOM_0618380	Ricinus communis (Castor bean)				IPR016971;						402
Q40884	66	0.0572917	8	0.00694444	-13.7872	-3.17141	6.41797e-14	Mitogen-activated protein kinase homolog 1 (EC 2.7.11.24) (PMEK1)	MEK1	Petunia hybrida (Petunia)	GO:0005524; GO:0004707; GO:0006468	ATP binding; MAP kinase activity; protein phosphorylation	ATP-binding; Kinase; Nucleotide-binding; Phosphoprotein; Serine/threonine-protein kinase; Transferase	IPR011009; IPR003527; IPR000719; IPR017441; IPR017442; IPR008271; IPR002290;	2.7.11.24	Protein kinase domain (1)	Protein kinase superfamily, CMGC Ser/Thr protein kinase family, MAP kinase subfamily		7888623	384
P59231	141	0.21659	48	0.0737327	-11.9472	-1.68161	7.82467e-14	60S ribosomal protein L10a-3	RPL10AC At5g22440 MWD9.24	Arabidopsis thaliana (Mouse-ear cress)	GO:0003723; GO:0006396; GO:0022625; GO:0005730; GO:0003735; GO:0006412	RNA binding; RNA processing; cytosolic large ribosomal subunit; nucleolus; structural constituent of ribosome; translation	Complete proteome; Ribonucleoprotein; Ribosomal protein	IPR002143; IPR016094; IPR016095;			Ribosomal protein L1P family		9501997; 14593172; 8580968; 11598216	217
B9S4U0	115	0.125683	32	0.0349727	-12.3867	-1.97251	9.58334e-14	Histone h1/h5, putative	RCOM_0992600	Ricinus communis (Castor bean)	GO:0003677; GO:0000786; GO:0006334; GO:0005634	DNA binding; nucleosome; nucleosome assembly; nucleus	Chromosome; DNA-binding; Nucleus	IPR005818; IPR005819; IPR011991;			Histone H1/H5 family			305
B5KGP0	261	0.360996	131	0.181189	-10.7788	-1.1215	1.06571e-13	Small basic intrinsic protein 1-2		Olea europaea (Common olive)	GO:0016021; GO:0005215	integral to membrane; transporter activity	Membrane; Transmembrane; Transport	IPR023271; IPR000425;			MIP/aquaporin family			241
A5B4P5	42	0.00777346	0	0	-31.4348	-37.1625	1.13687e-13	Putative uncharacterized protein	VITISV_029037	Vitis vinifera (Grape)	GO:0004402; GO:0005634; GO:0006355; GO:0003712; GO:0008270	histone acetyltransferase activity; nucleus; regulation of transcription, DNA-dependent; transcription cofactor activity; zinc ion binding	Metal-binding; Zinc	IPR013178; IPR019786; IPR011011; IPR001965; IPR019787; IPR013083; IPR000197; IPR000433;						1801
A5BK32	42	0.0603448	0	0	-31.4348	-37.1625	1.13687e-13	Putative uncharacterized protein	VITISV_005798	Vitis vinifera (Grape)										232
A5BRQ4	42	0.028866	0	0	-31.4348	-37.1625	1.13687e-13	Putative uncharacterized protein	VITISV_035026	Vitis vinifera (Grape)										485
B9RE13	42	0.0838323	0	0	-31.4348	-37.1625	1.13687e-13	Thylakoid membrane phosphoprotein 14 kDa, chloroplast, putative	RCOM_1617300	Ricinus communis (Castor bean)										167
B9RSF1	42	0.0247788	0	0	-31.4348	-37.1625	1.13687e-13	ATP-dependent clp protease ATP-binding subunit clpx, putative	RCOM_1242470	Ricinus communis (Castor bean)	GO:0005524; GO:0017111; GO:0008233; GO:0006457; GO:0051082	ATP binding; nucleoside-triphosphatase activity; peptidase activity; protein folding; unfolded protein binding	ATP-binding; Hydrolase; Nucleotide-binding; Protease	IPR003593; IPR013093; IPR019489; IPR004487;						565
B9T0A5	42	0.0196629	0	0	-31.4348	-37.1625	1.13687e-13	ATP-binding cassette transporter, putative (EC 3.6.3.28)	RCOM_0768320	Ricinus communis (Castor bean)	GO:0005524; GO:0016020; GO:0015416	ATP binding; membrane; phosphonate transmembrane-transporting ATPase activity	ATP-binding; Hydrolase; Nucleotide-binding	IPR013525; IPR003439; IPR017871; IPR003593;	3.6.3.28		ABC transporter superfamily			712
D7SI25	42	0.022508	0	0	-31.4348	-37.1625	1.13687e-13	Whole genome shotgun sequence of line PN40024, scaffold_0.assembly12x (Fragment)	VIT_00007883001	Vitis vinifera (Grape)				IPR007149;					17721507;	622
D7SPB2	42	0.0651163	0	0	-31.4348	-37.1625	1.13687e-13	Whole genome shotgun sequence of line PN40024, scaffold_23.assembly12x (Fragment)	VIT_00018930001	Vitis vinifera (Grape)	GO:0005737; GO:0004427; GO:0000287; GO:0006796	cytoplasm; inorganic diphosphatase activity; magnesium ion binding; phosphate metabolic process		IPR008162;					17721507;	215
D7SUP7	42	0.0209268	0	0	-31.4348	-37.1625	1.13687e-13	Whole genome shotgun sequence of line PN40024, scaffold_8.assembly12x (Fragment)	VIT_00035800001	Vitis vinifera (Grape)	GO:0005452; GO:0016021	inorganic anion exchanger activity; integral to membrane		IPR011531; IPR003020;					17721507;	669
D7T311	42	0.0345679	0	0	-31.4348	-37.1625	1.13687e-13	Whole genome shotgun sequence of line PN40024, scaffold_64.assembly12x (Fragment)	VIT_00032101001	Vitis vinifera (Grape)	GO:0016602; GO:0003677; GO:0006355; GO:0003700	CCAAT-binding factor complex; DNA binding; regulation of transcription, DNA-dependent; sequence-specific DNA binding transcription factor activity		IPR018362; IPR001289;					17721507;	405
D7T3J5	42	0.0286885	0	0	-31.4348	-37.1625	1.13687e-13	Whole genome shotgun sequence of line PN40024, scaffold_88.assembly12x (Fragment)	VIT_00036971001	Vitis vinifera (Grape)	GO:0009055; GO:0050660; GO:0016021; GO:0055114; GO:0004506	electron carrier activity; flavin adenine dinucleotide binding; integral to membrane; oxidation-reduction process; squalene monooxygenase activity		IPR003953; IPR003042; IPR013698;					17721507;	488
D7TDJ7	42	0.0440252	0	0	-31.4348	-37.1625	1.13687e-13	Whole genome shotgun sequence of line PN40024, scaffold_127.assembly12x (Fragment)	VIT_00013790001	Vitis vinifera (Grape)	GO:0005634; GO:0006355; GO:0043565; GO:0003700; GO:0030528	nucleus; regulation of transcription, DNA-dependent; sequence-specific DNA binding; sequence-specific DNA binding transcription factor activity; transcription regulator activity	DNA-binding; Homeobox; Nucleus	IPR005539; IPR001356; IPR017970; IPR009057; IPR012287; IPR005540; IPR005541;					17721507;	318
D7THX8	42	0.0112631	0	0	-31.4348	-37.1625	1.13687e-13	Whole genome shotgun sequence of line PN40024, scaffold_7.assembly12x (Fragment)	VIT_00033297001	Vitis vinifera (Grape)	GO:0007047; GO:0030244; GO:0016760; GO:0016021; GO:0055114; GO:0016491; GO:0008270	cellular cell wall organization; cellulose biosynthetic process; cellulose synthase (UDP-forming) activity; integral to membrane; oxidation-reduction process; oxidoreductase activity; zinc ion binding	Cell wall biogenesis/degradation; Glycosyltransferase; Membrane; Metal-binding; Transferase; Transmembrane; Transmembrane helix; Zinc; Zinc-finger	IPR005150; IPR013027; IPR000103; IPR001841; IPR013083;					17721507;	1243
D7TSA9	42	0.00895141	0	0	-31.4348	-37.1625	1.13687e-13	Whole genome shotgun sequence of line PN40024, scaffold_252.assembly12x (Fragment)	VIT_00005044001	Vitis vinifera (Grape)	GO:0031072; GO:0006457; GO:0051082	heat shock protein binding; protein folding; unfolded protein binding	Repeat; TPR repeat	IPR001623; IPR018253; IPR003095; IPR001440; IPR013026; IPR011990; IPR019734;					17721507;	1564
D7TWQ6	42	0.191781	0	0	-31.4348	-37.1625	1.13687e-13	Whole genome shotgun sequence of line PN40024, scaffold_66.assembly12x (Fragment)	VIT_00032481001	Vitis vinifera (Grape)				IPR012340; IPR016027;					17721507;	73
D7U4F5	42	0.0693069	0	0	-31.4348	-37.1625	1.13687e-13	Whole genome shotgun sequence of line PN40024, scaffold_44.assembly12x (Fragment)	VIT_00026504001	Vitis vinifera (Grape)	GO:0003723; GO:0006396; GO:0005737; GO:0000166; GO:0005634	RNA binding; RNA processing; cytoplasm; nucleotide binding; nucleus		IPR012677; IPR008111; IPR000504;					17721507;	202
D7UAR1	42	0.04947	0	0	-31.4348	-37.1625	1.13687e-13	Whole genome shotgun sequence of line PN40024, scaffold_15.assembly12x (Fragment)	VIT_00014790001	Vitis vinifera (Grape)				IPR000210; IPR011333; IPR013069;		BTB (POZ) domain (1)			17721507;	283
E0CTD8	42	0.0191257	0	0	-31.4348	-37.1625	1.13687e-13	Whole genome shotgun sequence of line PN40024, scaffold_28.assembly12x (Fragment)	VIT_00020549001	Vitis vinifera (Grape)	GO:0005509; GO:0016021; GO:0005216	calcium ion binding; integral to membrane; ion channel activity	Ion transport; Ionic channel; Membrane; Transmembrane; Transport	IPR011992; IPR018249; IPR002048; IPR005821;					17721507;	732
P22337	42	0.0353535	0	0	-31.4348	-37.1625	1.13687e-13	Acyl-[acyl-carrier-protein] desaturase, chloroplastic (EC 1.14.19.2) (Delta(9) stearoyl-acyl carrier protein desaturase) (Stearoyl-ACP desaturase)		Ricinus communis (Castor bean)	GO:0045300; GO:0009507; GO:0006633; GO:0055114; GO:0046914	acyl-[acyl-carrier-protein] desaturase activity; chloroplast; fatty acid biosynthetic process; oxidation-reduction process; transition metal ion binding	3D-structure; Chloroplast; Fatty acid biosynthesis; Lipid synthesis; NADP; Oxidoreductase; Plastid; Transit peptide	IPR005067; IPR009078; IPR012348; IPR005803;	1.14.19.2		Fatty acid desaturase family		2006187; 16668180; 8861937	396
Q84J77	53	0.0619883	4	0.00467836	-14.4455	-3.85494	1.18933e-13	Putative uncharacterized protein At4g17420	At4g17420	Arabidopsis thaliana (Mouse-ear cress)			Complete proteome	IPR002838; IPR016031;					10617198;	285
D7SW25	91	0.270833	19	0.0565476	-12.9316	-2.38689	1.34325e-13	Whole genome shotgun sequence of line PN40024, scaffold_31.assembly12x (Fragment)	VIT_00022191001	Vitis vinifera (Grape)	GO:0005840; GO:0003735; GO:0006412	ribosome; structural constituent of ribosome; translation		IPR000231; IPR022991; IPR004038;					17721507;	112
B9R7Q1	77	0.0661512	13	0.0111684	-13.3258	-2.69337	1.7156e-13	Putative uncharacterized protein	RCOM_1593730	Ricinus communis (Castor bean)	GO:0003677	DNA binding		IPR003441;						388
B9RHZ9	64	0.0567376	8	0.0070922	-13.8094	-3.12702	2.11987e-13	Thiosulfate sulfertansferase, putative (EC 2.8.1.2)	RCOM_1574740	Ricinus communis (Castor bean)	GO:0016784; GO:0008272; GO:0004792	3-mercaptopyruvate sulfurtransferase activity; sulfate transport; thiosulfate sulfurtransferase activity	Transferase	IPR001763; IPR001307;	2.8.1.2	Rhodanese domains (2)				376
B9T444	52	0.0168122	4	0.00129324	-14.4592	-3.82746	2.25986e-13	Putative uncharacterized protein	RCOM_1170350	Ricinus communis (Castor bean)	GO:0005524; GO:0003676; GO:0006468; GO:0004674; GO:0048544; GO:0005529	ATP binding; nucleic acid binding; protein phosphorylation; protein serine/threonine kinase activity; recognition of pollen; sugar binding		IPR001480; IPR006210; IPR011009; IPR012677; IPR003609; IPR000719; IPR000504; IPR000858; IPR017442; IPR008271;						1031
D7SI42	52	0.0664112	4	0.00510856	-14.4592	-3.82746	2.25986e-13	Whole genome shotgun sequence of line PN40024, scaffold_0.assembly12x (Fragment)	VIT_00007912001	Vitis vinifera (Grape)			Leucine-rich repeat; Repeat	IPR001611; IPR003591;					17721507;	261
A5AR55	41	0.06298	0	0	-31.4522	-37.1277	2.27374e-13	Putative uncharacterized protein	VITISV_031984	Vitis vinifera (Grape)	GO:0005525; GO:0015031; GO:0007264	GTP binding; protein transport; small GTPase mediated signal transduction	GTP-binding; Nucleotide-binding	IPR003579; IPR013753; IPR001806; IPR005225; IPR020851;			Small GTPase superfamily, Rab family			217
B9RCE0	41	0.0157814	0	0	-31.4522	-37.1277	2.27374e-13	Aminopeptidase, putative (EC 3.4.11.2)	RCOM_1687220	Ricinus communis (Castor bean)	GO:0004177; GO:0008237; GO:0006508; GO:0008270	aminopeptidase activity; metallopeptidase activity; proteolysis; zinc ion binding	Aminopeptidase; Hydrolase; Protease	IPR001930; IPR014782; IPR012779;	3.4.11.2					866
B9RHH6	41	0.103535	0	0	-31.4522	-37.1277	2.27374e-13	Electron transporter, putative	RCOM_1526930	Ricinus communis (Castor bean)				IPR010357; IPR012336; IPR012335;						132
B9RLY9	41	0.0468037	0	0	-31.4522	-37.1277	2.27374e-13	Membrane associated ring finger 1,8, putative	RCOM_1472160	Ricinus communis (Castor bean)	GO:0008270	zinc ion binding		IPR022143; IPR018957; IPR011016; IPR013083;						292
B9S173	41	0.0160974	0	0	-31.4522	-37.1277	2.27374e-13	Putative uncharacterized protein	RCOM_0634380	Ricinus communis (Castor bean)				IPR009719; IPR009060;						849
B9S9X3	41	0.0669935	0	0	-31.4522	-37.1277	2.27374e-13	Neighbor of COX4, putative	RCOM_0523270	Ricinus communis (Castor bean)				IPR005366;						204
B9T0H8	41	0.0282369	0	0	-31.4522	-37.1277	2.27374e-13	Diacylglycerol kinase, alpha, putative (EC 2.7.1.107)	RCOM_0729660	Ricinus communis (Castor bean)	GO:0007205; GO:0004143	activation of protein kinase C activity by G-protein coupled receptor protein signaling pathway; diacylglycerol kinase activity	Kinase; Transferase	IPR000756; IPR001206; IPR016961;	2.7.1.107					484
C5DB53	41	0.0596798	0	0	-31.4522	-37.1277	2.27374e-13	Putative uncharacterized protein (Whole genome shotgun sequence of line PN40024, scaffold_56.assembly12x)	26N20_60 40N03_180 VIT_00029836001	Vitis vinifera (Grape)	GO:0006364; GO:0032040	rRNA processing; small-subunit processome		IPR007144;					17721507;	229
Q0WWV6	41	0.0245362	0	0	-31.4522	-37.1277	2.27374e-13	Putative uncharacterized protein At1g71110	At1g71110	Arabidopsis thaliana (Mouse-ear cress)			Complete proteome						11130712	557
Q8VZ19	41	0.122024	0	0	-31.4522	-37.1277	2.27374e-13	60S ribosomal protein L30-2	RPL30B At1g77940 F28K19.15	Arabidopsis thaliana (Mouse-ear cress)	GO:0022625; GO:0003735; GO:0006412	cytosolic large ribosomal subunit; structural constituent of ribosome; translation	Complete proteome; Ribonucleoprotein; Ribosomal protein	IPR000231; IPR022991; IPR004038;			Ribosomal protein L30e family		11130712; 14593172; 11598216	112
Q9SLN5	41	0.0343384	0	0	-31.4522	-37.1277	2.27374e-13	Methionine aminopeptidase 1A (MAP 1A) (MetAP 1A) (EC 3.4.11.18) (Peptidase M 1A)	MAP1A At2g45240 F4L23.25	Arabidopsis thaliana (Mouse-ear cress)	GO:0031365; GO:0004177; GO:0005737; GO:0008235; GO:0016485; GO:0006508; GO:0008270	N-terminal protein amino acid modification; aminopeptidase activity; cytoplasm; metalloexopeptidase activity; protein processing; proteolysis; zinc ion binding	Aminopeptidase; Cobalt; Complete proteome; Cytoplasm; Hydrolase; Metal-binding; Protease	IPR001714; IPR000994; IPR002467; IPR002893;	3.4.11.18		Peptidase M24A family		11060042; 10617197; 14593172;	398
B9SN36	74	0.0303403	12	0.00492005	-13.4122	-2.75151	2.40155e-13	Protein SEY1, putative	RCOM_0312010	Ricinus communis (Castor bean)	GO:0005525; GO:0016787; GO:0016021	GTP binding; hydrolase activity; integral to membrane	GTP-binding; Hydrolase; Membrane; Nucleotide-binding; Transmembrane; Transmembrane helix	IPR008803;						813
A9P984	61	0.0596285	7	0.00684262	-13.9404	-3.2504	2.44273e-13	Predicted protein (Putative uncharacterized protein)	POPTRDRAFT_720292	Populus trichocarpa (Western balsam poplar) (Populus balsamifera subsp. trichocarpa)	GO:0004001; GO:0006166	adenosine kinase activity; purine ribonucleoside salvage		IPR001805; IPR011611; IPR002173;					18230180; 16973872;	341
D7TTW3	132	0.167939	44	0.0559796	-12.0575	-1.71198	2.7466e-13	Whole genome shotgun sequence of line PN40024, scaffold_12.assembly12x (Fragment)	VIT_00013149001	Vitis vinifera (Grape)				IPR006734;					17721507;	262
B9S5Z8	87	0.0941558	18	0.0194805	-13.003	-2.40004	3.50578e-13	Secretory carrier membrane protein, putative	RCOM_1062750	Ricinus communis (Castor bean)	GO:0016021; GO:0015031	integral to membrane; protein transport		IPR007273;						308
B9R8C9	63	0.0348259	8	0.00442233	-13.8208	-3.1043	3.84501e-13	Zinc finger protein, putative	RCOM_1598670	Ricinus communis (Castor bean)	GO:0008270	zinc ion binding	Metal-binding; Zinc	IPR011993; IPR000306; IPR017455; IPR011011; IPR013083;						603
D7T4S9	60	0.0569801	7	0.00664767	-13.9523	-3.22655	4.47353e-13	Whole genome shotgun sequence of line PN40024, scaffold_67.assembly12x (Fragment)	VIT_00032860001	Vitis vinifera (Grape)	GO:0031227; GO:0016758	intrinsic to endoplasmic reticulum membrane; transferase activity, transferring hexosyl groups		IPR015338;					17721507;	351
B9R6U0	40	0.0334169	0	0	-31.47	-37.0921	4.54747e-13	Branched-chain amino acid aminotransferase, putative (EC 2.6.1.42)	RCOM_1585550	Ricinus communis (Castor bean)	GO:0052656; GO:0052654; GO:0052655; GO:0009081	L-isoleucine transaminase activity; L-leucine transaminase activity; L-valine transaminase activity; branched chain family amino acid metabolic process	Aminotransferase; Transferase	IPR001544; IPR005786;	2.6.1.42		Class-IV pyridoxal-phosphate-dependent aminotransferase family			399
B9RCK4	40	0.0196947	0	0	-31.47	-37.0921	4.54747e-13	Transcription factor, putative	RCOM_1689480	Ricinus communis (Castor bean)										677
B9RR04	40	0.0440044	0	0	-31.47	-37.0921	4.54747e-13	Zinc finger protein, putative	RCOM_0708180	Ricinus communis (Castor bean)	GO:0008270	zinc ion binding	Metal-binding; Zinc; Zinc-finger	IPR018957; IPR001841; IPR013083;						303
B9T1N0	40	0.0720721	0	0	-31.47	-37.0921	4.54747e-13	Ribulose bisphosphate carboxylase small chain (EC 4.1.1.39)	RCOM_1158790	Ricinus communis (Castor bean)	GO:0015977; GO:0004497; GO:0055114; GO:0009853; GO:0015979; GO:0009536; GO:0016984	carbon fixation; monooxygenase activity; oxidation-reduction process; photorespiration; photosynthesis; plastid; ribulose-bisphosphate carboxylase activity	Carbon dioxide fixation; Lyase; Monooxygenase; Oxidoreductase; Photorespiration; Photosynthesis; Plastid	IPR000894;	4.1.1.39		RuBisCO small chain family			185
B9T807	40	0.0383142	0	0	-31.47	-37.0921	4.54747e-13	Putative uncharacterized protein	RCOM_0229930	Ricinus communis (Castor bean)	GO:0016020	membrane		IPR005045;						348
D7SRQ5	40	0.0631912	0	0	-31.47	-37.0921	4.54747e-13	Whole genome shotgun sequence of line PN40024, scaffold_95.assembly12x (Fragment)	VIT_00038356001	Vitis vinifera (Grape)				IPR001660; IPR013761; IPR021129; IPR010993;					17721507;	211
D7T1Q4	40	0.0542005	0	0	-31.47	-37.0921	4.54747e-13	Whole genome shotgun sequence of line PN40024, scaffold_9.assembly12x (Fragment)	VIT_00037590001	Vitis vinifera (Grape)	GO:0031072; GO:0006457; GO:0051082	heat shock protein binding; protein folding; unfolded protein binding	Chaperone	IPR001623; IPR003095;					17721507;	246
P47735	40	0.0133467	0	0	-31.47	-37.0921	4.54747e-13	Receptor-like protein kinase 5 (EC 2.7.10.1) (EC 2.7.11.1) (Protein HAESA)	RLK5 HAE At4g28490 F21O9.180	Arabidopsis thaliana (Mouse-ear cress)	GO:0005524; GO:0016021; GO:0005886; GO:0046777; GO:0004674; GO:0004714	ATP binding; integral to membrane; plasma membrane; protein autophosphorylation; protein serine/threonine kinase activity; transmembrane receptor protein tyrosine kinase activity	ATP-binding; Cell membrane; Complete proteome; Glycoprotein; Kinase; Leucine-rich repeat; Membrane; Nucleotide-binding; Phosphoprotein; Repeat; Serine/threonine-protein kinase; Signal; Transferase; Transmembrane; Transmembrane helix	IPR011009; IPR001611; IPR013210; IPR000719; IPR017441; IPR017442; IPR008271;	2.7.10.1; 2.7.11.1	LRR (leucine-rich) repeats (19); Protein kinase domain (1)	Protein kinase superfamily, Ser/Thr protein kinase family		8220453; 20064227; 10617198; 8086440; 10640280; 18660431; 18809915; 19124768	999
Q6X1D0	40	0.0535475	0	0	-31.47	-37.0921	4.54747e-13	Superoxide dismutase (EC 1.15.1.1)	FESOD	Solanum lycopersicum (Tomato) (Lycopersicon esculentum)	GO:0046872; GO:0055114; GO:0004784; GO:0006801	metal ion binding; oxidation-reduction process; superoxide dismutase activity; superoxide metabolic process	Oxidoreductase	IPR001189; IPR019833; IPR019832; IPR019831;	1.15.1.1		Iron/manganese superoxide dismutase family		15344817	249
A5BC45	39	0.0382353	0	0	-31.4883	-37.0556	9.09495e-13	Putative uncharacterized protein	VITISV_020594	Vitis vinifera (Grape)				IPR010409;						340
A5BLF1	39	0.0411392	0	0	-31.4883	-37.0556	9.09495e-13	Putative uncharacterized protein	VITISV_010562	Vitis vinifera (Grape)	GO:0005975	carbohydrate metabolic process		IPR013096; IPR011051; IPR012100; IPR003500; IPR014710;						316
A5BV65	39	0.0511811	0	0	-31.4883	-37.0556	9.09495e-13	Triosephosphate isomerase (EC 5.3.1.1)	VITISV_041523	Vitis vinifera (Grape)	GO:0004807	triose-phosphate isomerase activity	Isomerase	IPR013785; IPR022896; IPR000652; IPR020861;	5.3.1.1		Triosephosphate isomerase family			254
A5C203	39	0.0130261	0	0	-31.4883	-37.0556	9.09495e-13	Putative uncharacterized protein	VITISV_003517	Vitis vinifera (Grape)	GO:0003677; GO:0015074	DNA binding; DNA integration		IPR001584; IPR012337; IPR013103;						998
B9I7Q4	39	0.0119595	0	0	-31.4883	-37.0556	9.09495e-13	Predicted protein	POPTRDRAFT_773643	Populus trichocarpa (Western balsam poplar) (Populus balsamifera subsp. trichocarpa)	GO:0007047; GO:0030244; GO:0016760; GO:0016021; GO:0008270	cellular cell wall organization; cellulose biosynthetic process; cellulose synthase (UDP-forming) activity; integral to membrane; zinc ion binding	Cell wall biogenesis/degradation; Glycosyltransferase; Membrane; Metal-binding; Transferase; Transmembrane; Transmembrane helix; Zinc; Zinc-finger	IPR005150; IPR001841; IPR013083;					16973872;	1087
B9R7R1	39	0.0253906	0	0	-31.4883	-37.0556	9.09495e-13	Protein phosphatase 2c, putative (EC 3.1.3.16)	RCOM_1593830	Ricinus communis (Castor bean)	GO:0004721	phosphoprotein phosphatase activity	Hydrolase	IPR001932;	3.1.3.16					512
B9RIQ7	39	0.0599078	0	0	-31.4883	-37.0556	9.09495e-13	Putative uncharacterized protein	RCOM_1581550	Ricinus communis (Castor bean)				IPR004864;						217
C7FGM0	39	0.0262626	0	0	-31.4883	-37.0556	9.09495e-13	Cytochrome P450 71 family protein		Solanum lycopersicum (Tomato) (Lycopersicon esculentum)	GO:0009055; GO:0020037; GO:0004497; GO:0055114	electron carrier activity; heme binding; monooxygenase activity; oxidation-reduction process	Heme; Iron; Metal-binding; Monooxygenase; Oxidoreductase	IPR001128; IPR017972; IPR002401;			Cytochrome P450 family			495
D7SPA1	39	0.0338542	0	0	-31.4883	-37.0556	9.09495e-13	Whole genome shotgun sequence of line PN40024, scaffold_23.assembly12x (Fragment)	VIT_00018919001	Vitis vinifera (Grape)	GO:0008168	methyltransferase activity		IPR005299;					17721507;	384
D7SRA1	39	0.0346667	0	0	-31.4883	-37.0556	9.09495e-13	Whole genome shotgun sequence of line PN40024, scaffold_72.assembly12x (Fragment)	VIT_00034496001	Vitis vinifera (Grape)	GO:0000105; GO:0004400; GO:0030170	histidine biosynthetic process; histidinol-phosphate transaminase activity; pyridoxal phosphate binding		IPR004839; IPR005861; IPR015424; IPR015421; IPR015422;					17721507;	375
D7TBP9	39	0.059633	0	0	-31.4883	-37.0556	9.09495e-13	Whole genome shotgun sequence of line PN40024, scaffold_16.assembly12x (Fragment)	VIT_00015401001	Vitis vinifera (Grape)				IPR004864;					17721507;	218
D7TL74	39	0.0984848	0	0	-31.4883	-37.0556	9.09495e-13	Whole genome shotgun sequence of line PN40024, scaffold_82.assembly12x (Fragment)	VIT_00036285001	Vitis vinifera (Grape)									17721507;	132
D7TPA6	39	0.0323383	0	0	-31.4883	-37.0556	9.09495e-13	Whole genome shotgun sequence of line PN40024, scaffold_104.assembly12x (Fragment)	VIT_00011076001	Vitis vinifera (Grape)				IPR000210; IPR011333; IPR013069; IPR002083; IPR008974; IPR013322;		BTB (POZ) domain (1); MATH domain (1)			17721507;	402
D7U980	39	0.0232975	0	0	-31.4883	-37.0556	9.09495e-13	Whole genome shotgun sequence of line PN40024, scaffold_41.assembly12x (Fragment)	VIT_00026014001	Vitis vinifera (Grape)	GO:0005524	ATP binding	ATP-binding; Nucleotide-binding	IPR018181; IPR001023; IPR013126;			Heat shock protein 70 family		17721507;	558
O22715	39	0.0303738	0	0	-31.4883	-37.0556	9.09495e-13	Clathrin adaptor medium chain protein MU1B, putative (Putative Clathrin Coat Assembly protein)	At1g60780 F8A5.29	Arabidopsis thaliana (Mouse-ear cress)	GO:0030131; GO:0006886; GO:0016192	clathrin adaptor complex; intracellular protein transport; vesicle-mediated transport	Complete proteome	IPR022775; IPR001392; IPR008968; IPR018240; IPR011012;		MHD (mu homology) domain (1)			11130712;	428
Q1W389	39	0.0524194	0	0	-31.4883	-37.0556	9.09495e-13	Auxin-regulated protein		Striga asiatica (Asiatic witchweed) (Striga lutea)	GO:0009734; GO:0005634; GO:0046983	auxin mediated signaling pathway; nucleus; protein dimerization activity	Auxin signaling pathway; Nucleus; Repressor; Transcription; Transcription regulation	IPR003311; IPR011525;		Aux/IAA-ARF domain (1)				248
Q6XP47	39	0.0130785	0	0	-31.4883	-37.0556	9.09495e-13	Cellulose synthase (Fragment)	StCesA1	Solanum tuberosum (Potato)	GO:0007047; GO:0030244; GO:0016760; GO:0016021	cellular cell wall organization; cellulose biosynthetic process; cellulose synthase (UDP-forming) activity; integral to membrane	Cell wall biogenesis/degradation; Glycosyltransferase; Membrane; Transferase; Transmembrane; Transmembrane helix	IPR005150;					15003416;	994
D7TRJ8	90	0.0556586	22	0.0136054	-12.8338	-2.15944	1.16801e-12	Whole genome shotgun sequence of line PN40024, scaffold_187.assembly12x (Fragment)	VIT_00003352001	Vitis vinifera (Grape)	GO:0003677; GO:0003702; GO:0003824; GO:0005634; GO:0016563; GO:0006367	DNA binding; RNA polymerase II transcription factor activity; catalytic activity; nucleus; transcription activator activity; transcription initiation from RNA polymerase II promoter		IPR008851; IPR011039; IPR011991;					17721507;	539
A5ASV7	94	0.0875233	24	0.0223464	-12.7396	-2.09665	1.2161e-12	Putative uncharacterized protein	VITISV_013812	Vitis vinifera (Grape)	GO:0005488; GO:0055114; GO:0016491	binding; oxidation-reduction process; oxidoreductase activity		IPR016040; IPR000683; IPR004104;						358
D7TWM5	148	0.119741	56	0.0453074	-11.801	-1.52912	1.28837e-12	Whole genome shotgun sequence of line PN40024, scaffold_66.assembly12x (Fragment)	VIT_00032446001	Vitis vinifera (Grape)	GO:0005524; GO:0006468; GO:0004674	ATP binding; protein phosphorylation; protein serine/threonine kinase activity	ATP-binding; Nucleotide-binding	IPR011009; IPR000719; IPR017441; IPR017442; IPR008271; IPR002290;					17721507;	412
D7T4V9	58	0.037983	7	0.00458415	-13.9767	-3.17765	1.49444e-12	Whole genome shotgun sequence of line PN40024, scaffold_118.assembly12x (Fragment)	VIT_00012827001	Vitis vinifera (Grape)	GO:0005524; GO:0006468; GO:0004674	ATP binding; protein phosphorylation; protein serine/threonine kinase activity	ATP-binding; Kinase; Nucleotide-binding; Serine/threonine-protein kinase; Transferase	IPR011009; IPR000719; IPR017441; IPR001245; IPR008271;			Protein kinase superfamily		17721507;	509
Q9SJL8	402	0.34359	251	0.21453	-9.99812	-0.806527	1.58644e-12	S-adenosylmethionine synthase 3 (AdoMet synthase 3) (EC 2.5.1.6) (Methionine adenosyltransferase 3) (MAT 3)	METK3 At2g36880 T1J8.6	Arabidopsis thaliana (Mouse-ear cress)	GO:0005524; GO:0005507; GO:0005737; GO:0009809; GO:0004478; GO:0006730; GO:0005886	ATP binding; copper ion binding; cytoplasm; lignin biosynthetic process; methionine adenosyltransferase activity; one-carbon metabolic process; plasma membrane	ATP-binding; Cobalt; Complete proteome; Cytoplasm; Lignin biosynthesis; Magnesium; Metal-binding; Nucleotide-binding; One-carbon metabolism; Potassium; Transferase; Ubl conjugation	IPR022631; IPR022630; IPR022629; IPR022628; IPR002133; IPR022636;	2.5.1.6		AdoMet synthase family		10617197; 14593172; 12087191; 11844113; 16242667; 16247729; 16365035; 19292762	390
D7T9N2	55	0.0378007	6	0.00412371	-14.1263	-3.32342	1.66235e-12	Whole genome shotgun sequence of line PN40024, scaffold_11.assembly12x (Fragment)	VIT_00012124001	Vitis vinifera (Grape)	GO:0016779	nucleotidyltransferase activity		IPR002618;					17721507;	485
D7T847	52	0.0568306	5	0.00546448	-14.2982	-3.50553	1.69797e-12	Serine/threonine-protein phosphatase (EC 3.1.3.16) (Fragment)	VIT_00037734001	Vitis vinifera (Grape)	GO:0004721	phosphoprotein phosphatase activity	Hydrolase; Iron	IPR004843; IPR006186;	3.1.3.16		PPP phosphatase family		17721507;	305
A5AEZ0	38	0.0300158	0	0	-31.507	-37.0181	1.81899e-12	Putative uncharacterized protein	VITISV_028354	Vitis vinifera (Grape)	GO:0008270	zinc ion binding		IPR001841; IPR013083;						422
A5AR04	38	0.0209021	0	0	-31.507	-37.0181	1.81899e-12	Putative uncharacterized protein	VITISV_003091	Vitis vinifera (Grape)	GO:0016829; GO:0000287	lyase activity; magnesium ion binding	Magnesium	IPR001906; IPR005630; IPR008930; IPR008949;						606
B9ILA9	38	0.043379	0	0	-31.507	-37.0181	1.81899e-12	Predicted protein	POPTRDRAFT_825806	Populus trichocarpa (Western balsam poplar) (Populus balsamifera subsp. trichocarpa)	GO:0046872; GO:0006470; GO:0004722; GO:0008287	metal ion binding; protein dephosphorylation; protein serine/threonine phosphatase activity; protein serine/threonine phosphatase complex	Hydrolase; Magnesium; Metal-binding; Protein phosphatase	IPR001932; IPR000222; IPR015655;			PP2C family		16973872;	292
B9R7I7	38	0.0231144	0	0	-31.507	-37.0181	1.81899e-12	Purine permease, putative	RCOM_1591980	Ricinus communis (Castor bean)	GO:0016020; GO:0055085; GO:0005215	membrane; transmembrane transport; transporter activity		IPR006043;						548
B9RNE6	38	0.087963	0	0	-31.507	-37.0181	1.81899e-12	Ocs element-binding factor, putative	RCOM_1347180	Ricinus communis (Castor bean)	GO:0005634; GO:0046983; GO:0006355; GO:0043565; GO:0003700	nucleus; protein dimerization activity; regulation of transcription, DNA-dependent; sequence-specific DNA binding; sequence-specific DNA binding transcription factor activity	DNA-binding; Nucleus	IPR011616; IPR004827;		BZIP domain (1)	BZIP family			144
B9SVG5	38	0.0347032	0	0	-31.507	-37.0181	1.81899e-12	Putative uncharacterized protein	RCOM_1264330	Ricinus communis (Castor bean)										365
D7TF41	38	0.0260096	0	0	-31.507	-37.0181	1.81899e-12	Whole genome shotgun sequence of line PN40024, scaffold_47.assembly12x (Fragment)	VIT_00027391001	Vitis vinifera (Grape)	GO:0055085	transmembrane transport		IPR020846; IPR011701; IPR016196;					17721507;	487
D7THN4	38	0.0312757	0	0	-31.507	-37.0181	1.81899e-12	Whole genome shotgun sequence of line PN40024, scaffold_7.assembly12x (Fragment)	VIT_00034165001	Vitis vinifera (Grape)	GO:0005524; GO:0006468; GO:0004674	ATP binding; protein phosphorylation; protein serine/threonine kinase activity	ATP-binding; Kinase; Nucleotide-binding; Serine/threonine-protein kinase; Transferase	IPR011009; IPR000719; IPR017441; IPR001245; IPR008271;			Protein kinase superfamily		17721507;	405
D7U7Y2	38	0.0529986	0	0	-31.507	-37.0181	1.81899e-12	Whole genome shotgun sequence of line PN40024, scaffold_48.assembly12x (Fragment)	VIT_00027683001	Vitis vinifera (Grape)	GO:0005198	structural molecule activity		IPR000535; IPR008962; IPR016763;		MSP domain (1)			17721507;	239
Q84N37	38	0.0246914	0	0	-31.507	-37.0181	1.81899e-12	OBERON-like protein (Potyvirus VPg-interacting protein) (PVIPp) (Fragment)	PVIP	Pisum sativum (Garden pea)	GO:0046872; GO:0007275; GO:0005634; GO:0046740	metal ion binding; multicellular organismal development; nucleus; spread of virus in host, cell to cell	Coiled coil; Developmental protein; Host-virus interaction; Metal-binding; Nucleus; Zinc; Zinc-finger	IPR004082;		PHD-type zinc finger (1)			14963126	513
D7SXF0	48	0.057971	4	0.00483092	-14.5169	-3.71198	2.91878e-12	Whole genome shotgun sequence of line PN40024, scaffold_108.assembly12x (Fragment)	VIT_00011451001	Vitis vinifera (Grape)				IPR004331;		SPX domain (1)			17721507;	276
B0VXR3	37	0.0212644	0	0	-31.5263	-36.9796	3.63798e-12	JAR1-like protein	JAR6	Nicotiana attenuata				IPR004993;						580
B9S5Q2	37	0.0202851	0	0	-31.5263	-36.9796	3.63798e-12	Guanosine-3',5'-bis(Diphosphate) 3'-pyrophosphohydrolase, putative (EC 3.1.7.2)	RCOM_0652200	Ricinus communis (Castor bean)	GO:0015969; GO:0008893	guanosine tetraphosphate metabolic process; guanosine-3',5'-bis(diphosphate) 3'-diphosphatase activity	Hydrolase	IPR003607; IPR006674; IPR007685;	3.1.7.2					608
C0SU68	37	0.0259104	0	0	-31.5263	-36.9796	3.63798e-12	Auxin influx carrier protein	ZeLAX1	Zinnia elegans (Zinnia)	GO:0016021	integral to membrane	Membrane; Transmembrane; Transmembrane helix	IPR013057;					19326244	476
D7SNX9	37	0.0956072	0	0	-31.5263	-36.9796	3.63798e-12	Whole genome shotgun sequence of line PN40024, scaffold_23.assembly12x (Fragment)	VIT_00018758001	Vitis vinifera (Grape)				IPR001763;					17721507;	129
D7SPA3	37	0.0550595	0	0	-31.5263	-36.9796	3.63798e-12	Whole genome shotgun sequence of line PN40024, scaffold_23.assembly12x (Fragment)	VIT_00018921001	Vitis vinifera (Grape)	GO:0003824; GO:0016020	catalytic activity; membrane		IPR016118; IPR000326;					17721507;	224
D7SYJ2	37	0.0399137	0	0	-31.5263	-36.9796	3.63798e-12	Whole genome shotgun sequence of line PN40024, scaffold_77.assembly12x (Fragment)	VIT_00034968001	Vitis vinifera (Grape)	GO:0043565; GO:0003700	sequence-specific DNA binding; sequence-specific DNA binding transcription factor activity		IPR003657;					17721507;	309
D7TA04	37	0.0308333	0	0	-31.5263	-36.9796	3.63798e-12	Whole genome shotgun sequence of line PN40024, scaffold_11.assembly12x (Fragment)	VIT_00012259001	Vitis vinifera (Grape)	GO:0016597; GO:0008152	amino acid binding; metabolic process		IPR002912;					17721507;	400
D7TUN1	37	0.0573643	0	0	-31.5263	-36.9796	3.63798e-12	Whole genome shotgun sequence of line PN40024, scaffold_30.assembly12x (Fragment)	VIT_00021851001	Vitis vinifera (Grape)	GO:0003676; GO:0000166	nucleic acid binding; nucleotide binding		IPR012677; IPR000504;					17721507;	215
D7UB79	37	0.0645724	0	0	-31.5263	-36.9796	3.63798e-12	Whole genome shotgun sequence of line PN40024, scaffold_24.assembly12x (Fragment)	VIT_00019304001	Vitis vinifera (Grape)									17721507;	191
E0CP27	37	0.0738523	0	0	-31.5263	-36.9796	3.63798e-12	Whole genome shotgun sequence of line PN40024, scaffold_1.assembly12x (Fragment)	VIT_00009348001	Vitis vinifera (Grape)									17721507;	167
Q5XTZ3	37	0.0286156	0	0	-31.5263	-36.9796	3.63798e-12	Glycosyl hydrolase family-like protein		Salvia miltiorrhiza (Chinese sage)	GO:0005975; GO:0043169; GO:0004553	carbohydrate metabolic process; cation binding; hydrolase activity, hydrolyzing O-glycosyl compounds	Glycosidase; Hydrolase	IPR013785; IPR013780; IPR002241; IPR000111; IPR017853;						431
D7TBK4	69	0.0699088	12	0.0121581	-13.4627	-2.65058	3.91812e-12	Whole genome shotgun sequence of line PN40024, scaffold_16.assembly12x (Fragment)	VIT_00015354001	Vitis vinifera (Grape)	GO:0003824; GO:0009116	catalytic activity; nucleoside metabolic process		IPR018017; IPR000845;					17721507;	329
B9RDW6	227	0.1986	114	0.0997375	-10.9797	-1.12068	4.28278e-12	Putative uncharacterized protein	RCOM_1616310	Ricinus communis (Castor bean)				IPR008511;						381
B9SVI7	458	0.4082	301	0.268271	-9.773	-0.732603	4.70982e-12	Putative uncharacterized protein	RCOM_0537780	Ricinus communis (Castor bean)										374
B9I233	48	0.118519	3	0.00740741	-14.7245	-4.12702	5.51959e-12	SAUR family protein	SAUR22 POPTRDRAFT_569631	Populus trichocarpa (Western balsam poplar) (Populus balsamifera subsp. trichocarpa)				IPR003676;					16973872;	135
B9S551	47	0.0405872	4	0.00345423	-14.5321	-3.68161	5.51959e-12	Putative uncharacterized protein	RCOM_1721320	Ricinus communis (Castor bean)				IPR012866; IPR013083;						386
D7TS82	254	0.183659	135	0.0976139	-10.7767	-1.03889	5.6791e-12	Whole genome shotgun sequence of line PN40024, scaffold_51.assembly12x (Fragment)	VIT_00029062001	Vitis vinifera (Grape)	GO:0008415	acyltransferase activity	Acyltransferase; Transferase	IPR002155; IPR016039; IPR016038; IPR020615; IPR020610; IPR020617; IPR020613; IPR020616;			Thiolase family		17721507;	461
B9R709	50	0.0181951	5	0.00181951	-14.3265	-3.44895	5.91088e-12	Cation-transporting atpase plant, putative (EC 3.6.3.8)	RCOM_1587560	Ricinus communis (Castor bean)	GO:0005524; GO:0006754; GO:0005388; GO:0016021	ATP binding; ATP biosynthetic process; calcium-transporting ATPase activity; integral to membrane	ATP-binding; Hydrolase; Membrane; Nucleotide-binding; Phosphoprotein; Transmembrane; Transmembrane helix	IPR023306; IPR008250; IPR006408; IPR006068; IPR004014; IPR023299; IPR000695; IPR001757; IPR018303; IPR023298; IPR005834; IPR023214;	3.6.3.8		Cation transport ATPase (P-type) family			916
A5BYY1	36	0.0273349	0	0	-31.546	-36.9401	7.27596e-12	Putative uncharacterized protein	VITISV_031449	Vitis vinifera (Grape)				IPR004158;						439
B9R763	36	0.04	0	0	-31.546	-36.9401	7.27596e-12	Putative uncharacterized protein	RCOM_1589130	Ricinus communis (Castor bean)				IPR005181; IPR013830;						300
B9REU3	36	0.056338	0	0	-31.546	-36.9401	7.27596e-12	Pre-rRNA-processing protein TSR2, putative	RCOM_1428870	Ricinus communis (Castor bean)				IPR019398;						213
B9RXN0	36	0.027907	0	0	-31.546	-36.9401	7.27596e-12	Nuclear acid binding protein, putative	RCOM_0905080	Ricinus communis (Castor bean)	GO:0003676; GO:0000166	nucleic acid binding; nucleotide binding		IPR012677; IPR000504;						430
B9SKF6	36	0.0232108	0	0	-31.546	-36.9401	7.27596e-12	1-phosphatidylinositol-4-phosphate 5-kinase, putative	RCOM_0658560	Ricinus communis (Castor bean)	GO:0016301	kinase activity	Kinase; Repeat; Transferase	IPR003409;						517
B9T3M7	36	0.0512821	0	0	-31.546	-36.9401	7.27596e-12	DNA binding protein, putative	RCOM_1165760	Ricinus communis (Castor bean)	GO:0003677; GO:0005634	DNA binding; nucleus		IPR016177; IPR001739;						234
D7SN01	36	0.0128894	0	0	-31.546	-36.9401	7.27596e-12	Whole genome shotgun sequence of line PN40024, scaffold_89.assembly12x (Fragment)	VIT_00037193001	Vitis vinifera (Grape)	GO:0005525; GO:0003924	GTP binding; GTPase activity	GTP-binding; Nucleotide-binding	IPR022812; IPR000375; IPR001401; IPR019762; IPR003130; IPR020850; IPR011993; IPR001849;		GED domain (1); PH domain (1)	Dynamin family		17721507;	931
D7SNG0	36	0.0117878	0	0	-31.546	-36.9401	7.27596e-12	Whole genome shotgun sequence of line PN40024, scaffold_61.assembly12x (Fragment)	VIT_00031545001	Vitis vinifera (Grape)	GO:0031072; GO:0006457; GO:0051082	heat shock protein binding; protein folding; unfolded protein binding		IPR001623; IPR018253; IPR003095; IPR013026; IPR011990; IPR019734;					17721507;	1018
D7SPX5	36	0.0365854	0	0	-31.546	-36.9401	7.27596e-12	Whole genome shotgun sequence of line PN40024, scaffold_219.assembly12x (Fragment)	VIT_00003974001	Vitis vinifera (Grape)	GO:0043461	proton-transporting ATP synthase complex assembly		IPR011419; IPR023335;					17721507;	328
D7SVB8	36	0.0309278	0	0	-31.546	-36.9401	7.27596e-12	Whole genome shotgun sequence of line PN40024, scaffold_68.assembly12x (Fragment)	VIT_00032917001	Vitis vinifera (Grape)				IPR000073;					17721507;	388
D7T9Z2	36	0.0446097	0	0	-31.546	-36.9401	7.27596e-12	Whole genome shotgun sequence of line PN40024, scaffold_11.assembly12x (Fragment)	VIT_00012244001	Vitis vinifera (Grape)	GO:0005794; GO:0030054; GO:0007047; GO:0030244; GO:0008466; GO:0009505	Golgi apparatus; cell junction; cellular cell wall organization; cellulose biosynthetic process; glycogenin glucosyltransferase activity; plant-type cell wall		IPR004901;					17721507;	269
D7TV84	36	0.047619	0	0	-31.546	-36.9401	7.27596e-12	Whole genome shotgun sequence of line PN40024, scaffold_25.assembly12x (Fragment)	VIT_00019440001	Vitis vinifera (Grape)	GO:0005783	endoplasmic reticulum		IPR003388;					17721507;	252
D7U561	36	0.0222635	0	0	-31.546	-36.9401	7.27596e-12	Whole genome shotgun sequence of line PN40024, scaffold_38.assembly12x (Fragment)	VIT_00024034001	Vitis vinifera (Grape)			Repeat	IPR000008; IPR008973; IPR018029; IPR020477;		C2 domains (2)			17721507;	539
D7U6U8	36	0.0362538	0	0	-31.546	-36.9401	7.27596e-12	Whole genome shotgun sequence of line PN40024, scaffold_449.assembly12x (Fragment)	VIT_00006954001	Vitis vinifera (Grape)	GO:0016021	integral to membrane	Membrane; Transmembrane; Transmembrane helix	IPR004299;					17721507;	331
E0CSB7	36	0.0256959	0	0	-31.546	-36.9401	7.27596e-12	Whole genome shotgun sequence of line PN40024, scaffold_14.assembly12x (Fragment)	VIT_00014233001	Vitis vinifera (Grape)				IPR001487;					17721507;	467
E0CT21	36	0.0322581	0	0	-31.546	-36.9401	7.27596e-12	mRNA cap guanine-N7 methyltransferase (EC 2.1.1.56) (Fragment)	VIT_00014550001	Vitis vinifera (Grape)	GO:0003723; GO:0004482; GO:0006370; GO:0005634	RNA binding; mRNA (guanine-N7-)-methyltransferase activity; mRNA capping; nucleus	Methyltransferase; Nucleus; RNA-binding; S-adenosyl-L-methionine; Transferase; mRNA capping; mRNA processing	IPR016899; IPR004971;	2.1.1.56		Methyltransferase superfamily, mRNA cap methyltransferase family		17721507;	372
P92558	36	0.0369231	0	0	-31.546	-36.9401	7.27596e-12	NADH-ubiquinone oxidoreductase chain 1 (EC 1.6.5.3) (NADH dehydrogenase subunit 1)	ND1 NAD1 AtMg00516/AtMg01120/AtMg01275	Arabidopsis thaliana (Mouse-ear cress)	GO:0008137; GO:0022900; GO:0016021; GO:0005743; GO:0070469; GO:0006810	NADH dehydrogenase (ubiquinone) activity; electron transport chain; integral to membrane; mitochondrial inner membrane; respiratory chain; transport	Complete proteome; Electron transport; Membrane; Mitochondrion; Mitochondrion inner membrane; NAD; Oxidoreductase; RNA editing; Respiratory chain; Transmembrane; Transmembrane helix; Transport; Ubiquinone	IPR001694; IPR018086;	1.6.5.3		Complex I subunit 1 family		8988169; 10617197; 10611383; 14671022	325
Q9SUT9	36	0.0442804	0	0	-31.546	-36.9401	7.27596e-12	Reticulon-like protein B2 (AtRTNLB2) (VirB2-interacting protein 2)	RTNLB2 BTI2 At4g11220 F8L21.10	Arabidopsis thaliana (Mouse-ear cress)	GO:0005789; GO:0016021; GO:0005886	endoplasmic reticulum membrane; integral to membrane; plasma membrane	Complete proteome; Endoplasmic reticulum; Membrane; Transmembrane; Transmembrane helix	IPR003388;		Reticulon domain (1)			10617198; 14593172; 15494553; 17604024	271
E0CQK0	63	0.0450644	10	0.00715308	-13.6598	-2.78237	7.65884e-12	Whole genome shotgun sequence of line PN40024, scaffold_1.assembly12x (Fragment)	VIT_00009980001	Vitis vinifera (Grape)	GO:0016597; GO:0008152	amino acid binding; metabolic process		IPR002912;					17721507;	466
A5AXI6	255	0.265625	137	0.142708	-10.7632	-1.02334	9.87586e-12	Putative uncharacterized protein	VITISV_003812	Vitis vinifera (Grape)	GO:0005840; GO:0042254; GO:0003735; GO:0006414	ribosome; ribosome biogenesis; structural constituent of ribosome; translational elongation	Ribonucleoprotein; Ribosomal protein	IPR001813; IPR001790;			Ribosomal protein L10P family			320
B9SHU4	49	0.0389817	5	0.00397772	-14.3411	-3.4198	1.10081e-11	Putative uncharacterized protein	RCOM_0621510	Ricinus communis (Castor bean)	GO:0043687; GO:0015031; GO:0051246; GO:0019787	post-translational protein modification; protein transport; regulation of protein metabolic process; small conjugating protein ligase activity		IPR017916; IPR016135; IPR008883;						419
B9SEJ7	99	0.3	29	0.0878788	-12.5657	-1.89839	1.18379e-11	60S acidic ribosomal protein P1, putative	RCOM_0969300	Ricinus communis (Castor bean)	GO:0005840; GO:0003735; GO:0006414	ribosome; structural constituent of ribosome; translational elongation	Ribonucleoprotein; Ribosomal protein	IPR001813;						110
A5BUT2	57	0.0351201	8	0.00492914	-13.893	-2.95991	1.32804e-11	Putative uncharacterized protein	VITISV_030300	Vitis vinifera (Grape)	GO:0016161; GO:0043169; GO:0000272	beta-amylase activity; cation binding; polysaccharide catabolic process		IPR001554; IPR013781; IPR017853;			Glycosyl hydrolase 14 family			541
A5AG33	35	0.0365726	0	0	-31.5663	-36.8994	1.45519e-11	Putative uncharacterized protein	VITISV_040774	Vitis vinifera (Grape)				IPR006766;						319
A5AWV5	35	0.0231481	0	0	-31.5663	-36.8994	1.45519e-11	Putative uncharacterized protein (Whole genome shotgun sequence of line PN40024, scaffold_19.assembly12x)	VITISV_040054 VIT_00016187001	Vitis vinifera (Grape)	GO:0006508; GO:0004185	proteolysis; serine-type carboxypeptidase activity		IPR001563; IPR018202;					17721507;	504
A5BV41	35	0.0233333	0	0	-31.5663	-36.8994	1.45519e-11	Putative uncharacterized protein	VITISV_001671	Vitis vinifera (Grape)	GO:0008270	zinc ion binding	Metal-binding; Zinc	IPR001594;		DHHC-type zinc finger (1)				500
B3H6W3	35	0.03305	0	0	-31.5663	-36.8994	1.45519e-11	Uncharacterized protein At3g02410.2	At3g02410	Arabidopsis thaliana (Mouse-ear cress)			Complete proteome	IPR013094; IPR019826;					11130713	353
B9RQI6	35	0.0347222	0	0	-31.5663	-36.8994	1.45519e-11	Transcription factor, putative	RCOM_1492980	Ricinus communis (Castor bean)	GO:0005634; GO:0030528	nucleus; transcription regulator activity		IPR011598; IPR001092;						336
B9RVB3	35	0.0111005	0	0	-31.5663	-36.8994	1.45519e-11	Pyrophosphate-energized vacuolar membrane proton pump, putative (EC 1.3.1.74)	RCOM_0901800	Ricinus communis (Castor bean)	GO:0032440; GO:0009678; GO:0004427; GO:0005887; GO:0000287; GO:0055114; GO:0004665; GO:0015992; GO:0006571	2-alkenal reductase activity; hydrogen-translocating pyrophosphatase activity; inorganic diphosphatase activity; integral to plasma membrane; magnesium ion binding; oxidation-reduction process; prephenate dehydrogenase (NADP+) activity; proton transport; tyrosine biosynthetic process	Oxidoreductase	IPR016040; IPR004131; IPR003099;	1.3.1.74					1051
B9RW40	35	0.0368034	0	0	-31.5663	-36.8994	1.45519e-11	Putative uncharacterized protein	RCOM_1175860	Ricinus communis (Castor bean)				IPR008507;						317
D7SM29	35	0.0273224	0	0	-31.5663	-36.8994	1.45519e-11	Whole genome shotgun sequence of line PN40024, scaffold_21.assembly12x (Fragment)	VIT_00018334001	Vitis vinifera (Grape)	GO:0005524; GO:0006468; GO:0004674	ATP binding; protein phosphorylation; protein serine/threonine kinase activity	ATP-binding; Kinase; Nucleotide-binding; Serine/threonine-protein kinase; Transferase	IPR011009; IPR000719; IPR017441; IPR001245; IPR008271;			Protein kinase superfamily		17721507;	427
D7T8C6	35	0.104167	0	0	-31.5663	-36.8994	1.45519e-11	Whole genome shotgun sequence of line PN40024, scaffold_90.assembly12x (Fragment)	VIT_00037653001	Vitis vinifera (Grape)	GO:0003743	translation initiation factor activity		IPR005874; IPR001950;					17721507;	112
D7T9A1	35	0.0250896	0	0	-31.5663	-36.8994	1.45519e-11	Whole genome shotgun sequence of line PN40024, scaffold_11.assembly12x (Fragment)	VIT_00011959001	Vitis vinifera (Grape)	GO:0008270	zinc ion binding	Metal-binding; Zinc; Zinc-finger	IPR019396; IPR001841; IPR013083;					17721507;	465
D7U0T3	35	0.00371313	0	0	-31.5663	-36.8994	1.45519e-11	Whole genome shotgun sequence of line PN40024, scaffold_2.assembly12x (Fragment)	VIT_00017204001	Vitis vinifera (Grape)	GO:0005524; GO:0016887; GO:0016020	ATP binding; ATPase activity; membrane	ATP-binding; Nucleotide-binding	IPR013525; IPR003439; IPR003593; IPR013581;					17721507;	3142
D7UBS5	35	0.0154321	0	0	-31.5663	-36.8994	1.45519e-11	Whole genome shotgun sequence of line PN40024, scaffold_74.assembly12x (Fragment)	VIT_00034672001	Vitis vinifera (Grape)	GO:0031227; GO:0016758	intrinsic to endoplasmic reticulum membrane; transferase activity, transferring hexosyl groups		IPR023296; IPR015338;					17721507;	756
D7UDH3	35	0.0126674	0	0	-31.5663	-36.8994	1.45519e-11	Whole genome shotgun sequence of line PN40024, scaffold_122.assembly12x (Fragment)	VIT_00013452001	Vitis vinifera (Grape)	GO:0003677; GO:0005634	DNA binding; nucleus		IPR002110; IPR020683; IPR004333;					17721507;	921
E0CVB6	35	0.0323176	0	0	-31.5663	-36.8994	1.45519e-11	Whole genome shotgun sequence of line PN40024, scaffold_98.assembly12x (Fragment)	VIT_00038633001	Vitis vinifera (Grape)	GO:0003676; GO:0000166	nucleic acid binding; nucleotide binding		IPR009818; IPR012677; IPR000504;					17721507;	361
Q0WQK2	35	0.0263356	0	0	-31.5663	-36.8994	1.45519e-11	Probable S-acyltransferase At3g26935 (EC 2.3.1.-) (Probable palmitoyltransferase At3g26935) (Zinc finger DHHC domain-containing protein At3g26935)	At3g26935 MOJ10.1	Arabidopsis thaliana (Mouse-ear cress)	GO:0008415; GO:0016021; GO:0005886; GO:0008270	acyltransferase activity; integral to membrane; plasma membrane; zinc ion binding	Acyltransferase; Complete proteome; Membrane; Metal-binding; Phosphoprotein; Transferase; Transmembrane; Transmembrane helix; Zinc; Zinc-finger	IPR001594;	2.3.1.-	DHHC-type zinc finger (1)	DHHC palmitoyltransferase family		10907853; 14506206; 15308754; 19376835	443
Q7XAK5	35	0.0195749	0	0	-31.5663	-36.8994	1.45519e-11	Nitrate transporter	PpNRT1	Prunus persica (Peach)	GO:0016021; GO:0006857; GO:0005215	integral to membrane; oligopeptide transport; transporter activity	Membrane; Transmembrane; Transport	IPR016196; IPR000109; IPR018456;			PTR2/POT transporter (TC 2.A.17) family			596
Q9FFT6	35	0.104167	0	0	-31.5663	-36.8994	1.45519e-11	AT5g54940/MBG8_21 (Translation initiation factor-like protein)	At5g54940	Arabidopsis thaliana (Mouse-ear cress)	GO:0003743	translation initiation factor activity	Complete proteome; Initiation factor; Protein biosynthesis	IPR005874; IPR001950;					11130714; 12093376;	112
B9RZ32	100	0.122549	30	0.0367647	-12.534	-1.86398	1.77388e-11	Secretory carrier membrane protein, putative	RCOM_1316950	Ricinus communis (Castor bean)	GO:0016021; GO:0015031	integral to membrane; protein transport		IPR007273;						272
B9R714	77	0.101449	17	0.0223979	-13.1323	-2.30634	2.07441e-11	Adenine phosphoribosyltransferase, putative (EC 2.4.2.7)	RCOM_1587610	Ricinus communis (Castor bean)	GO:0003999; GO:0006168; GO:0005737; GO:0009116	adenine phosphoribosyltransferase activity; adenine salvage; cytoplasm; nucleoside metabolic process	Glycosyltransferase; Transferase	IPR005764; IPR000836;	2.4.2.7					253
D7U285	199	0.120387	97	0.0586812	-11.1911	-1.16373	2.46824e-11	Whole genome shotgun sequence of line PN40024, scaffold_5.assembly12x (Fragment)	VIT_00028001001	Vitis vinifera (Grape)	GO:0005975; GO:0043169; GO:0004553	carbohydrate metabolic process; cation binding; hydrolase activity, hydrolyzing O-glycosyl compounds		IPR001360; IPR018120; IPR013781; IPR017853;			Glycosyl hydrolase 1 family		17721507;	551
B9RCG6	34	0.0236111	0	0	-31.5872	-36.8576	2.91038e-11	Polygalacturonase, putative (EC 3.2.1.15)	RCOM_1688080	Ricinus communis (Castor bean)	GO:0005975; GO:0007047; GO:0004650	carbohydrate metabolic process; cellular cell wall organization; polygalacturonase activity	Cell wall biogenesis/degradation; Glycosidase; Hydrolase	IPR000743; IPR006626; IPR012334; IPR011050;	3.2.1.15					480
B9RE23	34	0.0228956	0	0	-31.5872	-36.8576	2.91038e-11	Aspartic proteinase nepenthesin-1, putative	RCOM_1617400	Ricinus communis (Castor bean)	GO:0004190; GO:0006508	aspartic-type endopeptidase activity; proteolysis		IPR001461; IPR021109; IPR009007;						495
B9RNI5	34	0.0249633	0	0	-31.5872	-36.8576	2.91038e-11	Importin alpha, putative	RCOM_1348170	Ricinus communis (Castor bean)	GO:0005488	binding		IPR011989; IPR016024; IPR000225;						454
B9RTL2	34	0.0343434	0	0	-31.5872	-36.8576	2.91038e-11	Heat shock protein 70 (HSP70)-interacting protein, putative	RCOM_0911270	Ricinus communis (Castor bean)	GO:0005488; GO:0006950	binding; response to stress	Repeat; Stress response; TPR repeat	IPR001440; IPR013026; IPR011990; IPR019734;						330
B9SEC2	34	0.0097617	0	0	-31.5872	-36.8576	2.91038e-11	Protein GIGANTEA, putative	RCOM_0961910	Ricinus communis (Castor bean)										1161
B9SHS8	34	0.0273092	0	0	-31.5872	-36.8576	2.91038e-11	Auxin-induced protein 5NG4, putative	RCOM_0621350	Ricinus communis (Castor bean)	GO:0016020	membrane		IPR000620;						415
D7SJB8	34	0.0338308	0	0	-31.5872	-36.8576	2.91038e-11	Whole genome shotgun sequence of line PN40024, scaffold_0.assembly12x (Fragment)	VIT_00008442001	Vitis vinifera (Grape)	GO:0045454; GO:0009055; GO:0015035	cell redox homeostasis; electron carrier activity; protein disulfide oxidoreductase activity		IPR011767; IPR002109; IPR010987; IPR004046; IPR012336; IPR012335;					17721507;	335
D7SLZ7	34	0.0626151	0	0	-31.5872	-36.8576	2.91038e-11	Whole genome shotgun sequence of line PN40024, scaffold_21.assembly12x (Fragment)	VIT_00018292001	Vitis vinifera (Grape)	GO:0005507; GO:0009055	copper ion binding; electron carrier activity		IPR008972; IPR003245;					17721507;	181
D7SM09	34	0.014346	0	0	-31.5872	-36.8576	2.91038e-11	Whole genome shotgun sequence of line PN40024, scaffold_21.assembly12x (Fragment)	VIT_00018308001	Vitis vinifera (Grape)	GO:0005524; GO:0005737; GO:0004819; GO:0006425	ATP binding; cytoplasm; glutamine-tRNA ligase activity; glutaminyl-tRNA aminoacylation	ATP-binding; Aminoacyl-tRNA synthetase; Ligase; Nucleotide-binding; Protein biosynthesis	IPR001412; IPR004514; IPR007638; IPR007639; IPR000924; IPR020061; IPR020058; IPR020059; IPR020056; IPR011035; IPR014729;			Class-I aminoacyl-tRNA synthetase family		17721507;	790
D7SQJ7	34	0.0392157	0	0	-31.5872	-36.8576	2.91038e-11	Whole genome shotgun sequence of line PN40024, scaffold_141.assembly12x (Fragment)	VIT_00000717001	Vitis vinifera (Grape)	GO:0005634; GO:0030528	nucleus; transcription regulator activity		IPR011598; IPR001092;		Basic helix-loop-helix (bHLH) domain (1)			17721507;	289
D7TKT5	34	0.0522273	0	0	-31.5872	-36.8576	2.91038e-11	Whole genome shotgun sequence of line PN40024, scaffold_246.assembly12x (Fragment)	VIT_00004969001	Vitis vinifera (Grape)									17721507;	217
D7UAG2	34	0.0787037	0	0	-31.5872	-36.8576	2.91038e-11	Whole genome shotgun sequence of line PN40024, scaffold_15.assembly12x (Fragment)	VIT_00014668001	Vitis vinifera (Grape)									17721507;	144
D9ZJ83	34	0.032381	0	0	-31.5872	-36.8576	2.91038e-11	MYBR domain class transcription factor	MYBR4	Malus domestica (Apple) (Pyrus malus)	GO:0003677	DNA binding		IPR009057; IPR006447; IPR014778; IPR001005; IPR017930;						350
E0CPK0	34	0.0209102	0	0	-31.5872	-36.8576	2.91038e-11	Whole genome shotgun sequence of line PN40024, scaffold_1.assembly12x (Fragment)	VIT_00009847001	Vitis vinifera (Grape)			Repeat	IPR000408; IPR009091;					17721507;	542
Q5CAZ5	34	0.0248538	0	0	-31.5872	-36.8576	2.91038e-11	UDP-xylose phenolic glycosyltransferase	gtsatom	Solanum lycopersicum (Tomato) (Lycopersicon esculentum)	GO:0016758	transferase activity, transferring hexosyl groups	Glycosyltransferase; Transferase	IPR002213;			UDP-glycosyltransferase family			456
Q9FJP1	34	0.0183684	0	0	-31.5872	-36.8576	2.91038e-11	Receptor-like protein kinase	At5g65240	Arabidopsis thaliana (Mouse-ear cress)	GO:0005524; GO:0016021; GO:0006468; GO:0004674; GO:0004872	ATP binding; integral to membrane; protein phosphorylation; protein serine/threonine kinase activity; receptor activity	ATP-binding; Complete proteome; Kinase; Leucine-rich repeat; Membrane; Nucleotide-binding; Receptor; Repeat; Serine/threonine-protein kinase; Transferase; Transmembrane; Transmembrane helix	IPR013320; IPR011009; IPR001611; IPR013210; IPR000719; IPR017441; IPR001245; IPR008271;		Protein kinase domain (1)	Protein kinase superfamily		11130714	617
Q9LEC9	34	0.0122126	0	0	-31.5872	-36.8576	2.91038e-11	Alpha-glucosidase (EC 3.2.1.20)	mal2	Solanum tuberosum (Potato)	GO:0030246; GO:0005975; GO:0032450	carbohydrate binding; carbohydrate metabolic process; maltose alpha-glucosidase activity	Glycosidase; Hydrolase	IPR011013; IPR000322; IPR017853;	3.2.1.20				11469591	928
Q9ZP04	34	0.0121212	0	0	-31.5872	-36.8576	2.91038e-11	Alpha-D-xylosidase		Tropaeolum majus (Common nasturtium) (Indian cress)	GO:0030246; GO:0005975; GO:0004553	carbohydrate binding; carbohydrate metabolic process; hydrolase activity, hydrolyzing O-glycosyl compounds	Signal	IPR011013; IPR000322; IPR017853;						935
D7TH54	53	0.0647131	7	0.00854701	-14.0418	-3.04758	2.97258e-11	Whole genome shotgun sequence of line PN40024, scaffold_7.assembly12x (Fragment)	VIT_00033933001	Vitis vinifera (Grape)	GO:0016209; GO:0045454; GO:0016491	antioxidant activity; cell redox homeostasis; oxidoreductase activity		IPR000866; IPR019479; IPR017936; IPR012336; IPR012335;					17721507;	273
B9SF09	115	0.122471	39	0.0415335	-12.244	-1.68711	3.06206e-11	Nucleic acid binding protein, putative	RCOM_1212000	Ricinus communis (Castor bean)										313
P53800	307	0.248986	181	0.146796	-10.4284	-0.889268	3.18179e-11	Squalene synthase (SQS) (SS) (EC 2.5.1.21) (FPP:FPP farnesyltransferase) (Farnesyl-diphosphate farnesyltransferase)		Nicotiana benthamiana	GO:0005789; GO:0004310; GO:0016021; GO:0008299; GO:0055114; GO:0016491; GO:0051996	endoplasmic reticulum membrane; farnesyl-diphosphate farnesyltransferase activity; integral to membrane; isoprenoid biosynthetic process; oxidation-reduction process; oxidoreductase activity; squalene synthase activity	Endoplasmic reticulum; Isoprene biosynthesis; Magnesium; Membrane; Multifunctional enzyme; NADP; Oxidoreductase; Transferase; Transmembrane; Transmembrane helix	IPR002060; IPR006449; IPR019845; IPR008949;	2.5.1.21		Phytoene/squalene synthase family		8704125	411
P28032	293	0.257018	171	0.15	-10.5031	-0.903923	3.53979e-11	Alcohol dehydrogenase 2 (EC 1.1.1.1)	ADH2	Solanum lycopersicum (Tomato) (Lycopersicon esculentum)	GO:0004022; GO:0005737; GO:0055114; GO:0008270	alcohol dehydrogenase (NAD) activity; cytoplasm; oxidation-reduction process; zinc ion binding	Cytoplasm; Metal-binding; NAD; Oxidoreductase; Zinc	IPR013149; IPR013154; IPR002085; IPR002328; IPR011032; IPR016040;	1.1.1.1		Zinc-containing alcohol dehydrogenase family		8428654; 7811967; 1765164	380
E0CW20	82	0.0646178	20	0.0157604	-12.9697	-2.16264	3.78552e-11	Whole genome shotgun sequence of line PN40024, scaffold_262.assembly12x (Fragment)	VIT_00005164001	Vitis vinifera (Grape)				IPR002902;					17721507;	423
D7TUK1	71	0.0682037	15	0.0144092	-13.2811	-2.36988	5.08919e-11	Whole genome shotgun sequence of line PN40024, scaffold_30.assembly12x (Fragment)	VIT_00021812001	Vitis vinifera (Grape)	GO:0055114; GO:0016491	oxidation-reduction process; oxidoreductase activity		IPR001395; IPR023210;					17721507;	347
B6D1W5	116	0.0447531	42	0.0162037	-12.1843	-1.59268	5.70367e-11	Lipoxygenase (EC 1.13.11.12)		Olea europaea (Common olive)	GO:0005506; GO:0016165; GO:0055114; GO:0031408	iron ion binding; lipoxygenase activity; oxidation-reduction process; oxylipin biosynthetic process	Dioxygenase; Fatty acid biosynthesis; Iron; Lipid synthesis; Metal-binding; Oxidoreductase; Oxylipin biosynthesis	IPR008976; IPR000907; IPR013819; IPR020833; IPR001024; IPR001246;	1.13.11.12	PLAT domain (1); Lipoxygenase domain (1)	Lipoxygenase family		19268561	864
A5BWP7	33	0.0116649	0	0	-31.6088	-36.8145	5.82077e-11	Putative uncharacterized protein	VITISV_006196	Vitis vinifera (Grape)	GO:0003677; GO:0005634	DNA binding; nucleus		IPR002110; IPR020683; IPR004333;						943
B2G283	33	0.0325444	0	0	-31.6088	-36.8145	5.82077e-11	DNA-binding protein	wrky11	Vitis thunbergii	GO:0043565; GO:0003700	sequence-specific DNA binding; sequence-specific DNA binding transcription factor activity	DNA-binding	IPR018872; IPR003657;						338
B9GPC9	33	0.0901639	0	0	-31.6088	-36.8145	5.82077e-11	Predicted protein	POPTRDRAFT_552018	Populus trichocarpa (Western balsam poplar) (Populus balsamifera subsp. trichocarpa)				IPR004241;			MAP1 LC3 family		16973872;	122
B9RH32	33	0.0248307	0	0	-31.6088	-36.8145	5.82077e-11	Zinc finger protein, putative (EC 1.3.1.74)	RCOM_1446770	Ricinus communis (Castor bean)	GO:0032440; GO:0055114; GO:0008270	2-alkenal reductase activity; oxidation-reduction process; zinc ion binding	Metal-binding; Oxidoreductase; Zinc	IPR001594;	1.3.1.74	DHHC-type zinc finger (1)				443
B9RM61	33	0.0591398	0	0	-31.6088	-36.8145	5.82077e-11	Thioredoxin f-type, putative	RCOM_1077810	Ricinus communis (Castor bean)	GO:0045454	cell redox homeostasis		IPR005746; IPR017936; IPR012336; IPR017937; IPR013766; IPR012335;		Thioredoxin domain (1)				186
B9RZ68	33	0.0431373	0	0	-31.6088	-36.8145	5.82077e-11	Stem-specific protein TSJT1, putative	RCOM_0935920	Ricinus communis (Castor bean)										255
B9S077	33	0.0336391	0	0	-31.6088	-36.8145	5.82077e-11	Putative uncharacterized protein	RCOM_1299920	Ricinus communis (Castor bean)				IPR015414;						327
B9T036	33	0.0287958	0	0	-31.6088	-36.8145	5.82077e-11	Dopamine beta-monooxygenase, putative	RCOM_1144720	Ricinus communis (Castor bean)	GO:0004497	monooxygenase activity	Monooxygenase; Oxidoreductase	IPR006593; IPR004877; IPR005018; IPR017214;						382
B9T7Z2	33	0.0188679	0	0	-31.6088	-36.8145	5.82077e-11	Peptidylprolyl isomerase, putative (EC 5.2.1.8)	RCOM_0242150	Ricinus communis (Castor bean)	GO:0005488; GO:0003755; GO:0006457	binding; peptidyl-prolyl cis-trans isomerase activity; protein folding	Isomerase; Repeat; TPR repeat	IPR023114; IPR023566; IPR001179; IPR001440; IPR013026; IPR011990; IPR019734;	5.2.1.8					583
C0SU69	33	0.0233546	0	0	-31.6088	-36.8145	5.82077e-11	Auxin influx carrier protein	ZeLAX2	Zinnia elegans (Zinnia)	GO:0016021	integral to membrane	Membrane; Transmembrane; Transmembrane helix	IPR013057;					19326244	471
D7SGZ8	33	0.0340557	0	0	-31.6088	-36.8145	5.82077e-11	Whole genome shotgun sequence of line PN40024, scaffold_0.assembly12x (Fragment)	VIT_00008554001	Vitis vinifera (Grape)	GO:0005488; GO:0003824	binding; catalytic activity		IPR009036; IPR016040; IPR000594;					17721507;	323
B9SNV8	86	0.0709571	24	0.019802	-12.8038	-1.96832	5.97422e-11	Arf gtpase-activating protein, putative	RCOM_1279410	Ricinus communis (Castor bean)	GO:0008060; GO:0032312; GO:0008270	ARF GTPase activator activity; regulation of ARF GTPase activity; zinc ion binding		IPR001164;						404
B9T2S1	160	0.243531	71	0.108067	-11.5736	-1.2992	7.07604e-11	Syntaxin, plant, putative	RCOM_0437400	Ricinus communis (Castor bean)				IPR004864;						219
B9IDH4	54	0.075	8	0.0111111	-13.932	-2.88191	7.63814e-11	Predicted protein	POPTRDRAFT_902624	Populus trichocarpa (Western balsam poplar) (Populus balsamifera subsp. trichocarpa)	GO:0003676; GO:0000166	nucleic acid binding; nucleotide binding		IPR012677; IPR000504;					16973872;	240
B9SXE3	70	0.0918635	15	0.019685	-13.2913	-2.34941	8.58449e-11	3-isopropylmalate dehydratase, putative	RCOM_1389110	Ricinus communis (Castor bean)	GO:0003861; GO:0009316; GO:0009098	3-isopropylmalate dehydratase activity; 3-isopropylmalate dehydratase complex; leucine biosynthetic process		IPR015937; IPR015928; IPR000573; IPR011827;						254
D7SIC8	100	0.124378	32	0.039801	-12.4875	-1.77088	9.31931e-11	Whole genome shotgun sequence of line PN40024, scaffold_0.assembly12x (Fragment)	VIT_00008022001	Vitis vinifera (Grape)	GO:0005488; GO:0006334; GO:0005634	binding; nucleosome assembly; nucleus		IPR011989; IPR002164;			Nucleosome assembly protein (NAP) family		17721507;	268
Q59IV5	56	0.0610022	9	0.00980392	-13.8208	-2.76445	1.01675e-10	Plastidic phosphate translocator-like protein2	PTL2	Mesembryanthemum crystallinum (Common ice plant) (Cryophytum crystallinum)	GO:0016021	integral to membrane	Membrane; Transmembrane; Transmembrane helix	IPR000620; IPR004853;						306
A5BML7	32	0.00629673	0	0	-31.631	-36.7701	1.16415e-10	Putative uncharacterized protein	VITISV_011432	Vitis vinifera (Grape)	GO:0005488; GO:0006886	binding; intracellular protein transport		IPR011989; IPR001279; IPR008942; IPR001026; IPR002014;		VHS domain (1)				1694
A5C725	32	0.012303	0	0	-31.631	-36.7701	1.16415e-10	Putative uncharacterized protein	VITISV_033604	Vitis vinifera (Grape)				IPR019167;						867
B9GF04	32	0.0421607	0	0	-31.631	-36.7701	1.16415e-10	Predicted protein (Fragment)	POPTRDRAFT_172927	Populus trichocarpa (Western balsam poplar) (Populus balsamifera subsp. trichocarpa)	GO:0003676; GO:0000166	nucleic acid binding; nucleotide binding		IPR012677; IPR000504;					16973872;	253
B9HAA3	32	0.031746	0	0	-31.631	-36.7701	1.16415e-10	Predicted protein (Fragment)	POPTRDRAFT_416987	Populus trichocarpa (Western balsam poplar) (Populus balsamifera subsp. trichocarpa)	GO:0005975; GO:0043169; GO:0004553	carbohydrate metabolic process; cation binding; hydrolase activity, hydrolyzing O-glycosyl compounds	Hydrolase	IPR000490; IPR013781; IPR017853;			Glycosyl hydrolase 17 family		16973872;	336
B9R824	32	0.0277778	0	0	-31.631	-36.7701	1.16415e-10	Auxin-induced protein 5NG4, putative	RCOM_1596180	Ricinus communis (Castor bean)	GO:0016020	membrane		IPR000620;						384
B9RJL9	32	0.02213	0	0	-31.631	-36.7701	1.16415e-10	UDP-glucuronosyltransferase, putative (EC 2.4.1.115)	RCOM_1036410	Ricinus communis (Castor bean)	GO:0047213	anthocyanidin 3-O-glucosyltransferase activity	Glycosyltransferase; Transferase	IPR002213;	2.4.1.115		UDP-glycosyltransferase family			482
B9RV21	32	0.0474074	0	0	-31.631	-36.7701	1.16415e-10	Biotin carboxyl carrier protein of acetyl-CoA carboxylase, putative	RCOM_0898160	Ricinus communis (Castor bean)				IPR000089; IPR011053;						225
B9S9Q4	32	0.026936	0	0	-31.631	-36.7701	1.16415e-10	Serine acetyltransferase 3, mitochondrial, putative (EC 2.3.1.30)	RCOM_0520780	Ricinus communis (Castor bean)	GO:0006535; GO:0005737; GO:0009001	cysteine biosynthetic process from serine; cytoplasm; serine O-acetyltransferase activity	Acyltransferase; Transferase	IPR001451; IPR018357; IPR010493; IPR005881; IPR011004;	2.3.1.30					396
B9SNC0	32	0.0503145	0	0	-31.631	-36.7701	1.16415e-10	Serine-threonine protein kinase, plant-type, putative	RCOM_0174740	Ricinus communis (Castor bean)	GO:0016301	kinase activity	Kinase; Leucine-rich repeat; Repeat; Transferase	IPR001611; IPR013210;						212
B9SX91	32	0.0166147	0	0	-31.631	-36.7701	1.16415e-10	Squalene monooxygenase, putative (EC 1.14.99.7)	RCOM_0859900	Ricinus communis (Castor bean)	GO:0050660; GO:0016021; GO:0055114; GO:0004506	flavin adenine dinucleotide binding; integral to membrane; oxidation-reduction process; squalene monooxygenase activity	Monooxygenase; Oxidoreductase	IPR006076; IPR003042; IPR013698;	1.14.99.7					642
C6TJM1	32	0.0297952	0	0	-31.631	-36.7701	1.16415e-10	Fructose-bisphosphate aldolase (EC 4.1.2.13)		Glycine max (Soybean) (Glycine hispida)	GO:0004332; GO:0006096	fructose-bisphosphate aldolase activity; glycolysis	Glycolysis; Lyase	IPR000741; IPR013785;	4.1.2.13		Class I fructose-bisphosphate aldolase family			358
D7SID7	32	0.02213	0	0	-31.631	-36.7701	1.16415e-10	Whole genome shotgun sequence of line PN40024, scaffold_0.assembly12x (Fragment)	VIT_00008033001	Vitis vinifera (Grape)			Kelch repeat; Repeat	IPR015916; IPR006652;					17721507;	482
D7SMF4	32	0.0279232	0	0	-31.631	-36.7701	1.16415e-10	Whole genome shotgun sequence of line PN40024, scaffold_137.assembly12x (Fragment)	VIT_00000587001	Vitis vinifera (Grape)	GO:0005524; GO:0003779; GO:0005856; GO:0030833	ATP binding; actin binding; cytoskeleton; regulation of actin filament polymerization		IPR004000; IPR015623;			Actin family		17721507;	382
D7SRC0	32	0.0302172	0	0	-31.631	-36.7701	1.16415e-10	Whole genome shotgun sequence of line PN40024, scaffold_72.assembly12x (Fragment)	VIT_00034524001	Vitis vinifera (Grape)	GO:0016020	membrane		IPR000620;					17721507;	353
D7SVE8	32	0.039801	0	0	-31.631	-36.7701	1.16415e-10	Whole genome shotgun sequence of line PN40024, scaffold_68.assembly12x (Fragment)	VIT_00032954001	Vitis vinifera (Grape)	GO:0016020; GO:0016192	membrane; vesicle-mediated transport		IPR006011; IPR010989; IPR000727;		T-SNARE coiled-coil homology domain (1)			17721507;	268
D7T858	32	0.0322256	0	0	-31.631	-36.7701	1.16415e-10	Whole genome shotgun sequence of line PN40024, scaffold_90.assembly12x (Fragment)	VIT_00037751001	Vitis vinifera (Grape)				IPR014876; IPR019835; IPR003121;					17721507;	331
D7TDJ2	32	0.041184	0	0	-31.631	-36.7701	1.16415e-10	Whole genome shotgun sequence of line PN40024, scaffold_127.assembly12x (Fragment)	VIT_00013784001	Vitis vinifera (Grape)				IPR006689; IPR019009;					17721507;	259
D7TIU1	32	0.0505529	0	0	-31.631	-36.7701	1.16415e-10	Whole genome shotgun sequence of line PN40024, scaffold_7.assembly12x (Fragment)	VIT_00033681001	Vitis vinifera (Grape)	GO:0005525; GO:0015031; GO:0007264	GTP binding; protein transport; small GTPase mediated signal transduction	GTP-binding; Nucleotide-binding	IPR003579; IPR013753; IPR001806; IPR005225; IPR020851;			Small GTPase superfamily, Rab family		17721507;	211
D7TL47	32	0.0387879	0	0	-31.631	-36.7701	1.16415e-10	Whole genome shotgun sequence of line PN40024, scaffold_56.assembly12x (Fragment)	VIT_00029951001	Vitis vinifera (Grape)	GO:0047800; GO:0055114	cysteamine dioxygenase activity; oxidation-reduction process		IPR011051; IPR012864; IPR014710;					17721507;	275
D7TTG7	32	0.0191502	0	0	-31.631	-36.7701	1.16415e-10	Whole genome shotgun sequence of line PN40024, scaffold_12.assembly12x (Fragment)	VIT_00013234001	Vitis vinifera (Grape)	GO:0003677; GO:0005634; GO:0006355; GO:0000156	DNA binding; nucleus; regulation of transcription, DNA-dependent; two-component response regulator activity	Nucleus	IPR011006; IPR009057; IPR012287; IPR006447; IPR014778; IPR001789; IPR017930;					17721507;	557
E0CSQ1	32	0.032032	0	0	-31.631	-36.7701	1.16415e-10	Whole genome shotgun sequence of line PN40024, scaffold_14.assembly12x (Fragment)	VIT_00014403001	Vitis vinifera (Grape)	GO:0003677	DNA binding		IPR003441;					17721507;	333
E0CV81	32	0.0435374	0	0	-31.631	-36.7701	1.16415e-10	Whole genome shotgun sequence of line PN40024, scaffold_98.assembly12x (Fragment)	VIT_00038591001	Vitis vinifera (Grape)	GO:0003677; GO:0008270	DNA binding; zinc ion binding		IPR003851;					17721507;	245
Q38JC1	32	0.0573477	0	0	-31.631	-36.7701	1.16415e-10	Temperature-induced lipocalin	TIL	Citrus sinensis (Sweet orange)	GO:0005488; GO:0005215	binding; transporter activity		IPR012674; IPR011038; IPR013208; IPR022271; IPR002446; IPR022272;					16306142;	186
Q9C7A2	32	0.0180791	0	0	-31.631	-36.7701	1.16415e-10	Ankyrin repeat-containing protein At3g12360	At3g12360 MQC3.17 T2E22.31	Arabidopsis thaliana (Mouse-ear cress)	GO:0016021; GO:0005886; GO:0009651	integral to membrane; plasma membrane; response to salt stress	ANK repeat; Complete proteome; Membrane; Repeat; Transmembrane; Transmembrane helix	IPR002110; IPR020683;		ANK repeats (7)			10907853; 11130713;	590
Q9LFJ7	32	0.0555556	0	0	-31.631	-36.7701	1.16415e-10	ADP-ribosylation factor-like protein	F2K13_210 At5g17060	Arabidopsis thaliana (Mouse-ear cress)	GO:0005525; GO:0005622; GO:0007264	GTP binding; intracellular; small GTPase mediated signal transduction	Complete proteome; GTP-binding; Nucleotide-binding	IPR006688; IPR006689; IPR005225;			Small GTPase superfamily, Arf family		11130714; 12093376;	192
Q9LKW2	32	0.0453901	0	0	-31.631	-36.7701	1.16415e-10	Putative uncharacterized protein		Solanum lycopersicum (Tomato) (Lycopersicon esculentum)	GO:0005778; GO:0016559	peroxisomal membrane; peroxisome fission		IPR008733;						235
D7U871	58	0.0785908	10	0.0135501	-13.7195	-2.66307	1.28439e-10	Whole genome shotgun sequence of line PN40024, scaffold_70.assembly12x (Fragment)	VIT_00034230001	Vitis vinifera (Grape)	GO:0015934; GO:0003735; GO:0030528; GO:0006412	large ribosomal subunit; structural constituent of ribosome; transcription regulator activity; translation		IPR016082; IPR012988; IPR005998;					17721507;	246
B9RD92	48	0.0403023	6	0.00503778	-14.2245	-3.12702	2.13584e-10	Methionine aminopeptidase (EC 3.4.11.18)	RCOM_1611160	Ricinus communis (Castor bean)	GO:0004177; GO:0009987; GO:0046872; GO:0008235; GO:0006508	aminopeptidase activity; cellular process; metal ion binding; metalloexopeptidase activity; proteolysis	Aminopeptidase; Cobalt; Hydrolase; Metal-binding; Protease	IPR001714; IPR000994; IPR002467;	3.4.11.18		Peptidase M24A family			397
E0CPC6	57	0.0348624	10	0.00611621	-13.732	-2.63798	2.24445e-10	Whole genome shotgun sequence of line PN40024, scaffold_1.assembly12x (Fragment)	VIT_00009577001	Vitis vinifera (Grape)	GO:0016020; GO:0055085; GO:0005215	membrane; transmembrane transport; transporter activity		IPR006043;					17721507;	545
D7T8S3	85	0.100118	25	0.0294464	-12.7828	-1.89255	2.37956e-10	Whole genome shotgun sequence of line PN40024, scaffold_11.assembly12x (Fragment)	VIT_00011739001	Vitis vinifera (Grape)				IPR008775;					17721507;	283
Q43526	45	0.0321888	5	0.00357654	-14.4025	-3.29694	2.41631e-10	Twi1 protein (Fragment)	twi1	Solanum lycopersicum (Tomato) (Lycopersicon esculentum)	GO:0016758	transferase activity, transferring hexosyl groups	Glycosyltransferase; Transferase	IPR002213;			UDP-glycosyltransferase family			466
E0CVH6	72	0.083045	17	0.0196078	-13.1807	-2.20948	2.65172e-10	Whole genome shotgun sequence of line PN40024, scaffold_98.assembly12x (Fragment)	VIT_00038706001	Vitis vinifera (Grape)				IPR007052; IPR017447; IPR008978;		CS domain (1)			17721507;	289
D7SYI1	168	0.118143	79	0.0555556	-11.4614	-1.21556	3.1072e-10	Whole genome shotgun sequence of line PN40024, scaffold_77.assembly12x (Fragment)	VIT_00034955001	Vitis vinifera (Grape)				IPR008504;					17721507;	474
B9SQ16	99	0.138075	33	0.0460251	-12.4725	-1.71198	3.17954e-10	Phd/F-box containing protein, putative	RCOM_0643160	Ricinus communis (Castor bean)	GO:0008270	zinc ion binding	Metal-binding; Zinc	IPR021998; IPR019786; IPR011011; IPR001965; IPR019787; IPR013083;						239
B9RNK0	86	0.253687	26	0.0766962	-12.7461	-1.85284	3.58622e-10	60S acidic ribosomal protein P1, putative	RCOM_1339620	Ricinus communis (Castor bean)	GO:0005840; GO:0003735; GO:0006414	ribosome; structural constituent of ribosome; translational elongation	Ribonucleoprotein; Ribosomal protein	IPR001813;						113
D7TI81	84	0.252252	25	0.0750751	-12.7913	-1.87548	3.79572e-10	Whole genome shotgun sequence of line PN40024, scaffold_7.assembly12x (Fragment)	VIT_00033420001	Vitis vinifera (Grape)	GO:0005840; GO:0003735; GO:0006412	ribosome; structural constituent of ribosome; translation		IPR012340; IPR016027; IPR000289;					17721507;	111
A5BFI4	67	0.0465278	15	0.0104167	-13.3229	-2.28622	4.06796e-10	Putative uncharacterized protein	VITISV_041935	Vitis vinifera (Grape)	GO:0009055; GO:0020037; GO:0004497; GO:0055114	electron carrier activity; heme binding; monooxygenase activity; oxidation-reduction process	Heme; Iron; Metal-binding; Monooxygenase; Oxidoreductase	IPR001128; IPR017972; IPR002401;			Cytochrome P450 family			480
A5C4T4	69	0.046371	16	0.0107527	-13.2552	-2.23554	4.26054e-10	Putative uncharacterized protein	VITISV_030649	Vitis vinifera (Grape)				IPR008999; IPR007679;						496
D7SMR3	69	0.163121	16	0.0378251	-13.2552	-2.23554	4.26054e-10	Whole genome shotgun sequence of line PN40024, scaffold_83.assembly12x (Fragment)	VIT_00036450001	Vitis vinifera (Grape)				IPR008012;					17721507;	141
D7T9F2	77	0.0656436	20	0.0170503	-13.0151	-2.07188	4.39403e-10	Whole genome shotgun sequence of line PN40024, scaffold_11.assembly12x (Fragment)	VIT_00012026001	Vitis vinifera (Grape)				IPR010683;					17721507;	391
A5BBL7	31	0.0132819	0	0	-31.6539	-36.7243	4.65661e-10	Putative uncharacterized protein	VITISV_011285	Vitis vinifera (Grape)	GO:0003723; GO:0043631; GO:0005634; GO:0004652	RNA binding; RNA polyadenylation; nucleus; polynucleotide adenylyltransferase activity		IPR002934; IPR011068; IPR007012; IPR007010; IPR014492;						778
A5BC69	31	0.0272647	0	0	-31.6539	-36.7243	4.65661e-10	Putative uncharacterized protein (Fragment)	VITISV_006626	Vitis vinifera (Grape)	GO:0005488; GO:0004665; GO:0006571	binding; prephenate dehydrogenase (NADP+) activity; tyrosine biosynthetic process		IPR012070; IPR016040; IPR003099;						379
B9RSW4	31	0.0347924	0	0	-31.6539	-36.7243	4.65661e-10	Prolyl 4-hydroxylase alpha subunit, putative (EC 1.14.11.2)	RCOM_0679070	Ricinus communis (Castor bean)	GO:0031418; GO:0005506; GO:0055114; GO:0004656	L-ascorbic acid binding; iron ion binding; oxidation-reduction process; procollagen-proline 4-dioxygenase activity	Oxidoreductase	IPR005123; IPR006620; IPR003582;	1.14.11.2					297
B9RTT5	31	0.0342163	0	0	-31.6539	-36.7243	4.65661e-10	Putative uncharacterized protein	RCOM_0912620	Ricinus communis (Castor bean)				IPR015414;						302
B9SVE1	31	0.0373045	0	0	-31.6539	-36.7243	4.65661e-10	Homeobox protein, putative	RCOM_0129900	Ricinus communis (Castor bean)	GO:0005634; GO:0006355; GO:0043565; GO:0003700; GO:0030528	nucleus; regulation of transcription, DNA-dependent; sequence-specific DNA binding; sequence-specific DNA binding transcription factor activity; transcription regulator activity	DNA-binding; Homeobox; Nucleus; Transcription; Transcription regulation	IPR001356; IPR017970; IPR009057; IPR012287; IPR000047; IPR003106;		Homeobox DNA-binding domain (1)				277
D7SS21	31	0.0129167	0	0	-31.6539	-36.7243	4.65661e-10	Whole genome shotgun sequence of line PN40024, scaffold_54.assembly12x (Fragment)	VIT_00029563001	Vitis vinifera (Grape)	GO:0009678; GO:0004427; GO:0005887; GO:0000287; GO:0015992	hydrogen-translocating pyrophosphatase activity; inorganic diphosphatase activity; integral to plasma membrane; magnesium ion binding; proton transport		IPR004131;					17721507;	800
D7SSC2	31	0.0235921	0	0	-31.6539	-36.7243	4.65661e-10	Whole genome shotgun sequence of line PN40024, scaffold_76.assembly12x (Fragment)	VIT_00034903001	Vitis vinifera (Grape)	GO:0016831; GO:0019752; GO:0030170	carboxy-lyase activity; carboxylic acid metabolic process; pyridoxal phosphate binding	Lyase; Pyridoxal phosphate	IPR002129; IPR015424; IPR015421; IPR021115;			Group II decarboxylase family		17721507;	438
D7TSN8	31	0.0384139	0	0	-31.6539	-36.7243	4.65661e-10	Whole genome shotgun sequence of line PN40024, scaffold_6.assembly12x (Fragment)	VIT_00030785001	Vitis vinifera (Grape)	GO:0003676; GO:0000166	nucleic acid binding; nucleotide binding		IPR012677; IPR000504;					17721507;	269
D9ZJ91	31	0.0191004	0	0	-31.6539	-36.7243	4.65661e-10	NAC domain class transcription factor	NAC13	Malus domestica (Apple) (Pyrus malus)	GO:0003677	DNA binding		IPR003441;						541
O65670	31	0.0177549	0	0	-31.6539	-36.7243	4.65661e-10	At4g39830 (Putative L-ascorbate oxidase)	AT4g39830 At4g39830	Arabidopsis thaliana (Mouse-ear cress)	GO:0008447; GO:0005507; GO:0005576; GO:0055114	L-ascorbate oxidase activity; copper ion binding; extracellular region; oxidation-reduction process	Complete proteome; Copper; Metal-binding; Oxidoreductase	IPR001117; IPR011706; IPR011707; IPR002355; IPR008972; IPR017760;					10617198;	582
P10495	31	0.0410053	0	0	-31.6539	-36.7243	4.65661e-10	Glycine-rich cell wall structural protein 1.0 (GRP 1.0)		Phaseolus vulgaris (Kidney bean) (French bean)	GO:0005618; GO:0007047; GO:0005576	cell wall; cellular cell wall organization; extracellular region	Cell wall; Cell wall biogenesis/degradation; Repeat; Secreted; Signal						3208742	252
Q3Y6V1	31	0.0138889	0	0	-31.6539	-36.7243	4.65661e-10	Cellulose synthase-like protein CslG		Nicotiana tabacum (Common tobacco)	GO:0007047; GO:0030244; GO:0016760; GO:0016021	cellular cell wall organization; cellulose biosynthetic process; cellulose synthase (UDP-forming) activity; integral to membrane	Cell wall biogenesis/degradation; Glycosyltransferase; Membrane; Transferase; Transmembrane; Transmembrane helix	IPR005150;						744
Q6IDB1	31	0.147619	0	0	-31.6539	-36.7243	4.65661e-10	At5g20165 (Putative uncharacterized protein At5g20165)	At5g20165	Arabidopsis thaliana (Mouse-ear cress)			Complete proteome	IPR009653;					11130714;	70
Q949J8	31	0.0216179	0	0	-31.6539	-36.7243	4.65661e-10	Putative auxin growth promotor protein		Solanum lycopersicum (Tomato) (Lycopersicon esculentum)				IPR019378;					10972295; 11457984;	478
Q9AWB7	31	0.0121999	0	0	-31.6539	-36.7243	4.65661e-10	Phospholipase D (EC 3.1.4.4)	PLDb1	Solanum lycopersicum (Tomato) (Lycopersicon esculentum)	GO:0070290; GO:0005509; GO:0016042; GO:0016020; GO:0046470; GO:0004630	NAPE-specific phospholipase D activity; calcium ion binding; lipid catabolic process; membrane; phosphatidylcholine metabolic process; phospholipase D activity	Calcium; Hydrolase; Lipid degradation	IPR000008; IPR008973; IPR018029; IPR015679; IPR011402; IPR001736;	3.1.4.4	C2 domain (1)	Phospholipase D family, C2-PLD subfamily		11446372	847
Q9M4U0	31	0.0192786	0	0	-31.6539	-36.7243	4.65661e-10	Cinnamate 4-hydroxylase CYP73	C4H1	Citrus sinensis (Sweet orange)	GO:0009055; GO:0020037; GO:0004497; GO:0055114	electron carrier activity; heme binding; monooxygenase activity; oxidation-reduction process	Heme; Iron; Metal-binding; Monooxygenase; Oxidoreductase	IPR001128; IPR017972; IPR002401;			Cytochrome P450 family		11575728	536
Q9XHD8	31	0.0152185	0	0	-31.6539	-36.7243	4.65661e-10	Cryptochrome 1		Solanum lycopersicum (Tomato) (Lycopersicon esculentum)	GO:0003913; GO:0006281	DNA photolyase activity; DNA repair		IPR002081; IPR020978; IPR014134; IPR018394; IPR006050; IPR005101; IPR014729;					10417705; 10809448	679
C0IRH3	108	0.105263	39	0.0380117	-12.2893	-1.5965	5.79405e-10	Xyloglucan endotransglucosylase/hydrolase 14		Actinidia deliciosa (Kiwi)	GO:0048046; GO:0005618; GO:0006073; GO:0004553; GO:0016762	apoplast; cell wall; cellular glucan metabolic process; hydrolase activity, hydrolyzing O-glycosyl compounds; xyloglucan:xyloglucosyl transferase activity	Hydrolase	IPR008985; IPR013320; IPR000757; IPR016455; IPR010713;						342
A5BUU4	293	0.313034	179	0.191239	-10.4701	-0.83796	6.046e-10	40S ribosomal protein SA	GSVIVT00034021001 LOC100254883 VITISV_015795	Vitis vinifera (Grape)	GO:0015935; GO:0003735; GO:0006412	small ribosomal subunit; structural constituent of ribosome; translation	Cytoplasm; Ribonucleoprotein; Ribosomal protein	IPR001865; IPR018130; IPR005707; IPR023591;			Ribosomal protein S2P family		17721507;	312
B9HLC8	64	0.053068	14	0.0116086	-13.4057	-2.31966	6.41514e-10	Predicted protein	POPTRDRAFT_565107	Populus trichocarpa (Western balsam poplar) (Populus balsamifera subsp. trichocarpa)				IPR002022; IPR018082; IPR006626; IPR012334; IPR011050;					16973872;	402
A5ARJ3	44	0.0411985	4	0.00374532	-14.5797	-3.58645	8.22546e-10	Putative uncharacterized protein	VITISV_032127	Vitis vinifera (Grape)	GO:0045300; GO:0006631; GO:0055114; GO:0046914	acyl-[acyl-carrier-protein] desaturase activity; fatty acid metabolic process; oxidation-reduction process; transition metal ion binding		IPR005067; IPR009078; IPR012348;						356
B9R9E1	30	0.0309598	0	0	-31.6775	-36.677	9.31323e-10	Heat shock factor protein, putative	RCOM_1496640	Ricinus communis (Castor bean)	GO:0005634; GO:0006355; GO:0006950; GO:0043565; GO:0003700	nucleus; regulation of transcription, DNA-dependent; response to stress; sequence-specific DNA binding; sequence-specific DNA binding transcription factor activity	DNA-binding; Nucleus; Stress response	IPR000232; IPR011991;			HSF family			323
B9RAN2	30	0.018315	0	0	-31.6775	-36.677	9.31323e-10	Purine permease, putative	RCOM_1507420	Ricinus communis (Castor bean)	GO:0016020; GO:0055085; GO:0005215	membrane; transmembrane transport; transporter activity		IPR006043;						546
B9RSS2	30	0.041841	0	0	-31.6775	-36.677	9.31323e-10	Endo-1,3-1,4-beta-d-glucanase, putative	RCOM_0678150	Ricinus communis (Castor bean)	GO:0016787	hydrolase activity		IPR002925;						239
B9SFF5	30	0.0102669	0	0	-31.6775	-36.677	9.31323e-10	S-locus-specific glycoprotein S6, putative (EC 2.7.10.2)	RCOM_1096970	Ricinus communis (Castor bean)	GO:0005524; GO:0004715; GO:0006468; GO:0004674; GO:0048544; GO:0005529	ATP binding; non-membrane spanning protein tyrosine kinase activity; protein phosphorylation; protein serine/threonine kinase activity; recognition of pollen; sugar binding	Transferase	IPR001480; IPR011009; IPR013227; IPR003609; IPR000719; IPR000858; IPR017442; IPR008271;	2.7.10.2					974
B9SJX4	30	0.0189394	0	0	-31.6775	-36.677	9.31323e-10	GABA-specific permease, putative	RCOM_0577350	Ricinus communis (Castor bean)	GO:0015171; GO:0016021	amino acid transmembrane transporter activity; integral to membrane	Membrane; Transmembrane	IPR004841; IPR002293; IPR004756;						528
B9SKZ0	30	0.0196464	0	0	-31.6775	-36.677	9.31323e-10	Transcription factor, putative	RCOM_0847570	Ricinus communis (Castor bean)			Transcription; Transcription regulation	IPR005202;						509
D7TAL6	30	0.0221729	0	0	-31.6775	-36.677	9.31323e-10	Whole genome shotgun sequence of line PN40024, scaffold_10.assembly12x (Fragment)	VIT_00010318001	Vitis vinifera (Grape)	GO:0005488; GO:0000159; GO:0008601; GO:0007165	binding; protein phosphatase type 2A complex; protein phosphatase type 2A regulator activity; signal transduction		IPR016024; IPR002554;					17721507;	451
E0CSN4	30	0.0253807	0	0	-31.6775	-36.677	9.31323e-10	Whole genome shotgun sequence of line PN40024, scaffold_14.assembly12x (Fragment)	VIT_00014382001	Vitis vinifera (Grape)				IPR000644;					17721507;	394
O04486	30	0.0460829	0	0	-31.6775	-36.677	9.31323e-10	Ras-related protein RABA2a (Ras-related protein Rab11C)	RABA2A RAB11C At1g09630 F21M12.2	Arabidopsis thaliana (Mouse-ear cress)	GO:0005525; GO:0009504; GO:0000910; GO:0005768; GO:0005886; GO:0015031; GO:0007264	GTP binding; cell plate; cytokinesis; endosome; plasma membrane; protein transport; small GTPase mediated signal transduction	Cell membrane; Complete proteome; GTP-binding; Lipoprotein; Membrane; Methylation; Nucleotide-binding; Prenylation	IPR003579; IPR013753; IPR001806; IPR005225; IPR020851;			Small GTPase superfamily, Rab family		11130712; 14593172; 12644670	217
Q43149	30	0.019685	0	0	-31.6775	-36.677	9.31323e-10	Cellulase (EC 3.2.1.4) (Fragment)		Sambucus nigra (European elder)	GO:0005975; GO:0008810	carbohydrate metabolic process; cellulase activity	Glycosidase; Hydrolase	IPR008928; IPR012341; IPR001701; IPR018221;	3.2.1.4				8204832;	508
Q8LRL5	30	0.0328947	0	0	-31.6775	-36.677	9.31323e-10	Nam-like protein 10	NH10	Petunia hybrida (Petunia)	GO:0003677	DNA binding		IPR003441;						304
Q9FVD3	30	0.0200803	0	0	-31.6775	-36.677	9.31323e-10	Hexokinase		Citrus sinensis (Sweet orange)	GO:0005524; GO:0006096; GO:0016301; GO:0016773	ATP binding; glycolysis; kinase activity; phosphotransferase activity, alcohol group as acceptor	ATP-binding; Glycolysis; Kinase; Nucleotide-binding; Transferase	IPR001312; IPR022673; IPR022672;			Hexokinase family		12721844	498
Q9SX52	80	0.0880088	24	0.0264026	-12.856	-1.86398	1.01683e-09	Phytochrome-associated serine/threonine protein phosphatase 1 (AtFyPP1) (EC 3.1.3.16)	FYPP1 At1g50370 F14I3.5	Arabidopsis thaliana (Mouse-ear cress)	GO:0005737; GO:0046872; GO:0004721	cytoplasm; metal ion binding; phosphoprotein phosphatase activity	Complete proteome; Cytoplasm; Hydrolase; Iron; Manganese; Metal-binding; Protein phosphatase; Zinc	IPR004843; IPR006186;	3.1.3.16		PPP phosphatase family, PP-6 (PP-V) subfamily		11130712; 14593172; 12468726; 17368080	303
D7TRM3	181	0.215476	92	0.109524	-11.2977	-1.1033	1.07297e-09	Whole genome shotgun sequence of line PN40024, scaffold_191.assembly12x (Fragment)	VIT_00003431001	Vitis vinifera (Grape)	GO:0005634; GO:0006355; GO:0043565; GO:0003700; GO:0030528	nucleus; regulation of transcription, DNA-dependent; sequence-specific DNA binding; sequence-specific DNA binding transcription factor activity; transcription regulator activity	DNA-binding; Homeobox; Nucleus; Transcription; Transcription regulation	IPR001356; IPR017970; IPR009057; IPR012287; IPR000047; IPR003106;		Homeobox DNA-binding domain (1)			17721507;	280
Q9C933	65	0.0591985	15	0.0136612	-13.3448	-2.2425	1.13493e-09	At1g52870/F14G24_14 (Putative uncharacterized protein F14G24.14)	At1g52870 F14G24.14	Arabidopsis thaliana (Mouse-ear cress)	GO:0016021	integral to membrane	Complete proteome	IPR007248;					11130712;	366
D7TQ06	206	0.0774145	112	0.0420894	-11.0625	-1.00616	1.16006e-09	Coatomer subunit gamma (Fragment)	VIT_00031955001	Vitis vinifera (Grape)	GO:0030126; GO:0005488; GO:0006886; GO:0005198; GO:0016192	COPI vesicle coat; binding; intracellular protein transport; structural molecule activity; vesicle-mediated transport	Cytoplasm; Cytoplasmic vesicle; ER-Golgi transport; Golgi apparatus; Membrane; Protein transport; Transport	IPR011989; IPR016024; IPR009028; IPR002553; IPR013041; IPR015873; IPR017106; IPR014863; IPR013040;			COPG family		17721507;	887
D7TFR5	73	0.0425408	19	0.0110723	-13.0905	-2.06892	1.18e-09	Whole genome shotgun sequence of line PN40024, scaffold_126.assembly12x (Fragment)	VIT_00013671001	Vitis vinifera (Grape)	GO:0003677	DNA binding		IPR003441;					17721507;	572
B9MYW5	386	0.344951	260	0.23235	-10.002	-0.697108	1.25391e-09	Predicted protein	POPTRDRAFT_1112267	Populus trichocarpa (Western balsam poplar) (Populus balsamifera subsp. trichocarpa)	GO:0005975; GO:0043169; GO:0004553	carbohydrate metabolic process; cation binding; hydrolase activity, hydrolyzing O-glycosyl compounds	Glycosidase; Hydrolase	IPR000490; IPR013781; IPR017853;			Glycosyl hydrolase 17 family		16973872;	373
Q0ZJ37	45	0.245902	6	0.0327869	-14.271	-3.03391	1.28482e-09	Photosystem II reaction center protein K (PSII-K)	psbK	Vitis vinifera (Grape)	GO:0009507; GO:0015979; GO:0009539	chloroplast; photosynthesis; photosystem II reaction center	Chloroplast; Photosynthesis; Photosystem II; Plastid	IPR003687;			PsbK family		16603088	61
A5AQF8	29	0.0176399	0	0	-31.702	-36.6281	1.86265e-09	Putative uncharacterized protein	VITISV_022158	Vitis vinifera (Grape)	GO:0005488; GO:0000159; GO:0008601; GO:0007165	binding; protein phosphatase type 2A complex; protein phosphatase type 2A regulator activity; signal transduction		IPR016024; IPR002554;						548
A5B1D3	29	0.037323	0	0	-31.702	-36.6281	1.86265e-09	Putative uncharacterized protein	VITISV_001116	Vitis vinifera (Grape)	GO:0005509; GO:0019898; GO:0009654; GO:0015979	calcium ion binding; extrinsic to membrane; oxygen evolving complex; photosynthesis		IPR016124; IPR016123; IPR002683; IPR006311;						259
A5BPY3	29	0.0160843	0	0	-31.702	-36.6281	1.86265e-09	Putative uncharacterized protein	VITISV_006012	Vitis vinifera (Grape)	GO:0004097; GO:0055114	catechol oxidase activity; oxidation-reduction process		IPR008922; IPR016213; IPR022740; IPR022739; IPR002227;						601
B2G284	29	0.016031	0	0	-31.702	-36.6281	1.86265e-09	DNA-binding protein	wrky7	Vitis thunbergii	GO:0043565; GO:0003700	sequence-specific DNA binding; sequence-specific DNA binding transcription factor activity	DNA-binding	IPR003657;						603
B9S2K0	29	0.0920635	0	0	-31.702	-36.6281	1.86265e-09	Gibberellin-regulated protein 3, putative	RCOM_0699940	Ricinus communis (Castor bean)				IPR003854;						105
B9S2N0	29	0.0172928	0	0	-31.702	-36.6281	1.86265e-09	Chitin-inducible gibberellin-responsive protein, putative	RCOM_0559420	Ricinus communis (Castor bean)			Transcription; Transcription regulation	IPR005202;						559
B9S7S7	29	0.0350242	0	0	-31.702	-36.6281	1.86265e-09	Phosphate abc transporter, putative (EC 3.6.3.27)	RCOM_1381510	Ricinus communis (Castor bean)	GO:0005524; GO:0015415	ATP binding; phosphate transmembrane-transporting ATPase activity	ATP-binding; Hydrolase; Nucleotide-binding	IPR003439; IPR017871; IPR003593;	3.6.3.27		ABC transporter superfamily			276
B9SIR5	29	0.0186256	0	0	-31.702	-36.6281	1.86265e-09	Triose phosphate/phosphate translocator, non-green plastid, chloroplast, putative	RCOM_0539710	Ricinus communis (Castor bean)	GO:0016021	integral to membrane	Membrane; Transmembrane; Transmembrane helix	IPR000620; IPR004853;						519
B9SU10	29	0.0227451	0	0	-31.702	-36.6281	1.86265e-09	Transcription factor RF2a, putative	RCOM_0454610	Ricinus communis (Castor bean)	GO:0005634; GO:0046983; GO:0006355; GO:0043565; GO:0003700	nucleus; protein dimerization activity; regulation of transcription, DNA-dependent; sequence-specific DNA binding; sequence-specific DNA binding transcription factor activity	DNA-binding; Nucleus	IPR011616; IPR004827;		BZIP domain (1)	BZIP family			425
B9SV76	29	0.0204369	0	0	-31.702	-36.6281	1.86265e-09	Cytochrome P450, putative (EC 1.14.13.77)	RCOM_0771070	Ricinus communis (Castor bean)	GO:0009055; GO:0020037; GO:0055114; GO:0050598	electron carrier activity; heme binding; oxidation-reduction process; taxane 13-alpha-hydroxylase activity	Heme; Iron; Metal-binding; Monooxygenase; Oxidoreductase	IPR001128; IPR017972; IPR002401;	1.14.13.77		Cytochrome P450 family			473
B9T719	29	0.0181363	0	0	-31.702	-36.6281	1.86265e-09	Aspartic proteinase nepenthesin-1, putative	RCOM_0310740	Ricinus communis (Castor bean)	GO:0004190; GO:0006508	aspartic-type endopeptidase activity; proteolysis	Aspartyl protease; Hydrolase; Protease	IPR001461; IPR021109; IPR001969; IPR009007;			Peptidase A1 family			533
D7L7P7	29	0.0289421	0	0	-31.702	-36.6281	1.86265e-09	Electron transport SCO1/SenC family protein	ARALYDRAFT_478203	Arabidopsis lyrata subsp. lyrata	GO:0045454; GO:0006878; GO:0005507; GO:0006825; GO:0005743; GO:0008535	cell redox homeostasis; cellular copper ion homeostasis; copper ion binding; copper ion transport; mitochondrial inner membrane; respiratory chain complex IV assembly		IPR003782; IPR017276; IPR017936; IPR012336; IPR012335;						334
D7SQ62	29	0.0153928	0	0	-31.702	-36.6281	1.86265e-09	Whole genome shotgun sequence of line PN40024, scaffold_52.assembly12x (Fragment)	VIT_00029152001	Vitis vinifera (Grape)				IPR012416;					17721507;	628
D7SR29	29	0.0163288	0	0	-31.702	-36.6281	1.86265e-09	Whole genome shotgun sequence of line PN40024, scaffold_58.assembly12x (Fragment)	VIT_00030233001	Vitis vinifera (Grape)	GO:0005622; GO:0006886	intracellular; intracellular protein transport		IPR008942; IPR004152; IPR002014;		VHS domain (1)			17721507;	592
D7SVT6	29	0.0562016	0	0	-31.702	-36.6281	1.86265e-09	Whole genome shotgun sequence of line PN40024, scaffold_31.assembly12x (Fragment)	VIT_00022078001	Vitis vinifera (Grape)				IPR000644;					17721507;	172
D7SYM8	29	0.0311828	0	0	-31.702	-36.6281	1.86265e-09	Whole genome shotgun sequence of line PN40024, scaffold_109.assembly12x (Fragment)	VIT_00011531001	Vitis vinifera (Grape)	GO:0005525; GO:0015450; GO:0009707; GO:0006886	GTP binding; P-P-bond-hydrolysis-driven protein transmembrane transporter activity; chloroplast outer membrane; intracellular protein transport		IPR006703; IPR005688;					17721507;	310
D7THE3	29	0.0305907	0	0	-31.702	-36.6281	1.86265e-09	Whole genome shotgun sequence of line PN40024, scaffold_7.assembly12x (Fragment)	VIT_00034044001	Vitis vinifera (Grape)									17721507;	316
D7TPX5	29	0.0127361	0	0	-31.702	-36.6281	1.86265e-09	Whole genome shotgun sequence of line PN40024, scaffold_63.assembly12x (Fragment)	VIT_00031913001	Vitis vinifera (Grape)			Repeat; WD repeat	IPR020472; IPR015155; IPR013535; IPR015943; IPR001680; IPR011046; IPR019782; IPR019775; IPR017986; IPR019781;					17721507;	759
D7TWZ0	29	0.00711307	0	0	-31.702	-36.6281	1.86265e-09	Whole genome shotgun sequence of line PN40024, scaffold_66.assembly12x (Fragment)	VIT_00032579001	Vitis vinifera (Grape)	GO:0005634; GO:0006355	nucleus; regulation of transcription, DNA-dependent		IPR013194; IPR003822;					17721507;	1359
D7U5I6	29	0.0274621	0	0	-31.702	-36.6281	1.86265e-09	Whole genome shotgun sequence of line PN40024, scaffold_38.assembly12x (Fragment)	VIT_00024194001	Vitis vinifera (Grape)	GO:0006355; GO:0043565; GO:0003700; GO:0008270	regulation of transcription, DNA-dependent; sequence-specific DNA binding; sequence-specific DNA binding transcription factor activity; zinc ion binding		IPR016679; IPR000679; IPR013088;					17721507;	352
D8VD38	29	0.0351515	0	0	-31.702	-36.6281	1.86265e-09	Ethylene response factor 11	ERF11	Actinidia deliciosa (Kiwi)	GO:0003677; GO:0005634; GO:0006355; GO:0003700	DNA binding; nucleus; regulation of transcription, DNA-dependent; sequence-specific DNA binding transcription factor activity	DNA-binding; Nucleus; Transcription; Transcription regulation	IPR016177; IPR001471;					20457803;	275
P22240	29	0.074359	0	0	-31.702	-36.6281	1.86265e-09	Abscisic acid and environmental stress-inducible protein TAS14 (Dehydrin TAS14)	TAS14	Solanum lycopersicum (Tomato) (Lycopersicon esculentum)	GO:0006950; GO:0009415	response to stress; response to water	Stress response	IPR000167;			Plant dehydrin family		2151719; 8980494	130
Q00LP3	29	0.0171699	0	0	-31.702	-36.6281	1.86265e-09	GRAS6	GRAS6	Solanum lycopersicum (Tomato) (Lycopersicon esculentum)			Transcription; Transcription regulation	IPR005202;						563
Q9ST36	29	0.0227987	0	0	-31.702	-36.6281	1.86265e-09	JPR ORF1 protein	JPR ORF1	Pyrus pyrifolia (Chinese pear) (Pyrus serotina)	GO:0006207; GO:0006222; GO:0005737; GO:0004158; GO:0055114	'de novo' pyrimidine base biosynthetic process; UMP biosynthetic process; cytoplasm; dihydroorotate oxidase activity; oxidation-reduction process		IPR013785; IPR005720; IPR012135;						424
Q9SV28	29	0.0232932	0	0	-31.702	-36.6281	1.86265e-09	AT4g01000/F3I3_20 (At4g01000) (Putative uncharacterized protein AT4g01000)	AT4g01000 At4g01000	Arabidopsis thaliana (Mouse-ear cress)			Complete proteome	IPR000626;					10617198;	415
Q9M9V0	86	0.112418	28	0.0366013	-12.6926	-1.74593	1.89464e-09	F6A14.10 protein	F6A14.10	Arabidopsis thaliana (Mouse-ear cress)	GO:0006334; GO:0005634	nucleosome assembly; nucleus		IPR002164;			Nucleosome assembly protein (NAP) family			255
D7T1Y5	120	0.0681431	50	0.028393	-12.034	-1.39005	2.31365e-09	Whole genome shotgun sequence of line PN40024, scaffold_22.assembly12x (Fragment)	VIT_00018636001	Vitis vinifera (Grape)	GO:0008270	zinc ion binding	Metal-binding; Zinc; Zinc-finger	IPR003892; IPR018957; IPR001841; IPR013083;					17721507;	587
[truncated: 1,739 more rows]
