# Supplementary material for: Comparative transcriptional profiling analysis of olive ripe-fruit pericarp and abscission zone tissues shows expression differences and distinct patterns of transcriptional regulation
Source: BMC Genomics. 2013 Dec 9;14(1):866. doi: 10.1186/1471-2164-14-866 (PMC4046656; doi:10.1186/1471-2164-14-866)
Supplement: Supplementary file 7 — Additional file 7: Subcluster A1, A2, B1 and B2. (XLSX 782 KB) [file 12864_2013_5569_MOESM7_ESM.xlsx]

## Sheet: Hoja1
Additional file 7: Subcluster A1, A2, B1 and B2
ProteinID	AZ Expression Level (abs)	AZ Expression level (norm) RPKM	Fruit Expression Level (abs)	Fruit Expression level (norm) RPKM	logConc	logFC	p.value	Protein names	Gene names	Organism	Gene Ontology ID	Gene Ontology	Keywords	InterPro	EC numbers	Domains	Protein family	Mapped PubMed ID	PubMed ID	Length
Cluster A
Cluster A1
Q2TUW1	854	1.19608	14810	20.7423	-6.51323	3.98917	0	Abscisic stress ripening-like protein		Glycine max (Soybean) (Glycine hispida)	GO:0006950	response to stress		IPR003496;						238
Q8GVD0	355	0.214761	8321	5.03388	-7.56231	4.42385	0	Beta-glucosidase	bglc	Olea europaea subsp. europaea	GO:0005975; GO:0043169; GO:0004553	carbohydrate metabolic process; cation binding; hydrolase activity, hydrolyzing O-glycosyl compounds		IPR001360; IPR018120; IPR013781; IPR017853;			Glycosyl hydrolase 1 family			551
B9H1F2	148	0.0957929	7760	5.02265	-8.24377	5.58537	0	Predicted protein	POPTRDRAFT_555358	Populus trichocarpa (Western balsam poplar) (Populus balsamifera subsp. trichocarpa)	GO:0005975; GO:0043169; GO:0004553	carbohydrate metabolic process; cation binding; hydrolase activity, hydrolyzing O-glycosyl compounds		IPR001360; IPR018120; IPR013781; IPR017853;			Glycosyl hydrolase 1 family		16973872;	515
E0CU96	393	0.169909	6755	2.92045	-7.63935	3.97634	0	Whole genome shotgun sequence of line PN40024, scaffold_36.assembly12x (Fragment)	VIT_00023471001	Vitis vinifera (Grape)				IPR000626; IPR019954; IPR019956; IPR019955;					17721507;	771
B9R8J3	718	1.04058	6143	8.9029	-7.27313	2.96987	0	Phosphoprotein ECPP44, putative	RCOM_1600210	Ricinus communis (Castor bean)	GO:0006950; GO:0009415	response to stress; response to water		IPR000167;			Plant dehydrin family			230
Q8H159	1961	1.43034	5823	4.24726	-6.58695	1.44315	0	Polyubiquitin 10 [Cleaved into: Ubiquitin]	UBQ10 At4g05320 C17L7.240	Arabidopsis thaliana (Mouse-ear cress)	GO:0005737; GO:0005634	cytoplasm; nucleus	Alternative splicing; Complete proteome; Cytoplasm; Isopeptide bond; Nucleus; Repeat; Ubl conjugation; Ubl conjugation pathway	IPR000626; IPR019954; IPR019956; IPR019955;		Ubiquitin-like domains (6)	Ubiquitin family		7713442; 10617198; 14593172; 17272265	457
C6KMJ4	1354	1.42376	4560	4.79495	-7.0305	1.62479	0	ACC oxidase (EC 1.14.17.4)	ACO1	Boea hygrometrica	GO:0009815; GO:0055114	1-aminocyclopropane-1-carboxylate oxidase activity; oxidation-reduction process	Iron; Oxidoreductase	IPR005123;	1.14.17.4		Iron/ascorbate-dependent oxidoreductase family			317
Q0WLP3	436	0.870259	2548	5.08583	-8.26775	2.41995	0	Putative uncharacterized protein		Arabidopsis thaliana (Mouse-ear cress)										167
P29512	244	0.180741	2447	1.81259	-8.71565	3.19904	0	Tubulin beta-2/beta-3 chain	TUBB2 TUB2 At5g62690 MRG21.11; TUBB3 TUB3 At5g62700 MRG21.12	Arabidopsis thaliana (Mouse-ear cress)	GO:0005525; GO:0003924; GO:0005618; GO:0005737; GO:0005874; GO:0007018; GO:0005730; GO:0005886; GO:0005515; GO:0051258; GO:0046686; GO:0009651; GO:0005198; GO:0045298	GTP binding; GTPase activity; cell wall; cytoplasm; microtubule; microtubule-based movement; nucleolus; plasma membrane; protein binding; protein polymerization; response to cadmium ion; response to salt stress; structural molecule activity; tubulin complex	Complete proteome; Cytoplasm; Cytoskeleton; GTP-binding; Microtubule; Nucleotide-binding	IPR013838; IPR002453; IPR008280; IPR000217; IPR018316; IPR023123; IPR017975; IPR003008;			Tubulin family		1498609; 9628582; 11910074; 14593172;	450
Q06R56	28	0.0185553	1773	1.17495	-10.5097	5.8576	0	Acetyl-CoA carboxylase beta subunit	accD FEC0159	Forsythia europaea	GO:0003989; GO:0009317; GO:0009507; GO:0006633	acetyl-CoA carboxylase activity; acetyl-CoA carboxylase complex; chloroplast; fatty acid biosynthetic process	Chloroplast; Plastid	IPR000438; IPR000022; IPR011762;					17329229;	503
O04111	7	0.0059676	1686	1.43734	-11.546	7.78501	0	Chalcone synthase (EC 2.3.1.74) (Naringenin-chalcone synthase)	CHS	Perilla frutescens (Beefsteak mint) (Perilla ocymoides)	GO:0008415; GO:0009813; GO:0016210	acyltransferase activity; flavonoid biosynthetic process; naringenin-chalcone synthase activity	Acyltransferase; Flavonoid biosynthesis; Transferase	IPR012328; IPR018088; IPR001099; IPR011141; IPR016039; IPR016038;	2.3.1.74		Chalcone/stilbene synthases family		9426610	391
B9S382	36	0.0220183	1552	0.949235	-10.4245	5.30297	0	Tubulin beta chain, putative	RCOM_0731360	Ricinus communis (Castor bean)	GO:0005525; GO:0003924; GO:0005874; GO:0007018; GO:0051258; GO:0005198	GTP binding; GTPase activity; microtubule; microtubule-based movement; protein polymerization; structural molecule activity	GTP-binding; Microtubule; Nucleotide-binding	IPR002453; IPR008280; IPR000217; IPR018316; IPR023123; IPR017975; IPR003008;			Tubulin family			545
A2IBF9	25	0.0226449	1468	1.32971	-10.7277	5.74876	0	Flavanone-3-hydroxylase		Gossypium hirsutum (Upland cotton) (Gossypium mexicanum)	GO:0055114; GO:0016491	oxidation-reduction process; oxidoreductase activity	Iron; Oxidoreductase	IPR005123;			Iron/ascorbate-dependent oxidoreductase family		17482578;	368
B9SLE5	6	0.0155039	1444	3.73127	-11.769	7.78387	0	Peptidase, putative	RCOM_0685920	Ricinus communis (Castor bean)	GO:0042802; GO:0043086; GO:0004252	identical protein binding; negative regulation of catalytic activity; serine-type endopeptidase activity		IPR015500; IPR010259;						129
A1E4D3	30	0.0135135	1356	0.610811	-10.6534	5.37123	0	Ethylene receptor	ETR1	Coffea canephora (Robusta coffee)	GO:0005524; GO:0005789; GO:0009873; GO:0018106; GO:0004872; GO:0006355; GO:0000156; GO:0000155	ATP binding; endoplasmic reticulum membrane; ethylene mediated signaling pathway; peptidyl-histidine phosphorylation; receptor activity; regulation of transcription, DNA-dependent; two-component response regulator activity; two-component sensor activity	Receptor	IPR003594; IPR011006; IPR003018; IPR004358; IPR014525; IPR003661; IPR005467; IPR009082; IPR001789;		GAF domain (1); Histidine kinase domain (1)			17318584;	740
D5LY28	7	0.00353001	1209	0.609682	-11.7859	7.30522	0	Soluble acid invertase 1 (EC 3.2.1.26)	SAI1	Orobanche ramosa (Hemp broomrape) (Phelipanche ramosa)	GO:0005975; GO:0004575	carbohydrate metabolic process; sucrose alpha-glucosidase activity	Glycosidase; Hydrolase	IPR021792; IPR008985; IPR001362; IPR018053; IPR013189; IPR013148; IPR023296;	3.2.1.26		Glycosyl hydrolase 32 family			661
B9RP00	26	0.0422764	1227	1.99512	-10.8287	5.43346	9.69839e-301	Putative uncharacterized protein	RCOM_0922740	Ricinus communis (Castor bean)										205
Q9LLB7	816	1.20354	3110	4.58702	-7.67185	1.80325	5.38821e-270	Thaumatin-like protein		Vitis vinifera (Grape)				IPR001938; IPR017949;						226
B7U8J4	40	0.0524934	1081	1.41864	-10.6094	4.6292	1.22044e-244	Expansin	CDK3	Diospyros kaki (Kaki persimmon) (Diospyros chinensis)	GO:0005576; GO:0016020; GO:0009664	extracellular region; membrane; plant-type cell wall organization	Membrane	IPR014733; IPR009009; IPR007118; IPR007117; IPR002963; IPR007112;		Expansin-like CBD domain (1); Expansin-like EG45 domain (1)	Expansin family			254
D7U0E8	27	0.0147783	984	0.538588	-10.9607	5.06061	2.7367e-233	Whole genome shotgun sequence of line PN40024, scaffold_2.assembly12x (Fragment)	VIT_00017032001	Vitis vinifera (Grape)	GO:0005524; GO:0005737; GO:0042026; GO:0051082	ATP binding; cytoplasm; protein refolding; unfolded protein binding	ATP-binding; Chaperone; Nucleotide-binding	IPR018370; IPR001844; IPR002423;			Chaperonin (HSP60) family		17721507;	609
Q9AXU0	9	0.0192308	868	1.8547	-11.8437	6.46461	5.46441e-226	Major latex-like protein		Prunus persica (Peach)	GO:0006952; GO:0009607	defense response; response to biotic stimulus		IPR000916; IPR023393;						156
A5BN70	12	0.0087146	806	0.58533	-11.6896	5.94265	2.72292e-204	Putative uncharacterized protein	VITISV_041351	Vitis vinifera (Grape)	GO:0005975; GO:0044237; GO:0050662; GO:0016857	carbohydrate metabolic process; cellular metabolic process; coenzyme binding; racemase and epimerase activity, acting on carbohydrates and derivatives		IPR001509; IPR016040; IPR008089;						459
O49877	227	0.162375	1478	1.05722	-9.13143	2.57586	2.52993e-201	CYP1 (Cysteine protease TDI-65)	C14 tdi-65	Solanum lycopersicum (Tomato) (Lycopersicon esculentum)	GO:0004197; GO:0006508	cysteine-type endopeptidase activity; proteolysis	Hydrolase; Protease; Thiol protease	IPR000118; IPR000169; IPR013128; IPR000668; IPR013201;			Peptidase C1 family		11444695	466
D7SNI5	7	0.00564972	762	0.615012	-12.1189	6.63927	2.07786e-200	Whole genome shotgun sequence of line PN40024, scaffold_29.assembly12x (Fragment)	VIT_00020909001	Vitis vinifera (Grape)	GO:0005622; GO:0008270	intracellular; zinc ion binding		IPR018997; IPR006567; IPR009060; IPR000449; IPR015940; IPR007087; IPR015880;					17721507;	413
Q8H145	28	0.0140351	863	0.432581	-11.0291	4.81884	5.10693e-200	Putative elongation factor (Fragment)	At1g56075	Arabidopsis thaliana (Mouse-ear cress)	GO:0005525; GO:0003746	GTP binding; translation elongation factor activity	Elongation factor; Protein biosynthesis	IPR009022; IPR020568; IPR014721; IPR000640; IPR005517; IPR004161; IPR009000;						665
B9R8S3	115	0.0518719	1042	0.470005	-9.8741	3.05263	4.58626e-170	Sugar transporter, putative (EC 1.3.1.74)	RCOM_1601940	Ricinus communis (Castor bean)	GO:0032440; GO:0008643; GO:0016021; GO:0055114; GO:0022891	2-alkenal reductase activity; carbohydrate transport; integral to membrane; oxidation-reduction process; substrate-specific transmembrane transporter activity	Membrane; Oxidoreductase; Sugar transport; Transmembrane; Transmembrane helix; Transport	IPR020846; IPR016196; IPR005828; IPR003663; IPR005829;	1.3.1.74		Major facilitator superfamily, Sugar transporter (TC 2.A.1.1) family			739
P27608	69	0.0424354	900	0.553506	-10.3483	3.57824	1.5969e-169	Phospho-2-dehydro-3-deoxyheptonate aldolase 1, chloroplastic (EC 2.5.1.54) (3-deoxy-D-arabino-heptulosonate 7-phosphate synthase 1) (DAHP synthase 1) (Phospho-2-keto-3-deoxyheptonate aldolase 1)	DHAPS-1	Nicotiana tabacum (Common tobacco)	GO:0003849; GO:0009073; GO:0009507	3-deoxy-7-phosphoheptulonate synthase activity; aromatic amino acid family biosynthetic process; chloroplast	Amino-acid biosynthesis; Aromatic amino acid biosynthesis; Chloroplast; Plastid; Transferase; Transit peptide	IPR002480;	2.5.1.54		Class-II DAHP synthase family		16668482	542
Q9SFU1	143	0.231392	1113	1.80097	-9.66936	2.83335	3.12612e-168	60S ribosomal protein L13a-1	RPL13AA At3g07110 T1B9.24	Arabidopsis thaliana (Mouse-ear cress)	GO:0009507; GO:0022625; GO:0016020; GO:0005730; GO:0003735; GO:0006412	chloroplast; cytosolic large ribosomal subunit; membrane; nucleolus; structural constituent of ribosome; translation	Alternative splicing; Complete proteome; Ribonucleoprotein; Ribosomal protein	IPR005822; IPR023563; IPR023564; IPR005755;			Ribosomal protein L13P family		11130713; 14593172; 11598216	206
C0LSK7	98	0.0735736	965	0.724474	-10.0449	3.17266	4.71402e-164	Rab GDP dissociation inhibitor	GDI	Nicotiana benthamiana	GO:0005093; GO:0015031; GO:0043087	Rab GDP-dissociation inhibitor activity; protein transport; regulation of GTPase activity		IPR018203; IPR000806;						444
D3JZ18	24	0.0212202	698	0.617153	-11.2934	4.7351	3.6525e-160	O-methyltransferase-like protein	OMT1	Prunus mume (Japanese flowering apricot)	GO:0008171; GO:0046983	O-methyltransferase activity; protein dimerization activity	Methyltransferase; Transferase	IPR016461; IPR001077; IPR012967; IPR011991;						377
B9RH84	26	0.0138889	671	0.35844	-11.2641	4.56271	9.13114e-151	Phosphatidylinositol transporter, putative	RCOM_1448110	Ricinus communis (Castor bean)	GO:0005622; GO:0005215	intracellular; transporter activity		IPR001071; IPR001251; IPR008273; IPR011074;		CRAL-TRIO domain (1)				624
A5B239	28	0.0277778	658	0.652778	-11.2248	4.42757	4.00635e-145	Putative uncharacterized protein	VITISV_032629	Vitis vinifera (Grape)	GO:0016787	hydrolase activity		IPR013094; IPR002168;						336
B9RBR2	423	0.193151	1628	0.743379	-8.61272	1.81735	7.18339e-144	Primary amine oxidase	RCOM_1679960	Ricinus communis (Castor bean)	GO:0009308; GO:0005507; GO:0055114; GO:0008131; GO:0048038	amine metabolic process; copper ion binding; oxidation-reduction process; primary amine oxidase activity; quinone binding	Copper; Metal-binding; Oxidoreductase; TPQ	IPR000269; IPR015798; IPR016182; IPR015800; IPR015801; IPR015802;			Copper/topaquinone oxidase family			730
Q4H433	132	0.131343	936	0.931343	-9.85204	2.69895	8.52773e-135	Hsr203J	hsr203J	Solanum tuberosum (Potato)				IPR013094;						335
A5BKB8	31	0.0297791	621	0.596542	-11.1931	4.19723	2.81035e-132	Putative uncharacterized protein	VITISV_001840	Vitis vinifera (Grape)										347
D2WK25	331	0.229861	1371	0.952083	-8.91357	1.92331	3.41614e-131	UDP-D-glucose dehydrogenase	UGD3	Gossypium hirsutum (Upland cotton) (Gossypium mexicanum)	GO:0051287; GO:0055114; GO:0016616	NAD binding; oxidation-reduction process; oxidoreductase activity, acting on the CH-OH group of donors, NAD or NADP as acceptor		IPR008927; IPR021157; IPR016040; IPR017476; IPR014027; IPR014026; IPR001732;						480
Q40140	341	0.224638	1391	0.916337	-8.88165	1.90126	7.34579e-131	Aspartic protease		Solanum lycopersicum (Tomato) (Lycopersicon esculentum)	GO:0004190; GO:0006629; GO:0006508	aspartic-type endopeptidase activity; lipid metabolic process; proteolysis	Aspartyl protease; Hydrolase; Protease; Signal	IPR001461; IPR021109; IPR001969; IPR009007; IPR007856; IPR008138; IPR011001; IPR008139;			Peptidase A1 family		8843949	506
Q9SRN0	64	0.102073	714	1.13876	-10.5695	3.35276	8.22204e-128	At3g11660 (Harpin-induced protein-like) (NDR1/HIN1-Like protein 1) (T19F11.6 protein)	NHL1 At3g11660 T19F11.6	Arabidopsis thaliana (Mouse-ear cress)	GO:0051607	defense response to virus	Complete proteome	IPR004864;					11130713; 12093376;	209
B9RYA3	24	0.0134228	573	0.32047	-11.4357	4.45041	3.12755e-127	D-3-phosphoglycerate dehydrogenase, putative (EC 1.1.1.95)	RCOM_0811570	Ricinus communis (Castor bean)	GO:0006564; GO:0051287; GO:0016597; GO:0055114; GO:0004617	L-serine biosynthetic process; NAD binding; amino acid binding; oxidation-reduction process; phosphoglycerate dehydrogenase activity	Oxidoreductase	IPR002912; IPR006236; IPR006139; IPR006140; IPR016040;	1.1.1.95		D-isomer specific 2-hydroxyacid dehydrogenase family			596
D7TB67	105	0.128205	764	0.932845	-10.1636	2.73616	2.83658e-112	Whole genome shotgun sequence of line PN40024, scaffold_16.assembly12x (Fragment)	VIT_00015191001	Vitis vinifera (Grape)				IPR014940;					17721507;	273
D7U9B1	9	0.00138696	450	0.0693481	-12.3176	5.51684	3.3275e-112	Whole genome shotgun sequence of line PN40024, scaffold_41.assembly12x (Fragment)	VIT_00026059001	Vitis vinifera (Grape)	GO:0016021; GO:0006857; GO:0005215	integral to membrane; oligopeptide transport; transporter activity	Membrane; Transmembrane; Transport	IPR016196; IPR000109; IPR018456;			PTR2/POT transporter (TC 2.A.17) family		17721507;	2163
A5B6A9	7	0.00980392	426	0.596639	-12.5384	5.80034	4.29559e-108	Putative uncharacterized protein	VITISV_036844	Vitis vinifera (Grape)	GO:0003824	catalytic activity		IPR001753;						238
B9SPE5	5	0.00217581	409	0.177981	-12.8105	6.22701	8.10909e-106	Carboxyl-tansferase, subunit of Het-ACCase (EC 6.4.1.2)	RCOM_0085190	Ricinus communis (Castor bean)	GO:0003989; GO:0009317; GO:0006633	acetyl-CoA carboxylase activity; acetyl-CoA carboxylase complex; fatty acid biosynthetic process	Ligase	IPR001095; IPR011763;	6.4.1.2					766
D7U4L4	12	0.0064	436	0.232533	-12.1328	5.0562	7.34221e-105	Whole genome shotgun sequence of line PN40024, scaffold_38.assembly12x (Fragment)	VIT_00023815001	Vitis vinifera (Grape)	GO:0005622; GO:0005215	intracellular; transporter activity		IPR001071; IPR001251; IPR008273; IPR011074;		CRAL-TRIO domain (1)			17721507;	625
A5C8X4	8	0.00359389	406	0.18239	-12.4767	5.53832	5.08829e-101	Putative uncharacterized protein	VITISV_031573	Vitis vinifera (Grape)	GO:0003824	catalytic activity		IPR013785; IPR017853; IPR008811;						742
D7TZN5	6	0.003663	393	0.239927	-12.7077	5.9064	4.2569e-100	Whole genome shotgun sequence of line PN40024, scaffold_2.assembly12x (Fragment)	VIT_00016710001	Vitis vinifera (Grape)	GO:0006633; GO:0016747	fatty acid biosynthetic process; transferase activity, transferring acyl groups other than amino-acyl groups	Transferase	IPR017568; IPR000794; IPR018201; IPR014031; IPR014030; IPR016039; IPR016038;					17721507;	546
P57106	28	0.0281124	452	0.453815	-11.4956	3.8858	2.936e-92	Malate dehydrogenase, cytoplasmic 2 (EC 1.1.1.37)	At5g43330 MWF20.2	Arabidopsis thaliana (Mouse-ear cress)	GO:0030060; GO:0005488; GO:0005737; GO:0006096; GO:0006108; GO:0005886; GO:0006099	L-malate dehydrogenase activity; binding; cytoplasm; glycolysis; malate metabolic process; plasma membrane; tricarboxylic acid cycle	Complete proteome; Cytoplasm; NAD; Oxidoreductase; Tricarboxylic acid cycle	IPR001557; IPR022383; IPR001236; IPR015955; IPR001252; IPR011274; IPR010945; IPR016040;	1.1.1.37		LDH/MDH superfamily, MDH type 2 family		10718197; 14593172	332
Q940X7	61	0.172316	554	1.56497	-10.7872	3.05599	3.55626e-91	RING-box protein 1a (At-Rbx1;1) (Protein RING of cullins 1) (RBX1-2) (RBX1a-At)	RBX1A ROC1 At5g20570 F7C8.160	Arabidopsis thaliana (Mouse-ear cress)	GO:0031463; GO:0019005; GO:0005737; GO:0005634; GO:0005515; GO:0016567; GO:0009733; GO:0008270	Cul3-RING ubiquitin ligase complex; SCF ubiquitin ligase complex; cytoplasm; nucleus; protein binding; protein ubiquitination; response to auxin stimulus; zinc ion binding	Alternative splicing; Complete proteome; Cytoplasm; Metal-binding; Nucleus; Ubl conjugation pathway; Zinc; Zinc-finger	IPR001841; IPR013083;		RING-type zinc finger (1)	RING-box family		11130714; 11910074; 14593172; 12215511; 12381738; 12682009; 16844902	118
A5B9L0	332	0.219142	1144	0.755116	-9.04196	1.65781	8.44913e-90	Putative uncharacterized protein	VITISV_035274	Vitis vinifera (Grape)	GO:0009055; GO:0020037; GO:0004497; GO:0055114	electron carrier activity; heme binding; monooxygenase activity; oxidation-reduction process	Heme; Iron; Metal-binding; Monooxygenase; Oxidoreductase	IPR001128; IPR017972; IPR002401;			Cytochrome P450 family			505
D7TUJ9	234	0.227405	951	0.924198	-9.42758	1.89592	1.13784e-89	Whole genome shotgun sequence of line PN40024, scaffold_30.assembly12x (Fragment)	VIT_00021809001	Vitis vinifera (Grape)	GO:0055114; GO:0016491	oxidation-reduction process; oxidoreductase activity		IPR001395; IPR023210;					17721507;	343
B9S209	182	0.105876	819	0.47644	-9.71666	2.04291	2.89405e-85	AMP dependent CoA ligase, putative (EC 1.13.12.7)	RCOM_1325310	Ricinus communis (Castor bean)	GO:0047077; GO:0016874; GO:0055114	Photinus-luciferin 4-monooxygenase (ATP-hydrolyzing) activity; ligase activity; oxidation-reduction process	Ligase; Oxidoreductase	IPR020845; IPR000873;	1.13.12.7					573
A5BEF7	16	0.0104371	376	0.245271	-12.0321	4.42757	3.54169e-84	Putative uncharacterized protein	VITISV_028823	Vitis vinifera (Grape)	GO:0009055; GO:0020037; GO:0004497; GO:0055114	electron carrier activity; heme binding; monooxygenase activity; oxidation-reduction process	Heme; Iron; Metal-binding; Monooxygenase; Oxidoreductase	IPR001128; IPR017972; IPR002401;			Cytochrome P450 family			511
B9SXM6	35	0.0339147	435	0.421512	-11.3623	3.50857	2.81167e-81	Putative uncharacterized protein	RCOM_0017860	Ricinus communis (Castor bean)										344
D7TQE0	4	0.00208986	311	0.162487	-13.169	6.15375	4.41715e-81	Whole genome shotgun sequence of line PN40024, scaffold_40.assembly12x (Fragment)	VIT_00025592001	Vitis vinifera (Grape)			ANK repeat; Repeat	IPR002110; IPR020683;					17721507;	638
A5C6W0	33	0.01	403	0.122121	-11.4599	3.48322	1.07628e-75	Putative uncharacterized protein	VITISV_038107	Vitis vinifera (Grape)	GO:0003723; GO:0006278; GO:0003964; GO:0005622; GO:0000166; GO:0006810	RNA binding; RNA-dependent DNA replication; RNA-directed DNA polymerase activity; intracellular; nucleotide binding; transport		IPR012463; IPR002075; IPR018222; IPR012677; IPR000504; IPR000477;						1100
D7TPM2	4	0.00319744	292	0.233413	-13.2145	6.06281	1.5775e-75	Whole genome shotgun sequence of line PN40024, scaffold_63.assembly12x (Fragment)	VIT_00031781001	Vitis vinifera (Grape)	GO:0006508; GO:0004185	proteolysis; serine-type carboxypeptidase activity		IPR001563; IPR018202;					17721507;	417
B9H3Z7	14	0.009908	330	0.233546	-12.2226	4.43195	1.31194e-73	Predicted protein	POPTRDRAFT_714495	Populus trichocarpa (Western balsam poplar) (Populus balsamifera subsp. trichocarpa)	GO:0006633; GO:0016747	fatty acid biosynthetic process; transferase activity, transferring acyl groups other than amino-acyl groups	Transferase	IPR017568; IPR000794; IPR018201; IPR014031; IPR014030; IPR016039; IPR016038;			Beta-ketoacyl-ACP synthases family		16973872;	471
Q03684	8	0.003998	299	0.149425	-12.6974	5.09698	1.42157e-72	Luminal-binding protein 4 (BiP 4) (78 kDa glucose-regulated protein homolog 4) (GRP-78-4)	BIP4	Nicotiana tabacum (Common tobacco)	GO:0005524; GO:0005788	ATP binding; endoplasmic reticulum lumen	ATP-binding; Endoplasmic reticulum; Glycoprotein; Nucleotide-binding; Signal	IPR018181; IPR001023; IPR013126;			Heat shock protein 70 family		1822990	667
D7U4X5	10	0.00886525	311	0.275709	-12.5081	4.83182	2.25483e-72	Whole genome shotgun sequence of line PN40024, scaffold_38.assembly12x (Fragment)	VIT_00023935001	Vitis vinifera (Grape)	GO:0008415	acyltransferase activity		IPR002123;					17721507;	376
P49043	251	0.169366	881	0.594467	-9.43214	1.68444	5.90532e-71	Vacuolar-processing enzyme (VPE) (EC 3.4.22.-)		Citrus sinensis (Sweet orange)	GO:0004197; GO:0006508	cysteine-type endopeptidase activity; proteolysis	Glycoprotein; Hydrolase; Protease; Signal; Thiol protease	IPR001096;	3.4.22.-		Peptidase C13 family		7480346	494
E0CSM0	17	0.0301418	322	0.570922	-12.1002	4.11643	1.48157e-68	Whole genome shotgun sequence of line PN40024, scaffold_14.assembly12x (Fragment)	VIT_00014360001	Vitis vinifera (Grape)	GO:0045454; GO:0009055; GO:0006662; GO:0015035	cell redox homeostasis; electron carrier activity; glycerol ether metabolic process; protein disulfide oxidoreductase activity		IPR005746; IPR017936; IPR012336; IPR017937; IPR013766; IPR012335;		Thioredoxin domain (1)			17721507;	188
D6N3G6	120	0.191388	597	0.952153	-10.2452	2.18768	5.00435e-68	Chalcone isomerase (EC 5.5.1.6)		Gossypium hirsutum (Upland cotton) (Gossypium mexicanum)	GO:0042398; GO:0045430; GO:0009813	cellular modified amino acid biosynthetic process; chalcone isomerase activity; flavonoid biosynthetic process	Isomerase	IPR016087; IPR016088; IPR003466;	5.5.1.6					209
Q43593	90	0.0769231	525	0.448718	-10.5454	2.4173	1.98045e-67	Acyl-[acyl-carrier-protein] desaturase, chloroplastic (EC 1.14.19.2) (Stearoyl-ACP desaturase)		Olea europaea (Common olive)	GO:0045300; GO:0009507; GO:0006633; GO:0055114; GO:0046914	acyl-[acyl-carrier-protein] desaturase activity; chloroplast; fatty acid biosynthetic process; oxidation-reduction process; transition metal ion binding	Chloroplast; Fatty acid biosynthesis; Lipid synthesis; NADP; Oxidoreductase; Plastid; Transit peptide	IPR005067; IPR009078; IPR012348; IPR005803;	1.14.19.2		Fatty acid desaturase family			390
Q645N1	37	0.0356455	382	0.368015	-11.416	3.24096	2.3716e-67	Malate dehydrogenase (EC 1.1.1.37)	mMDH	Solanum lycopersicum (Tomato) (Lycopersicon esculentum)	GO:0030060; GO:0005488; GO:0006096; GO:0006108; GO:0006099	L-malate dehydrogenase activity; binding; glycolysis; malate metabolic process; tricarboxylic acid cycle	NAD; Oxidoreductase; Tricarboxylic acid cycle	IPR001557; IPR022383; IPR001236; IPR015955; IPR001252; IPR010097; IPR016040;	1.1.1.37		LDH/MDH superfamily, MDH type 1 family		15665243;	346
Q1I1D6	17	0.0578231	312	1.06122	-12.123	4.07092	8.09674e-66	Hypoxia-responsive family protein		Citrus sinensis (Sweet orange)	GO:0016021	integral to membrane	Membrane; Transmembrane; Transmembrane helix	IPR007667;		HIG1 domain (1)				98
C5DB50	32	0.0190817	361	0.215265	-11.5615	3.36884	9.23154e-66	Putative 2,3-bisphosphoglycerate-independent phosphoglycerate mutase (Whole genome shotgun sequence of line PN40024, scaffold_56.assembly12x)	26N20_20 VIT_00029842001	Vitis vinifera (Grape)	GO:0005737; GO:0006007; GO:0030145; GO:0004619	cytoplasm; glucose catabolic process; manganese ion binding; phosphoglycerate mutase activity		IPR017849; IPR017850; IPR011258; IPR006124; IPR005995;					17721507;	559
D7U423	349	0.285131	1022	0.834967	-9.08728	1.42308	1.84517e-64	Whole genome shotgun sequence of line PN40024, scaffold_44.assembly12x (Fragment)	VIT_00026580001	Vitis vinifera (Grape)	GO:0005524; GO:0005737; GO:0005856	ATP binding; cytoplasm; cytoskeleton	ATP-binding; Cytoplasm; Cytoskeleton; Nucleotide-binding	IPR004000; IPR020902; IPR004001;			Actin family		17721507;	408
D7UDR6	3	0.003367	243	0.272727	-13.5545	6.21283	7.35792e-63	Whole genome shotgun sequence of line PN40024, scaffold_245.assembly12x (Fragment)	VIT_00004951001	Vitis vinifera (Grape)				IPR002864;					17721507;	297
B9SHK1	14	0.00995025	290	0.206112	-12.3158	4.24554	8.5041e-63	Adenosine diphosphatase, putative (EC 3.6.1.15)	RCOM_1122480	Ricinus communis (Castor bean)	GO:0017111	nucleoside-triphosphatase activity	Hydrolase	IPR000407;	3.6.1.15		GDA1/CD39 NTPase family			469
B9HM28	21	0.0119048	310	0.175737	-11.9752	3.75679	4.13574e-62	Predicted protein	POPTRDRAFT_563828	Populus trichocarpa (Western balsam poplar) (Populus balsamifera subsp. trichocarpa)			ANK repeat; Repeat	IPR002110; IPR020683;					16973872;	588
D7TI93	4	0.00301659	242	0.182504	-13.35	5.79184	2.89464e-61	Whole genome shotgun sequence of line PN40024, scaffold_7.assembly12x (Fragment)	VIT_00033434001	Vitis vinifera (Grape)	GO:0003824; GO:0016020	catalytic activity; membrane		IPR016118; IPR000326;					17721507;	442
A9P9G2	110	0.148448	540	0.728745	-10.3803	2.16844	4.38387e-61	Aquaporin, MIP family, TIP subfamily	POPTRDRAFT_548890	Populus trichocarpa (Western balsam poplar) (Populus balsamifera subsp. trichocarpa)	GO:0016021; GO:0055085; GO:0005215	integral to membrane; transmembrane transport; transporter activity	Membrane; Transmembrane; Transport	IPR012269; IPR023271; IPR000425; IPR022357;			MIP/aquaporin family		18230180; 16973872;	247
B9SC23	149	0.0755961	623	0.316083	-10.0583	1.9369	4.70801e-61	Endosomal P24A protein, putative	RCOM_0701700	Ricinus communis (Castor bean)	GO:0016021	integral to membrane		IPR004240;						657
P59227	254	0.51626	824	1.6748	-9.47182	1.5708	3.11783e-60	V-type proton ATPase 16 kDa proteolipid subunit c1/c3/c5 (V-ATPase 16 kDa proteolipid subunit c1/c3/c5) (Vacuolar H(+)-ATPase subunit c isoform 1/3/5) (Vacuolar proton pump 16 kDa proteolipid subunit c1/c3/c5)	VHA-C1 AVA-P1 AVAP1 At4g34720 T4L20.300; VHA-C3 AVA-P3 AVAP3 At4g38920 F19H22.20; VHA-C5 AVA-P5 AVAP5 At2g16510 F1P15.11	Arabidopsis thaliana (Mouse-ear cress)	GO:0015986; GO:0015078; GO:0016021; GO:0005886; GO:0005515; GO:0033179; GO:0005774	ATP synthesis coupled proton transport; hydrogen ion transmembrane transporter activity; integral to membrane; plasma membrane; protein binding; proton-transporting V-type ATPase, V0 domain; vacuolar membrane	Complete proteome; Hydrogen ion transport; Ion transport; Membrane; Transmembrane; Transmembrane helix; Transport; Vacuole	IPR002379; IPR000245; IPR011555;			V-ATPase proteolipid subunit family		7579175; 10617198; 10617197; 14593172; 11950611	164
Q2WFK8	482	0.44879	1219	1.13501	-8.72723	1.21157	4.62532e-60	Fructose-bisphosphate aldolase (EC 4.1.2.13)		Codonopsis lanceolata	GO:0004332; GO:0006096	fructose-bisphosphate aldolase activity; glycolysis	Glycolysis; Lyase	IPR000741; IPR013785;	4.1.2.13		Class I fructose-bisphosphate aldolase family			358
A5C5T3	39	0.0305164	357	0.279343	-11.4268	3.06736	6.27009e-60	Putative uncharacterized protein	VITISV_039801	Vitis vinifera (Grape)	GO:0005488; GO:0055114; GO:0016491	binding; oxidation-reduction process; oxidoreductase activity	Oxidoreductase	IPR002198; IPR002347; IPR016040; IPR020904;			Short-chain dehydrogenases/reductases (SDR) family			426
C6KI45	47	0.0323691	375	0.258264	-11.2567	2.86914	1.67193e-58	UDP-glucosyltransferase family 1 protein	UGT4	Citrus sinensis (Sweet orange)	GO:0016758	transferase activity, transferring hexosyl groups	Glycosyltransferase; Transferase	IPR002213;			UDP-glycosyltransferase family			484
B9RJJ1	6	0.00634921	238	0.251852	-13.0695	5.18284	5.49886e-58	Annexin, putative	RCOM_1034990	Ricinus communis (Castor bean)	GO:0005509; GO:0005544	calcium ion binding; calcium-dependent phospholipid binding	Annexin; Calcium; Calcium/phospholipid-binding; Repeat	IPR001464; IPR009118; IPR018502; IPR018252;		Annexin repeats (4)	Annexin family			315
B9SLW8	12	0.025	261	0.54375	-12.503	4.31592	6.77182e-58	Putative uncharacterized protein	RCOM_1308850	Ricinus communis (Castor bean)	GO:0006950	response to stress		IPR014729; IPR006015; IPR006016;						160
C4P7W8	21	0.0178571	294	0.25	-12.0134	3.68034	7.74145e-58	CBL-interacting protein kinase 19	CIPK19	Vitis vinifera (Grape)	GO:0005524; GO:0006468; GO:0004674; GO:0007165	ATP binding; protein phosphorylation; protein serine/threonine kinase activity; signal transduction	ATP-binding; Kinase; Nucleotide-binding; Serine/threonine-protein kinase; Transferase	IPR011009; IPR018451; IPR004041; IPR000719; IPR017442; IPR008271; IPR002290;		NAF domain (1); Protein kinase domain (1)				392
Q07511	352	0.307962	980	0.857393	-9.11138	1.35019	3.71032e-57	Formate dehydrogenase, mitochondrial (EC 1.2.1.2) (NAD-dependent formate dehydrogenase) (FDH)	FDH1	Solanum tuberosum (Potato)	GO:0051287; GO:0008863; GO:0005739; GO:0055114; GO:0016616	NAD binding; formate dehydrogenase activity; mitochondrion; oxidation-reduction process; oxidoreductase activity, acting on the CH-OH group of donors, NAD or NADP as acceptor	Direct protein sequencing; Mitochondrion; NAD; Oxidoreductase; Transit peptide	IPR006139; IPR006140; IPR016040;	1.2.1.2		D-isomer specific 2-hydroxyacid dehydrogenase family, FDH subfamily		8278546; 16668624; 9490763	381
A9P745	19	0.0129516	283	0.192911	-12.1131	3.76971	1.59372e-56	Enolase (EC 4.2.1.11)	ENO1	Helianthus annuus (Common sunflower)	GO:0009986; GO:0006096; GO:0000287; GO:0004634; GO:0000015	cell surface; glycolysis; magnesium ion binding; phosphopyruvate hydratase activity; phosphopyruvate hydratase complex	Glycolysis; Lyase; Magnesium	IPR000941; IPR020810; IPR020809; IPR020811;	4.2.1.11		Enolase family			489
Q9M5I7	98	0.132254	488	0.65857	-10.5367	2.18901	4.55632e-56	Alpha-expansin 3		Triphysaria versicolor (Yellow owl's clover)	GO:0005576; GO:0016020; GO:0009664	extracellular region; membrane; plant-type cell wall organization	Membrane	IPR014733; IPR009009; IPR007118; IPR007117; IPR002963; IPR007112;		Expansin-like CBD domain (1); Expansin-like EG45 domain (1)	Expansin family		11290422	247
B9SD29	13	0.0133745	256	0.263374	-12.4592	4.17254	7.71679e-56	Putative uncharacterized protein	RCOM_1068280	Ricinus communis (Castor bean)				IPR007317;						324
B9RK77	78	0.0830671	442	0.470714	-10.7728	2.37548	7.89843e-56	Valacyclovir hydrolase, putative	RCOM_1047030	Ricinus communis (Castor bean)	GO:0016787	hydrolase activity	Hydrolase	IPR014940;						313
A5AVT4	8	0.00472813	236	0.13948	-12.8681	4.75562	3.27652e-55	Putative uncharacterized protein	VITISV_000698	Vitis vinifera (Grape)	GO:0016020; GO:0006814; GO:0055085; GO:0005215	membrane; sodium ion transport; transmembrane transport; transporter activity		IPR001898;						564
B9T415	171	0.283582	634	1.05141	-9.94632	1.76347	8.57734e-55	Putative uncharacterized protein	RCOM_0509420	Ricinus communis (Castor bean)										201
D7U8L2	3	0.0015748	207	0.108661	-13.6702	5.98151	2.83493e-54	Whole genome shotgun sequence of line PN40024, scaffold_32.assembly12x (Fragment)	VIT_00022483001	Vitis vinifera (Grape)	GO:0005975; GO:0004553	carbohydrate metabolic process; hydrolase activity, hydrolyzing O-glycosyl compounds	Glycosidase; Hydrolase	IPR002772; IPR001764; IPR017853;					17721507;	635
B9SVX6	21	0.0316742	278	0.419306	-12.0538	3.5996	1.35241e-53	Vesicle-associated membrane protein, putative	RCOM_0981060	Ricinus communis (Castor bean)	GO:0016021; GO:0016192	integral to membrane; vesicle-mediated transport	Coiled coil; Membrane	IPR010908; IPR011012; IPR001388;		Longin domain (1); V-SNARE coiled-coil homology domain (1)				221
Q944N0	83	0.206468	442	1.0995	-10.7279	2.28584	1.72039e-53	Acyl carrier protein	ACP	Olea europaea (Common olive)	GO:0000036; GO:0048037; GO:0006633; GO:0031177	acyl carrier activity; cofactor binding; fatty acid biosynthetic process; phosphopantetheine binding	Fatty acid biosynthesis; Lipid synthesis; Phosphopantetheine	IPR003231; IPR009081; IPR006163; IPR006162;		Acyl carrier domain (1)				134
Q9SW70	7	0.0094086	215	0.288978	-13.0316	4.81382	2.46549e-50	Stress-related protein	SRP	Vitis riparia (Frost grape) (Vitis vulpina)	GO:0006950	response to stress	Stress response	IPR008802;			REF/SRPP family			248
Q0MX13	22	0.0262843	267	0.318996	-12.0494	3.47425	3.32632e-50	Aquaporin PIP2;2 (Putative aquaporin)	PIP2;2 VITISV_007541	Vitis vinifera (Grape)	GO:0016021; GO:0055085; GO:0005215	integral to membrane; transmembrane transport; transporter activity	Membrane; Transmembrane; Transport	IPR012269; IPR023271; IPR000425; IPR022357;			MIP/aquaporin family		18560835; 18987216;	279
B9SHJ7	32	0.03452	298	0.321467	-11.6998	3.09215	5.71203e-50	Putative uncharacterized protein	RCOM_1122440	Ricinus communis (Castor bean)				IPR008997;						309
B9RTP7	59	0.061651	367	0.38349	-11.1083	2.50997	5.8813e-50	Putative uncharacterized protein	RCOM_0911830	Ricinus communis (Castor bean)				IPR007650;						319
D7U5Y4	8	0.0101781	214	0.272265	-12.9387	4.61445	5.15507e-49	Peptidyl-prolyl cis-trans isomerase (EC 5.2.1.8) (Fragment)	VIT_00000919001	Vitis vinifera (Grape)	GO:0003755; GO:0006457	peptidyl-prolyl cis-trans isomerase activity; protein folding	Isomerase; Rotamase	IPR015891; IPR020892; IPR002130;	5.2.1.8	PPIase cyclophilin-type domain (1)	Cyclophilin-type PPIase family		17721507;	262
O65820	79	0.097171	407	0.500615	-10.8231	2.23809	1.39703e-48	Histone H1	H1	Solanum lycopersicum (Tomato) (Lycopersicon esculentum)	GO:0003677; GO:0000786; GO:0006334; GO:0005634	DNA binding; nucleosome; nucleosome assembly; nucleus	Chromosome; DNA-binding; Nucleus	IPR005818; IPR005819; IPR011991;			Histone H1/H5 family		10344194	271
D7SXL9	56	0.0403168	351	0.2527	-11.1781	2.52095	4.67321e-48	Whole genome shotgun sequence of line PN40024, scaffold_91.assembly12x (Fragment)	VIT_00037791001	Vitis vinifera (Grape)	GO:0006508; GO:0004185	proteolysis; serine-type carboxypeptidase activity		IPR001563;					17721507;	463
Q42962	432	0.359102	1046	0.869493	-8.91664	1.14876	6.12851e-48	Phosphoglycerate kinase, cytosolic (EC 2.7.2.3)		Nicotiana tabacum (Common tobacco)	GO:0005524; GO:0005737; GO:0006096; GO:0004618	ATP binding; cytoplasm; glycolysis; phosphoglycerate kinase activity	ATP-binding; Cytoplasm; Glycolysis; Kinase; Nucleotide-binding; Transferase	IPR001576; IPR015901; IPR015911; IPR015824;	2.7.2.3		Phosphoglycerate kinase family			401
D7T4T5	16	0.0154589	236	0.228019	-12.3681	3.75562	9.29882e-48	Whole genome shotgun sequence of line PN40024, scaffold_67.assembly12x (Fragment)	VIT_00032867001	Vitis vinifera (Grape)	GO:0055114; GO:0016491; GO:0008270	oxidation-reduction process; oxidoreductase activity; zinc ion binding		IPR013149; IPR013154; IPR002085; IPR011032; IPR016040;					17721507;	345
D7T959	22	0.0184719	256	0.214945	-12.0797	3.41355	2.43657e-47	Whole genome shotgun sequence of line PN40024, scaffold_11.assembly12x (Fragment)	VIT_00011907001	Vitis vinifera (Grape)	GO:0003684; GO:0006289; GO:0005634; GO:0043161	damaged DNA binding; nucleotide-excision repair; nucleus; proteasomal ubiquitin-dependent protein catabolic process		IPR004806; IPR006636; IPR009060; IPR000449; IPR015940; IPR000626; IPR019955; IPR015360;					17721507;	397
A5BRM6	248	0.303922	733	0.898284	-9.57348	1.43645	2.56173e-47	Putative uncharacterized protein	VITISV_035079	Vitis vinifera (Grape)	GO:0016021	integral to membrane	Membrane; Transmembrane; Transmembrane helix	IPR018499; IPR018503; IPR000301;						272
D7T663	243	0.383886	721	1.13902	-9.60008	1.44202	4.14044e-47	Whole genome shotgun sequence of line PN40024, scaffold_20.assembly12x (Fragment)	VIT_00017654001	Vitis vinifera (Grape)	GO:0005525; GO:0005622; GO:0007264	GTP binding; intracellular; small GTPase mediated signal transduction	GTP-binding; Nucleotide-binding	IPR006688; IPR006689; IPR005225;			Small GTPase superfamily, Arf family		17721507;	211
D7SX36	207	0.133205	655	0.421493	-9.785	1.53485	7.09439e-47	Whole genome shotgun sequence of line PN40024, scaffold_135.assembly12x (Fragment)	VIT_00000494001	Vitis vinifera (Grape)	GO:0009055; GO:0020037; GO:0004497; GO:0055114	electron carrier activity; heme binding; monooxygenase activity; oxidation-reduction process	Heme; Iron; Metal-binding; Monooxygenase; Oxidoreductase	IPR001128; IPR017972; IPR002401;			Cytochrome P450 family		17721507;	518
D7UC00	15	0.0241546	224	0.360709	-12.4523	3.77345	2.30206e-45	Whole genome shotgun sequence of line PN40024, scaffold_180.assembly12x (Fragment)	VIT_00003159001	Vitis vinifera (Grape)	GO:0005783	endoplasmic reticulum		IPR003388;					17721507;	207
Q0PGJ6	456	0.48254	1061	1.12275	-8.86737	1.0913	7.31162e-45	Aldo-keto reductase family 4 member C9 (EC 1.1.1.-)	AKR4C9 At2g37770 T8P21.32	Arabidopsis thaliana (Mouse-ear cress)	GO:0070401; GO:0004033; GO:0055114; GO:0009409; GO:0009651; GO:0009636; GO:0009414; GO:0016229	NADP+ binding; aldo-keto reductase activity; oxidation-reduction process; response to cold; response to salt stress; response to toxin; response to water deprivation; steroid dehydrogenase activity	3D-structure; Alternative splicing; Complete proteome; Detoxification; NADP; Oxidoreductase; Stress response	IPR001395; IPR018170; IPR020471; IPR023210;	1.1.1.-		Aldo/keto reductase family		19616008; 10617197; 14993207; 14593172	315
B9RTH3	6	0.00508906	189	0.160305	-13.2358	4.85026	2.52186e-44	Putative uncharacterized protein	RCOM_0910260	Ricinus communis (Castor bean)				IPR006502;						393
D7U412	43	0.0308244	299	0.214337	-11.4843	2.67072	7.14464e-44	Whole genome shotgun sequence of line PN40024, scaffold_44.assembly12x (Fragment)	VIT_00026563001	Vitis vinifera (Grape)	GO:0016779	nucleotidyltransferase activity		IPR002618; IPR016267;					17721507;	465
B9SJW8	126	0.0585774	482	0.224082	-10.3643	1.80859	2.24795e-43	ATP binding protein, putative	RCOM_0576890	Ricinus communis (Castor bean)				IPR000270;						717
B9SUN3	19	0.0376984	231	0.458333	-12.2596	3.4768	4.81063e-43	ATP synthase D chain, mitochondrial, putative (EC 3.6.3.14)	RCOM_0713220	Ricinus communis (Castor bean)	GO:0015986; GO:0015078; GO:0016787; GO:0000276	ATP synthesis coupled proton transport; hydrogen ion transmembrane transporter activity; hydrolase activity; mitochondrial proton-transporting ATP synthase complex, coupling factor F(o)	Hydrolase	IPR008689;	3.6.3.14					168
B9UD35	272	0.11714	741	0.319121	-9.49902	1.31885	3.98881e-42	Seed imbibition protein 1	SIP1	Vitis vinifera (Grape)	GO:0003824	catalytic activity		IPR013785; IPR017853; IPR008811;						774
D7UDJ2	4	0.00387597	166	0.160853	-13.6219	5.24802	2.18039e-41	Whole genome shotgun sequence of line PN40024, scaffold_122.assembly12x (Fragment)	VIT_00013474001	Vitis vinifera (Grape)	GO:0016021	integral to membrane	Membrane; Transmembrane; Transmembrane helix	IPR004853;					17721507;	344
Q8H278	27	0.0365854	244	0.330623	-11.9666	3.04883	7.41734e-41	TAGL2 transcription factor		Solanum lycopersicum (Tomato) (Lycopersicon esculentum)	GO:0005634; GO:0006355; GO:0043565; GO:0003700	nucleus; regulation of transcription, DNA-dependent; sequence-specific DNA binding; sequence-specific DNA binding transcription factor activity	DNA-binding; Nucleus; Transcription; Transcription regulation	IPR002487; IPR002100;		K-box domain (1); MADS-box domain (1); MADS-box domains (3)			13677468	246
B9T7A1	17	0.0213033	212	0.265664	-12.4017	3.51344	7.54598e-41	Ef-hand calcium binding protein, putative	RCOM_0057830	Ricinus communis (Castor bean)	GO:0005509	calcium ion binding	Calcium	IPR018248; IPR011992; IPR018247; IPR018249; IPR002048;						266
P50217	44	0.0352564	288	0.230769	-11.4947	2.58347	9.40582e-41	Isocitrate dehydrogenase [NADP] (IDH) (EC 1.1.1.42) (IDP) (NADP(+)-specific ICDH) (Oxalosuccinate decarboxylase)	ICDH-1	Solanum tuberosum (Potato)	GO:0051287; GO:0005737; GO:0006097; GO:0004450; GO:0006102; GO:0000287; GO:0006099	NAD binding; cytoplasm; glyoxylate cycle; isocitrate dehydrogenase (NADP+) activity; isocitrate metabolic process; magnesium ion binding; tricarboxylic acid cycle	Cytoplasm; Glyoxylate bypass; Magnesium; Manganese; Metal-binding; NADP; Oxidoreductase; Tricarboxylic acid cycle	IPR019818; IPR001804; IPR004790;	1.1.1.42		Isocitrate and isopropylmalate dehydrogenases family		7716247	416
B9SYV5	586	0.996599	1227	2.08673	-8.58158	0.939144	1.01844e-40	Disease resistance response protein, putative	RCOM_0042270	Ricinus communis (Castor bean)				IPR004265;						196
Q6TKQ7	11	0.0308123	191	0.535014	-12.791	3.99098	4.12974e-40	Non-specific lipid-transfer protein		Vitis aestivalis (Grape)	GO:0008289; GO:0006869	lipid binding; lipid transport	Lipid-binding; Transport	IPR016140; IPR013770; IPR003612; IPR000528;			Plant LTP family			119
A4GYN9	150	0.141643	509	0.480642	-10.1992	1.63568	5.26474e-40	Photosystem Q(B) protein (32 kDa thylakoid membrane protein) (Photosystem II protein D1)	psbA Poptr_cp001	Populus trichocarpa (Western balsam poplar) (Populus balsamifera subsp. trichocarpa)	GO:0009535; GO:0045156; GO:0016021; GO:0046872; GO:0009772; GO:0009523; GO:0030077; GO:0009635; GO:0006810	chloroplast thylakoid membrane; electron transporter, transferring electrons within the cyclic electron transport pathway of photosynthesis activity; integral to membrane; metal ion binding; photosynthetic electron transport in photosystem II; photosystem II; plasma membrane light-harvesting complex; response to herbicide; transport	Acetylation; Chloroplast; Electron transport; Herbicide resistance; Iron; Membrane; Metal-binding; Phosphoprotein; Photosynthesis; Photosystem II; Plastid; Thylakoid; Transmembrane; Transmembrane helix; Transport	IPR000484; IPR005867;			Reaction center pufL/M/psbA/D family		16973872;	353
D7SU41	7	0.00519673	172	0.127691	-13.1926	4.49189	8.13042e-40	Whole genome shotgun sequence of line PN40024, scaffold_8.assembly12x (Fragment)	VIT_00035555001	Vitis vinifera (Grape)									17721507;	449
A5APB9	85	0.0814176	376	0.360153	-10.8274	2.01818	1.01676e-39	Putative uncharacterized protein	VITISV_036088	Vitis vinifera (Grape)	GO:0003676; GO:0000166	nucleic acid binding; nucleotide binding		IPR012677; IPR000504;						348
A5BAL0	3	0.00292398	149	0.145224	-13.9073	5.50719	5.68127e-38	Putative uncharacterized protein	VITISV_017099	Vitis vinifera (Grape)	GO:0008270	zinc ion binding	Metal-binding; Zinc; Zinc-finger	IPR018957; IPR001841; IPR013083;						342
D7T5C7	17	0.00693594	200	0.0815993	-12.4438	3.42937	1.04901e-37	Whole genome shotgun sequence of line PN40024, scaffold_353.assembly12x (Fragment)	VIT_00006351001	Vitis vinifera (Grape)	GO:0005524; GO:0006468; GO:0004674; GO:0048544; GO:0005529	ATP binding; protein phosphorylation; protein serine/threonine kinase activity; recognition of pollen; sugar binding		IPR001480; IPR006210; IPR000742; IPR011009; IPR013227; IPR003609; IPR000719; IPR021820; IPR000858; IPR001245; IPR008271;					17721507;	817
E0CQX6	41	0.0265888	268	0.1738	-11.5976	2.58152	1.07794e-37	Whole genome shotgun sequence of line PN40024, scaffold_1.assembly12x (Fragment)	VIT_00008758001	Vitis vinifera (Grape)	GO:0003676	nucleic acid binding		IPR002775; IPR012336;					17721507;	514
E0CQE7	104	0.112554	404	0.437229	-10.6301	1.83075	1.38437e-37	Whole genome shotgun sequence of line PN40024, scaffold_1.assembly12x (Fragment)	VIT_00009731001	Vitis vinifera (Grape)	GO:0005488; GO:0003824	binding; catalytic activity		IPR016040; IPR008030;					17721507;	308
D7U5G1	66	0.0711974	324	0.349515	-11.1173	2.16844	1.44852e-37	Whole genome shotgun sequence of line PN40024, scaffold_38.assembly12x (Fragment)	VIT_00024164001	Vitis vinifera (Grape)	GO:0055114; GO:0016491	oxidation-reduction process; oxidoreductase activity		IPR001395; IPR018170; IPR020471; IPR023210;					17721507;	309
A5AJH6	131	0.172596	458	0.603426	-10.3731	1.67876	2.01189e-37	Putative uncharacterized protein	VITISV_005068	Vitis vinifera (Grape)										253
C5IX25	14	0.0166074	190	0.225386	-12.6208	3.63548	2.30322e-37	Plasma intrinsic protein 2;5		Juglans regia (English walnut)	GO:0016021; GO:0055085; GO:0005215	integral to membrane; transmembrane transport; transporter activity	Membrane; Transmembrane; Transport	IPR012269; IPR023271; IPR000425; IPR022357;			MIP/aquaporin family			281
A7IZK5	206	0.0851944	589	0.24359	-9.8651	1.3886	1.60964e-36	Sucrose synthase (EC 2.4.1.13)	SS2	Coffea canephora (Robusta coffee)	GO:0009058; GO:0005985; GO:0016157	biosynthetic process; sucrose metabolic process; sucrose synthase activity	Glycosyltransferase; Transferase	IPR001296; IPR000368; IPR012820;	2.4.1.13				18384509	806
Q03489	18	0.0248963	195	0.26971	-12.4208	3.31039	1.10368e-35	Agamous-like MADS-box protein AGL9 homolog (Floral homeotic protein FBP2) (Floral-binding protein 2)	FBP2	Petunia hybrida (Petunia)	GO:0042802; GO:0005634; GO:0006355; GO:0043565; GO:0003700	identical protein binding; nucleus; regulation of transcription, DNA-dependent; sequence-specific DNA binding; sequence-specific DNA binding transcription factor activity	DNA-binding; Nucleus; Transcription; Transcription regulation	IPR002487; IPR002100;		K-box domain (1); MADS-box domain (1)			1356537;	241
B9SPR2	22	0.0166667	209	0.158333	-12.226	3.12091	1.37443e-35	Putative uncharacterized protein	RCOM_0205120	Ricinus communis (Castor bean)				IPR013326;						440
D7T0U8	61	0.047397	304	0.236208	-11.2201	2.19017	1.81548e-35	Whole genome shotgun sequence of line PN40024, scaffold_85.assembly12x (Fragment)	VIT_00036751001	Vitis vinifera (Grape)	GO:0051287; GO:0006006; GO:0004365; GO:0055114	NAD binding; glucose metabolic process; glyceraldehyde-3-phosphate dehydrogenase (phosphorylating) activity; oxidation-reduction process	Oxidoreductase	IPR020831; IPR020830; IPR020829; IPR020828; IPR006424; IPR016040;			Glyceraldehyde-3-phosphate dehydrogenase family		17721507;	429
P54774	579	0.239157	1171	0.483684	-8.62394	0.889087	1.90774e-35	Cell division cycle protein 48 homolog (Valosin-containing protein homolog) (VCP)	CDC48	Glycine max (Soybean) (Glycine hispida)	GO:0005524; GO:0007049; GO:0017111; GO:0005886	ATP binding; cell cycle; nucleoside-triphosphatase activity; plasma membrane	ATP-binding; Cell cycle; Cell membrane; Membrane; Nucleotide-binding; Repeat	IPR009010; IPR003593; IPR005938; IPR003959; IPR003960; IPR003338; IPR004201;			AAA ATPase family		7753826	807
B9IQR9	9	0.0138889	165	0.25463	-13.0413	4.06938	4.72693e-35	Predicted protein	POPTRDRAFT_574368	Populus trichocarpa (Western balsam poplar) (Populus balsamifera subsp. trichocarpa)	GO:0005525; GO:0015031; GO:0007264	GTP binding; protein transport; small GTPase mediated signal transduction	GTP-binding; Nucleotide-binding	IPR003579; IPR013753; IPR001806; IPR005225; IPR020851;			Small GTPase superfamily, Rab family		16973872;	216
Q9LEJ0	72	0.0539326	325	0.243446	-11.0523	2.04735	1.17896e-34	Enolase 1 (EC 4.2.1.11) (2-phospho-D-glycerate hydro-lyase 1) (2-phosphoglycerate dehydratase 1) (allergen Hev b 9)	ENO1	Hevea brasiliensis (Para rubber tree) (Siphonia brasiliensis)	GO:0006096; GO:0000287; GO:0004634; GO:0000015	glycolysis; magnesium ion binding; phosphopyruvate hydratase activity; phosphopyruvate hydratase complex	Allergen; Cytoplasm; Glycolysis; Lyase; Magnesium; Metal-binding	IPR000941; IPR020810; IPR020809; IPR020811;	4.2.1.11		Enolase family		11106410	445
A7LH72	21	0.0246479	198	0.232394	-12.2986	3.11002	2.17783e-34	GEM-like 1		Vitis vinifera (Grape)				IPR004182;						284
Q9M2F1	38	0.147287	241	0.934109	-11.729	2.53794	5.30904e-34	40S ribosomal protein S27-2	RPS27B ARS27A At3g61110 T20K12.10 T27I15_200	Arabidopsis thaliana (Mouse-ear cress)	GO:0005618; GO:0022627; GO:0046872; GO:0003735; GO:0006412	cell wall; cytosolic small ribosomal subunit; metal ion binding; structural constituent of ribosome; translation	Complete proteome; Metal-binding; Ribonucleoprotein; Ribosomal protein; Zinc; Zinc-finger	IPR000592; IPR023407; IPR011332;			Ribosomal protein S27e family		9889204; 11130713; 14593172; 11598216	86
B9RK90	11	0.00837139	166	0.126332	-12.8922	3.78859	1.2337e-33	Glycylpeptide N-tetradecanoyltransferase (EC 2.3.1.97)	RCOM_1047660	Ricinus communis (Castor bean)	GO:0006499; GO:0004379	N-terminal protein myristoylation; glycylpeptide N-tetradecanoyltransferase activity	Acyltransferase; Transferase	IPR016181; IPR000903; IPR022677; IPR022678; IPR022676;	2.3.1.97		NMT family			438
D7U4K6	15	0.0194553	173	0.224384	-12.6387	3.40072	2.07887e-32	Whole genome shotgun sequence of line PN40024, scaffold_38.assembly12x (Fragment)	VIT_00023806001	Vitis vinifera (Grape)				IPR004977;					17721507;	257
B9S1E2	8	0.00492914	147	0.090573	-13.2096	4.07265	3.50166e-32	Biotin caboxylase subunit (BC) of Het-ACCase (EC 6.4.1.2)	RCOM_1657380	Ricinus communis (Castor bean)	GO:0005524; GO:0003989; GO:0009374	ATP binding; acetyl-CoA carboxylase activity; biotin binding	Ligase	IPR004549; IPR011761; IPR013815; IPR013816; IPR011764; IPR005482; IPR005479; IPR005481; IPR013817; IPR016185; IPR011054;	6.4.1.2					541
B9RNE3	9	0.047619	150	0.793651	-13.11	3.93187	4.11423e-32	Cytochrome c oxidase polypeptide Vc, putative	RCOM_0557130 RCOM_1347150	Ricinus communis (Castor bean)	GO:0004129; GO:0005746; GO:0055114	cytochrome-c oxidase activity; mitochondrial respiratory chain; oxidation-reduction process		IPR008432;						63
A5B112	11	0.0120219	159	0.17377	-12.9233	3.72643	9.11378e-32	Putative uncharacterized protein	VITISV_023404	Vitis vinifera (Grape)	GO:0004864; GO:0043666; GO:0009966	protein phosphatase inhibitor activity; regulation of phosphoprotein phosphatase activity; regulation of signal transduction		IPR018607; IPR007062;						305
B9T873	59	0.0466035	281	0.221959	-11.3009	2.12476	1.88275e-31	Putative uncharacterized protein	RCOM_0141700	Ricinus communis (Castor bean)			Kelch repeat; Repeat	IPR015916; IPR006652;						422
Q9M5M7	649	0.983333	330	0.5	-9.45522	-1.10277	2.10262e-31	60S ribosomal protein L10	RPL10	Euphorbia esula (Leafy spurge)	GO:0005840; GO:0003735; GO:0006412	ribosome; structural constituent of ribosome; translation	Ribonucleoprotein; Ribosomal protein	IPR001197; IPR016180; IPR018255;			Ribosomal protein L10e family			220
D7SRE2	241	0.178916	611	0.453601	-9.72546	1.21512	3.30445e-31	Whole genome shotgun sequence of line PN40024, scaffold_72.assembly12x (Fragment)	VIT_00034555001	Vitis vinifera (Grape)	GO:0005840; GO:0003735; GO:0006412	ribosome; structural constituent of ribosome; translation	Ribonucleoprotein; Ribosomal protein	IPR000597; IPR019926; IPR009000;			Ribosomal protein L3P family		17721507;	449
D7T981	35	0.0507246	220	0.318841	-11.8541	2.52506	1.03264e-30	Whole genome shotgun sequence of line PN40024, scaffold_11.assembly12x (Fragment)	VIT_00011934001	Vitis vinifera (Grape)	GO:0016020	membrane		IPR001727;					17721507;	230
B9RK96	3	0.00321543	123	0.131833	-14.0457	5.23053	1.76585e-30	Cytidine deaminase 1, 2, 7, putative (EC 3.5.4.5)	RCOM_1047720	Ricinus communis (Castor bean)	GO:0004126; GO:0008270	cytidine deaminase activity; zinc ion binding	Hydrolase; Metal-binding; Zinc	IPR002125; IPR013171; IPR006263; IPR016193;	3.5.4.5					311
A6N6K7	691	0.702236	368	0.373984	-9.33136	-1.036	2.49305e-30	Phenylacetaldehyde reductase	PAR1	Solanum lycopersicum (Tomato) (Lycopersicon esculentum)	GO:0003824; GO:0044237; GO:0050662	catalytic activity; cellular metabolic process; coenzyme binding		IPR001509; IPR016040;					17644147	328
A9P8A8	82	0.215223	321	0.84252	-10.9674	1.84186	4.30465e-30	Predicted protein (Putative uncharacterized protein)	POPTRDRAFT_833378	Populus trichocarpa (Western balsam poplar) (Populus balsamifera subsp. trichocarpa)	GO:0005840; GO:0003735; GO:0006412	ribosome; structural constituent of ribosome; translation		IPR002671;					18230180; 16973872;	127
D7T300	84	0.111554	322	0.427623	-10.9478	1.81158	1.39298e-29	Whole genome shotgun sequence of line PN40024, scaffold_64.assembly12x (Fragment)	VIT_00032087001	Vitis vinifera (Grape)	GO:0015986; GO:0046933; GO:0005886; GO:0045261	ATP synthesis coupled proton transport; hydrogen ion transporting ATP synthase activity, rotational mechanism; plasma membrane; proton-transporting ATP synthase complex, catalytic core F(1)		IPR000711; IPR020781;					17721507;	251
B9RVZ9	6	0.00373134	130	0.0808458	-13.5058	4.31039	2.4169e-29	Structural constituent of cell wall, putative	RCOM_1174740	Ricinus communis (Castor bean)				IPR010820;						536
O04834	236	0.407599	589	1.01727	-9.76703	1.19246	2.92844e-29	GTP-binding protein SAR1A	SAR1A At4g02080 T10M13.9 AGAA.4	Arabidopsis thaliana (Mouse-ear cress)	GO:0005525; GO:0005794; GO:0005783; GO:0006886; GO:0005886; GO:0016192	GTP binding; Golgi apparatus; endoplasmic reticulum; intracellular protein transport; plasma membrane; vesicle-mediated transport	Complete proteome; ER-Golgi transport; Endoplasmic reticulum; GTP-binding; Golgi apparatus; Nucleotide-binding; Protein transport; Transport	IPR006689; IPR006687; IPR005225;			Small GTPase superfamily, SAR1 family		10617198; 14593172; 8580968	193
B9RP36	10	0.00503525	142	0.0715005	-13.0736	3.7008	4.19506e-29	Clathrin assembly protein, putative (EC 1.3.1.74)	RCOM_0923910	Ricinus communis (Castor bean)	GO:0005545; GO:0032440; GO:0030276; GO:0030118; GO:0048268; GO:0055114	1-phosphatidylinositol binding; 2-alkenal reductase activity; clathrin binding; clathrin coat; clathrin coat assembly; oxidation-reduction process	Oxidoreductase	IPR011417; IPR014712; IPR008942; IPR013809;	1.3.1.74	ENTH (epsin N-terminal homology) domain (1)				662
B9SE77	25	0.0591017	189	0.446809	-12.2064	2.79137	4.32897e-29	Abscisic stress ripening protein, putative	RCOM_0959350	Ricinus communis (Castor bean)	GO:0006950	response to stress		IPR003496;						141
D7TCR4	35	0.031617	212	0.191509	-11.8808	2.47162	7.02415e-29	Whole genome shotgun sequence of line PN40024, scaffold_80.assembly12x (Fragment)	VIT_00036083001	Vitis vinifera (Grape)				IPR010334;					17721507;	369
D7SQY6	37	0.019765	216	0.115385	-11.8272	2.41842	8.57573e-29	Whole genome shotgun sequence of line PN40024, scaffold_58.assembly12x (Fragment)	VIT_00030177001	Vitis vinifera (Grape)	GO:0005509	calcium ion binding		IPR018097; IPR003137;					17721507;	624
B9RIR5	15	0.0301205	157	0.315261	-12.7087	3.26071	2.74936e-28	NADH dehydrogenase, putative (EC 1.6.5.3)	RCOM_1581930	Ricinus communis (Castor bean)	GO:0008137; GO:0005743; GO:0022904	NADH dehydrogenase (ubiquinone) activity; mitochondrial inner membrane; respiratory electron transport chain	Oxidoreductase	IPR006806;	1.6.5.3					166
B9SG95	6	0.00458716	125	0.0955657	-13.534	4.2538	3.11283e-28	Lung seven transmembrane receptor, putative	RCOM_0879910	Ricinus communis (Castor bean)	GO:0016021; GO:0004872	integral to membrane; receptor activity	Membrane; Receptor; Transmembrane	IPR009637;						436
B9SL15	17	0.025641	161	0.242836	-12.6002	3.11643	5.87207e-28	Prenylated Rab acceptor protein, putative	RCOM_0848340	Ricinus communis (Castor bean)				IPR004895;						221
P49690	78	0.185714	301	0.716667	-11.0499	1.8212	1.18935e-27	60S ribosomal protein L23 (Protein EMBRYO DEFECTIVE 2171)	RPL23A At1g04480 F19P19.5; RPL23B At2g33370 F4P9.14; RPL23C EMB2171 At3g04400 T27C4.4	Arabidopsis thaliana (Mouse-ear cress)	GO:0022625; GO:0005730; GO:0003735; GO:0006412	cytosolic large ribosomal subunit; nucleolus; structural constituent of ribosome; translation	Alternative splicing; Complete proteome; Ribonucleoprotein; Ribosomal protein	IPR019972; IPR023571; IPR000218;			Ribosomal protein L14P family		11130712; 10617197; 11130713; 14593172; 8281187; 11598216	140
D7U7I3	24	0.0243161	177	0.179331	-12.2831	2.75562	1.34683e-27	Whole genome shotgun sequence of line PN40024, scaffold_48.assembly12x (Fragment)	VIT_00027503001	Vitis vinifera (Grape)	GO:0008270	zinc ion binding	Metal-binding; Zinc; Zinc-finger	IPR018957; IPR001841; IPR013083;					17721507;	329
A1YIQ6	17	0.0161905	157	0.149524	-12.6184	3.08014	5.92863e-27	Putative zinc transporter		Solanum lycopersicum (Tomato) (Lycopersicon esculentum)	GO:0016020; GO:0046873	membrane; metal ion transmembrane transporter activity		IPR003689;						350
B9RYV0	24	0.0185185	174	0.134259	-12.2955	2.73096	7.06842e-27	Lung seven transmembrane receptor, putative	RCOM_1313630	Ricinus communis (Castor bean)	GO:0016021; GO:0004872	integral to membrane; receptor activity	Membrane; Receptor; Transmembrane	IPR009637;						432
B9RKD5	84	0.12844	307	0.469419	-10.9822	1.74276	9.51945e-27	Charged multivesicular body protein 4b, putative	RCOM_1048510	Ricinus communis (Castor bean)	GO:0015031	protein transport		IPR005024;						218
P25865	139	0.304825	408	0.894737	-10.4137	1.42647	1.249e-26	Ubiquitin-conjugating enzyme E2 1 (EC 6.3.2.19) (Ubiquitin carrier protein 1) (Ubiquitin-conjugating enzyme E2-17 kDa 1) (Ubiquitin-protein ligase 1)	UBC1 At1g14400 F14L17.17 F14L17_35	Arabidopsis thaliana (Mouse-ear cress)	GO:0005524; GO:0033523; GO:0009965; GO:0009910; GO:0043687; GO:0051246; GO:0006511; GO:0004842; GO:0010228	ATP binding; histone H2B ubiquitination; leaf morphogenesis; negative regulation of flower development; post-translational protein modification; regulation of protein metabolic process; ubiquitin-dependent protein catabolic process; ubiquitin-protein ligase activity; vegetative to reproductive phase transition of meristem	3D-structure; ATP-binding; Complete proteome; Ligase; Nucleotide-binding; Ubl conjugation pathway	IPR000608; IPR023313; IPR016135;	6.3.2.19		Ubiquitin-conjugating enzyme family		1660887; 8155884; 16339806; 11130712; 14593172; 8580968; 8386169; 8790283; 1321826	152
B9SAI9	75	0.0637755	286	0.243197	-11.1151	1.80403	1.48602e-26	Glucose-6-phosphate/phosphate translocator 1, chloroplast, putative	RCOM_0587770	Ricinus communis (Castor bean)	GO:0016021; GO:0005215	integral to membrane; transporter activity	Membrane; Transmembrane; Transmembrane helix	IPR000620; IPR004853; IPR004696;						392
O23755	417	0.164887	844	0.333729	-9.09691	0.890177	4.39386e-26	Elongation factor 2 (EF-2)		Beta vulgaris (Sugar beet)	GO:0005525; GO:0003924; GO:0005737; GO:0003746	GTP binding; GTPase activity; cytoplasm; translation elongation factor activity	Cytoplasm; Elongation factor; GTP-binding; Nucleotide-binding; Phosphoprotein; Protein biosynthesis	IPR009022; IPR000795; IPR020568; IPR014721; IPR000640; IPR005517; IPR004161; IPR009000;			GTP-binding elongation factor family, EF-G/EF-2 subfamily			843
A5B1J5	132	0.0820896	389	0.241915	-10.4854	1.43221	5.81676e-26	Putative uncharacterized protein	VITISV_004192	Vitis vinifera (Grape)	GO:0050660; GO:0016491	flavin adenine dinucleotide binding; oxidoreductase activity		IPR012951; IPR016166; IPR016168; IPR006094;						536
B9T649	14	0.0234506	144	0.241206	-12.8208	3.23555	1.17558e-25	Putative uncharacterized protein	RCOM_0215280	Ricinus communis (Castor bean)	GO:0006629	lipid metabolic process		IPR007856; IPR008138; IPR011001; IPR008139;						199
B9T394	6	0.00956938	114	0.181818	-13.6005	4.12091	3.38244e-25	Endomembrane-associated protein, putative	RCOM_0096990	Ricinus communis (Castor bean)				IPR008469;						209
B9SVW7	13	0.0261044	139	0.279116	-12.8997	3.29148	4.60292e-25	60S ribosomal protein L18a, plant, putative	RCOM_0747380	Ricinus communis (Castor bean)	GO:0005840	ribosome	Ribonucleoprotein; Ribosomal protein	IPR021138;						166
Q006P9	55	0.0285566	238	0.123572	-11.4713	1.98644	5.20734e-25	Malic enzyme		Nicotiana tabacum (Common tobacco)	GO:0051287; GO:0006108; GO:0004470; GO:0046872; GO:0055114; GO:0016616	NAD binding; malate metabolic process; malic enzyme activity; metal ion binding; oxidation-reduction process; oxidoreductase activity, acting on the CH-OH group of donors, NAD or NADP as acceptor	Metal-binding; Oxidoreductase; Transit peptide	IPR015884; IPR012301; IPR012302; IPR001891; IPR016040;			Malic enzymes family		18272530	642
Q2MIB0	9	0.00215517	122	0.0292146	-13.2591	3.63379	7.87673e-25	DNA-directed RNA polymerase subunit beta'' (EC 2.7.7.6) (PEP) (Plastid-encoded RNA polymerase subunit beta'') (RNA polymerase subunit beta'')	rpoC2	Solanum lycopersicum (Tomato) (Lycopersicon esculentum)	GO:0003677; GO:0003899; GO:0009507	DNA binding; DNA-directed RNA polymerase activity; chloroplast	Chloroplast; DNA-directed RNA polymerase; Nucleotidyltransferase; Plastid; Transcription; Transferase	IPR007083; IPR007081; IPR012756;	2.7.7.6		RNA polymerase beta' chain family, RpoC2 subfamily		16575560; 16830097	1392
A9PEW3	750	0.702247	449	0.420412	-9.12876	-0.867194	1.32547e-24	Glutamine synthetase (EC 6.3.1.2)	POPTRDRAFT_827781	Populus trichocarpa (Western balsam poplar) (Populus balsamifera subsp. trichocarpa)	GO:0005524; GO:0004356; GO:0006542	ATP binding; glutamate-ammonia ligase activity; glutamine biosynthetic process	ATP-binding; Ligase; Nucleotide-binding	IPR008147; IPR014746; IPR008146;	6.3.1.2		Glutamine synthetase family		18230180; 16973872;	356
D7U1A2	36	0.0677966	191	0.359699	-11.9357	2.28048	6.23457e-24	40S ribosomal protein S12 (Fragment)	VIT_00023591001	Vitis vinifera (Grape)	GO:0005840; GO:0003735; GO:0006412	ribosome; structural constituent of ribosome; translation	Ribonucleoprotein; Ribosomal protein	IPR004038; IPR000530;			Ribosomal protein S12e family		17721507;	177
B9SA38	81	0.195652	285	0.688406	-11.0621	1.68795	7.57694e-24	Translation factor sui1, putative	RCOM_0184440	Ricinus communis (Castor bean)	GO:0003743	translation initiation factor activity		IPR005874; IPR001950;						138
D7TI80	55	0.088141	232	0.371795	-11.4897	1.9496	8.42981e-24	Whole genome shotgun sequence of line PN40024, scaffold_7.assembly12x (Fragment)	VIT_00033419001	Vitis vinifera (Grape)	GO:0003723; GO:0015935; GO:0003735; GO:0006412	RNA binding; small ribosomal subunit; structural constituent of ribosome; translation	Ribonucleoprotein; Ribosomal protein	IPR000235; IPR020606; IPR005716;			Ribosomal protein S7P family		17721507;	208
A5BGZ7	24	0.0304183	161	0.204056	-12.3515	2.61894	8.57383e-24	Putative uncharacterized protein (Whole genome shotgun sequence of line PN40024, scaffold_7.assembly12x)	VITISV_021798 VIT_00033293001	Vitis vinifera (Grape)	GO:0006725; GO:0008198; GO:0055114; GO:0016701; GO:0008270	cellular aromatic compound metabolic process; ferrous iron binding; oxidation-reduction process; oxidoreductase activity, acting on single donors with incorporation of molecular oxygen; zinc ion binding		IPR014436; IPR004183;					17721507;	263
D7SGX3	12	0.0191388	126	0.200957	-13.0283	3.2653	1.23937e-23	Whole genome shotgun sequence of line PN40024, scaffold_0.assembly12x (Fragment)	VIT_00008528001	Vitis vinifera (Grape)	GO:0015934; GO:0003735; GO:0006412	large ribosomal subunit; structural constituent of ribosome; translation	Ribonucleoprotein; Ribosomal protein	IPR001063; IPR018260; IPR005721;			Ribosomal protein L22P family		17721507;	209
P28188	23	0.0377668	158	0.259442	-12.3957	2.6532	1.24647e-23	Ras-related protein RABD2A (Ras-related protein ARA-5) (Ras-related protein RAB1B) (AtRab1b)	RABD2A ARA-5 RAB1B At1g02130 T7I23.6	Arabidopsis thaliana (Mouse-ear cress)	GO:0006888; GO:0005525; GO:0000139; GO:0005886; GO:0015031; GO:0046686; GO:0007264; GO:0005773	ER to Golgi vesicle-mediated transport; GTP binding; Golgi membrane; plasma membrane; protein transport; response to cadmium ion; small GTPase mediated signal transduction; vacuole	Complete proteome; ER-Golgi transport; GTP-binding; Golgi apparatus; Lipoprotein; Membrane; Nucleotide-binding; Prenylation; Transport	IPR003579; IPR013753; IPR001806; IPR005225; IPR020851;			Small GTPase superfamily, Rab family		11130712; 14593172; 1748311; 11090219; 11874578; 12644670; 18182439	203
B9S045	10	0.0483092	120	0.57971	-13.195	3.45794	1.57568e-23	Putative uncharacterized protein	RCOM_1297890	Ricinus communis (Castor bean)										69
D7U2D3	3	0.00209644	97	0.0677848	-14.217	4.88793	2.37872e-23	Whole genome shotgun sequence of line PN40024, scaffold_5.assembly12x (Fragment)	VIT_00028057001	Vitis vinifera (Grape)	GO:0005975; GO:0007047; GO:0004650	carbohydrate metabolic process; cellular cell wall organization; polygalacturonase activity	Cell wall biogenesis/degradation; Glycosidase; Hydrolase	IPR000743; IPR006626; IPR012334; IPR011050;					17721507;	477
A9P8B6	562	1.08915	1026	1.98837	-8.74079	0.74137	2.65091e-23	Peptidyl-prolyl cis-trans isomerase (EC 5.2.1.8)	POPTRDRAFT_821113	Populus trichocarpa (Western balsam poplar) (Populus balsamifera subsp. trichocarpa)	GO:0003755; GO:0006457	peptidyl-prolyl cis-trans isomerase activity; protein folding	Isomerase; Rotamase	IPR015891; IPR020892; IPR002130;	5.2.1.8	PPIase cyclophilin-type domain (1)	Cyclophilin-type PPIase family		18230180; 16973872;	172
D7SX49	76	0.0622441	269	0.220311	-11.1497	1.69652	5.05536e-23	Whole genome shotgun sequence of line PN40024, scaffold_241.assembly12x (Fragment)	VIT_00004908001	Vitis vinifera (Grape)				IPR019376;					17721507;	407
P54153	23	0.0391156	154	0.261905	-12.4142	2.61621	1.08808e-22	Peptide methionine sulfoxide reductase (EC 1.8.4.11) (Fruit-ripening protein E4) (Peptide-methionine (S)-S-oxide reductase) (Peptide Met(O) reductase) (Protein-methionine-S-oxide reductase) (Fragment)	E4	Solanum lycopersicum (Tomato) (Lycopersicon esculentum)	GO:0055114; GO:0008113; GO:0019538	oxidation-reduction process; peptide-methionine-(S)-S-oxide reductase activity; protein metabolic process	Oxidoreductase	IPR002569;	1.8.4.11		MsrA Met sulfoxide reductase family		2562553	196
D7TJ67	6	0.028169	104	0.488263	-13.6667	3.98846	1.84358e-22	Whole genome shotgun sequence of line PN40024, scaffold_7.assembly12x (Fragment)	VIT_00033840001	Vitis vinifera (Grape)	GO:0006122; GO:0005740; GO:0008121	mitochondrial electron transport, ubiquinol to cytochrome c; mitochondrial envelope; ubiquinol-cytochrome-c reductase activity		IPR008027;					17721507;	71
Q6V7U8	94	0.0619236	299	0.19697	-10.9201	1.54239	2.17969e-22	Putative anthocyanin permease		Solanum lycopersicum (Tomato) (Lycopersicon esculentum)	GO:0015297; GO:0015238; GO:0016020	antiporter activity; drug transmembrane transporter activity; membrane		IPR002528;					12897245	506
A5BAT1	14	0.0279441	130	0.259481	-12.8946	3.08799	2.22581e-22	Putative uncharacterized protein	VITISV_001394	Vitis vinifera (Grape)				IPR007608;						167
B9SCZ0	74	0.0906863	260	0.318627	-11.1935	1.6859	5.16422e-22	Short chain alcohol dehydrogenase, putative (EC 1.1.1.100)	RCOM_1282440	Ricinus communis (Castor bean)	GO:0004316; GO:0005488; GO:0055114	3-oxoacyl-[acyl-carrier-protein] reductase activity; binding; oxidation-reduction process	Oxidoreductase	IPR002198; IPR002347; IPR016040; IPR020904;	1.1.1.100		Short-chain dehydrogenases/reductases (SDR) family			272
B9GL51	24	0.0229885	152	0.145594	-12.393	2.53595	6.29376e-22	Predicted protein	POPTRDRAFT_815032	Populus trichocarpa (Western balsam poplar) (Populus balsamifera subsp. trichocarpa)	GO:0003978; GO:0050662; GO:0006012	UDP-glucose 4-epimerase activity; coenzyme binding; galactose metabolic process	Isomerase; NAD	IPR001509; IPR005886; IPR016040; IPR008089;			Sugar epimerase family		16973872;	348
P0C389	13	0.0135417	121	0.126042	-12.9998	3.0914	1.13841e-21	Apocytochrome f	petA Nip074	Oryza sativa subsp. japonica (Rice)	GO:0009535; GO:0009055; GO:0022900; GO:0020037; GO:0031361; GO:0015979; GO:0006810	chloroplast thylakoid membrane; electron carrier activity; electron transport chain; heme binding; integral to thylakoid membrane; photosynthesis; transport	Chloroplast; Electron transport; Heme; Iron; Membrane; Metal-binding; Photosynthesis; Plastid; Signal; Thylakoid; Transmembrane; Transmembrane helix; Transport	IPR002325; IPR011054;			Cytochrome f family		2884170; 2770692; 15122023	320
B9H303	6	0.00454545	101	0.0765152	-13.6878	3.94623	1.20654e-21	Mannose-6-phosphate isomerase (EC 5.3.1.8)	POPTRDRAFT_758948	Populus trichocarpa (Western balsam poplar) (Populus balsamifera subsp. trichocarpa)	GO:0005975; GO:0004476; GO:0008270	carbohydrate metabolic process; mannose-6-phosphate isomerase activity; zinc ion binding	Isomerase; Zinc	IPR011051; IPR001250; IPR016305; IPR018050; IPR014710;	5.3.1.8		Mannose-6-phosphate isomerase type 1 family		16973872;	440
B9RCL8	6	0.0040404	101	0.0680135	-13.6878	3.94623	1.20654e-21	6-phosphogluconate dehydrogenase, decarboxylating (EC 1.1.1.44)	RCOM_1690020	Ricinus communis (Castor bean)	GO:0050661; GO:0006098; GO:0004616	NADP binding; pentose-phosphate shunt; phosphogluconate dehydrogenase (decarboxylating) activity	NADP; Oxidoreductase	IPR008927; IPR006114; IPR006113; IPR006115; IPR013328; IPR012284; IPR016040;	1.1.1.44		6-phosphogluconate dehydrogenase family			495
D7U830	7	0.00538876	103	0.0792918	-13.5625	3.75213	2.35388e-21	Whole genome shotgun sequence of line PN40024, scaffold_48.assembly12x (Fragment)	VIT_00027439001	Vitis vinifera (Grape)	GO:0006096; GO:0043231; GO:0055114; GO:0004739	glycolysis; intracellular membrane-bounded organelle; oxidation-reduction process; pyruvate dehydrogenase (acetyl-transferring) activity		IPR001017; IPR017597;					17721507;	433
D7U469	113	0.244589	326	0.705628	-10.725	1.40153	2.90353e-21	Whole genome shotgun sequence of line PN40024, scaffold_44.assembly12x (Fragment)	VIT_00026642001	Vitis vinifera (Grape)	GO:0003677; GO:0005634	DNA binding; nucleus		IPR000910; IPR009071;					17721507;	154
B9S9F0	20	0.0169205	140	0.118443	-12.5838	2.68034	2.93297e-21	Transcription factor, putative	RCOM_0884580	Ricinus communis (Castor bean)	GO:0005634; GO:0030528	nucleus; transcription regulator activity		IPR011598;						394
E0CR49	80	0.0534402	264	0.176353	-11.1263	1.59545	7.19668e-21	Whole genome shotgun sequence of line PN40024, scaffold_1.assembly12x (Fragment)	VIT_00008848001	Vitis vinifera (Grape)	GO:0045454; GO:0005783; GO:0016853	cell redox homeostasis; endoplasmic reticulum; isomerase activity	Redox-active center; Repeat	IPR005788; IPR005792; IPR005746; IPR017936; IPR012336; IPR017937; IPR013766; IPR012335;		Thioredoxin domains (2)	Protein disulfide isomerase family		17721507;	499
D7TYW5	28	0.0300107	156	0.167203	-12.263	2.35103	7.70387e-21	Whole genome shotgun sequence of line PN40024, scaffold_370.assembly12x (Fragment)	VIT_00006450001	Vitis vinifera (Grape)	GO:0003824	catalytic activity		IPR000073; IPR000639;					17721507;	311
O48650	82	0.241888	267	0.787611	-11.1003	1.57612	8.45527e-21	Protein translation factor SUI1 homolog		Salix bakko (Japanese willow)	GO:0006417; GO:0003743	regulation of translation; translation initiation factor activity	Protein biosynthesis; Translation regulation	IPR005874; IPR001950;			SUI1 family			113
Q2QCX7	42	0.0320366	188	0.143402	-11.836	2.03525	1.00071e-20	Sterol delta-7 reductase DWF5		Gossypium hirsutum (Upland cotton) (Gossypium mexicanum)	GO:0016020	membrane		IPR001171; IPR018083;					16461577;	437
Q9SZD4	82	0.0617005	266	0.20015	-11.103	1.57071	1.26704e-20	26S proteasome regulatory subunit 4 homolog A (26S proteasome AAA-ATPase subunit RPT2a) (26S proteasome subunit 4 homolog A) (Protein HALTED ROOT) (Regulatory particle triple-A ATPase subunit 2a)	RPT2A HLR At4g29040 F19B15.70 F25O24.6	Arabidopsis thaliana (Mouse-ear cress)	GO:0005524; GO:0005737; GO:0010386; GO:0009965; GO:0010078; GO:0016020; GO:0035266; GO:0009933; GO:0017111; GO:0005634; GO:0043161; GO:0043248; GO:0000502; GO:0046686; GO:0009408; GO:0051788; GO:0048829	ATP binding; cytoplasm; lateral root primordium development; leaf morphogenesis; maintenance of root meristem identity; membrane; meristem growth; meristem structural organization; nucleoside-triphosphatase activity; nucleus; proteasomal ubiquitin-dependent protein catabolic process; proteasome assembly; proteasome complex; response to cadmium ion; response to heat; response to misfolded protein;…	ATP-binding; Complete proteome; Cytoplasm; Nucleotide-binding; Nucleus; Proteasome	IPR005937; IPR003593; IPR003959; IPR003960;			AAA ATPase family		10417703; 15073153; 10617198; 14593172; 17971041; 19500299; 19321709	443
D7U5I9	40	0.0322841	182	0.146893	-11.8946	2.05885	2.71473e-20	Whole genome shotgun sequence of line PN40024, scaffold_38.assembly12x (Fragment)	VIT_00024197001	Vitis vinifera (Grape)	GO:0004310; GO:0016021; GO:0008610	farnesyl-diphosphate farnesyltransferase activity; integral to membrane; lipid biosynthetic process		IPR002060; IPR006449; IPR019845; IPR008949;					17721507;	413
D7TW72	13	0.00950292	115	0.0840643	-13.0365	3.01803	3.69234e-20	Whole genome shotgun sequence of line PN40024, scaffold_25.assembly12x (Fragment)	VIT_00019857001	Vitis vinifera (Grape)	GO:0016021	integral to membrane	Membrane; Transmembrane; Transmembrane helix	IPR004299;					17721507;	456
B9H1J7	66	0.045082	229	0.156421	-11.3676	1.66779	1.39356e-19	Predicted protein	POPTRDRAFT_648811	Populus trichocarpa (Western balsam poplar) (Populus balsamifera subsp. trichocarpa)	GO:0030234; GO:0000502; GO:0042176	enzyme regulator activity; proteasome complex; regulation of protein catabolic process		IPR013586; IPR013143; IPR000717; IPR011991;		PCI domain (1)			16973872;	488
A5AZF5	45	0.0724638	187	0.301127	-11.79	1.92802	2.34535e-19	60S ribosomal protein L13	VITISV_025451	Vitis vinifera (Grape)	GO:0005840; GO:0003735; GO:0006412	ribosome; structural constituent of ribosome; translation	Ribonucleoprotein; Ribosomal protein	IPR001380; IPR018256;			Ribosomal protein L13e family			207
D7TDY7	134	0.152446	348	0.395904	-10.5549	1.24984	3.44092e-19	Whole genome shotgun sequence of line PN40024, scaffold_151.assembly12x (Fragment)	VIT_00001173001	Vitis vinifera (Grape)				IPR007650;					17721507;	293
D7SLP5	36	0.0344828	166	0.159004	-12.0369	2.0781	8.32383e-19	Whole genome shotgun sequence of line PN40024, scaffold_4.assembly12x (Fragment)	VIT_00025511001	Vitis vinifera (Grape)									17721507;	348
D7UBF2	3	0.000877193	79	0.0230994	-14.365	4.5918	1.44954e-18	Whole genome shotgun sequence of line PN40024, scaffold_171.assembly12x (Fragment)	VIT_00001825001	Vitis vinifera (Grape)	GO:0005488	binding		IPR011989;					17721507;	1140
D7TBU4	18	0.0209059	123	0.142857	-12.7532	2.64557	2.4362e-18	Whole genome shotgun sequence of line PN40024, scaffold_16.assembly12x (Fragment)	VIT_00015453001	Vitis vinifera (Grape)				IPR002794;					17721507;	287
B9RYY9	44	0.0756014	179	0.30756	-11.8378	1.89737	3.87505e-18	60S ribosomal protein L9, putative	RCOM_1314920	Ricinus communis (Castor bean)	GO:0019843; GO:0005840; GO:0003735; GO:0006412	rRNA binding; ribosome; structural constituent of ribosome; translation	Ribonucleoprotein; Ribosomal protein	IPR000702; IPR020040; IPR002359;						194
Q42954	59	0.0387139	207	0.135827	-11.5213	1.68382	8.62252e-18	Pyruvate kinase, cytosolic isozyme (PK) (EC 2.7.1.40)		Nicotiana tabacum (Common tobacco)	GO:0005524; GO:0005737; GO:0006096; GO:0000287; GO:0030955; GO:0004743	ATP binding; cytoplasm; glycolysis; magnesium ion binding; potassium ion binding; pyruvate kinase activity	ATP-binding; Cytoplasm; Glycolysis; Kinase; Magnesium; Metal-binding; Nucleotide-binding; Potassium; Pyruvate; Transferase	IPR001697; IPR015813; IPR011037; IPR015794; IPR018209; IPR015793; IPR015795; IPR015806;	2.7.1.40		Pyruvate kinase family		7865798	508
B9SMZ3	7	0.000636479	88	0.00800145	-13.676	3.52506	1.23616e-17	E3 ubiquitin protein ligase upl2, putative	RCOM_0482820	Ricinus communis (Castor bean)	GO:0016881; GO:0005488; GO:0005622; GO:0006464	acid-amino acid ligase activity; binding; intracellular; protein modification process	Ligase; Ubl conjugation pathway	IPR016024; IPR010309; IPR010314; IPR000569; IPR009060; IPR000449; IPR015940; IPR003903;		HECT (E6AP-type E3 ubiquitin-protein ligase) domain (1)				3666
A5AEX6	27	0.037037	139	0.190672	-12.3725	2.23703	1.49777e-17	Putative uncharacterized protein	VITISV_041925	Vitis vinifera (Grape)	GO:0016787	hydrolase activity		IPR002925;						243
A9PEU6	130	0.110827	328	0.279625	-10.6195	1.20817	3.86648e-17	Fructose-bisphosphate aldolase (EC 4.1.2.13)		Populus trichocarpa (Western balsam poplar) (Populus balsamifera subsp. trichocarpa)	GO:0004332; GO:0006096	fructose-bisphosphate aldolase activity; glycolysis	Glycolysis; Lyase	IPR000741; IPR013785;	4.1.2.13		Class I fructose-bisphosphate aldolase family		18230180	391
B9RDD9	10	0.00529101	94	0.0497354	-13.3712	3.10564	4.45339e-17	Putative uncharacterized protein	RCOM_1612260	Ricinus communis (Castor bean)										630
D7ST51	5	0.00905797	79	0.143116	-13.9966	3.85483	8.44581e-17	Whole genome shotgun sequence of line PN40024, scaffold_1569.assembly12x (Fragment)	VIT_00004678001	Vitis vinifera (Grape)	GO:0005509	calcium ion binding	Calcium; Repeat	IPR011992; IPR018249; IPR002048; IPR001125;					17721507;	184
B9T634	32	0.0558464	145	0.253054	-12.2195	2.05289	1.09796e-16	40S ribosomal protein S7, putative	RCOM_1198120	Ricinus communis (Castor bean)	GO:0005840; GO:0003735; GO:0006412	ribosome; structural constituent of ribosome; translation	Ribonucleoprotein; Ribosomal protein	IPR000554;						191
D7SNX7	63	0.0519802	206	0.169967	-11.4775	1.5822	2.2499e-16	Whole genome shotgun sequence of line PN40024, scaffold_23.assembly12x (Fragment)	VIT_00018756001	Vitis vinifera (Grape)				IPR007198; IPR003903; IPR002035;					17721507;	404
B9SQY4	8	0.00555556	85	0.0590278	-13.6047	3.28237	3.9233e-16	Serine carboxypeptidase, putative (EC 3.4.16.6)	RCOM_1406210	Ricinus communis (Castor bean)	GO:0006508; GO:0004185	proteolysis; serine-type carboxypeptidase activity	Carboxypeptidase; Hydrolase; Protease	IPR001563; IPR018202;	3.4.16.6					480
Q9C5Y9	52	0.0589569	184	0.208617	-11.6974	1.6961	5.3663e-16	Eukaryotic translation initiation factor 3 subunit G		Arabidopsis thaliana (Mouse-ear cress)	GO:0005737; GO:0000166; GO:0003743; GO:0008270	cytoplasm; nucleotide binding; translation initiation factor activity; zinc ion binding	Initiation factor; Protein biosynthesis; RNA-binding	IPR012677; IPR000504; IPR017334; IPR001878;		RRM (RNA recognition motif) domain (1)	EIF-3 subunit G family		11042177; 12093376;	294
B6VC54	62	0.141553	202	0.461187	-11.5032	1.577	5.73731e-16	60S ribosomal protein L27A	RPL27A	Vernicia fordii (Tung) (Aleurites fordii)	GO:0005840; GO:0003735; GO:0006412	ribosome; structural constituent of ribosome; translation	Ribonucleoprotein; Ribosomal protein	IPR001196; IPR021131;			Ribosomal protein L15P family			146
B9RIV0	105	0.132075	275	0.345912	-10.9006	1.26202	8.47916e-16	Putative uncharacterized protein	RCOM_1582990	Ricinus communis (Castor bean)				IPR000008; IPR008973; IPR018029;		C2 domain (1)				265
D7UA74	47	0.0265087	171	0.0964467	-11.8232	1.73624	9.87411e-16	Whole genome shotgun sequence of line PN40024, scaffold_60.assembly12x (Fragment)	VIT_00031289001	Vitis vinifera (Grape)	GO:0005525; GO:0005622; GO:0016020; GO:0007264	GTP binding; intracellular; membrane; small GTPase mediated signal transduction	GTP-binding; Nucleotide-binding	IPR006688; IPR006689; IPR000620; IPR005225;					17721507;	591
B9RMR2	5	0.00520833	75	0.078125	-14.034	3.77987	9.99515e-16	Steroid dehydrogenase, putative (EC 1.1.1.62)	RCOM_1082860	Ricinus communis (Castor bean)	GO:0005488; GO:0004303; GO:0055114	binding; estradiol 17-beta-dehydrogenase activity; oxidation-reduction process	Oxidoreductase	IPR002198; IPR002347; IPR016040;	1.1.1.62		Short-chain dehydrogenases/reductases (SDR) family			320
E0CPR7	5	0.00522466	75	0.0783699	-14.034	3.77987	9.99515e-16	Whole genome shotgun sequence of line PN40024, scaffold_1.assembly12x (Fragment)	VIT_00009441001	Vitis vinifera (Grape)	GO:0043565; GO:0003700	sequence-specific DNA binding; sequence-specific DNA binding transcription factor activity		IPR018872; IPR003657;					17721507;	319
D7U1J5	20	0.0105485	116	0.0611814	-12.7195	2.40903	1.02094e-15	Whole genome shotgun sequence of line PN40024, scaffold_37.assembly12x (Fragment)	VIT_00023740001	Vitis vinifera (Grape)	GO:0005783; GO:0006633; GO:0016021; GO:0005506; GO:0055114; GO:0016491	endoplasmic reticulum; fatty acid biosynthetic process; integral to membrane; iron ion binding; oxidation-reduction process; oxidoreductase activity	Membrane; Transmembrane; Transmembrane helix	IPR006694; IPR016040; IPR021940;					17721507;	632
Q93X17	20	0.0641026	115	0.36859	-12.7257	2.39654	1.71021e-15	Snakin-2	SN2	Solanum tuberosum (Potato)	GO:0005618; GO:0006952; GO:0005576	cell wall; defense response; extracellular region	Antimicrobial; Cell wall; Direct protein sequencing; Disulfide bond; Plant defense; Secreted; Signal	IPR003854;			GASA family		11891250;	104
P29196	5	0.00172712	74	0.0255613	-14.0437	3.76051	1.84937e-15	Phosphoenolpyruvate carboxylase (PEPC) (PEPCase) (EC 4.1.1.31)	PPC1 PPC	Solanum tuberosum (Potato)	GO:0015977; GO:0005737; GO:0008964; GO:0015979; GO:0006099	carbon fixation; cytoplasm; phosphoenolpyruvate carboxylase activity; photosynthesis; tricarboxylic acid cycle	Allosteric enzyme; Carbon dioxide fixation; Cytoplasm; Lyase; Magnesium; Phosphoprotein; Photosynthesis	IPR021135; IPR018129; IPR022805; IPR015813;	4.1.1.31		PEPCase type 1 family		8251640;	965
B9H144	51	0.0625	176	0.215686	-11.7435	1.65999	2.36518e-15	Predicted protein	POPTRDRAFT_818156	Populus trichocarpa (Western balsam poplar) (Populus balsamifera subsp. trichocarpa)	GO:0046923; GO:0016021; GO:0006621	ER retention sequence binding; integral to membrane; protein retention in ER lumen		IPR000133;					16973872;	272
B9SGY3	5	0.00499002	73	0.0728543	-14.0535	3.74088	3.41832e-15	Peroxidase 73, putative (EC 1.11.1.7)	RCOM_0578390	Ricinus communis (Castor bean)	GO:0020037; GO:0055114; GO:0004601; GO:0006979	heme binding; oxidation-reduction process; peroxidase activity; response to oxidative stress	Heme; Iron; Metal-binding; Oxidoreductase; Peroxidase	IPR010255; IPR002016; IPR000823; IPR019794; IPR019793;	1.11.1.7					334
B9T1L0	10	0.00344709	86	0.029645	-13.4353	2.97732	4.51845e-15	Cation-transporting atpase plant, putative (EC 3.6.3.8)	RCOM_1099410	Ricinus communis (Castor bean)	GO:0005524; GO:0006754; GO:0005388; GO:0016021	ATP binding; ATP biosynthetic process; calcium-transporting ATPase activity; integral to membrane	ATP-binding; Hydrolase; Ion transport; Membrane; Nucleotide-binding; Phosphoprotein; Transmembrane; Transmembrane helix; Transport	IPR023306; IPR008250; IPR006408; IPR006069; IPR006068; IPR004014; IPR023300; IPR023299; IPR001757; IPR018303; IPR023298; IPR005834; IPR023214;	3.6.3.8		Cation transport ATPase (P-type) family			967
D7TUK7	30	0.0292398	132	0.128655	-12.3338	2.01048	8.42197e-15	Whole genome shotgun sequence of line PN40024, scaffold_30.assembly12x (Fragment)	VIT_00021820001	Vitis vinifera (Grape)	GO:0055114; GO:0016491	oxidation-reduction process; oxidoreductase activity		IPR001395; IPR023210;					17721507;	342
B9T253	4	0.00766284	68	0.130268	-14.2657	3.96044	1.19019e-14	Aldose 1-epimerase, putative	RCOM_0934620	Ricinus communis (Castor bean)										174
A5AT48	15	0.013587	96	0.0869565	-13.0635	2.55105	1.28977e-14	Putative uncharacterized protein	VITISV_021649	Vitis vinifera (Grape)	GO:0016021; GO:0006508; GO:0008236	integral to membrane; proteolysis; serine-type peptidase activity		IPR000223; IPR019758; IPR019756; IPR015927; IPR011056; IPR019533;			Peptidase S26 family			368
D7TQF0	37	0.131206	147	0.521277	-12.1049	1.8632	1.35684e-14	Whole genome shotgun sequence of line PN40024, scaffold_40.assembly12x (Fragment)	VIT_00025604001	Vitis vinifera (Grape)				IPR006476;					17721507;	94
D7T2C4	17	0.0185185	104	0.11329	-12.9155	2.48596	1.81424e-14	Whole genome shotgun sequence of line PN40024, scaffold_94.assembly12x (Fragment)	VIT_00038117001	Vitis vinifera (Grape)	GO:0016998; GO:0008061; GO:0006032; GO:0004568	cell wall macromolecule catabolic process; chitin binding; chitin catabolic process; chitinase activity	Chitin-binding	IPR001002; IPR018371; IPR016283; IPR000726; IPR023346;		Chitin-binding type-1 domain (1)			17721507;	306
Q9XI42	17	0.0885417	103	0.536458	-12.9224	2.47202	1.81424e-14	F9L1.21 protein (Putative uncharacterized protein) (Putative uncharacterized protein At1g15270) (Putative uncharacterized protein At1g15270; F9L1.21)	At1g15270/F9L1.21 At1g15270 F9L1.21	Arabidopsis thaliana (Mouse-ear cress)	GO:0005886	plasma membrane	Complete proteome	IPR015157;					11130712; 12093376;	64
A5BDX9	44	0.0471597	158	0.169346	-11.9278	1.71733	2.70872e-14	Putative uncharacterized protein	VITISV_032961	Vitis vinifera (Grape)	GO:0003677; GO:0005634	DNA binding; nucleus		IPR016177; IPR001739;						311
O80774	131	0.0919298	308	0.21614	-10.6593	1.10634	2.89921e-14	AT2G34250 protein (At2g34250/F13P17.9) (Putative uncharacterized protein At2g34250)	AT2G34250 At2g34250	Arabidopsis thaliana (Mouse-ear cress)	GO:0015450; GO:0016020	P-P-bond-hydrolysis-driven protein transmembrane transporter activity; membrane	Complete proteome	IPR002208; IPR023201; IPR019561;			SecY/SEC61-alpha family		10617197; 12093376;	475
B9SDI4	31	0.0152185	131	0.0643103	-12.3156	1.95221	3.30853e-14	Bel1 homeotic protein, putative	RCOM_0418780	Ricinus communis (Castor bean)	GO:0005634; GO:0006355; GO:0043565; GO:0003700	nucleus; regulation of transcription, DNA-dependent; sequence-specific DNA binding; sequence-specific DNA binding transcription factor activity	DNA-binding; Homeobox; Nucleus	IPR001356; IPR009057; IPR012287; IPR006563;						679
D7UAJ5	13	0.0128205	89	0.0877712	-13.2213	2.64827	4.79872e-14	Whole genome shotgun sequence of line PN40024, scaffold_15.assembly12x (Fragment)	VIT_00014709001	Vitis vinifera (Grape)				IPR001251; IPR008273; IPR011074;		CRAL-TRIO domain (1)			17721507;	338
B9RI44	37	0.0291568	144	0.113475	-12.1197	1.83345	5.17289e-14	Ribonucleic acid binding protein S1, putative	RCOM_1576190	Ricinus communis (Castor bean)	GO:0003676; GO:0000166	nucleic acid binding; nucleotide binding		IPR012677; IPR000504;						423
P17614	364	0.216667	646	0.384524	-9.38782	0.700577	5.71421e-14	ATP synthase subunit beta, mitochondrial (EC 3.6.3.14)	ATPB ATP2-1	Nicotiana plumbaginifolia (Leadwort-leaved tobacco) (Tex-Mex tobacco)	GO:0005524; GO:0015986; GO:0046933; GO:0008553; GO:0000275; GO:0046961	ATP binding; ATP synthesis coupled proton transport; hydrogen ion transporting ATP synthase activity, rotational mechanism; hydrogen-exporting ATPase activity, phosphorylative mechanism; mitochondrial proton-transporting ATP synthase complex, catalytic core F(1); proton-transporting ATPase activity, rotational mechanism	3D-structure; ATP synthesis; ATP-binding; CF(1); Hydrogen ion transport; Hydrolase; Ion transport; Membrane; Mitochondrion; Mitochondrion inner membrane; Nucleotide-binding; Transit peptide; Transport	IPR020971; IPR020003; IPR000194; IPR003593; IPR005722; IPR018118; IPR000793; IPR004100;	3.6.3.14		ATPase alpha/beta chains family		2866954; 15037074	560
P92963	19	0.0300158	105	0.165877	-12.8283	2.3393	5.82085e-14	At4g17170 (GTP-binding RAB2A like protein) (Rab2-like protein)	rab2 AT4g17170 dl4620c At4g17170	Arabidopsis thaliana (Mouse-ear cress)	GO:0006888; GO:0005525; GO:0005886; GO:0005515; GO:0015031; GO:0007264; GO:0005773	ER to Golgi vesicle-mediated transport; GTP binding; plasma membrane; protein binding; protein transport; small GTPase mediated signal transduction; vacuole	Complete proteome; GTP-binding; Nucleotide-binding	IPR003579; IPR013753; IPR001806; IPR005225; IPR020851;			Small GTPase superfamily, Rab family		10617198;	211
D7UDG8	12	0.0425532	86	0.304965	-13.3038	2.71428	6.92617e-14	Whole genome shotgun sequence of line PN40024, scaffold_122.assembly12x (Fragment)	VIT_00013447001	Vitis vinifera (Grape)				IPR003823;					17721507;	94
A9PBT2	27	0.0731707	120	0.325203	-12.4785	2.02498	1.59222e-13	Predicted protein (Putative uncharacterized protein)	POPTRDRAFT_548036	Populus trichocarpa (Western balsam poplar) (Populus balsamifera subsp. trichocarpa)	GO:0005622; GO:0006810	intracellular; transport		IPR002075; IPR018222;					18230180; 16973872;	123
A9PBL0	75	0.151515	209	0.422222	-11.3413	1.35152	3.51543e-13	Predicted protein	POPTRDRAFT_813911	Populus trichocarpa (Western balsam poplar) (Populus balsamifera subsp. trichocarpa)	GO:0005840; GO:0003735; GO:0006412	ribosome; structural constituent of ribosome; translation	Ribonucleoprotein; Ribosomal protein	IPR000911; IPR020783; IPR020785; IPR020784;			Ribosomal protein L11P family		18230180; 16973872;	165
B9SU35	3	0.000821693	59	0.01616	-14.5756	4.17066	4.85494e-13	Coatomer alpha subunit, putative (EC 2.7.11.7)	RCOM_1215590	Ricinus communis (Castor bean)	GO:0030126; GO:0006886; GO:0016905; GO:0005198; GO:0016192	COPI vesicle coat; intracellular protein transport; myosin heavy chain kinase activity; structural molecule activity; vesicle-mediated transport	Repeat; Transferase; WD repeat	IPR016391; IPR010714; IPR006692; IPR020472; IPR015943; IPR001680; IPR011046; IPR019782; IPR019775; IPR017986; IPR019781;	2.7.11.7					1217
B9SH02	27	0.0616438	117	0.267123	-12.4968	1.98846	6.54223e-13	60S ribosomal protein L26, putative	RCOM_0580190	Ricinus communis (Castor bean)	GO:0015934; GO:0003735; GO:0006412	large ribosomal subunit; structural constituent of ribosome; translation	Ribonucleoprotein; Ribosomal protein	IPR005824; IPR005825; IPR014723; IPR005756; IPR008991;						146
B9RIP4	4	0.00229885	61	0.0350575	-14.344	3.80372	9.00282e-13	Pyruvate kinase (EC 2.7.1.40)	RCOM_1581420	Ricinus communis (Castor bean)	GO:0006096; GO:0000287; GO:0030955; GO:0004743	glycolysis; magnesium ion binding; potassium ion binding; pyruvate kinase activity	Glycolysis; Kinase; Magnesium; Pyruvate; Transferase	IPR001697; IPR015813; IPR011037; IPR015794; IPR018209; IPR015793; IPR015795; IPR015806;	2.7.1.40		Pyruvate kinase family			580
B9RM94	3	0.00367647	58	0.0710784	-14.5879	4.146	9.0845e-13	Putative uncharacterized protein	RCOM_1078750	Ricinus communis (Castor bean)	GO:0008643; GO:0016021	carbohydrate transport; integral to membrane	Cell membrane; Membrane; Repeat; Sugar transport; Transmembrane; Transmembrane helix; Transport	IPR004316;						272
B9RGW9	29	0.0345238	120	0.142857	-12.427	1.92189	9.39423e-13	Ubiquinol-cytochrome c reductase iron-sulfur subunit (EC 1.10.2.2)	RCOM_1445040	Ricinus communis (Castor bean)	GO:0051537; GO:0022900; GO:0046872; GO:0005739; GO:0070469; GO:0008121	2 iron, 2 sulfur cluster binding; electron transport chain; metal ion binding; mitochondrion; respiratory chain; ubiquinol-cytochrome-c reductase activity	2Fe-2S; Electron transport; Iron; Iron-sulfur; Metal-binding; Mitochondrion; Oxidoreductase; Respiratory chain; Transport	IPR017941; IPR014349; IPR005805; IPR006317; IPR004192;	1.10.2.2	Rieske domain (1)				280
A5B7D8	8	0.00492005	71	0.0436654	-13.7345	3.02273	1.38128e-12	Putative uncharacterized protein	VITISV_006083	Vitis vinifera (Grape)	GO:0005737; GO:0005634; GO:0006355; GO:0043565; GO:0003700; GO:0008270	cytoplasm; nucleus; regulation of transcription, DNA-dependent; sequence-specific DNA binding; sequence-specific DNA binding transcription factor activity; zinc ion binding		IPR006773; IPR000679; IPR013088;						542
B9SRU2	3	0.00112233	57	0.0213244	-14.6005	4.12091	1.69797e-12	Kinase, putative (EC 2.7.10.2)	RCOM_1058620	Ricinus communis (Castor bean)	GO:0005524; GO:0004715; GO:0006468; GO:0004674	ATP binding; non-membrane spanning protein tyrosine kinase activity; protein phosphorylation; protein serine/threonine kinase activity	ATP-binding; Kinase; Nucleotide-binding; Serine/threonine-protein kinase; Transferase	IPR011009; IPR021720; IPR000719; IPR017441; IPR001245; IPR008271;	2.7.10.2		Protein kinase superfamily			891
B9T724	12	0.0111421	80	0.0742804	-13.356	2.60995	1.84776e-12	GATA transcription factor, putative	RCOM_0022220	Ricinus communis (Castor bean)	GO:0006355; GO:0043565; GO:0003700; GO:0008270	regulation of transcription, DNA-dependent; sequence-specific DNA binding; sequence-specific DNA binding transcription factor activity; zinc ion binding		IPR016679; IPR000679; IPR013088;						359
Q0E2S4	22	0.0238871	104	0.112921	-12.7295	2.11399	1.97029e-12	Serine/threonine-protein phosphatase PP2A-3 catalytic subunit (EC 3.1.3.16)	PP2A3 Os02g0217600 LOC_Os02g12580 P0027A02.2-1 P0027A02.2-2 OsJ_005728	Oryza sativa subsp. japonica (Rice)	GO:0005737; GO:0046872; GO:0004721	cytoplasm; metal ion binding; phosphoprotein phosphatase activity	Alternative splicing; Cytoplasm; Hydrolase; Iron; Manganese; Metal-binding; Protein phosphatase	IPR004843; IPR006186;	3.1.3.16		PPP phosphatase family, PP-2A subfamily		16100779; 18089549; 15685292; 12869764	307
D7TCD5	17	0.0153986	90	0.0815217	-13.0198	2.27737	2.97077e-12	Whole genome shotgun sequence of line PN40024, scaffold_16.assembly12x (Fragment)	VIT_00015060001	Vitis vinifera (Grape)	GO:0009058; GO:0016844	biosynthetic process; strictosidine synthase activity		IPR011042; IPR018119;					17721507;	368
A5B8K3	31	0.0906433	121	0.353801	-12.3729	1.83765	3.2064e-12	Putative uncharacterized protein (Whole genome shotgun sequence of line PN40024, scaffold_66.assembly12x)	VITISV_015981 VIT_00032438001	Vitis vinifera (Grape)	GO:0045454; GO:0009055; GO:0015035	cell redox homeostasis; electron carrier activity; protein disulfide oxidoreductase activity		IPR011767; IPR002109; IPR011899; IPR014025; IPR012336; IPR012335;					17721507;	114
P25819	11	0.00745257	76	0.0514905	-13.4557	2.66148	4.68976e-12	Catalase-2 (EC 1.11.1.6)	CAT2 CAT At4g35090 M4E13.140	Arabidopsis thaliana (Mouse-ear cress)	GO:0004096; GO:0008219; GO:0045454; GO:0006995; GO:0016036; GO:0009970; GO:0009507; GO:0050897; GO:0022626; GO:0009514; GO:0020037; GO:0042744; GO:0005739; GO:0055114; GO:0009648; GO:0005515; GO:0009409; GO:0010319	catalase activity; cell death; cell redox homeostasis; cellular response to nitrogen starvation; cellular response to phosphate starvation; cellular response to sulfate starvation; chloroplast; cobalt ion binding; cytosolic ribosome; glyoxysome; heme binding; hydrogen peroxide catabolic process; mitochondrion; oxidation-reduction process; photoperiodism; protein binding; response to cold; stromule	Alternative splicing; Complete proteome; Glyoxysome; Heme; Hydrogen peroxide; Iron; Metal-binding; Oxidoreductase; Peroxidase; Peroxisome	IPR002226; IPR020835; IPR010582; IPR018028; IPR011614;	1.11.1.6		Catalase family		16669103; 10617198; 14593172	492
A5AES9	5	0.00345781	61	0.0421853	-14.1831	3.48179	4.96465e-12	Putative uncharacterized protein	VITISV_018782	Vitis vinifera (Grape)				IPR000048;						482
D7TTY5	3	0.00471698	51	0.0801887	-14.6807	3.96044	5.51959e-12	Whole genome shotgun sequence of line PN40024, scaffold_12.assembly12x (Fragment)	VIT_00013176001	Vitis vinifera (Grape)				IPR000626; IPR019955; IPR019387;					17721507;	212
Q9LN13	456	0.157187	746	0.257153	-9.12145	0.583123	6.1861e-12	Elongation factor 1-alpha		Arabidopsis thaliana (Mouse-ear cress)	GO:0005525; GO:0003924; GO:0005737; GO:0003746	GTP binding; GTPase activity; cytoplasm; translation elongation factor activity	Elongation factor; GTP-binding; Nucleotide-binding; Protein biosynthesis	IPR000795; IPR009001; IPR004539; IPR004161; IPR004160; IPR009000;			GTP-binding elongation factor family, EF-Tu/EF-1A subfamily			967
A5BGZ9	73	0.0515537	194	0.137006	-11.4145	1.28307	6.9527e-12	Putative uncharacterized protein	VITISV_030046	Vitis vinifera (Grape)	GO:0016758	transferase activity, transferring hexosyl groups	Glycosyltransferase; Transferase	IPR002213;			UDP-glycosyltransferase family			472
P46286	97	0.125323	236	0.30491	-11.0681	1.15571	7.29547e-12	60S ribosomal protein L8-1 (60S ribosomal protein L2) (Protein EMBRYO DEFECTIVE 2296)	RPL8A EMB2296 RPL2 At2g18020 T27K22.11	Arabidopsis thaliana (Mouse-ear cress)	GO:0009507; GO:0022625; GO:0005730; GO:0005886; GO:0005515; GO:0003735; GO:0006412; GO:0005774	chloroplast; cytosolic large ribosomal subunit; nucleolus; plasma membrane; protein binding; structural constituent of ribosome; translation; vacuolar membrane	Complete proteome; Cytoplasm; Ribonucleoprotein; Ribosomal protein; Ubl conjugation	IPR012340; IPR016027; IPR022666; IPR002171; IPR014726; IPR022669; IPR022671; IPR014722; IPR008991;			Ribosomal protein L2P family		10617197; 14593172; 11598216; 19292762	258
O49069	22	0.0431373	101	0.198039	-12.7506	2.07176	8.3414e-12	Probable phospholipid hydroperoxide glutathione peroxidase (PHGPx) (EC 1.11.1.12)		Gossypium hirsutum (Upland cotton) (Gossypium mexicanum)	GO:0005737; GO:0004602; GO:0055114; GO:0047066; GO:0006979	cytoplasm; glutathione peroxidase activity; oxidation-reduction process; phospholipid-hydroperoxide glutathione peroxidase activity; response to oxidative stress	Cytoplasm; Oxidoreductase; Peroxidase	IPR000889; IPR012336; IPR012335;	1.11.1.12		Glutathione peroxidase family			170
Q38922	9	0.014218	70	0.110585	-13.6598	2.83234	9.70812e-12	ATGB2 (GTP-binding protein GB2) (Putative GTP-binding protein GB2)	AT4g35860 At4g35860	Arabidopsis thaliana (Mouse-ear cress)	GO:0005525; GO:0009507; GO:0015031; GO:0007264	GTP binding; chloroplast; protein transport; small GTPase mediated signal transduction	Complete proteome; GTP-binding; Nucleotide-binding	IPR003579; IPR013753; IPR001806; IPR005225; IPR020851;			Small GTPase superfamily, Rab family		10617198; 12093376;	211
D7U5H8	4	0.00617284	57	0.087963	-14.393	3.70587	1.03827e-11	Whole genome shotgun sequence of line PN40024, scaffold_38.assembly12x (Fragment)	VIT_00024183001	Vitis vinifera (Grape)									17721507;	216
A5C9R3	26	0.0205371	108	0.0853081	-12.5818	1.92743	1.11978e-11	Putative uncharacterized protein	VITISV_008028	Vitis vinifera (Grape)				IPR008889;						422
D7U489	10	0.01001	72	0.0720721	-13.5635	2.72098	1.18282e-11	Whole genome shotgun sequence of line PN40024, scaffold_44.assembly12x (Fragment)	VIT_00026423001	Vitis vinifera (Grape)	GO:0008415	acyltransferase activity		IPR002123; IPR007130;					17721507;	333
Q9FLF0	79	0.133672	204	0.345178	-11.3213	1.24163	1.25938e-11	40S ribosomal protein S9-2	RPS9C At5g39850 MYH19.1 MYH19.10	Arabidopsis thaliana (Mouse-ear cress)	GO:0016020; GO:0019843; GO:0015935; GO:0003735; GO:0006412	membrane; rRNA binding; small ribosomal subunit; structural constituent of ribosome; translation	Complete proteome; RNA-binding; Ribonucleoprotein; Ribosomal protein; rRNA-binding	IPR022801; IPR005710; IPR001912; IPR018079; IPR002942;		S4 RNA-binding domain (1)	Ribosomal protein S4P family		9628582; 11598216	197
O49506	59	0.053442	170	0.153986	-11.6634	1.39973	1.47534e-11	Peroxisomal (S)-2-hydroxy-acid oxidase GLO5 (EC 1.1.3.15) (Glycolate oxidase 3) (AtGLO5) (GOX 3) (Short chain alpha-hydroxy acid oxidase GLO5)	GLO5 GOX3 At4g18360 F28J12.20	Arabidopsis thaliana (Mouse-ear cress)	GO:0003973; GO:0010181; GO:0055114; GO:0009854; GO:0005777	(S)-2-hydroxy-acid oxidase activity; FMN binding; oxidation-reduction process; oxidative photosynthetic carbon pathway; peroxisome	Alternative splicing; Complete proteome; FMN; Flavoprotein; Glycolate pathway; Oxidoreductase; Peroxisome; Photorespiration	IPR013785; IPR012133; IPR000262; IPR008259;	1.1.3.15	FMN hydroxy acid dehydrogenase domain (1)	FMN-dependent alpha-hydroxy acid dehydrogenase family		10617198; 14593172; 17951448; 19264754	368
D7SMI1	7	0.00554236	64	0.050673	-13.9057	3.06563	1.82676e-11	Whole genome shotgun sequence of line PN40024, scaffold_83.assembly12x (Fragment)	VIT_00036475001	Vitis vinifera (Grape)									17721507;	421
E0CSS0	14	0.0097629	80	0.055788	-13.2448	2.38755	1.93931e-11	Whole genome shotgun sequence of line PN40024, scaffold_14.assembly12x (Fragment)	VIT_00014427001	Vitis vinifera (Grape)	GO:0008060; GO:0032312; GO:0008270	ARF GTPase activator activity; regulation of ARF GTPase activity; zinc ion binding		IPR001164;					17721507;	478
B9RUK1	3	0.00232558	53	0.0410853	-14.653	4.01594	2.04742e-11	Acetylglucosaminyltransferase, putative (EC 2.4.2.26)	RCOM_0853740	Ricinus communis (Castor bean)	GO:0008375; GO:0016020; GO:0030158	acetylglucosaminyltransferase activity; membrane; protein xylosyltransferase activity	Glycosyltransferase; Transferase	IPR003406;	2.4.2.26					430
B9GPE7	50	0.0224014	152	0.0681004	-11.8635	1.47705	2.05548e-11	Predicted protein	POPTRDRAFT_552034	Populus trichocarpa (Western balsam poplar) (Populus balsamifera subsp. trichocarpa)	GO:0004802	transketolase activity		IPR009014; IPR015941; IPR005475; IPR005478; IPR020826; IPR005476; IPR005474;					16973872;	744
A7IZL4	6	0.00190658	61	0.0193835	-14.0516	3.21876	2.38349e-11	Sucrose phosphate synthase	SPS1	Coffea canephora (Robusta coffee)	GO:0009058; GO:0005985; GO:0046524	biosynthetic process; sucrose metabolic process; sucrose-phosphate synthase activity		IPR001296; IPR006380; IPR000368; IPR012819;					18384509	1049
B9SWJ0	170	0.125092	341	0.25092	-10.3979	0.877218	2.76414e-11	Putative uncharacterized protein	RCOM_0278070	Ricinus communis (Castor bean)										453
Q9FJH5	81	0.0954064	204	0.240283	-11.3033	1.20556	3.49666e-11	At5g60800 (Gb|AAC98457.1) (Putative uncharacterized protein At5g60800)	At5g60800	Arabidopsis thaliana (Mouse-ear cress)	GO:0046872; GO:0030001	metal ion binding; metal ion transport	Complete proteome	IPR006121;					11130714;	283
D7TXN8	48	0.0379147	147	0.116114	-11.9171	1.48769	4.02685e-11	Whole genome shotgun sequence of line PN40024, scaffold_106.assembly12x (Fragment)	VIT_00011287001	Vitis vinifera (Grape)	GO:0005524; GO:0004163; GO:0008299; GO:0016301	ATP binding; diphosphomevalonate decarboxylase activity; isoprenoid biosynthetic process; kinase activity		IPR006204; IPR005935; IPR020568; IPR014721;					17721507;	422
D7SP31	11	0.00942588	72	0.0616967	-13.4947	2.58347	4.10791e-11	Whole genome shotgun sequence of line PN40024, scaffold_23.assembly12x (Fragment)	VIT_00018824001	Vitis vinifera (Grape)				IPR005373;					17721507;	389
B9SZ77	32	0.0235467	116	0.0853569	-12.3804	1.73096	4.1617e-11	Light-inducible protein CPRF-2, putative	RCOM_0484650	Ricinus communis (Castor bean)	GO:0005634; GO:0046983; GO:0006355; GO:0043565; GO:0003700	nucleus; protein dimerization activity; regulation of transcription, DNA-dependent; sequence-specific DNA binding; sequence-specific DNA binding transcription factor activity	DNA-binding; Nucleus	IPR020983; IPR011616; IPR004827;		BZIP domain (1)	BZIP family			453
D7U7J5	6	0.00851064	60	0.0851064	-14.0635	3.19491	4.27052e-11	Whole genome shotgun sequence of line PN40024, scaffold_48.assembly12x (Fragment)	VIT_00027517001	Vitis vinifera (Grape)	GO:0005778; GO:0016559	peroxisomal membrane; peroxisome fission		IPR008733;					17721507;	235
E0CUS6	6	0.0118343	60	0.118343	-14.0635	3.19491	4.27052e-11	Whole genome shotgun sequence of line PN40024, scaffold_50.assembly12x (Fragment)	VIT_00028820001	Vitis vinifera (Grape)	GO:0005743; GO:0016651; GO:0022904	mitochondrial inner membrane; oxidoreductase activity, acting on NADH or NADPH; respiratory electron transport chain		IPR006806;					17721507;	169
P93400	74	0.0305281	190	0.0783828	-11.4198	1.23338	4.79908e-11	Phospholipase D alpha 1 (PLD alpha 1) (EC 3.1.4.4) (Choline phosphatase 1) (Phosphatidylcholine-hydrolyzing phospholipase D 1)	PLD1	Nicotiana tabacum (Common tobacco)	GO:0070290; GO:0005509; GO:0016042; GO:0016020; GO:0046470; GO:0004630	NAPE-specific phospholipase D activity; calcium ion binding; lipid catabolic process; membrane; phosphatidylcholine metabolic process; phospholipase D activity	Calcium; Hydrolase; Lipid degradation; Repeat	IPR000008; IPR008973; IPR015679; IPR011402; IPR001736;	3.1.4.4	C2 domain (1); PLD phosphodiesterase domains (2)	Phospholipase D family, C2-PLD subfamily			808
Q152U7	37	0.0880952	128	0.304762	-12.2047	1.66353	5.07127e-11	Multiprotein bridging factor 1c	MBF1	Solanum lycopersicum (Tomato) (Lycopersicon esculentum)	GO:0043565	sequence-specific DNA binding		IPR001387; IPR010982; IPR013729;						140
D7SV50	14	0.0130719	78	0.0728291	-13.263	2.35103	5.47714e-11	Whole genome shotgun sequence of line PN40024, scaffold_8.assembly12x (Fragment)	VIT_00035977001	Vitis vinifera (Grape)	GO:0046872; GO:0006470; GO:0004722; GO:0008287	metal ion binding; protein dephosphorylation; protein serine/threonine phosphatase activity; protein serine/threonine phosphatase complex	Hydrolase; Magnesium; Metal-binding; Protein phosphatase	IPR001932; IPR000222; IPR015655;					17721507;	357
B9T270	17	0.0356394	84	0.176101	-13.0695	2.17784	6.14781e-11	Protein translocase, putative	RCOM_0413450	Ricinus communis (Castor bean)	GO:0016021; GO:0005743; GO:0008565	integral to membrane; mitochondrial inner membrane; protein transporter activity	Membrane; Transmembrane; Transmembrane helix	IPR003397;						159
O65809	60	0.152672	167	0.424936	-11.6641	1.34979	7.94738e-11	Profilin-1 (GmPRO1) (allergen Gly m 3.0101)	PRO1	Glycine max (Soybean) (Glycine hispida)	GO:0003779; GO:0015629; GO:0030036; GO:0005737	actin binding; actin cytoskeleton; actin cytoskeleton organization; cytoplasm	Actin-binding; Allergen; Cytoplasm; Cytoskeleton	IPR002097; IPR005455;			Profilin family		10589015	131
B7UB90	89	0.0810565	213	0.193989	-11.2042	1.13196	8.94936e-11	Mitochondrial substrate carrier		Populus trichocarpa (Western balsam poplar) (Populus balsamifera subsp. trichocarpa)	GO:0005488; GO:0016021; GO:0055085	binding; integral to membrane; transmembrane transport	Membrane; Transmembrane; Transmembrane helix; Transport	IPR018108; IPR023395;			Mitochondrial carrier family			366
A5BZV4	5	0.00249128	56	0.0279023	-14.2448	3.35841	9.72296e-11	Putative uncharacterized protein	VITISV_043743	Vitis vinifera (Grape)				IPR001810; IPR022364; IPR006553;		F-box domain (1)				669
B9S9V9	10	0.00355366	68	0.0241649	-13.6047	2.63852	1.05399e-10	Coated vesicle membrane protein, putative (EC 2.4.1.12)	RCOM_0522630	Ricinus communis (Castor bean)	GO:0007047; GO:0030244; GO:0016760; GO:0016021; GO:0006810	cellular cell wall organization; cellulose biosynthetic process; cellulose synthase (UDP-forming) activity; integral to membrane; transport	Cell wall biogenesis/degradation; Glycosyltransferase; Membrane; Transferase; Transmembrane; Transmembrane helix	IPR005150; IPR009038;	2.4.1.12					938
A0FKE6	11	0.00605061	70	0.0385039	-13.5151	2.54283	1.20165e-10	Chloroplast threonine deaminase 1		Solanum lycopersicum (Tomato) (Lycopersicon esculentum)	GO:0004794; GO:0009097; GO:0030170	L-threonine ammonia-lyase activity; isoleucine biosynthetic process; pyridoxal phosphate binding		IPR001926; IPR000634; IPR005787; IPR001721;					17416643	606
D2KQI9	42	0.0510949	134	0.163017	-12.0802	1.54675	1.36854e-10	Mitochondrial succinate dehydrogenase iron sulfur subunit		Solanum lycopersicum (Tomato) (Lycopersicon esculentum)	GO:0009055; GO:0051536; GO:0016491; GO:0006099	electron carrier activity; iron-sulfur cluster binding; oxidoreductase activity; tricarboxylic acid cycle		IPR006058; IPR017896; IPR017900; IPR012675; IPR001041; IPR012285; IPR009051; IPR004489;						274
Q9SIY3	14	0.0222222	76	0.120635	-13.2818	2.31355	1.53421e-10	At2g11890/F23M2.5 (Expressed protein) (Putative uncharacterized protein) (Putative uncharacterized protein At2g11890)	At2g11890	Arabidopsis thaliana (Mouse-ear cress)	GO:0004016; GO:0031533; GO:0006370; GO:0004651	adenylate cyclase activity; mRNA cap methyltransferase complex; mRNA capping; polynucleotide 5'-phosphatase activity	Complete proteome	IPR008172; IPR023577;					10617197; 12093376;	210
B9HLN6	216	0.170616	400	0.315956	-10.11	0.76195	1.75794e-10	Predicted protein	POPTRDRAFT_563768	Populus trichocarpa (Western balsam poplar) (Populus balsamifera subsp. trichocarpa)				IPR013143; IPR000717; IPR011991;		PCI domain (1)			16973872;	422
A9P9E7	126	0.190909	269	0.407576	-10.785	0.967163	1.91974e-10	Predicted protein	POPTRDRAFT_737243	Populus trichocarpa (Western balsam poplar) (Populus balsamifera subsp. trichocarpa)	GO:0016021; GO:0016192	integral to membrane; vesicle-mediated transport	Coiled coil; Membrane	IPR010908; IPR011012; IPR001388;		Longin domain (1); V-SNARE coiled-coil homology domain (1)			18230180; 16973872;	220
C4NZQ9	3	0.00292398	45	0.0438596	-14.771	3.77987	2.46473e-10	Transparent testa glabra 1		Prunus persica (Peach)			Repeat; WD repeat	IPR015943; IPR001680; IPR011046; IPR019782; IPR019775; IPR017986; IPR019781;						342
A5C7R4	15	0.033557	77	0.17226	-13.2226	2.23288	2.65172e-10	Putative uncharacterized protein (Whole genome shotgun sequence of line PN40024, scaffold_2.assembly12x)	VITISV_024169 VIT_00016895001	Vitis vinifera (Grape)	GO:0005840; GO:0003735; GO:0006412	ribosome; structural constituent of ribosome; translation		IPR002672;					17721507;	149
D7TM16	10	0.00656168	66	0.0433071	-13.6263	2.59545	3.10852e-10	Whole genome shotgun sequence of line PN40024, scaffold_19.assembly12x (Fragment)	VIT_00016168001	Vitis vinifera (Grape)				IPR015915; IPR006652; IPR011498;					17721507;	508
Q9SYA6	8	0.0375587	61	0.286385	-13.844	2.80372	3.91412e-10	DNA-directed RNA polymerases I, II, and III subunit RPABC5 (RNA polymerases I, II, and III subunit ABC5) (ABC10) (DNA-directed RNA polymerase III subunit L) (RPB10 homolog)	At1g61700 T13M11.6	Arabidopsis thaliana (Mouse-ear cress)	GO:0003677; GO:0003899; GO:0005634; GO:0008270	DNA binding; DNA-directed RNA polymerase activity; nucleus; zinc ion binding	Complete proteome; DNA-directed RNA polymerase; Metal-binding; Nucleus; Transcription; Zinc	IPR012287; IPR000268; IPR023580; IPR020789;			Archaeal rpoN/eukaryotic RPB10 RNA polymerase subunit family		11130712	71
D2KLQ3	16	0.0104781	78	0.0510806	-13.1667	2.15838	4.44631e-10	NAD(P)H-quinone oxidoreductase chain 4, chloroplastic 1 (EC 1.6.5.-) (NAD(P)H dehydrogenase, chain 4 1) (NADH-plastoquinone oxidoreductase chain 4 1)	ndhD ndhD1	Olea europaea (Common olive)	GO:0042773; GO:0008137; GO:0009535; GO:0016021; GO:0048038	ATP synthesis coupled electron transport; NADH dehydrogenase (ubiquinone) activity; chloroplast thylakoid membrane; integral to membrane; quinone binding	Chloroplast; Membrane; NAD; NADP; Oxidoreductase; Plastid; Plastoquinone; Quinone; Thylakoid; Transmembrane; Transmembrane helix	IPR022997; IPR010227; IPR001750; IPR003918;	1.6.5.-		Complex I subunit 4 family			509
A5BGY6	3	0.00442478	43	0.0634218	-14.8038	3.71428	4.62194e-10	Putative uncharacterized protein	VITISV_039255	Vitis vinifera (Grape)	GO:0005525; GO:0015031; GO:0007264	GTP binding; protein transport; small GTPase mediated signal transduction	GTP-binding; Nucleotide-binding	IPR003579; IPR013753; IPR001806; IPR005225; IPR020851;			Small GTPase superfamily, Rab family			226
Q9AXJ4	92	0.191667	211	0.439583	-11.1871	1.07052	6.65297e-10	Eukaryotic translation initiation factor 5A (eIF-5A)		Manihot esculenta (Cassava) (Jatropha manihot)	GO:0008612; GO:0045901; GO:0045905; GO:0043022; GO:0003746; GO:0003743; GO:0006452	peptidyl-lysine modification to hypusine; positive regulation of translational elongation; positive regulation of translational termination; ribosome binding; translation elongation factor activity; translation initiation factor activity; translational frameshifting	Hypusine; Initiation factor; Protein biosynthesis	IPR012340; IPR016027; IPR019769; IPR001884; IPR020189; IPR014722; IPR008991;			EIF-5A family			160
B9T6K9	14	0.0107775	73	0.0561971	-13.3108	2.25545	7.07606e-10	Protein disulfide isomerase, putative (EC 5.3.4.1)	RCOM_0261790	Ricinus communis (Castor bean)	GO:0045454; GO:0003756	cell redox homeostasis; protein disulfide isomerase activity	Isomerase	IPR005746; IPR017936; IPR012336; IPR017937; IPR013766; IPR012335;	5.3.4.1	Thioredoxin domain (1)				433
D7T9R2	4	0.00428725	50	0.0535906	-14.4875	3.51684	7.07738e-10	Whole genome shotgun sequence of line PN40024, scaffold_11.assembly12x (Fragment)	VIT_00012158001	Vitis vinifera (Grape)	GO:0003824; GO:0030151; GO:0030170	catalytic activity; molybdenum ion binding; pyridoxal phosphate binding		IPR005302; IPR005303; IPR011037;					17721507;	311
D7T2L8	68	0.0424469	173	0.10799	-11.5484	1.22015	7.21756e-10	Whole genome shotgun sequence of line PN40024, scaffold_94.assembly12x (Fragment)	VIT_00038244001	Vitis vinifera (Grape)			ANK repeat; Repeat	IPR002110; IPR020683;					17721507;	534
D7TD99	6	0.00321543	55	0.0294748	-14.1263	3.06938	7.67192e-10	Whole genome shotgun sequence of line PN40024, scaffold_57.assembly12x (Fragment)	VIT_00030123001	Vitis vinifera (Grape)									17721507;	622
Q4QWZ0	43	0.0374238	130	0.113142	-12.0851	1.46908	8.48999e-10	Microsomal delta-12 oleate desaturase	FAD2-2	Olea europaea (Common olive)	GO:0006629; GO:0055114; GO:0016491	lipid metabolic process; oxidation-reduction process; oxidoreductase activity		IPR021863; IPR005804;					15896817;	383
D7TZ77	4	0.00255428	49	0.0312899	-14.5021	3.48769	1.28482e-09	Whole genome shotgun sequence of line PN40024, scaffold_2.assembly12x (Fragment)	VIT_00017422001	Vitis vinifera (Grape)	GO:0004370; GO:0006072	glycerol kinase activity; glycerol-3-phosphate metabolic process	Kinase; Transferase	IPR000577; IPR018485; IPR018483; IPR018484; IPR005999;			FGGY kinase family		17721507;	522
B9RRE2	6	0.002457	54	0.022113	-14.1395	3.04291	1.35899e-09	ATP binding protein, putative	RCOM_1188330	Ricinus communis (Castor bean)				IPR004159;						814
A9P879	22	0.0344288	90	0.140845	-12.8338	1.9054	1.41809e-09	Predicted protein	POPTRDRAFT_561685	Populus trichocarpa (Western balsam poplar) (Populus balsamifera subsp. trichocarpa)	GO:0051539; GO:0008137; GO:0005506; GO:0055114; GO:0019684; GO:0048038	4 iron, 4 sulfur cluster binding; NADH dehydrogenase (ubiquinone) activity; iron ion binding; oxidation-reduction process; photosynthesis, light reaction; quinone binding	4Fe-4S; Iron; Iron-sulfur; Metal-binding; NAD; Oxidoreductase	IPR006137; IPR006138; IPR014406;			Complex I 20 kDa subunit family		18230180; 16973872;	213
P22200	112	0.0732026	239	0.156209	-10.9553	0.966493	1.47378e-09	Pyruvate kinase, cytosolic isozyme (PK) (EC 2.7.1.40)		Solanum tuberosum (Potato)	GO:0005524; GO:0005737; GO:0006096; GO:0000287; GO:0030955; GO:0004743	ATP binding; cytoplasm; glycolysis; magnesium ion binding; potassium ion binding; pyruvate kinase activity	ATP-binding; Cytoplasm; Glycolysis; Kinase; Magnesium; Metal-binding; Nucleotide-binding; Potassium; Pyruvate; Transferase	IPR001697; IPR015813; IPR011037; IPR015794; IPR018209; IPR015793; IPR015795; IPR015806;	2.7.1.40		Pyruvate kinase family		2102383; 1487141	510
B9SIQ0	13	0.00833333	69	0.0442308	-13.4049	2.28107	1.88903e-09	Putative uncharacterized protein	RCOM_0825020	Ricinus communis (Castor bean)				IPR006968;						520
D2Y4N3	310	0.295238	198	0.188571	-10.3567	-0.773787	2.49685e-09	Ankyrin repeat-containing protein		Nicotiana tabacum (Common tobacco)			ANK repeat; Repeat	IPR002110; IPR020683;						350
O80501	19	0.0304487	80	0.128205	-13.0245	1.94698	2.87209e-09	Ras-related protein RABH1B	RABH1B RAB6A At2g44610 F16B22.10	Arabidopsis thaliana (Mouse-ear cress)	GO:0005525; GO:0000139; GO:0005624; GO:0005886; GO:0005515; GO:0015031; GO:0032940; GO:0007264; GO:0005774; GO:0016192	GTP binding; Golgi membrane; membrane fraction; plasma membrane; protein binding; protein transport; secretion by cell; small GTPase mediated signal transduction; vacuolar membrane; vesicle-mediated transport	Complete proteome; ER-Golgi transport; GTP-binding; Golgi apparatus; Lipoprotein; Membrane; Methylation; Nucleotide-binding; Prenylation; Protein transport; Transport	IPR003579; IPR013753; IPR001806; IPR005225; IPR020851;			Small GTPase superfamily, Rab family		8159788; 10617197; 12644670; 18182439	208
B9H2D7	24	0.0241692	92	0.0926485	-12.7552	1.81158	2.95238e-09	Predicted protein	POPTRDRAFT_555627	Populus trichocarpa (Western balsam poplar) (Populus balsamifera subsp. trichocarpa)				IPR008540;					16973872;	331
D7TMM1	42	0.0985915	125	0.293427	-12.1304	1.44645	3.12e-09	Whole genome shotgun sequence of line PN40024, scaffold_19.assembly12x (Fragment)	VIT_00016438001	Vitis vinifera (Grape)	GO:0030529; GO:0042254	ribonucleoprotein complex; ribosome biogenesis		IPR002415; IPR004038; IPR018492; IPR004037;					17721507;	142
A5ALF3	56	0.0901771	148	0.238325	-11.801	1.27508	3.12408e-09	Putative uncharacterized protein	VITISV_023904	Vitis vinifera (Grape)				IPR004864;						207
D7THH1	21	0.0334928	86	0.137161	-12.9001	1.90693	3.78723e-09	Whole genome shotgun sequence of line PN40024, scaffold_7.assembly12x (Fragment)	VIT_00034090001	Vitis vinifera (Grape)				IPR004895;					17721507;	209
D7TFJ4	79	0.0597128	186	0.14059	-11.3879	1.10836	4.65349e-09	Whole genome shotgun sequence of line PN40024, scaffold_150.assembly12x (Fragment)	VIT_00001098001	Vitis vinifera (Grape)	GO:0005737; GO:0006098; GO:0004801	cytoplasm; pentose-phosphate shunt; sedoheptulose-7-phosphate:D-glyceraldehyde-3-phosphate glyceronetransferase activity		IPR013785; IPR001585; IPR004732; IPR018225;			Transaldolase family		17721507;	441
B9SH31	28	0.0186294	98	0.0652029	-12.5984	1.68034	4.65998e-09	Putative uncharacterized protein	RCOM_0581590	Ricinus communis (Castor bean)				IPR005607;						501
D7TQ86	139	0.24515	276	0.486772	-10.6957	0.862564	6.51819e-09	Whole genome shotgun sequence of line PN40024, scaffold_40.assembly12x (Fragment)	VIT_00025525001	Vitis vinifera (Grape)	GO:0003779; GO:0005622	actin binding; intracellular		IPR002108;		ADF-H domain (1)			17721507;	189
D7T7E0	4	0.00312989	45	0.0352113	-14.5635	3.36483	7.59716e-09	Whole genome shotgun sequence of line PN40024, scaffold_39.assembly12x (Fragment)	VIT_00024250001	Vitis vinifera (Grape)				IPR004328;					17721507;	426
D2D319	112	0.0733464	233	0.152587	-10.9736	0.929812	7.96373e-09	Dihydrolipoyl dehydrogenase (EC 1.8.1.4)		Gossypium hirsutum (Upland cotton) (Gossypium mexicanum)	GO:0045454; GO:0005737; GO:0004148; GO:0050660; GO:0055114	cell redox homeostasis; cytoplasm; dihydrolipoyl dehydrogenase activity; flavin adenine dinucleotide binding; oxidation-reduction process	FAD; Flavoprotein; NAD; Oxidoreductase; Redox-active center	IPR016156; IPR013027; IPR006258; IPR004099; IPR012999; IPR001327;	1.8.1.4		Class-I pyridine nucleotide-disulfide oxidoreductase family			509
A9PE48	27	0.0290323	95	0.102151	-12.647	1.68795	7.97712e-09	Predicted protein (Putative uncharacterized protein)	POPTRDRAFT_827243	Populus trichocarpa (Western balsam poplar) (Populus balsamifera subsp. trichocarpa)	GO:0009055; GO:0020037	electron carrier activity; heme binding		IPR002326; IPR021157; IPR009056;					18230180; 16973872;	310
A5BZY9	11	0.0102708	62	0.0578898	-13.6026	2.36775	8.0555e-09	Putative uncharacterized protein	VITISV_020020	Vitis vinifera (Grape)	GO:0008171; GO:0046983	O-methyltransferase activity; protein dimerization activity		IPR016461; IPR001077; IPR012967; IPR011991;						357
Q42699	340	0.148148	550	0.239651	-9.55308	0.566878	8.29326e-09	5-methyltetrahydropteroyltriglutamate--homocysteine methyltransferase (EC 2.1.1.14) (Cobalamin-independent methionine synthase isozyme) (Vitamin-B12-independent methionine synthase isozyme)	METE	Catharanthus roseus (Madagascar periwinkle) (Vinca rosea)	GO:0003871; GO:0005737; GO:0009086; GO:0005874; GO:0000226; GO:0008270	5-methyltetrahydropteroyltriglutamate-homocysteine S-methyltransferase activity; cytoplasm; methionine biosynthetic process; microtubule; microtubule cytoskeleton organization; zinc ion binding	Amino-acid biosynthesis; Cytoplasm; Metal-binding; Methionine biosynthesis; Methyltransferase; Transferase; Zinc	IPR013215; IPR006276; IPR002629;	2.1.1.14		Vitamin-B12 independent methionine synthase family		7601135	765
B9RFA7	4	0.0110193	41	0.112948	-14.6306	3.23053	9.33488e-09	RALFL33, putative	RCOM_1433270	Ricinus communis (Castor bean)				IPR008801;						121
D7SXM4	73	0.0479947	172	0.113083	-11.5014	1.10942	1.14313e-08	Whole genome shotgun sequence of line PN40024, scaffold_91.assembly12x (Fragment)	VIT_00037797001	Vitis vinifera (Grape)	GO:0006508; GO:0004185	proteolysis; serine-type carboxypeptidase activity		IPR001563; IPR018202;					17721507;	507
Q9M726	6	0.00389105	50	0.0324254	-14.195	2.93187	1.30876e-08	SNF1	SNF1	Solanum lycopersicum (Tomato) (Lycopersicon esculentum)	GO:0005524; GO:0006468; GO:0004674	ATP binding; protein phosphorylation; protein serine/threonine kinase activity	ATP-binding; Nucleotide-binding	IPR001772; IPR011009; IPR000719; IPR017441; IPR017442; IPR008271; IPR002290; IPR000449; IPR015940;					12857836	514
Q9SIK2	22	0.0679012	84	0.259259	-12.8835	1.80587	2.07799e-08	40S ribosomal protein S25-2	RPS25B At2g21580 F2G1.15	Arabidopsis thaliana (Mouse-ear cress)	GO:0022627; GO:0005774	cytosolic small ribosomal subunit; vacuolar membrane	Alternative splicing; Complete proteome; Ribonucleoprotein; Ribosomal protein	IPR004977;			Ribosomal protein S25e family		10617197; 14593172; 11598216	108
B9SB31	17	0.0149912	72	0.0634921	-13.1807	1.95544	2.07836e-08	Ferredoxin--NADP reductase (EC 1.18.1.2)	RCOM_1338000	Ricinus communis (Castor bean)	GO:0050661; GO:0004324; GO:0050660; GO:0055114; GO:0042651	NADP binding; ferredoxin-NADP+ reductase activity; flavin adenine dinucleotide binding; oxidation-reduction process; thylakoid membrane	FAD; Flavoprotein; NADP; Oxidoreductase	IPR012146; IPR017927; IPR015701; IPR001709; IPR001433; IPR017938;	1.18.1.2		Ferredoxin--NADP reductase type 1 family			378
P93784	106	0.136951	220	0.284238	-11.0548	0.92642	2.976e-08	14-3-3-like protein 16R		Solanum tuberosum (Potato)	GO:0019904	protein domain specific binding		IPR000308; IPR023409; IPR023410;			14-3-3 family			258
Q42961	5	0.003465	45	0.031185	-14.4025	3.04291	3.24374e-08	Phosphoglycerate kinase, chloroplastic (EC 2.7.2.3)		Nicotiana tabacum (Common tobacco)	GO:0005524; GO:0009507; GO:0006096; GO:0004618; GO:0019253	ATP binding; chloroplast; glycolysis; phosphoglycerate kinase activity; reductive pentose-phosphate cycle	ATP-binding; Calvin cycle; Chloroplast; Kinase; Nucleotide-binding; Plastid; Transferase; Transit peptide	IPR001576; IPR015901; IPR015911; IPR015824;	2.7.2.3		Phosphoglycerate kinase family			481
Q06197	56	0.0451977	140	0.112994	-11.8411	1.19491	3.5276e-08	Isocitrate dehydrogenase [NADP] (IDH) (EC 1.1.1.42) (IDP) (NADP(+)-specific ICDH) (Oxalosuccinate decarboxylase)	IDH1	Glycine max (Soybean) (Glycine hispida)	GO:0051287; GO:0005737; GO:0006097; GO:0004450; GO:0006102; GO:0000287; GO:0006099	NAD binding; cytoplasm; glyoxylate cycle; isocitrate dehydrogenase (NADP+) activity; isocitrate metabolic process; magnesium ion binding; tricarboxylic acid cycle	Cytoplasm; Glyoxylate bypass; Magnesium; Manganese; Metal-binding; NADP; Oxidoreductase; Tricarboxylic acid cycle	IPR019818; IPR001804; IPR004790;	1.1.1.42		Isocitrate and isopropylmalate dehydrogenases family		8467073	413
A5B728	10	0.00501253	57	0.0285714	-13.732	2.38394	3.60145e-08	Putative uncharacterized protein	VITISV_020005	Vitis vinifera (Grape)				IPR019050; IPR019053; IPR010920;						665
Q05047	3	0.0019084	36	0.0229008	-14.932	3.45794	3.60887e-08	Secologanin synthase (SLS) (EC 1.3.3.9) (CYPLXXII) (Cytochrome P450 72A1)	CYP72A1 CYP72 P450CR3	Catharanthus roseus (Madagascar periwinkle) (Vinca rosea)	GO:0009820; GO:0009055; GO:0020037; GO:0016021; GO:0004497; GO:0055114; GO:0050616; GO:0005774	alkaloid metabolic process; electron carrier activity; heme binding; integral to membrane; monooxygenase activity; oxidation-reduction process; secologanin synthase activity; vacuolar membrane	Alkaloid metabolism; Heme; Iron; Membrane; Metal-binding; Monooxygenase; NADP; Oxidoreductase; Transmembrane; Transmembrane helix; Vacuole	IPR001128; IPR017972; IPR002401;	1.3.3.9		Cytochrome P450 family		16653087; 8507838; 11135113	524
B9RPC0	15	0.00929368	67	0.0415118	-13.3229	2.03218	3.6414e-08	LRX1, putative	RCOM_0926760	Ricinus communis (Castor bean)										538
Q93VF1	75	0.172414	171	0.393103	-11.4861	1.06201	3.85814e-08	At2g04520/T1O3.7		Arabidopsis thaliana (Mouse-ear cress)	GO:0003743	translation initiation factor activity	Initiation factor; Protein biosynthesis	IPR012340; IPR016027; IPR006196; IPR001253; IPR018104;		S1-like domain (1)	EIF-1A family			145
A5ASF9	62	0.157761	152	0.386768	-11.7084	1.16671	4.02679e-08	Profilin	VITISV_018934 VIT_00016960001	Vitis vinifera (Grape)	GO:0003779; GO:0015629; GO:0030036; GO:0005737	actin binding; actin cytoskeleton; actin cytoskeleton organization; cytoplasm	Actin-binding; Cytoplasm; Cytoskeleton	IPR002097; IPR005455;			Profilin family		17721507;	131
D7U067	36	0.0394737	106	0.116228	-12.3605	1.43098	4.09805e-08	Whole genome shotgun sequence of line PN40024, scaffold_2.assembly12x (Fragment)	VIT_00016929001	Vitis vinifera (Grape)	GO:0005737; GO:0019310; GO:0050113; GO:0005506; GO:0055114	cytoplasm; inositol catabolic process; inositol oxygenase activity; iron ion binding; oxidation-reduction process		IPR007828;					17721507;	304
A5ALT6	53	0.0550363	135	0.140187	-11.907	1.22188	4.16238e-08	Whole genome shotgun sequence of line PN40024, scaffold_3.assembly12x	VITISV_041807 VIT_00021579001	Vitis vinifera (Grape)				IPR001810;		F-box domain (1)			17721507;	321
Q9C522	257	0.140899	429	0.235197	-9.93419	0.61219	4.96136e-08	ATP citrate lyase, putative; 3734-7120 (ATP citrate lyase, putative; 38389-41775) (Putative ATP citrate lyase)	T8E24.7 At3g06650 F5E6.2	Arabidopsis thaliana (Mouse-ear cress)	GO:0003878; GO:0006085; GO:0005488; GO:0044262; GO:0016829; GO:0016020; GO:0004775	ATP citrate synthase activity; acetyl-CoA biosynthetic process; binding; cellular carbohydrate metabolic process; lyase activity; membrane; succinate-CoA ligase (ADP-forming) activity	Complete proteome; Lyase	IPR017440; IPR016142; IPR016143; IPR002020; IPR016141; IPR003781; IPR005810; IPR005811; IPR016040; IPR017866; IPR016102;					11130713;	608
B9SCP7	29	0.0460317	94	0.149206	-12.6031	1.56959	4.98798e-08	Dc50, putative	RCOM_1375720	Ricinus communis (Castor bean)	GO:0003676; GO:0000166; GO:0008270	nucleic acid binding; nucleotide binding; zinc ion binding	Metal-binding; Zinc; Zinc-finger	IPR012677; IPR000504; IPR013084; IPR001878;						210
D7TS92	78	0.0524194	174	0.116935	-11.4452	1.03052	5.69611e-08	Whole genome shotgun sequence of line PN40024, scaffold_51.assembly12x (Fragment)	VIT_00029079001	Vitis vinifera (Grape)	GO:0050661; GO:0045454; GO:0005737; GO:0050660; GO:0006749; GO:0004362; GO:0055114	NADP binding; cell redox homeostasis; cytoplasm; flavin adenine dinucleotide binding; glutathione metabolic process; glutathione-disulfide reductase activity; oxidation-reduction process	FAD; Flavoprotein; Oxidoreductase; Redox-active center	IPR016156; IPR013027; IPR006324; IPR004099; IPR012999; IPR001327;			Class-I pyridine nucleotide-disulfide oxidoreductase family		17721507;	496
P93313	9	0.00606061	54	0.0363636	-13.847	2.45794	5.71361e-08	NADH-ubiquinone oxidoreductase chain 4 (EC 1.6.5.3) (NADH dehydrogenase subunit 4)	ND4 NAD4 AtMg00580	Arabidopsis thaliana (Mouse-ear cress)	GO:0042773; GO:0008137; GO:0016021; GO:0005743; GO:0070469; GO:0006810	ATP synthesis coupled electron transport; NADH dehydrogenase (ubiquinone) activity; integral to membrane; mitochondrial inner membrane; respiratory chain; transport	Complete proteome; Electron transport; Membrane; Mitochondrion; Mitochondrion inner membrane; NAD; Oxidoreductase; RNA editing; Respiratory chain; Transmembrane; Transmembrane helix; Transport; Ubiquinone	IPR010227; IPR001750; IPR003918;	1.6.5.3		Complex I subunit 4 family		8988169; 10611383; 10617197	495
D7SVQ2	11	0.0182421	58	0.0961857	-13.6507	2.27153	6.2095e-08	Whole genome shotgun sequence of line PN40024, scaffold_68.assembly12x (Fragment)	VIT_00033094001	Vitis vinifera (Grape)	GO:0005488; GO:0005742; GO:0045040	binding; mitochondrial outer membrane translocase complex; protein import into mitochondrial outer membrane		IPR010547; IPR011990;					17721507;	201
Q9M4W5	7	0.00442758	48	0.0303605	-14.1133	2.65059	8.06761e-08	Glucose-1-phosphate adenylyltransferase (EC 2.7.7.27)		Perilla frutescens (Beefsteak mint) (Perilla ocymoides)	GO:0009507; GO:0008878; GO:0005978	chloroplast; glucose-1-phosphate adenylyltransferase activity; glycogen biosynthetic process	Allosteric enzyme; Chloroplast; Nucleotidyltransferase; Plastid; Transferase	IPR005836; IPR011831; IPR005835; IPR011004;	2.7.7.27		Bacterial/plant glucose-1-phosphate adenylyltransferase family		11230568	527
D7T9Q9	30	0.014245	94	0.0446344	-12.5787	1.52068	9.73884e-08	Whole genome shotgun sequence of line PN40024, scaffold_11.assembly12x (Fragment)	VIT_00012155001	Vitis vinifera (Grape)	GO:0015171; GO:0016021	amino acid transmembrane transporter activity; integral to membrane	Membrane; Transmembrane	IPR004841; IPR002293; IPR015606;					17721507;	702
B9RLS5	17	0.0185792	68	0.0743169	-13.222	1.87298	1.33287e-07	Synaptosomal associated protein, putative	RCOM_1470520	Ricinus communis (Castor bean)				IPR000727;						305
A5AS62	40	0.0625978	109	0.170579	-12.2644	1.31924	1.44613e-07	Putative uncharacterized protein (Whole genome shotgun sequence of line PN40024, scaffold_5.assembly12x)	VITISV_016653 VIT_00028100001	Vitis vinifera (Grape)									17721507;	213
D7SS06	471	0.252006	356	0.190476	-9.63176	-0.530869	1.47714e-07	Whole genome shotgun sequence of line PN40024, scaffold_54.assembly12x (Fragment)	VIT_00029546001	Vitis vinifera (Grape)	GO:0005524; GO:0046933; GO:0042777; GO:0046961; GO:0033180	ATP binding; hydrogen ion transporting ATP synthase activity, rotational mechanism; plasma membrane ATP synthesis coupled proton transport; proton-transporting ATPase activity, rotational mechanism; proton-transporting V-type ATPase, V1 domain	Hydrogen ion transport; Ion transport; Transport	IPR020003; IPR000194; IPR018118; IPR000793; IPR004100; IPR005725; IPR022878;			ATPase alpha/beta chains family		17721507;	623
B9MUT7	121	0.198686	234	0.384236	-10.9148	0.824482	1.52745e-07	Predicted protein	POPTRDRAFT_676434	Populus trichocarpa (Western balsam poplar) (Populus balsamifera subsp. trichocarpa)	GO:0005525; GO:0015031; GO:0007264	GTP binding; protein transport; small GTPase mediated signal transduction	GTP-binding; Nucleotide-binding	IPR003579; IPR013753; IPR001806; IPR005225; IPR020851;			Small GTPase superfamily, Rab family		16973872;	203
Q9ZUU1	14	0.0164319	62	0.07277	-13.4286	2.01982	1.5878e-07	Probable adenylate kinase 1, chloroplastic (AK 1) (EC 2.7.4.3) (ATP-AMP transphosphorylase 1)	At2g37250 F3G5.4	Arabidopsis thaliana (Mouse-ear cress)	GO:0005524; GO:0004017; GO:0008652; GO:0009570; GO:0005634; GO:0048364; GO:0048367	ATP binding; adenylate kinase activity; cellular amino acid biosynthetic process; chloroplast stroma; nucleus; root development; shoot development	ATP-binding; Chloroplast; Complete proteome; Kinase; Nucleotide-binding; Plastid; Transferase; Transit peptide	IPR006259; IPR000850;	2.7.4.3		Adenylate kinase family		10617197; 14593172;	284
B9HU03	5	0.00628931	42	0.0528302	-14.4523	2.94337	1.7717e-07	Predicted protein	POPTRDRAFT_1092310	Populus trichocarpa (Western balsam poplar) (Populus balsamifera subsp. trichocarpa)				IPR006594;					16973872;	265
B9RZT4	4	0.00267201	36	0.0240481	-14.7245	3.04291	1.85702e-07	Galactokinase, putative (EC 2.7.1.157)	RCOM_1001220	Ricinus communis (Castor bean)	GO:0005524; GO:0033858; GO:0005737; GO:0004335; GO:0006012	ATP binding; N-acetylgalactosamine kinase activity; cytoplasm; galactokinase activity; galactose metabolic process	ATP-binding; Kinase; Nucleotide-binding; Transferase	IPR000705; IPR019741; IPR019539; IPR006204; IPR013750; IPR006203; IPR006206; IPR020568; IPR014721;	2.7.1.157		GHMP kinase family			499
D7TQG9	41	0.0723104	112	0.197531	-12.227	1.32278	2.15876e-07	Whole genome shotgun sequence of line PN40024, scaffold_40.assembly12x (Fragment)	VIT_00025626001	Vitis vinifera (Grape)	GO:0015935; GO:0003735; GO:0006412	small ribosomal subunit; structural constituent of ribosome; translation	Ribonucleoprotein; Ribosomal protein	IPR012340; IPR016027; IPR006032; IPR005680;			Ribosomal protein S12P family		17721507;	189
Q5DUH8	3	0.00238095	33	0.0261905	-14.9947	3.33241	2.27214e-07	Alpha galactosidase (EC 3.2.1.22)	gal1	Coffea arabica (Arabian coffee)	GO:0004557; GO:0005975; GO:0043169	alpha-galactosidase activity; carbohydrate metabolic process; cation binding	Glycosidase; Hydrolase	IPR013785; IPR013780; IPR002241; IPR000111; IPR017853;	3.2.1.22					420
D7UCZ6	47	0.0775578	121	0.19967	-12.0727	1.23726	2.27807e-07	Whole genome shotgun sequence of line PN40024, scaffold_112.assembly12x (Fragment)	VIT_00012395001	Vitis vinifera (Grape)				IPR002715; IPR016641; IPR000449;		NAC-A/B (NAC-alpha/beta) domain (1); UBA domain (1)			17721507;	202
D7T3I2	14	0.0117548	61	0.0512175	-13.4404	1.99636	2.55342e-07	Whole genome shotgun sequence of line PN40024, scaffold_179.assembly12x (Fragment)	VIT_00003141001	Vitis vinifera (Grape)				IPR006502;					17721507;	397
B9R8I7	13	0.00793651	59	0.0360195	-13.5179	2.05518	2.66592e-07	Multicopper oxidase, putative (EC 1.10.3.3)	RCOM_1600150	Ricinus communis (Castor bean)	GO:0008447; GO:0005507; GO:0055114	L-ascorbate oxidase activity; copper ion binding; oxidation-reduction process	Oxidoreductase	IPR001117; IPR011706; IPR011707; IPR008972;	1.10.3.3					546
B9RCJ7	212	0.271795	360	0.461538	-10.1995	0.636914	2.84144e-07	Putative uncharacterized protein	RCOM_1689400	Ricinus communis (Castor bean)	GO:0005783	endoplasmic reticulum		IPR003388;						260
D7TW04	35	0.0694444	99	0.196429	-12.4301	1.37305	3.19396e-07	Glutathione peroxidase (Fragment)	VIT_00019766001	Vitis vinifera (Grape)	GO:0004602; GO:0055114; GO:0006979	glutathione peroxidase activity; oxidation-reduction process; response to oxidative stress	Oxidoreductase; Peroxidase	IPR000889; IPR012336; IPR012335;			Glutathione peroxidase family		17721507;	168
Q43840	48	0.0328542	121	0.08282	-12.0575	1.20688	3.80524e-07	NADH dehydrogenase (EC 1.6.99.3)		Solanum tuberosum (Potato)	GO:0051539; GO:0010181; GO:0051287; GO:0008137; GO:0055114	4 iron, 4 sulfur cluster binding; FMN binding; NAD binding; NADH dehydrogenase (ubiquinone) activity; oxidation-reduction process	Oxidoreductase	IPR001949; IPR019575; IPR011537; IPR011538; IPR019554;	1.6.99.3					487
B9RXV5	15	0.0127877	62	0.0528559	-13.3789	1.92029	3.85098e-07	Transcription regulator, putative	RCOM_0906550	Ricinus communis (Castor bean)				IPR007592;						391
P13905	710	0.527097	993	0.737194	-8.59575	0.356956	4.29704e-07	Elongation factor 1-alpha (EF-1-alpha) (eEF-1A)	A1 At1g07940 T6D22.3; A2 At1g07930 T6D22.31; A3 At1g07920 T6D22.2; A4 At5g60390 MUF9.4	Arabidopsis thaliana (Mouse-ear cress)	GO:0005525; GO:0003924; GO:0009507; GO:0005739; GO:0005730; GO:0005886; GO:0046686; GO:0003746; GO:0005774	GTP binding; GTPase activity; chloroplast; mitochondrion; nucleolus; plasma membrane; response to cadmium ion; translation elongation factor activity; vacuolar membrane	Alternative splicing; Complete proteome; Cytoplasm; Elongation factor; GTP-binding; Isopeptide bond; Nucleotide-binding; Phosphoprotein; Protein biosynthesis; Ubl conjugation	IPR000795; IPR009001; IPR004539; IPR004161; IPR004160; IPR009000;			GTP-binding elongation factor family, EF-Tu/EF-1A subfamily		2615757; 2101309; 11130712; 9679202; 14593172; 19292762	449
D1MWZ6	25	0.0694444	82	0.227778	-12.8087	1.58668	4.32778e-07	Auxin-repressed protein	CitAuR	Citrullus lanatus subsp. vulgaris (watermelon)				IPR008406;						120
P25083	130	0.112263	243	0.209845	-10.8358	0.775426	5.40269e-07	ADP,ATP carrier protein, mitochondrial (ADP/ATP translocase) (Adenine nucleotide translocator) (ANT)	ANT	Solanum tuberosum (Potato)	GO:0005488; GO:0016021; GO:0005743; GO:0055085; GO:0005215	binding; integral to membrane; mitochondrial inner membrane; transmembrane transport; transporter activity	Membrane; Mitochondrion; Mitochondrion inner membrane; Repeat; Transit peptide; Transmembrane; Transmembrane helix; Transport	IPR002113; IPR002067; IPR018108; IPR023395;		Solcar repeats (3)	Mitochondrial carrier (TC 2.A.29) family		1807831	386
B9T3R2	14	0.0188172	59	0.0793011	-13.4644	1.94827	6.53997e-07	DAG protein, chloroplast, putative	RCOM_0038710	Ricinus communis (Castor bean)										248
B9RAG8	7	0.00360639	44	0.0226687	-14.176	2.52506	6.86712e-07	Exocyst complex component, putative	RCOM_1506380	Ricinus communis (Castor bean)	GO:0000145; GO:0006887	exocyst; exocytosis		IPR016159; IPR004140;						647
B9SMN9	7	0.0138067	44	0.086785	-14.176	2.52506	6.86712e-07	Transcription factor, putative	RCOM_1626870	Ricinus communis (Castor bean)	GO:0005634; GO:0030528	nucleus; transcription regulator activity		IPR011598; IPR001092;						169
Q9SMN1	10	0.0130208	50	0.0651042	-13.8265	2.19491	7.56128e-07	Uncharacterized protein At3g48680, mitochondrial	At3g48680 T8P19.190	Arabidopsis thaliana (Mouse-ear cress)	GO:0009507; GO:0005747; GO:0009853; GO:0016740; GO:0005774	chloroplast; mitochondrial respiratory chain complex I; photorespiration; transferase activity; vacuolar membrane	Complete proteome; Direct protein sequencing; Mitochondrion	IPR011004;					11130713; 14593172; 11743114; 14671022	256
Q8LA78	59	0.0592369	135	0.135542	-11.8297	1.06715	7.5912e-07	Malate dehydrogenase (EC 1.1.1.37)		Arabidopsis thaliana (Mouse-ear cress)	GO:0030060; GO:0005488; GO:0006096; GO:0006108; GO:0006099	L-malate dehydrogenase activity; binding; glycolysis; malate metabolic process; tricarboxylic acid cycle	NAD; Oxidoreductase; Tricarboxylic acid cycle	IPR001557; IPR022383; IPR001236; IPR015955; IPR001252; IPR011274; IPR010945; IPR016040;	1.1.1.37		LDH/MDH superfamily, MDH type 2 family		12093376;	332
D7SPF8	55	0.0444984	129	0.104369	-11.9131	1.10285	8.13608e-07	Whole genome shotgun sequence of line PN40024, scaffold_23.assembly12x (Fragment)	VIT_00018983001	Vitis vinifera (Grape)				IPR017451;					17721507;	412
B9RMB8	17	0.0104744	64	0.0394331	-13.2657	1.78552	8.14267e-07	Sphingosine phosphate lyase, putative (EC 4.1.2.27)	RCOM_1079290	Ricinus communis (Castor bean)	GO:0016831; GO:0019752; GO:0030170; GO:0008117	carboxy-lyase activity; carboxylic acid metabolic process; pyridoxal phosphate binding; sphinganine-1-phosphate aldolase activity	Lyase; Pyridoxal phosphate	IPR002129; IPR015424; IPR015421;	4.1.2.27		Group II decarboxylase family			541
D7SQ21	5	0.00319898	39	0.024952	-14.5058	2.83646	9.43037e-07	Whole genome shotgun sequence of line PN40024, scaffold_143.assembly12x (Fragment)	VIT_00000861001	Vitis vinifera (Grape)									17721507;	521
B9SUF1	4	0.00252048	33	0.020794	-14.7872	2.91738	1.08439e-06	Calcium-dependent protein kinase, putative (EC 2.7.11.17)	RCOM_0750920	Ricinus communis (Castor bean)	GO:0005524; GO:0005509; GO:0004683; GO:0006468	ATP binding; calcium ion binding; calmodulin-dependent protein kinase activity; protein phosphorylation	ATP-binding; Calcium; Kinase; Nucleotide-binding; Transferase	IPR018248; IPR011992; IPR018247; IPR018249; IPR002048; IPR011009; IPR000719; IPR017441; IPR017442; IPR008271; IPR002290;	2.7.11.17					529
B9RC03	49	0.0540839	119	0.131347	-12.0547	1.15309	1.21459e-06	NAD dependent epimerase/dehydratase, putative	RCOM_1683000	Ricinus communis (Castor bean)	GO:0005488; GO:0008831; GO:0045226	binding; dTDP-4-dehydrorhamnose reductase activity; extracellular polysaccharide biosynthetic process		IPR005913; IPR016040;						302
Q09082	9	0.00773196	47	0.040378	-13.9472	2.25764	1.24545e-06	Extensin (Class I)	tegI	Solanum lycopersicum (Tomato) (Lycopersicon esculentum)									1381233	388
B9SVA7	44	0.0285344	111	0.0719844	-12.1825	1.20797	1.48588e-06	Aspartic proteinase, putative (EC 3.4.23.40)	RCOM_1303660	Ricinus communis (Castor bean)	GO:0004190; GO:0006629; GO:0006508	aspartic-type endopeptidase activity; lipid metabolic process; proteolysis	Aspartyl protease; Hydrolase; Protease	IPR001461; IPR021109; IPR001969; IPR009007; IPR007856; IPR008138; IPR011001; IPR008139;	3.4.23.40		Peptidase A1 family			514
A5BLE6	15	0.0215517	58	0.0833333	-13.427	1.82407	1.52566e-06	Putative uncharacterized protein	VITISV_043720	Vitis vinifera (Grape)	GO:0008270	zinc ion binding	Metal-binding; Zinc; Zinc-finger	IPR018957; IPR001841; IPR013083; IPR017907;						232
A5BGG6	73	0.0813824	154	0.171683	-11.5811	0.949943	1.92306e-06	Putative uncharacterized protein (Whole genome shotgun sequence of line PN40024, scaffold_235.assembly12x)	VITISV_031346 VIT_00004812001	Vitis vinifera (Grape)				IPR012989; IPR001012;					17721507;	299
P35007	448	0.307904	348	0.239175	-9.68427	-0.491431	2.02107e-06	Adenosylhomocysteinase (AdoHcyase) (EC 3.3.1.1) (S-adenosyl-L-homocysteine hydrolase)	SAHH	Catharanthus roseus (Madagascar periwinkle) (Vinca rosea)	GO:0004013; GO:0005488; GO:0006730; GO:0006950	adenosylhomocysteinase activity; binding; one-carbon metabolic process; response to stress	Hydrolase; NAD; One-carbon metabolism; Stress response	IPR000043; IPR015878; IPR020082;	3.3.1.1		Adenosylhomocysteinase family		8165255	485
Q672Q3	9	0.0163043	46	0.0833333	-13.9627	2.22662	2.05726e-06	Wound/stress protein		Solanum lycopersicum (Tomato) (Lycopersicon esculentum)			Transit peptide	IPR008976; IPR001024;						184
D7SVJ6	20	0.0490196	67	0.164216	-13.1154	1.61714	2.15318e-06	Whole genome shotgun sequence of line PN40024, scaffold_68.assembly12x (Fragment)	VIT_00033012001	Vitis vinifera (Grape)									17721507;	136
D7SUP9	23	0.0628415	72	0.196721	-12.9627	1.51934	2.20276e-06	Whole genome shotgun sequence of line PN40024, scaffold_8.assembly12x (Fragment)	VIT_00035802001	Vitis vinifera (Grape)	GO:0006122; GO:0008121	mitochondrial electron transport, ubiquinol to cytochrome c; ubiquinol-cytochrome-c reductase activity		IPR003197;					17721507;	122
B9N856	227	0.125692	366	0.202658	-10.1383	0.562132	3.07294e-06	ABC transporter family protein	POPTRDRAFT_584435	Populus trichocarpa (Western balsam poplar) (Populus balsamifera subsp. trichocarpa)	GO:0005524; GO:0016887	ATP binding; ATPase activity	ATP-binding; Nucleotide-binding	IPR003439; IPR017871; IPR003593;			ABC transporter superfamily		16973872;	602
B9HAW0	11	0.00786838	49	0.0350501	-13.7723	2.02826	3.18363e-06	Aspartate aminotransferase (EC 2.6.1.1)	POPTRDRAFT_654206	Populus trichocarpa (Western balsam poplar) (Populus balsamifera subsp. trichocarpa)	GO:0004069; GO:0009058; GO:0006520; GO:0030170	L-aspartate:2-oxoglutarate aminotransferase activity; biosynthetic process; cellular amino acid metabolic process; pyridoxal phosphate binding	Aminotransferase; Pyridoxal phosphate; Transferase	IPR004839; IPR000796; IPR004838; IPR015424; IPR015421;	2.6.1.1		Class-I pyridoxal-phosphate-dependent aminotransferase family		16973872;	466
D7TQ16	52	0.0355191	120	0.0819672	-12.0058	1.07943	3.56451e-06	Whole genome shotgun sequence of line PN40024, scaffold_63.assembly12x (Fragment)	VIT_00031967001	Vitis vinifera (Grape)	GO:0005524; GO:0005737; GO:0004826; GO:0006432; GO:0000049	ATP binding; cytoplasm; phenylalanine-tRNA ligase activity; phenylalanyl-tRNA aminoacylation; tRNA binding		IPR006195; IPR004529; IPR002319;			Class-II aminoacyl-tRNA synthetase family		17721507;	488
B9RXD8	19	0.0250329	63	0.083004	-13.1968	1.60233	3.71464e-06	Short-chain dehydrogenase, putative (EC 1.1.1.184)	RCOM_0902850	Ricinus communis (Castor bean)	GO:0005488; GO:0004090; GO:0055114	binding; carbonyl reductase (NADPH) activity; oxidation-reduction process	Oxidoreductase	IPR002198; IPR002347; IPR016040; IPR020904;	1.1.1.184		Short-chain dehydrogenases/reductases (SDR) family			253
A5ADW9	35	0.0523169	92	0.137519	-12.483	1.26726	4.09929e-06	Putative uncharacterized protein	VITISV_037474	Vitis vinifera (Grape)	GO:0008270	zinc ion binding	Metal-binding; Zinc; Zinc-finger	IPR018957; IPR001841; IPR013083;						223
B9SM64	13	0.00766962	52	0.0306785	-13.609	1.87298	4.47522e-06	Putative uncharacterized protein	RCOM_0879260	Ricinus communis (Castor bean)										565
D7T2Y1	13	0.0358127	52	0.143251	-13.609	1.87298	4.47522e-06	Whole genome shotgun sequence of line PN40024, scaffold_64.assembly12x (Fragment)	VIT_00032061001	Vitis vinifera (Grape)	GO:0005840; GO:0003735; GO:0006412	ribosome; structural constituent of ribosome; translation		IPR000054; IPR020052;					17721507;	121
P21342	19	0.0102814	62	0.0335498	-13.2084	1.57925	5.65622e-06	Pyrophosphate--fructose 6-phosphate 1-phosphotransferase subunit alpha (PFP) (EC 2.7.1.90) (6-phosphofructokinase, pyrophosphate dependent) (PPi-PFK) (Pyrophosphate-dependent 6-phosphofructose-1-kinase)		Solanum tuberosum (Potato)	GO:0003872; GO:0005945; GO:0005524; GO:0047334; GO:0006096	6-phosphofructokinase activity; 6-phosphofructokinase complex; ATP binding; diphosphate-fructose-6-phosphate 1-phosphotransferase activity; glycolysis	ATP-binding; Allosteric enzyme; Direct protein sequencing; Glycolysis; Kinase; Nucleotide-binding; Transferase	IPR011183; IPR000023; IPR013981;	2.7.1.90		Pyrophosphate-dependent phosphofructokinase family		2170409	616
B9STI5	237	0.217631	376	0.345271	-10.0877	0.538827	6.60022e-06	Desacetoxyvindoline 4-hydroxylase, putative (EC 1.14.11.20)	RCOM_0491920	Ricinus communis (Castor bean)	GO:0050590; GO:0005506; GO:0055114	desacetoxyvindoline 4-hydroxylase activity; iron ion binding; oxidation-reduction process	Iron; Oxidoreductase	IPR002283; IPR005123;	1.14.11.20		Iron/ascorbate-dependent oxidoreductase family			363
A5C076	66	0.0388693	140	0.0824499	-11.7226	0.95787	6.61481e-06	Putative uncharacterized protein	VITISV_002886	Vitis vinifera (Grape)				IPR006636; IPR009060; IPR000449; IPR015940; IPR015496; IPR000626; IPR019955;						566
Q43497	159	0.122402	270	0.207852	-10.6146	0.636914	7.86496e-06	Monodehydroascorbate reductase (MDAR) (EC 1.6.5.4) (Ascorbate free radical reductase) (AFR reductase)	AFRR	Solanum lycopersicum (Tomato) (Lycopersicon esculentum)	GO:0045454; GO:0005737; GO:0050660; GO:0016656; GO:0055114	cell redox homeostasis; cytoplasm; flavin adenine dinucleotide binding; monodehydroascorbate reductase (NADH) activity; oxidation-reduction process	Cytoplasm; FAD; Flavoprotein; NAD; Oxidoreductase; Redox-active center	IPR016156; IPR013027; IPR004099; IPR001327;	1.6.5.4		FAD-dependent oxidoreductase family		7784511	433
D7SPH1	3	0.00203252	27	0.0182927	-15.1395	3.04291	8.43033e-06	Whole genome shotgun sequence of line PN40024, scaffold_23.assembly12x (Fragment)	VIT_00019000001	Vitis vinifera (Grape)	GO:0005622; GO:0003676; GO:0008270	intracellular; nucleic acid binding; zinc ion binding	Metal-binding; Zinc	IPR007087; IPR015880; IPR013087; IPR022755;					17721507;	492
B9RA51	9	0.0159574	43	0.0762411	-14.0113	2.12932	9.06327e-06	Putative uncharacterized protein	RCOM_1503190	Ricinus communis (Castor bean)				IPR005631;						188
P42792	405	0.343511	317	0.268872	-9.82436	-0.480458	9.33019e-06	Cytochrome b (Complex III subunit 3) (Complex III subunit III) (Cytochrome b-c1 complex subunit 3) (Ubiquinol-cytochrome-c reductase complex cytochrome b subunit)	MT-CYB COB CYTB MTCYB AtMg00220	Arabidopsis thaliana (Mouse-ear cress)	GO:0009055; GO:0016021; GO:0046872; GO:0005743; GO:0016491; GO:0070469; GO:0022904; GO:0006810	electron carrier activity; integral to membrane; metal ion binding; mitochondrial inner membrane; oxidoreductase activity; respiratory chain; respiratory electron transport chain; transport	Complete proteome; Electron transport; Heme; Iron; Membrane; Metal-binding; Mitochondrion; Mitochondrion inner membrane; RNA editing; Respiratory chain; Transmembrane; Transmembrane helix; Transport	IPR016175; IPR005798; IPR005797; IPR016174;			Cytochrome b family		7916674; 8988169; 10617197; 10611383	393
Q9FGZ9	18	0.0821918	59	0.269406	-13.2831	1.5857	9.77507e-06	Ubiquitin-like protein 5	UBL5 At5g42300 K5J14.10	Arabidopsis thaliana (Mouse-ear cress)	GO:0005737	cytoplasm	Complete proteome; Cytoplasm; Phosphoprotein; Ubl conjugation pathway	IPR000626; IPR019955;		Ubiquitin-like domain (1)			10718197; 14593172; 19376835	73
P32811	4	0.00159109	29	0.0115354	-14.8804	2.73096	1.09286e-05	Alpha-glucan phosphorylase, H isozyme (EC 2.4.1.1) (Starch phosphorylase H)		Solanum tuberosum (Potato)	GO:0005975; GO:0005737; GO:0004645; GO:0030170	carbohydrate metabolic process; cytoplasm; phosphorylase activity; pyridoxal phosphate binding	Allosteric enzyme; Carbohydrate metabolism; Cytoplasm; Direct protein sequencing; Glycosyltransferase; Pyridoxal phosphate; Transferase	IPR011833; IPR000811;	2.4.1.1		Glycogen phosphorylase family		1917968	838
D7TBD9	17	0.0111989	57	0.0375494	-13.3492	1.61841	1.10911e-05	Whole genome shotgun sequence of line PN40024, scaffold_16.assembly12x (Fragment)	VIT_00015273001	Vitis vinifera (Grape)	GO:0004222; GO:0006508; GO:0008270	metalloendopeptidase activity; proteolysis; zinc ion binding		IPR011249; IPR011237; IPR011765; IPR001431; IPR007863;			Peptidase M16 family		17721507;	506
D7U032	41	0.0285317	98	0.0681976	-12.3233	1.13014	1.12996e-05	Ubiquitin carboxyl-terminal hydrolase (EC 3.1.2.15) (Fragment)	VIT_00016888001	Vitis vinifera (Grape)	GO:0008234; GO:0004221; GO:0006511	cysteine-type peptidase activity; ubiquitin thiolesterase activity; ubiquitin-dependent protein catabolic process	Hydrolase; Protease; Thiol protease; Ubl conjugation pathway	IPR018200; IPR001394; IPR000626; IPR019954; IPR019955;	3.1.2.15		Peptidase C19 family		17721507;	479
C5IX20	24	0.0278746	72	0.0836237	-12.932	1.45794	1.18281e-05	Plasma intrinsic protein 1;1		Juglans regia (English walnut)	GO:0016021; GO:0055085; GO:0005215	integral to membrane; transmembrane transport; transporter activity	Membrane; Transmembrane; Transport	IPR012269; IPR023271; IPR000425; IPR022357;			MIP/aquaporin family			287
Q9C5U3	116	0.0922832	209	0.166269	-11.0267	0.722359	1.29801e-05	26S protease regulatory subunit 8 homolog A (26S proteasome AAA-ATPase subunit RPT6a) (26S proteasome subunit 8 homolog A) (Regulatory particle triple-A ATPase subunit 6a)	RPT6A SUG1 At5g19990 F28I16.140	Arabidopsis thaliana (Mouse-ear cress)	GO:0005524; GO:0005737; GO:0017111; GO:0005634; GO:0005886; GO:0000502; GO:0005515; GO:0030163	ATP binding; cytoplasm; nucleoside-triphosphatase activity; nucleus; plasma membrane; proteasome complex; protein binding; protein catabolic process	ATP-binding; Complete proteome; Cytoplasm; Nucleotide-binding; Nucleus; Proteasome	IPR005937; IPR003593; IPR003959; IPR003960;			AAA ATPase family		10417703; 11130714; 14593172	419
B9RY82	30	0.0235849	81	0.0636792	-12.686	1.30594	1.35572e-05	Methylthioribose kinase, putative (EC 2.7.1.100)	RCOM_0811160	Ricinus communis (Castor bean)	GO:0046522; GO:0009086	S-methyl-5-thioribose kinase activity; methionine biosynthetic process	Kinase; Transferase	IPR002575; IPR011009; IPR009212;	2.7.1.100					424
C6TEW5	6	0.00422833	36	0.02537	-14.432	2.45794	1.50972e-05	Enolase (EC 4.2.1.11)		Glycine max (Soybean) (Glycine hispida)	GO:0009986; GO:0006096; GO:0000287; GO:0004634; GO:0000015	cell surface; glycolysis; magnesium ion binding; phosphopyruvate hydratase activity; phosphopyruvate hydratase complex	Glycolysis; Lyase; Magnesium	IPR000941; IPR020810; IPR020811;	4.2.1.11		Enolase family			473
Q68RW8	6	0.00913242	36	0.0547945	-14.432	2.45794	1.50972e-05	30S ribosomal protein S3, chloroplastic	rps3 PSC0846	Panax ginseng (Korean ginseng)	GO:0009507; GO:0019843; GO:0015935; GO:0003735; GO:0006412	chloroplast; rRNA binding; small ribosomal subunit; structural constituent of ribosome; translation	Chloroplast; Plastid; RNA-binding; Ribonucleoprotein; Ribosomal protein; rRNA-binding	IPR015946; IPR009019; IPR004044; IPR005704; IPR001351; IPR018280; IPR008282;		KH type-2 domain (1)	Ribosomal protein S3P family		15500250	219
D7TDE3	52	0.0973783	115	0.215356	-12.0365	1.01803	1.65269e-05	Whole genome shotgun sequence of line PN40024, scaffold_127.assembly12x (Fragment)	VIT_00013725001	Vitis vinifera (Grape)	GO:0006886; GO:0030117; GO:0008565; GO:0016192	intracellular protein transport; membrane coat; protein transporter activity; vesicle-mediated transport		IPR016635; IPR022775; IPR000804; IPR011012;					17721507;	178
D7ST12	799	0.739815	1066	0.987037	-8.45939	0.288921	1.76322e-05	Whole genome shotgun sequence of line PN40024, scaffold_615.assembly12x (Fragment)	VIT_00002106001	Vitis vinifera (Grape)	GO:0055114; GO:0016491; GO:0008270	oxidation-reduction process; oxidoreductase activity; zinc ion binding	Metal-binding; Oxidoreductase; Zinc	IPR013149; IPR013154; IPR002085; IPR002328; IPR011032; IPR016040;					17721507;	360
A5ATD2	16	0.0118256	54	0.0399113	-13.432	1.62787	1.91997e-05	Putative uncharacterized protein	VITISV_014264	Vitis vinifera (Grape)	GO:0016021; GO:0055085	integral to membrane; transmembrane transport		IPR004776;						451
D7SXN7	5	0.0189394	30	0.113636	-14.695	2.45794	2.23615e-05	Whole genome shotgun sequence of line PN40024, scaffold_91.assembly12x (Fragment)	VIT_00037814001	Vitis vinifera (Grape)									17721507;	88
D7SYA9	5	0.00203252	30	0.0121951	-14.695	2.45794	2.23615e-05	Whole genome shotgun sequence of line PN40024, scaffold_77.assembly12x (Fragment)	VIT_00035107001	Vitis vinifera (Grape)	GO:0003995; GO:0050660; GO:0055114	acyl-CoA dehydrogenase activity; flavin adenine dinucleotide binding; oxidation-reduction process		IPR006092; IPR006090; IPR006091; IPR009075; IPR013786; IPR009100; IPR002575; IPR011009;			Acyl-CoA dehydrogenase family		17721507;	820
D7T6T0	20	0.0331675	60	0.0995025	-13.195	1.45794	2.52911e-05	Whole genome shotgun sequence of line PN40024, scaffold_20.assembly12x (Fragment)	VIT_00017908001	Vitis vinifera (Grape)	GO:0045454; GO:0016491	cell redox homeostasis; oxidoreductase activity		IPR013740; IPR017936; IPR012336; IPR012335;					17721507;	201
C9WVP5	6	0.00363636	35	0.0212121	-14.4523	2.4173	2.53208e-05	Calcium dependent protein kinase 32	CDPK32	Gossypium hirsutum (Upland cotton) (Gossypium mexicanum)	GO:0005524; GO:0005509; GO:0006468; GO:0004674	ATP binding; calcium ion binding; protein phosphorylation; protein serine/threonine kinase activity	ATP-binding; Calcium; Kinase; Nucleotide-binding; Transferase	IPR018248; IPR011992; IPR018247; IPR018249; IPR002048; IPR011009; IPR000719; IPR017441; IPR017442; IPR008271; IPR002290;						550
E0CQV5	7	0.0111643	37	0.0590112	-14.301	2.27508	2.54486e-05	Whole genome shotgun sequence of line PN40024, scaffold_1.assembly12x (Fragment)	VIT_00008732001	Vitis vinifera (Grape)				IPR007853;					17721507;	209
D7U8E8	17	0.021879	55	0.0707851	-13.375	1.56688	2.56872e-05	Whole genome shotgun sequence of line PN40024, scaffold_92.assembly12x (Fragment)	VIT_00037958001	Vitis vinifera (Grape)				IPR005735;					17721507;	259
B9N355	43	0.0434343	98	0.0989899	-12.2889	1.06143	2.87757e-05	Predicted protein	POPTRDRAFT_827745	Populus trichocarpa (Western balsam poplar) (Populus balsamifera subsp. trichocarpa)	GO:0003878; GO:0005488; GO:0004775; GO:0006099	ATP citrate synthase activity; binding; succinate-CoA ligase (ADP-forming) activity; tricarboxylic acid cycle	Ligase; Phosphoprotein; Tricarboxylic acid cycle	IPR017440; IPR003781; IPR005810; IPR005811; IPR016040; IPR016102;			Succinate/malate CoA ligase alpha subunit family		16973872;	330
P56772	21	0.0357143	61	0.103741	-13.1479	1.4114	3.23171e-05	ATP-dependent Clp protease proteolytic subunit 1 (EC 3.4.21.92) (Endopeptidase ClpP1) (pClpP)	clpP1 ClpP AtCg00670	Arabidopsis thaliana (Mouse-ear cress)	GO:0005524; GO:0009570; GO:0006508; GO:0004252	ATP binding; chloroplast stroma; proteolysis; serine-type endopeptidase activity	3D-structure; ATP-binding; Chloroplast; Complete proteome; Direct protein sequencing; Hydrolase; Nucleotide-binding; Plastid; Protease; RNA editing; Serine protease	IPR023562; IPR001907; IPR018215;	3.4.21.92		Peptidase S14 family		10574454; 10427773; 11278690; 16115067; 11299370; 11982939; 16766689; 16980539; 14593120	196
B9S4A3	31	0.0236461	80	0.0610221	-12.6714	1.24071	3.29681e-05	Amino acid transporter, putative	RCOM_0688710	Ricinus communis (Castor bean)	GO:0016021	integral to membrane	Membrane; Transmembrane; Transmembrane helix	IPR013057;						437
B9T5D8	18	0.020339	56	0.0632768	-13.3208	1.51041	3.37681e-05	Putative uncharacterized protein	RCOM_0098170	Ricinus communis (Castor bean)	GO:0003723; GO:0008270	RNA binding; zinc ion binding	Metal-binding; Zinc	IPR004087; IPR004088; IPR018111; IPR000571;		KH domain (1)				295
D7TFN5	18	0.029703	56	0.0924092	-13.3208	1.51041	3.37681e-05	Whole genome shotgun sequence of line PN40024, scaffold_150.assembly12x (Fragment)	VIT_00001144001	Vitis vinifera (Grape)									17721507;	202
D7U5P0	4	0.00394477	27	0.0266272	-14.932	2.62787	3.39532e-05	Whole genome shotgun sequence of line PN40024, scaffold_45.assembly12x (Fragment)	VIT_00026703001	Vitis vinifera (Grape)	GO:0008270	zinc ion binding	Metal-binding; Zinc; Zinc-finger	IPR018957; IPR001841; IPR013083;					17721507;	338
A5B1C7	24	0.0249221	69	0.0716511	-12.9627	1.39654	3.67005e-05	Putative uncharacterized protein	VITISV_034797	Vitis vinifera (Grape)	GO:0016998; GO:0006032; GO:0004568	cell wall macromolecule catabolic process; chitin catabolic process; chitinase activity		IPR016283; IPR000726; IPR023346;						321
P35132	524	1.18018	724	1.63063	-9.04278	0.339404	3.86343e-05	SUMO-conjugating enzyme UBC9 (EC 6.3.2.-) (UBCAT4B) (Ubiquitin carrier protein 9) (Ubiquitin-conjugating enzyme E2 9) (Ubiquitin-conjugating enzyme E2-17 kDa) (Ubiquitin-protein ligase 9)	UBC9 UBC4B At4g27960 T13J8.70	Arabidopsis thaliana (Mouse-ear cress)	GO:0005524; GO:0043687; GO:0051246; GO:0006511; GO:0004842	ATP binding; post-translational protein modification; regulation of protein metabolic process; ubiquitin-dependent protein catabolic process; ubiquitin-protein ligase activity	ATP-binding; Alternative splicing; Complete proteome; Ligase; Nucleotide-binding; Ubl conjugation pathway	IPR000608; IPR023313; IPR016135;	6.3.2.-		Ubiquitin-conjugating enzyme family		8220461; 8078482; 16339806; 10617198; 14593172; 8281187; 16640601	148
B9RWZ4	6	0.00186047	31	0.0096124	-14.5398	2.24221	4.12576e-05	Cation-transporting atpase plant, putative (EC 3.6.3.8)	RCOM_1707830	Ricinus communis (Castor bean)	GO:0005524; GO:0006754; GO:0005388; GO:0016021	ATP binding; ATP biosynthetic process; calcium-transporting ATPase activity; integral to membrane	ATP-binding; Hydrolase; Ion transport; Membrane; Nucleotide-binding; Phosphoprotein; Transmembrane; Transmembrane helix; Transport	IPR008250; IPR006408; IPR006069; IPR006068; IPR004014; IPR023300; IPR023299; IPR001757; IPR018303; IPR023298; IPR005834; IPR023214;	3.6.3.8		Cation transport ATPase (P-type) family			1075
Q9FLN5	6	0.0285714	31	0.147619	-14.5398	2.24221	4.12576e-05	AT5G55290 protein (AT5g55290/MCO15_24) (Genomic DNA, chromosome 5, P1 clone:MCO15)	AT5G55290 At5g55290	Arabidopsis thaliana (Mouse-ear cress)	GO:0015991; GO:0015078; GO:0033179; GO:0005773	ATP hydrolysis coupled proton transport; hydrogen ion transmembrane transporter activity; proton-transporting V-type ATPase, V0 domain; vacuole	Complete proteome	IPR008389;					11130714;	70
B9H2U0	6	0.00359712	34	0.0203837	-14.4732	2.37548	4.2277e-05	Predicted protein	POPTRDRAFT_758889	Populus trichocarpa (Western balsam poplar) (Populus balsamifera subsp. trichocarpa)	GO:0003743	translation initiation factor activity	Initiation factor; Protein biosynthesis	IPR007783;					16973872;	556
B3TLP2	37	0.107246	88	0.255072	-12.475	1.12296	4.41003e-05	Light-inducible protein ATLS1		Elaeis guineensis var. tenera (Oil palm)				IPR001398; IPR014347;					18507865;	115
Q75VR1	16	0.00725624	52	0.0235828	-13.4592	1.57342	4.45345e-05	Two pore calcium channel protein 1A (Voltage-dependent calcium channel protein TPC1A) (NtTPC1A)	TPC1A	Nicotiana tabacum (Common tobacco)	GO:0005262; GO:0005509; GO:0006952; GO:0016021; GO:0005244	calcium channel activity; calcium ion binding; defense response; integral to membrane; voltage-gated ion channel activity	Calcium; Calcium channel; Calcium transport; Glycoprotein; Ion transport; Ionic channel; Membrane; Plant defense; Repeat; Transmembrane; Transmembrane helix; Transport; Voltage-gated channel	IPR011992; IPR018249; IPR002048; IPR005821;		EF-hand domains (2)	Calcium channel alpha-1 subunit (TC 1.A.1.11) family, Two pore calcium channel subfamily		15081414; 15464979; 15913561	735
D7UE58	12	0.0408163	45	0.153061	-13.771	1.77987	4.71044e-05	Whole genome shotgun sequence of line PN40024, scaffold_386.assembly12x (Fragment)	VIT_00006593001	Vitis vinifera (Grape)	GO:0004129; GO:0005751	cytochrome-c oxidase activity; mitochondrial respiratory chain complex IV		IPR001349;			Cytochrome c oxidase subunit 6A family		17721507;	98
B9RNH0	248	0.230269	376	0.349118	-10.055	0.473373	4.94593e-05	Protein disulfide isomerase, putative (EC 5.3.4.1)	RCOM_1347720	Ricinus communis (Castor bean)	GO:0045454; GO:0005783; GO:0003756	cell redox homeostasis; endoplasmic reticulum; protein disulfide isomerase activity	Isomerase; Redox-active center; Repeat	IPR005788; IPR011679; IPR005746; IPR017936; IPR012336; IPR017937; IPR013766; IPR012335;	5.3.4.1	Thioredoxin domains (2)	Protein disulfide isomerase family			359
P42795	67	0.122711	134	0.245421	-11.7433	0.872981	4.97297e-05	60S ribosomal protein L11-1 (L16A)	RPL11A RPL16A At2g42740 F7D19.26	Arabidopsis thaliana (Mouse-ear cress)	GO:0009507; GO:0022625; GO:0005730; GO:0019843; GO:0003735; GO:0006412; GO:0005773	chloroplast; cytosolic large ribosomal subunit; nucleolus; rRNA binding; structural constituent of ribosome; translation; vacuole	Complete proteome; Cytoplasm; RNA-binding; Ribonucleoprotein; Ribosomal protein; rRNA-binding	IPR002132; IPR020929; IPR022803;			Ribosomal protein L5P family		7655508; 10617197; 14593172; 11598216	182
D7T4K4	28	0.0147679	74	0.0390295	-12.801	1.27508	5.53307e-05	Whole genome shotgun sequence of line PN40024, scaffold_67.assembly12x (Fragment)	VIT_00032764001	Vitis vinifera (Grape)				IPR021102;					17721507;	632
P37830	30	0.0195695	77	0.0502283	-12.7226	1.23288	5.54198e-05	Glucose-6-phosphate 1-dehydrogenase, cytoplasmic isoform (G6PD) (EC 1.1.1.49)	G6PDH	Solanum tuberosum (Potato)	GO:0005488; GO:0005737; GO:0006006; GO:0004345; GO:0055114	binding; cytoplasm; glucose metabolic process; glucose-6-phosphate dehydrogenase activity; oxidation-reduction process	Carbohydrate metabolism; Cytoplasm; Glucose metabolism; NADP; Oxidoreductase	IPR001282; IPR019796; IPR022675; IPR022674; IPR016040;	1.1.1.49		Glucose-6-phosphate dehydrogenase family		8180621	511
D7SNU6	45	0.0394737	101	0.0885965	-12.2344	1.03934	5.77741e-05	Whole genome shotgun sequence of line PN40024, scaffold_29.assembly12x (Fragment)	VIT_00021082001	Vitis vinifera (Grape)									17721507;	380
Q9XQP4	85	0.0687702	157	0.127023	-11.4574	0.758211	5.94642e-05	NAD-malate dehydrogenase (EC 1.1.1.37)		Nicotiana tabacum (Common tobacco)	GO:0030060; GO:0005488; GO:0005975; GO:0009507; GO:0006108; GO:0055114	L-malate dehydrogenase activity; binding; carbohydrate metabolic process; chloroplast; malate metabolic process; oxidation-reduction process	Chloroplast; Oxidoreductase; Plastid; Transit peptide	IPR022383; IPR001236; IPR015955; IPR001252; IPR010097; IPR016040;	1.1.1.37		LDH/MDH superfamily, MDH type 1 family			412
A5C9L9	4	0.0057971	26	0.0376812	-14.9592	2.57342	5.94761e-05	Putative uncharacterized protein	VITISV_035320	Vitis vinifera (Grape)	GO:0030131; GO:0006886; GO:0016192	clathrin adaptor complex; intracellular protein transport; vesicle-mediated transport		IPR022775; IPR001392; IPR008968; IPR018240; IPR011012;		MHD (mu homology) domain (1)				230
D7SSJ7	4	0.00572246	26	0.037196	-14.9592	2.57342	5.94761e-05	Whole genome shotgun sequence of line PN40024, scaffold_259.assembly12x (Fragment)	VIT_00005128001	Vitis vinifera (Grape)									17721507;	233
D7T744	19	0.0294574	56	0.0868217	-13.2818	1.43241	6.4949e-05	Whole genome shotgun sequence of line PN40024, scaffold_20.assembly12x (Fragment)	VIT_00018049001	Vitis vinifera (Grape)	GO:0016021; GO:0006810	integral to membrane; transport	Membrane; Transmembrane; Transmembrane helix	IPR009038;		GOLD domain (1)	EMP24/GP25L family		17721507;	215
D7TFM7	8	0.0272109	37	0.12585	-14.2047	2.08243	6.57466e-05	Whole genome shotgun sequence of line PN40024, scaffold_150.assembly12x (Fragment)	VIT_00001135001	Vitis vinifera (Grape)				IPR016464; IPR007741; IPR012336;					17721507;	98
Q9M4H5	5	0.0055371	28	0.0310078	-14.7448	2.35841	6.61877e-05	Putative ripening-related protein	grip21	Vitis vinifera (Grape)				IPR023214; IPR006402; IPR010237;					10712544	301
D7STD8	7	0.037037	35	0.185185	-14.3411	2.19491	6.87711e-05	Whole genome shotgun sequence of line PN40024, scaffold_55.assembly12x (Fragment)	VIT_00029768001	Vitis vinifera (Grape)									17721507;	63
Q6TPC3	7	0.00682261	35	0.0341131	-14.3411	2.19491	6.87711e-05	S-RNase-binding protein		Solanum chacoense (Chaco potato)	GO:0008270	zinc ion binding	Metal-binding; Zinc; Zinc-finger	IPR017066; IPR001841; IPR013083;						342
Q8GY31	7	0.0159817	35	0.0799087	-14.3411	2.19491	6.87711e-05	Dual specificity phosphatase Cdc25 (EC 3.1.3.48) (Arath;CDC25)	CDC25 At5g03455 F12E4_220	Arabidopsis thaliana (Mouse-ear cress)	GO:0030611; GO:0051301; GO:0009507; GO:0046872; GO:0007067; GO:0005634; GO:0005515; GO:0006468; GO:0004725; GO:0046685	arsenate reductase activity; cell division; chloroplast; metal ion binding; mitosis; nucleus; protein binding; protein phosphorylation; protein tyrosine phosphatase activity; response to arsenic-containing substance	3D-structure; Cell cycle; Cell division; Complete proteome; Hydrolase; Metal-binding; Mitosis; Nucleus; Protein phosphatase; Zinc	IPR001763;	3.1.3.48	Rhodanese domain (1)	MPI phosphatase family		11130714; 11910074; 14593172; 15336525; 15329414	146
A9PAJ5	43	0.0766488	95	0.16934	-12.3114	1.01657	7.30683e-05	Predicted protein (Putative uncharacterized protein)	POPTRDRAFT_581899	Populus trichocarpa (Western balsam poplar) (Populus balsamifera subsp. trichocarpa)	GO:0005840; GO:0003735; GO:0006412	ribosome; structural constituent of ribosome; translation		IPR000039; IPR021131;					18230180; 16973872;	187
D7SPM2	11	0.0115304	42	0.0440252	-13.8835	1.80587	8.17134e-05	Whole genome shotgun sequence of line PN40024, scaffold_23.assembly12x (Fragment)	VIT_00019056001	Vitis vinifera (Grape)	GO:0005488; GO:0055114; GO:0016491	binding; oxidation-reduction process; oxidoreductase activity		IPR002198; IPR002347; IPR016040; IPR020904;					17721507;	318
D7TRL3	162	0.216867	260	0.348059	-10.6283	0.555499	0.000110842	40S ribosomal protein S6 (Fragment)	VIT_00003418001	Vitis vinifera (Grape)	GO:0005840; GO:0003735; GO:0006412	ribosome; structural constituent of ribosome; translation	Ribonucleoprotein; Ribosomal protein	IPR014401; IPR001377; IPR018282;			Ribosomal protein S6e family		17721507;	249
D7TJJ1	11	0.00326216	41	0.012159	-13.9009	1.7711	0.000127539	Whole genome shotgun sequence of line PN40024, scaffold_3.assembly12x (Fragment)	VIT_00021186001	Vitis vinifera (Grape)	GO:0016788; GO:0006629	hydrolase activity, acting on ester bonds; lipid metabolic process		IPR001087;					17721507;	1124
D7TQ15	20	0.0298954	55	0.0822123	-13.2578	1.33241	0.000176309	Whole genome shotgun sequence of line PN40024, scaffold_63.assembly12x (Fragment)	VIT_00031966001	Vitis vinifera (Grape)	GO:0051539; GO:0009055; GO:0005506; GO:0016020; GO:0055114; GO:0016651; GO:0019684	4 iron, 4 sulfur cluster binding; electron carrier activity; iron ion binding; membrane; oxidation-reduction process; oxidoreductase activity, acting on NADH or NADPH; photosynthesis, light reaction	4Fe-4S; Iron; Iron-sulfur; Metal-binding; NAD; Oxidoreductase	IPR001450; IPR017896; IPR017900; IPR012285; IPR010226;			Complex I 23 kDa subunit family		17721507;	223
D7TMV8	15	0.0352113	47	0.110329	-13.5787	1.52068	0.000176327	Whole genome shotgun sequence of line PN40024, scaffold_100.assembly12x (Fragment)	VIT_00010613001	Vitis vinifera (Grape)	GO:0003677; GO:0003899; GO:0030880	DNA binding; DNA-directed RNA polymerase activity; RNA polymerase complex		IPR020708; IPR006111; IPR006110; IPR012293;					17721507;	142
D7SHT5	29	0.0173549	71	0.0424895	-12.8056	1.16475	0.000183143	Whole genome shotgun sequence of line PN40024, scaffold_0.assembly12x (Fragment)	VIT_00007770001	Vitis vinifera (Grape)	GO:0005524; GO:0005737; GO:0006457; GO:0051082	ATP binding; cytoplasm; protein folding; unfolded protein binding	ATP-binding; Chaperone; Cytoplasm; Nucleotide-binding	IPR012719; IPR017998; IPR002194; IPR002423;			TCP-1 chaperonin family		17721507;	557
A5C166	86	0.18259	153	0.324841	-11.4676	0.704104	0.000206054	Putative uncharacterized protein (Whole genome shotgun sequence of line PN40024, scaffold_46.assembly12x)	VITISV_008727 VIT_00027185001	Vitis vinifera (Grape)	GO:0016021	integral to membrane		IPR007203;					17721507;	157
B9RHA6	19	0.00778051	53	0.0217035	-13.3215	1.35297	0.000207716	Vacuolar proton atpase, putative (EC 3.6.3.14)	RCOM_1449140	Ricinus communis (Castor bean)	GO:0015986; GO:0015078; GO:0016787; GO:0033177	ATP synthesis coupled proton transport; hydrogen ion transmembrane transporter activity; hydrolase activity; proton-transporting two-sector ATPase complex, proton-transporting domain	Hydrolase	IPR002490;	3.6.3.14					814
A5B894	40	0.0550964	87	0.119835	-12.427	0.993996	0.000229978	Putative uncharacterized protein (Whole genome shotgun sequence of line PN40024, scaffold_1.assembly12x)	VITISV_002665 VIT_00009527001	Vitis vinifera (Grape)									17721507;	242
D7TYP9	13	0.0249042	43	0.0823755	-13.7461	1.59881	0.000234446	Whole genome shotgun sequence of line PN40024, scaffold_283.assembly12x (Fragment)	VIT_00005682001	Vitis vinifera (Grape)				IPR005631;					17721507;	174
B9GP84	204	0.225914	309	0.342193	-10.3375	0.472019	0.000278276	Predicted protein	POPTRDRAFT_830334	Populus trichocarpa (Western balsam poplar) (Populus balsamifera subsp. trichocarpa)	GO:0005956; GO:0019887	protein kinase CK2 complex; protein kinase regulator activity		IPR016149; IPR016150; IPR000704;					16973872;	301
Q7DLS1	110	0.13382	186	0.226277	-11.1492	0.63078	0.000292056	Proteasome subunit beta type-7-B (EC 3.4.25.1) (20S proteasome beta subunit B-2) (Proteasome component FC) (Proteasome subunit beta type-2)	PBB2 PRCFC At5g40580 MNF13.10	Arabidopsis thaliana (Mouse-ear cress)	GO:0005737; GO:0005634; GO:0005839; GO:0051603; GO:0004298	cytoplasm; nucleus; proteasome core complex; proteolysis involved in cellular protein catabolic process; threonine-type endopeptidase activity	Alternative splicing; Complete proteome; Cytoplasm; Hydrolase; Nucleus; Protease; Proteasome; Threonine protease; Zymogen	IPR000243; IPR016050; IPR001353; IPR023333;	3.4.25.1		Peptidase T1B family		9611183; 9628582; 14593172; 9373170; 10363660	274
B9S1G8	7	0.0147679	32	0.0675105	-14.4057	2.06563	0.000294077	Putative uncharacterized protein	RCOM_0864970	Ricinus communis (Castor bean)										158
D7U7R3	7	0.00670498	32	0.0306513	-14.4057	2.06563	0.000294077	Whole genome shotgun sequence of line PN40024, scaffold_48.assembly12x (Fragment)	VIT_00027597001	Vitis vinifera (Grape)	GO:0016021; GO:0055085	integral to membrane; transmembrane transport	Membrane; Transmembrane; Transmembrane helix	IPR013657;					17721507;	348
D7T248	25	0.0712251	61	0.173789	-13.0221	1.15986	0.000316999	Whole genome shotgun sequence of line PN40024, scaffold_22.assembly12x (Fragment)	VIT_00018553001	Vitis vinifera (Grape)	GO:0003723; GO:0015935; GO:0003735; GO:0006412	RNA binding; small ribosomal subunit; structural constituent of ribosome; translation		IPR001848; IPR018268; IPR005729;					17721507;	117
D7TCB6	6	0.00851064	27	0.0382979	-14.6395	2.04291	0.000324063	Whole genome shotgun sequence of line PN40024, scaffold_16.assembly12x (Fragment)	VIT_00015039001	Vitis vinifera (Grape)				IPR007650;					17721507;	235
D7THE7	5	0.00268817	25	0.0134409	-14.8265	2.19491	0.000324914	Whole genome shotgun sequence of line PN40024, scaffold_7.assembly12x (Fragment)	VIT_00034052001	Vitis vinifera (Grape)	GO:0005488; GO:0006457	binding; protein folding	Repeat	IPR023114; IPR023566; IPR001179; IPR001440; IPR013026; IPR011990; IPR019734;					17721507;	620
Q94JT5	22	0.0269608	56	0.0686275	-13.176	1.2209	0.000377792	AT4g35220/F23E12_220 (Putative uncharacterized protein)	At4g35220	Arabidopsis thaliana (Mouse-ear cress)			Complete proteome	IPR007325;					10617198; 12093376;	272
C0LSI3	68	0.0921409	127	0.172087	-11.7713	0.774203	0.00040686	Proteasome subunit alpha type (EC 3.4.25.1)		Carica papaya (Papaya)	GO:0005737; GO:0005634; GO:0019773; GO:0004298; GO:0006511	cytoplasm; nucleus; proteasome core complex, alpha-subunit complex; threonine-type endopeptidase activity; ubiquitin-dependent protein catabolic process	Cytoplasm; Hydrolase; Nucleus; Protease; Proteasome; Threonine protease	IPR000426; IPR023332; IPR001353;	3.4.25.1		Peptidase T1A family			246
B9R9D3	97	0.133609	166	0.22865	-11.3219	0.648107	0.000408604	Steroid binding protein, putative (EC 1.3.1.74)	RCOM_1496460	Ricinus communis (Castor bean)	GO:0032440; GO:0020037; GO:0055114	2-alkenal reductase activity; heme binding; oxidation-reduction process	Oxidoreductase	IPR001199;	1.3.1.74					242
D7TJF8	63	0.164062	118	0.307292	-11.8795	0.778344	0.000428436	Whole genome shotgun sequence of line PN40024, scaffold_3.assembly12x (Fragment)	VIT_00021139001	Vitis vinifera (Grape)				IPR007808;					17721507;	128
A5C9I9	11	0.0470085	38	0.162393	-13.9557	1.66148	0.000469757	Putative uncharacterized protein (Whole genome shotgun sequence of line PN40024, scaffold_1.assembly12x)	VITISV_021844 VIT_00009367001	Vitis vinifera (Grape)				IPR007513;					17721507;	78
D7SPM6	58	0.0607966	111	0.116352	-11.9832	0.809416	0.000480551	Whole genome shotgun sequence of line PN40024, scaffold_23.assembly12x (Fragment)	VIT_00019061001	Vitis vinifera (Grape)									17721507;	318
B9GMG6	67	0.0680894	125	0.127033	-11.7935	0.772676	0.000482452	Predicted protein	POPTRDRAFT_814875	Populus trichocarpa (Western balsam poplar) (Populus balsamifera subsp. trichocarpa)	GO:0055114; GO:0016491; GO:0006813; GO:0055085	oxidation-reduction process; oxidoreductase activity; potassium ion transport; transmembrane transport		IPR001395; IPR005399; IPR023210;					16973872;	328
Q68BJ8	458	0.285358	620	0.386293	-9.25175	0.309902	0.000501473	Sorbitol transporter	MdSOT5	Malus domestica (Apple) (Pyrus malus)	GO:0016021; GO:0022891	integral to membrane; substrate-specific transmembrane transporter activity	Membrane; Transmembrane; Transmembrane helix; Transport	IPR020846; IPR016196; IPR005828; IPR003663; IPR005829;			Major facilitator superfamily, Sugar transporter (TC 2.A.1.1) family		15356329	535
A5C820	4	0.0021575	22	0.0118662	-15.0797	2.33241	0.000533521	Putative uncharacterized protein	VITISV_016566	Vitis vinifera (Grape)	GO:0005509; GO:0050660; GO:0055114; GO:0016491	calcium ion binding; flavin adenine dinucleotide binding; oxidation-reduction process; oxidoreductase activity	Calcium	IPR011992; IPR018247; IPR018249; IPR013027; IPR001327;						618
B9R7S0	6	0.00938967	26	0.0406886	-14.6667	1.98846	0.000535053	Putative uncharacterized protein	RCOM_1593920	Ricinus communis (Castor bean)										213
B9RKB8	6	0.0163934	26	0.0710383	-14.6667	1.98846	0.000535053	Hydrogen-transporting ATP synthase, rotational mechanism, putative	RCOM_1048140	Ricinus communis (Castor bean)	GO:0015986; GO:0015078; GO:0000276	ATP synthesis coupled proton transport; hydrogen ion transmembrane transporter activity; mitochondrial proton-transporting ATP synthase complex, coupling factor F(o)		IPR006808;						122
B9S1T5	15	0.0171233	44	0.0502283	-13.6263	1.42552	0.000584365	Chlorophyll A/B binding protein, putative	RCOM_0868050	Ricinus communis (Castor bean)	GO:0009507; GO:0016020; GO:0009765	chloroplast; membrane; photosynthesis, light harvesting	Chloroplast; Photosynthesis; Plastid	IPR001344; IPR022796; IPR023329;						292
A9PHR5	41	0.0548862	84	0.11245	-12.4345	0.907746	0.000618058	Proteasome subunit alpha type (EC 3.4.25.1)	POPTRDRAFT_548687	Populus trichocarpa (Western balsam poplar) (Populus balsamifera subsp. trichocarpa)	GO:0005737; GO:0005634; GO:0019773; GO:0004298; GO:0006511	cytoplasm; nucleus; proteasome core complex, alpha-subunit complex; threonine-type endopeptidase activity; ubiquitin-dependent protein catabolic process	Cytoplasm; Hydrolase; Nucleus; Protease; Proteasome; Threonine protease	IPR000426; IPR023332; IPR001353;	3.4.25.1		Peptidase T1A family		18230180; 16973872;	249
D7T4Y6	12	0.0135135	39	0.0439189	-13.8742	1.57342	0.000621044	Whole genome shotgun sequence of line PN40024, scaffold_118.assembly12x (Fragment)	VIT_00012859001	Vitis vinifera (Grape)				IPR009011; IPR012913;					17721507;	296
D7U0J8	12	0.047619	39	0.154762	-13.8742	1.57342	0.000621044	Whole genome shotgun sequence of line PN40024, scaffold_2.assembly12x (Fragment)	VIT_00017090001	Vitis vinifera (Grape)									17721507;	84
D7SW98	44	0.0318841	88	0.0637681	-12.35	0.872981	0.000631289	Whole genome shotgun sequence of line PN40024, scaffold_31.assembly12x (Fragment)	VIT_00022276001	Vitis vinifera (Grape)				IPR000717; IPR011991;					17721507;	460
B9RGX4	57	0.0419426	108	0.0794702	-12.0155	0.794978	0.000736247	Putative uncharacterized protein	RCOM_1445090	Ricinus communis (Castor bean)										453
B9GV29	7	0.00378788	30	0.0162338	-14.4523	1.97252	0.000752897	Glucose-6-phosphate isomerase (EC 5.3.1.9)	POPTRDRAFT_1071816	Populus trichocarpa (Western balsam poplar) (Populus balsamifera subsp. trichocarpa)	GO:0005524; GO:0003723; GO:0005737; GO:0006094; GO:0004347; GO:0006096; GO:0006955; GO:0016740	ATP binding; RNA binding; cytoplasm; gluconeogenesis; glucose-6-phosphate isomerase activity; glycolysis; immune response; transferase activity	Gluconeogenesis; Glycolysis; Isomerase	IPR006116; IPR001672; IPR018189;	5.3.1.9		GPI family		16973872;	616
B9HFR9	13	0.00916138	40	0.0281889	-13.7982	1.49447	0.000802331	Predicted protein (Fragment)	POPTRDRAFT_219726	Populus trichocarpa (Western balsam poplar) (Populus balsamifera subsp. trichocarpa)	GO:0003872; GO:0005945; GO:0005524; GO:0006096	6-phosphofructokinase activity; 6-phosphofructokinase complex; ATP binding; glycolysis		IPR022953; IPR000023; IPR012004;					16973872;	473
D7SKY4	7	0.027451	27	0.105882	-14.5283	1.82051	0.000821395	Whole genome shotgun sequence of line PN40024, scaffold_4.assembly12x (Fragment)	VIT_00025186001	Vitis vinifera (Grape)									17721507;	85
Q9M9M9	7	0.0146751	27	0.0566038	-14.5283	1.82051	0.000821395	Probable NADH dehydrogenase [ubiquinone] 1 alpha subcomplex subunit 12	At3g03100 T17B22.21	Arabidopsis thaliana (Mouse-ear cress)	GO:0008137; GO:0050897; GO:0009055; GO:0022900; GO:0005743; GO:0045271; GO:0006810	NADH dehydrogenase (ubiquinone) activity; cobalt ion binding; electron carrier activity; electron transport chain; mitochondrial inner membrane; respiratory chain complex I; transport	Alternative splicing; Complete proteome; Direct protein sequencing; Electron transport; Membrane; Mitochondrion; Mitochondrion inner membrane; Respiratory chain; Transport	IPR007763;			Complex I NDUFA12 subunit family		11130713; 14593172; 11743114; 14671022	159
E0CVS4	59	0.0673516	110	0.125571	-11.9774	0.771698	0.000854877	Whole genome shotgun sequence of line PN40024, scaffold_116.assembly12x (Fragment)	VIT_00012714001	Vitis vinifera (Grape)	GO:0004462; GO:0046872	lactoylglutathione lyase activity; metal ion binding		IPR004360; IPR004361; IPR018146;					17721507;	292
D7SHG6	3	0.00218818	19	0.0138585	-15.393	2.53595	0.000855446	Whole genome shotgun sequence of line PN40024, scaffold_0.assembly12x (Fragment)	VIT_00007618001	Vitis vinifera (Grape)	GO:0009055; GO:0020037; GO:0004497; GO:0055114	electron carrier activity; heme binding; monooxygenase activity; oxidation-reduction process	Heme; Iron; Metal-binding; Monooxygenase; Oxidoreductase	IPR001128; IPR017972; IPR002401;			Cytochrome P450 family		17721507;	457
B9GJH1	23	0.0237358	55	0.0567595	-13.157	1.13078	0.000901004	Predicted protein	POPTRDRAFT_829875	Populus trichocarpa (Western balsam poplar) (Populus balsamifera subsp. trichocarpa)				IPR007216;					16973872;	323
D7TIS6	4	0.0106667	21	0.056	-15.1133	2.2653	0.000910521	Whole genome shotgun sequence of line PN40024, scaffold_7.assembly12x (Fragment)	VIT_00033662001	Vitis vinifera (Grape)									17721507;	125
B9RJG7	9	0.00864553	33	0.0317003	-14.2023	1.74745	0.000940674	Phosphoglycerate mutase	RCOM_1034140	Ricinus communis (Castor bean)	GO:0046538; GO:0006096	2,3-bisphosphoglycerate-dependent phosphoglycerate mutase activity; glycolysis	Glycolysis; Isomerase	IPR013078; IPR001345; IPR005952;						347
D7U4D8	8	0.0233918	31	0.0906433	-14.3323	1.82718	0.00106502	Whole genome shotgun sequence of line PN40024, scaffold_44.assembly12x (Fragment)	VIT_00026483001	Vitis vinifera (Grape)				IPR019379;					17721507;	114
D7TND9	74	0.0803474	130	0.141151	-11.6935	0.685895	0.00118989	Whole genome shotgun sequence of line PN40024, scaffold_26.assembly12x (Fragment)	VIT_00020065001	Vitis vinifera (Grape)				IPR012458;					17721507;	307
D7TBA6	7	0.00775194	29	0.0321152	-14.4767	1.92361	0.00119324	Whole genome shotgun sequence of line PN40024, scaffold_16.assembly12x (Fragment)	VIT_00015235001	Vitis vinifera (Grape)									17721507;	301
Q5NE19	13	0.00809969	39	0.0242991	-13.8165	1.45794	0.00119512	1,4-alpha-glucan-maltohydrolase (EC 3.2.1.2)	bmy3	Solanum lycopersicum (Tomato) (Lycopersicon esculentum)	GO:0016161; GO:0043169; GO:0000272	beta-amylase activity; cation binding; polysaccharide catabolic process	Glycosidase; Hydrolase	IPR001554; IPR013781; IPR017853;	3.2.1.2		Glycosyl hydrolase 14 family			535
A5C3G9	103	0.120468	168	0.196491	-11.27	0.578798	0.00121655	Proteasome subunit alpha type (EC 3.4.25.1)	VITISV_014475	Vitis vinifera (Grape)	GO:0005737; GO:0005634; GO:0019773; GO:0004298; GO:0006511	cytoplasm; nucleus; proteasome core complex, alpha-subunit complex; threonine-type endopeptidase activity; ubiquitin-dependent protein catabolic process	Cytoplasm; Hydrolase; Nucleus; Protease; Proteasome; Threonine protease	IPR000426; IPR023332; IPR001353;	3.4.25.1		Peptidase T1A family			285
A5C628	7	0.00222859	26	0.00827762	-14.5555	1.76607	0.00131873	Putative uncharacterized protein	VITISV_038366	Vitis vinifera (Grape)	GO:0005852; GO:0003743	eukaryotic translation initiation factor 3 complex; translation initiation factor activity	Cytoplasm; Initiation factor; Protein biosynthesis	IPR008905; IPR000717; IPR011991;		PCI domain (1)				1047
E0CQS1	26	0.0170604	58	0.0380577	-13.0302	1.03052	0.00140449	Whole genome shotgun sequence of line PN40024, scaffold_1.assembly12x (Fragment)	VIT_00008685001	Vitis vinifera (Grape)	GO:0005524; GO:0004672; GO:0006468	ATP binding; protein kinase activity; protein phosphorylation		IPR011009; IPR000719; IPR001245; IPR011990;					17721507;	508
A5AP74	6	0.002886	24	0.011544	-14.7245	1.87298	0.00143091	Putative uncharacterized protein	VITISV_026641	Vitis vinifera (Grape)	GO:0005524; GO:0006468; GO:0004674	ATP binding; protein phosphorylation; protein serine/threonine kinase activity		IPR011009; IPR000719; IPR014729; IPR017442; IPR008271;						693
B9SM54	9	0.00645161	32	0.0229391	-14.2245	1.70306	0.00145049	Amino acid transporter, putative	RCOM_0878760	Ricinus communis (Castor bean)	GO:0015171; GO:0016021	amino acid transmembrane transporter activity; integral to membrane	Membrane; Transmembrane	IPR004841; IPR002293;						465
D7T4Y7	5	0.00301932	22	0.013285	-14.9187	2.01048	0.00151372	Whole genome shotgun sequence of line PN40024, scaffold_118.assembly12x (Fragment)	VIT_00012860001	Vitis vinifera (Grape)				IPR009060; IPR000449; IPR015940; IPR000626; IPR019955;					17721507;	552
D7TXM4	5	0.00383142	22	0.0168582	-14.9187	2.01048	0.00151372	Whole genome shotgun sequence of line PN40024, scaffold_106.assembly12x (Fragment)	VIT_00011268001	Vitis vinifera (Grape)	GO:0016020; GO:0055085; GO:0005215	membrane; transmembrane transport; transporter activity		IPR020846; IPR011701; IPR016196; IPR005829;					17721507;	435
B9S9U3	4	0.00262985	20	0.0131492	-15.1485	2.19491	0.00154388	Cytochrome P450, putative (EC 1.14.13.68)	RCOM_0522370	Ricinus communis (Castor bean)	GO:0050592; GO:0009055; GO:0020037; GO:0055114	4-hydroxyphenylacetaldehyde oxime monooxygenase activity; electron carrier activity; heme binding; oxidation-reduction process	Heme; Iron; Metal-binding; Monooxygenase; Oxidoreductase	IPR001128; IPR017972; IPR002401;	1.14.13.68		Cytochrome P450 family			507
D7SRG1	18	0.0179104	46	0.0457711	-13.4627	1.22662	0.00156279	Whole genome shotgun sequence of line PN40024, scaffold_72.assembly12x (Fragment)	VIT_00034581001	Vitis vinifera (Grape)	GO:0016021	integral to membrane	Membrane; Transmembrane; Transmembrane helix	IPR004853;					17721507;	335
B9SSM7	8	0.00569801	30	0.0213675	-14.356	1.77987	0.00165805	Putative uncharacterized protein	RCOM_1374130	Ricinus communis (Castor bean)				IPR012879;						468
D7TJZ4	8	0.0126984	30	0.047619	-14.356	1.77987	0.00165805	Whole genome shotgun sequence of line PN40024, scaffold_3.assembly12x (Fragment)	VIT_00021385001	Vitis vinifera (Grape)				IPR008892;					17721507;	210
D7TW40	63	0.0195167	112	0.0346964	-11.9171	0.703056	0.0018002	Whole genome shotgun sequence of line PN40024, scaffold_25.assembly12x (Fragment)	VIT_00019812001	Vitis vinifera (Grape)	GO:0003677; GO:0009055; GO:0020037; GO:0004497; GO:0005634; GO:0055114	DNA binding; electron carrier activity; heme binding; monooxygenase activity; nucleus; oxidation-reduction process		IPR001128; IPR017972; IPR002401; IPR016177; IPR001739;					17721507;	1076
D7TK39	27	0.0263158	61	0.0594542	-12.9666	1.04883	0.00182403	Whole genome shotgun sequence of line PN40024, scaffold_3.assembly12x (Fragment)	VIT_00021437001	Vitis vinifera (Grape)	GO:0003723; GO:0006396; GO:0000166; GO:0005634; GO:0030529	RNA binding; RNA processing; nucleotide binding; nucleus; ribonucleoprotein complex		IPR002344; IPR006630; IPR012677; IPR000504; IPR011991;					17721507;	342
D7T6P0	79	0.109267	134	0.185339	-11.6245	0.635289	0.00192756	Whole genome shotgun sequence of line PN40024, scaffold_20.assembly12x (Fragment)	VIT_00017864001	Vitis vinifera (Grape)	GO:0016021	integral to membrane	Membrane; Transmembrane	IPR006214;					17721507;	241
B9RS47	7	0.00530303	25	0.0189394	-14.5838	1.70948	0.0021024	Aspartate aminotransferase (EC 2.6.1.1)	RCOM_0802970	Ricinus communis (Castor bean)	GO:0004069; GO:0009058; GO:0006520; GO:0030170	L-aspartate:2-oxoglutarate aminotransferase activity; biosynthetic process; cellular amino acid metabolic process; pyridoxal phosphate binding	Aminotransferase; Pyridoxal phosphate; Transferase	IPR004839; IPR000796; IPR004838; IPR015424; IPR015421;	2.6.1.1		Class-I pyridoxal-phosphate-dependent aminotransferase family			440
A5B0Z6	98	0.139007	159	0.225532	-11.3456	0.571154	0.00213369	Putative uncharacterized protein	VITISV_033223	Vitis vinifera (Grape)				IPR008802;						235
Q9SIQ8	6	0.028169	23	0.107981	-14.7552	1.81158	0.0023157	AT2G31490 protein (At2g31490) (Expressed protein) (Putative uncharacterized protein At2g31490)	AT2G31490 At2g31490	Arabidopsis thaliana (Mouse-ear cress)	GO:0005747; GO:0009853	mitochondrial respiratory chain complex I; photorespiration	Complete proteome						10617197;	71
O24651	11	0.0277778	34	0.0858586	-14.036	1.50101	0.0024589	Cytochrome b5 (Fragment)	cytb5-1	Olea europaea (Common olive)	GO:0020037	heme binding	Heme; Iron; Metal-binding	IPR001199; IPR018506;		Cytochrome b5 heme-binding domain (1)			10394947;	132
A5BXH1	57	0.0590062	103	0.106625	-12.0497	0.726591	0.00247299	Putative uncharacterized protein	VITISV_004099	Vitis vinifera (Grape)	GO:0030132; GO:0030130; GO:0006886; GO:0005198; GO:0016192	clathrin coat of coated pit; clathrin coat of trans-Golgi network vesicle; intracellular protein transport; structural molecule activity; vesicle-mediated transport		IPR000996;						322
D7U3I3	4	0.0104167	19	0.0494792	-15.1855	2.12091	0.00259948	Whole genome shotgun sequence of line PN40024, scaffold_5.assembly12x (Fragment)	VIT_00028623001	Vitis vinifera (Grape)									17721507;	128
B9RY58	15	0.0124378	40	0.0331675	-13.695	1.28802	0.00266726	Putative uncharacterized protein	RCOM_0810320	Ricinus communis (Castor bean)										402
Q9SZY7	31	0.0574074	65	0.12037	-12.8211	0.941152	0.00287861	H+-transporting ATPase-like protein (Vacuolar membrane ATPase subunit c'')	VMA16 AT4g32530 At4g32530 L23H3.10	Arabidopsis thaliana (Mouse-ear cress)	GO:0015986; GO:0015078; GO:0016021; GO:0005515; GO:0033179	ATP synthesis coupled proton transport; hydrogen ion transmembrane transporter activity; integral to membrane; protein binding; proton-transporting V-type ATPase, V0 domain	Complete proteome; Hydrogen ion transport; Ion transport; Membrane; Transmembrane; Transmembrane helix; Transport	IPR002379; IPR000245;			V-ATPase proteolipid subunit family		10617198;	180
E0CQE9	27	0.0463918	57	0.0979381	-13.0155	0.950983	0.00298532	Whole genome shotgun sequence of line PN40024, scaffold_1.assembly12x (Fragment)	VIT_00009734001	Vitis vinifera (Grape)	GO:0016021	integral to membrane		IPR004932;					17721507;	194
D7T9J0	20	0.0165837	47	0.0389718	-13.3712	1.10564	0.00306532	Whole genome shotgun sequence of line PN40024, scaffold_11.assembly12x (Fragment)	VIT_00012071001	Vitis vinifera (Grape)				IPR010987; IPR017933; IPR004046; IPR012336; IPR012335;		GST C-terminal domain (1)			17721507;	402
B9T526	7	0.00745474	24	0.0255591	-14.6133	1.65059	0.00332689	Late embryogenesis abundant protein Lea14-A, putative	RCOM_0211380	Ricinus communis (Castor bean)	GO:0009269	response to desiccation		IPR013783; IPR004864; IPR013990;						313
D7SYC6	26	0.011329	55	0.0239651	-13.0685	0.953901	0.00359635	Whole genome shotgun sequence of line PN40024, scaffold_77.assembly12x (Fragment)	VIT_00035128001	Vitis vinifera (Grape)	GO:0050662; GO:0006631; GO:0016491	coenzyme binding; fatty acid metabolic process; oxidoreductase activity		IPR006180; IPR006176; IPR006108; IPR008927; IPR001753; IPR013328; IPR018376; IPR016040;			Enoyl-CoA hydratase/isomerase family		17721507;	765
B9SP85	11	0.0411985	33	0.123596	-14.0575	1.45794	0.00365777	Putative uncharacterized protein	RCOM_0594700	Ricinus communis (Castor bean)										89
Q9XEY3	11	0.0181518	33	0.0544554	-14.0575	1.45794	0.00365777	Nt-iaa4.3 deduced protein		Nicotiana tabacum (Common tobacco)	GO:0009734; GO:0005634; GO:0046983	auxin mediated signaling pathway; nucleus; protein dimerization activity	Auxin signaling pathway; Nucleus; Repressor; Transcription; Transcription regulation	IPR003311; IPR011525;		Aux/IAA-ARF domain (1)			9871362;	202
A5BN05	6	0.0037594	22	0.0137845	-14.7872	1.74745	0.00371917	Putative uncharacterized protein	VITISV_006257	Vitis vinifera (Grape)	GO:0005622; GO:0003676; GO:0008270	intracellular; nucleic acid binding; zinc ion binding		IPR007087; IPR015880; IPR013087;						532
D7TQR0	93	0.105442	63	0.0714286	-12.0512	-0.688898	0.00392177	Whole genome shotgun sequence of line PN40024, scaffold_40.assembly12x (Fragment)	VIT_00025741001	Vitis vinifera (Grape)				IPR007599; IPR009060; IPR000449; IPR015940;					17721507;	294
Q9LHI0	5	0.0125313	20	0.0501253	-14.9875	1.87298	0.00407731	Genomic DNA, chromosome 3, P1 clone: MQC3 (Putative uncharacterized protein F28J15.12)	F28J15.12 At3g12260	Arabidopsis thaliana (Mouse-ear cress)	GO:0005739; GO:0045271	mitochondrion; respiratory chain complex I	Complete proteome						11130713;	133
Q84SZ1	69	0.104545	118	0.178788	-11.8138	0.647099	0.00411824	Os03g0803000 protein (Synaptobrevin-like protein) (Vesicle-associated membrane protein 724, putative, expressed)	OSJNBa0087C10.9 Os03g0803000 LOC_Os03g58840 OsJ_13000	Oryza sativa subsp. japonica (Rice)	GO:0016021; GO:0016192	integral to membrane; vesicle-mediated transport	Coiled coil; Membrane	IPR010908; IPR011012; IPR001388;		Longin domain (1); V-SNARE coiled-coil homology domain (1)			15685292; 16381971; 16109971;	220
B9RRA4	66	0.0614525	111	0.103352	-11.89	0.623003	0.00415641	Cysteine protease, putative (EC 3.4.22.16)	RCOM_0711880	Ricinus communis (Castor bean)	GO:0004197; GO:0006508	cysteine-type endopeptidase activity; proteolysis	Hydrolase; Protease; Thiol protease	IPR000169; IPR013128; IPR000668; IPR013201;	3.4.22.16		Peptidase C1 family			358
D7T7L1	58	0.0400276	101	0.0697032	-12.0513	0.673211	0.00415847	Whole genome shotgun sequence of line PN40024, scaffold_39.assembly12x (Fragment)	VIT_00024344001	Vitis vinifera (Grape)	GO:0015986; GO:0005488; GO:0046961; GO:0000221	ATP synthesis coupled proton transport; binding; proton-transporting ATPase activity, rotational mechanism; vacuolar proton-transporting V-type ATPase, V1 domain		IPR011989; IPR016024; IPR004908; IPR011987;					17721507;	483
D7TAB2	151	0.111357	222	0.163717	-10.793	0.428992	0.00428734	Whole genome shotgun sequence of line PN40024, scaffold_10.assembly12x (Fragment)	VIT_00010161001	Vitis vinifera (Grape)				IPR001810; IPR022364; IPR006566; IPR013101;		F-box domain (1)			17721507;	452
D7TCQ2	532	0.205962	685	0.265196	-9.07179	0.237659	0.00447275	Whole genome shotgun sequence of line PN40024, scaffold_80.assembly12x (Fragment)	VIT_00036069001	Vitis vinifera (Grape)	GO:0005488; GO:0055114; GO:0016491	binding; oxidation-reduction process; oxidoreductase activity	Oxidoreductase	IPR002198; IPR002347; IPR016040; IPR020904;			Short-chain dehydrogenases/reductases (SDR) family		17721507;	861
B9S075	191	0.102523	272	0.146001	-10.477	0.383015	0.00448864	Endo-1,4-beta-glucanase, putative (EC 3.2.1.4)	RCOM_1299900	Ricinus communis (Castor bean)	GO:0005975; GO:0008810	carbohydrate metabolic process; cellulase activity	Glycosidase; Hydrolase	IPR008928; IPR012341; IPR001701; IPR018221;	3.2.1.4					621
C0KIY3	205	0.185688	290	0.262681	-10.3797	0.37341	0.00454133	Cysteine proteinase		Solanum lycopersicum (Tomato) (Lycopersicon esculentum)	GO:0004197; GO:0006508	cysteine-type endopeptidase activity; proteolysis	Hydrolase; Protease; Thiol protease	IPR000169; IPR013128; IPR000668; IPR013201;			Peptidase C1 family			368
Q9SXS8	68	0.100741	114	0.168889	-11.8492	0.618408	0.00460074	Ethylene-responsive transcription factor 3 (Ethylene-responsive element-binding factor 3 homolog) (Ethylene-responsive element-binding factor 5) (EREBP-5) (NtERF5)	ERF3 ERF-5 ERF5	Nicotiana tabacum (Common tobacco)	GO:0003677; GO:0006952; GO:0009873; GO:0005634; GO:0006355; GO:0003700	DNA binding; defense response; ethylene mediated signaling pathway; nucleus; regulation of transcription, DNA-dependent; sequence-specific DNA binding transcription factor activity	DNA-binding; Ethylene signaling pathway; Nucleus; Plant defense; Repressor; Transcription; Transcription regulation	IPR016177; IPR001471;		AP2/ERF DNA-binding domain (1)	Ethylene-response factor family, Class 2 subfamily		10902919	225
D7SMR4	9	0.00609756	29	0.0196477	-14.2955	1.56104	0.00509764	Whole genome shotgun sequence of line PN40024, scaffold_83.assembly12x (Fragment)	VIT_00036451001	Vitis vinifera (Grape)	GO:0044237	cellular metabolic process		IPR000649;			EIF-2B alpha/beta/delta subunits family		17721507;	492
D7T6Q6	9	0.00729927	29	0.0235199	-14.2955	1.56104	0.00509764	Whole genome shotgun sequence of line PN40024, scaffold_20.assembly12x (Fragment)	VIT_00017882001	Vitis vinifera (Grape)	GO:0016020	membrane		IPR005016;					17721507;	411
B9RV85	7	0.000982043	23	0.00322671	-14.644	1.58919	0.00522288	Pre-mRNA-processing-splicing factor, putative	RCOM_0900710	Ricinus communis (Castor bean)	GO:0000398; GO:0005681	nuclear mRNA splicing, via spliceosome; spliceosomal complex		IPR000555; IPR012591; IPR012984; IPR012592; IPR021983; IPR019581; IPR019580; IPR019582;						2376
Q9LMK0	22	0.0654762	48	0.142857	-13.2872	0.998512	0.00558267	60S ribosomal protein L35a-1	RPL35AA At1g07070 F10K1.22	Arabidopsis thaliana (Mouse-ear cress)	GO:0022625; GO:0003735; GO:0006412	cytosolic large ribosomal subunit; structural constituent of ribosome; translation	Complete proteome; Ribonucleoprotein; Ribosomal protein	IPR001780; IPR018266; IPR009000;			Ribosomal protein L35Ae family		11130712; 11910074; 14593172; 11598216	112
Q9SMC4	22	0.0632184	48	0.137931	-13.2872	0.998512	0.00558267	Defender against cell death 1 (DAD-1)	DAD1	Solanum lycopersicum (Tomato) (Lycopersicon esculentum)	GO:0006915; GO:0016021	apoptosis; integral to membrane	Apoptosis; Membrane; Transmembrane; Transmembrane helix	IPR003038;			DAD/OST2 family			116
D7T9L8	25	0.0148544	52	0.0308972	-13.1373	0.929564	0.00587071	Whole genome shotgun sequence of line PN40024, scaffold_11.assembly12x (Fragment)	VIT_00012108001	Vitis vinifera (Grape)	GO:0030131; GO:0006886; GO:0016192	clathrin adaptor complex; intracellular protein transport; vesicle-mediated transport		IPR008968; IPR011012;		MHD (mu homology) domain (1)			17721507;	561
B9RV37	39	0.0755814	73	0.141473	-12.5718	0.777403	0.00589017	Lactoylglutathione lyase, putative	RCOM_0898830	Ricinus communis (Castor bean)	GO:0016829	lyase activity	Lyase	IPR004360;						172
D7U0X4	8	0.00973236	27	0.0328467	-14.432	1.62787	0.00598812	Whole genome shotgun sequence of line PN40024, scaffold_2.assembly12x (Fragment)	VIT_00017253001	Vitis vinifera (Grape)				IPR000089; IPR011053;					17721507;	274
B9RUY1	18	0.012931	42	0.0301724	-13.5283	1.09537	0.0062176	Sulfate transporter, putative	RCOM_0896860	Ricinus communis (Castor bean)	GO:0016021; GO:0055085; GO:0005215	integral to membrane; transmembrane transport; transporter activity		IPR011547;						464
P51118	596	0.558052	554	0.518727	-9.14296	-0.232445	0.00666764	Glutamine synthetase cytosolic isozyme 1 (EC 6.3.1.2) (Glutamate--ammonia ligase)	GS1-1 GS1;1	Vitis vinifera (Grape)	GO:0005524; GO:0005737; GO:0004356; GO:0006542	ATP binding; cytoplasm; glutamate-ammonia ligase activity; glutamine biosynthetic process	ATP-binding; Cytoplasm; Ligase; Nucleotide-binding	IPR008147; IPR014746; IPR008146;	6.3.1.2		Glutamine synthetase family		8843941	356
A5B1R0	27	0.048913	54	0.0978261	-13.0545	0.872981	0.0072755	Ubiquitin carrier protein (EC 6.3.2.-)	VITISV_024680 VIT_00026953001	Vitis vinifera (Grape)	GO:0005524; GO:0043687; GO:0051246; GO:0019787	ATP binding; post-translational protein modification; regulation of protein metabolic process; small conjugating protein ligase activity	ATP-binding; Ligase; Nucleotide-binding; Ubl conjugation pathway	IPR000608; IPR023313; IPR016135;	6.3.2.-		Ubiquitin-conjugating enzyme family		17721507;	184
B9SU09	32	0.0239163	63	0.0470852	-12.8208	0.850261	0.00731312	Putative uncharacterized protein	RCOM_0454500	Ricinus communis (Castor bean)				IPR007474; IPR022364;						446
Q8LAS7	29	0.0427729	59	0.0870206	-12.9391	0.897643	0.00734341	Calcineurin B-like protein 2 (SOS3-like calcium-binding protein 1)	CBL2 SCABP1 At5g55990 MDA7.3	Arabidopsis thaliana (Mouse-ear cress)	GO:0005509; GO:0019722; GO:0022626; GO:0009705; GO:0005515	calcium ion binding; calcium-mediated signaling; cytosolic ribosome; plant-type vacuole membrane; protein binding	3D-structure; Calcium; Complete proteome; Repeat	IPR011992; IPR018249; IPR002048; IPR001125;		EF-hand domains (4)	Calcineurin regulatory subunit family		10200328; 9679202; 14593172; 11230129; 11577192; 14730064; 16814720; 17898163; 12871972	226
P93212	3	0.00396825	15	0.0198413	-15.5635	2.19491	0.00753784	14-3-3 protein 7	TFT7	Solanum lycopersicum (Tomato) (Lycopersicon esculentum)	GO:0019904	protein domain specific binding		IPR000308; IPR023409; IPR023410;			14-3-3 family		11752381; 10198082	252
B9SC73	66	0.0612813	108	0.100279	-11.9098	0.583474	0.00778793	RNA-binding protein, putative	RCOM_1408480	Ricinus communis (Castor bean)	GO:0003676; GO:0000166	nucleic acid binding; nucleotide binding		IPR012677; IPR000504;						359
B9H1Q4	43	0.0287241	77	0.0514362	-12.4629	0.713503	0.00784659	Predicted protein	POPTRDRAFT_1077146	Populus trichocarpa (Western balsam poplar) (Populus balsamifera subsp. trichocarpa)	GO:0005524; GO:0004672; GO:0006468	ATP binding; protein kinase activity; protein phosphorylation		IPR011009; IPR000719; IPR001245; IPR011990;					16973872;	499
D7U0G8	11	0.00628931	31	0.0177244	-14.1026	1.36775	0.0079159	Whole genome shotgun sequence of line PN40024, scaffold_2.assembly12x (Fragment)	VIT_00017056001	Vitis vinifera (Grape)	GO:0003824	catalytic activity		IPR020459; IPR020845; IPR000873;					17721507;	583
B9SSV8	7	0.0220126	22	0.0691824	-14.676	1.52506	0.00813006	Putative uncharacterized protein	RCOM_0792900	Ricinus communis (Castor bean)	GO:0004129; GO:0009055; GO:0005746	cytochrome-c oxidase activity; electron carrier activity; mitochondrial respiratory chain		IPR003177;						106
B9T1A3	23	0.0416667	48	0.0869565	-13.2552	0.934381	0.00855454	Putative uncharacterized protein	RCOM_0163950	Ricinus communis (Castor bean)				IPR009606;						184
B9HRF0	8	0.00862999	26	0.0280475	-14.4592	1.57342	0.00904119	Predicted protein	POPTRDRAFT_833028	Populus trichocarpa (Western balsam poplar) (Populus balsamifera subsp. trichocarpa)	GO:0055114; GO:0016491	oxidation-reduction process; oxidoreductase activity		IPR001395; IPR018170; IPR020471; IPR023210;					16973872;	309
D7UAV8	8	0.0084122	26	0.0273396	-14.4592	1.57342	0.00904119	Whole genome shotgun sequence of line PN40024, scaffold_15.assembly12x (Fragment)	VIT_00014869001	Vitis vinifera (Grape)				IPR000555;					17721507;	317
A5B6Y2	667	0.474058	833	0.59204	-8.76756	0.193611	0.0097268	Putative uncharacterized protein	VITISV_001146	Vitis vinifera (Grape)	GO:0004197; GO:0006508	cysteine-type endopeptidase activity; proteolysis	Hydrolase; Protease; Thiol protease	IPR000118; IPR000169; IPR013128; IPR000668; IPR013201;			Peptidase C1 family			469
Q1PCW7	142	0.131117	206	0.190212	-10.8913	0.409734	0.00987179	GDP-mannose pyrophosphorylase		Solanum lycopersicum (Tomato) (Lycopersicon esculentum)	GO:0009058; GO:0016779	biosynthetic process; nucleotidyltransferase activity		IPR001451; IPR005835;						361
D7SS66	43	0.0582656	76	0.102981	-12.4723	0.694644	0.00996632	Whole genome shotgun sequence of line PN40024, scaffold_54.assembly12x (Fragment)	VIT_00029655001	Vitis vinifera (Grape)	GO:0015934; GO:0003735; GO:0030528; GO:0006412	large ribosomal subunit; structural constituent of ribosome; transcription regulator activity; translation	Ribonucleoprotein; Ribosomal protein	IPR018038; IPR016082; IPR012988; IPR005998;			Ribosomal protein L30P family		17721507;	246
Cluster A2
D7SKG3	0	0	3719	9.6849	-28.2641	43.5038	0	Whole genome shotgun sequence of line PN40024, scaffold_4.assembly12x (Fragment)	VIT_00024969001	Vitis vinifera (Grape)	GO:0046872	metal ion binding		IPR000347;					17721507;	128
D7T2N4	0	0	3192	5.87845	-28.3744	43.2834	0	6,7-dimethyl-8-ribityllumazine synthase (EC 2.5.1.9) (Fragment)	VIT_00038261001	Vitis vinifera (Grape)	GO:0009231; GO:0004746; GO:0009349	riboflavin biosynthetic process; riboflavin synthase activity; riboflavin synthase complex	Riboflavin biosynthesis; Transferase	IPR002180;	2.5.1.9		DMRL synthase family		17721507;	181
A2ICC9	0	0	3007	2.82347	-28.4174	43.1972	0	Anthocyanidin synthase (EC 1.14.11.19) (Leucocyanidin oxygenase) (EC 1.14.11.19)	ANS	Vitis vinifera (Grape)	GO:0050589; GO:0055114	leucocyanidin oxygenase activity; oxidation-reduction process	Iron; Oxidoreductase	IPR005123;	1.14.11.19		Iron/ascorbate-dependent oxidoreductase family			355
E0CQN9	0	0	1810	1.29193	-28.7836	42.4649	0	Whole genome shotgun sequence of line PN40024, scaffold_1.assembly12x (Fragment)	VIT_00010033001	Vitis vinifera (Grape)	GO:0006508; GO:0004185	proteolysis; serine-type carboxypeptidase activity		IPR001563; IPR018202;					17721507;	467
B9S4E4	0	0	1596	2.11111	-28.8744	42.2834	0	Alpha-expansin 8, putative	RCOM_0689720	Ricinus communis (Castor bean)	GO:0005576; GO:0016020; GO:0009664	extracellular region; membrane; plant-type cell wall organization	Membrane	IPR014733; IPR009009; IPR007118; IPR007117; IPR002963; IPR007112;		Expansin-like CBD domain (1); Expansin-like EG45 domain (1)	Expansin family			252
D7SQ46	0	0	1521	0.928571	-28.9091	42.2139	0	Whole genome shotgun sequence of line PN40024, scaffold_52.assembly12x (Fragment)	VIT_00029129001	Vitis vinifera (Grape)	GO:0016758	transferase activity, transferring hexosyl groups	Glycosyltransferase; Transferase	IPR002213;			UDP-glycosyltransferase family		17721507;	546
B9S053	0	0	1390	1.26249	-28.9741	42.084	0	ATP synthase alpha subunit mitochondrial, putative (EC 3.6.3.14)	RCOM_1298470	Ricinus communis (Castor bean)	GO:0015986; GO:0016820; GO:0033178; GO:0008270	ATP synthesis coupled proton transport; hydrolase activity, acting on acid anhydrides, catalyzing transmembrane movement of substances; proton-transporting two-sector ATPase complex, catalytic domain; zinc ion binding	Hydrolase; Metal-binding; Zinc	IPR020003; IPR000194; IPR021998; IPR019786; IPR011011; IPR001965; IPR019787; IPR013083;	3.6.3.14					367
D7SKJ8	0	0	1343	1.09187	-28.9989	42.0344	0	Whole genome shotgun sequence of line PN40024, scaffold_4.assembly12x (Fragment)	VIT_00025014001	Vitis vinifera (Grape)	GO:0055114; GO:0016491; GO:0008270	oxidation-reduction process; oxidoreductase activity; zinc ion binding	Metal-binding; Oxidoreductase; Zinc	IPR013149; IPR013154; IPR002085; IPR002328; IPR011032; IPR016040;					17721507;	410
D7SVD2	0	0	994	1.81056	-29.2159	41.6002	5.64875e-279	Whole genome shotgun sequence of line PN40024, scaffold_68.assembly12x (Fragment)	VIT_00032936001	Vitis vinifera (Grape)	GO:0045454; GO:0009055; GO:0015035	cell redox homeostasis; electron carrier activity; protein disulfide oxidoreductase activity		IPR002109; IPR004480; IPR012336; IPR012335;					17721507;	183
Q2UYU6	0	0	946	0.619515	-29.2516	41.5288	3.11529e-265	Flavonoid-3'-hydroxylase		Vitis vinifera (Grape)	GO:0009055; GO:0020037; GO:0004497; GO:0055114	electron carrier activity; heme binding; monooxygenase activity; oxidation-reduction process	Heme; Iron; Metal-binding; Monooxygenase; Oxidoreductase	IPR001128; IPR017972; IPR002401;			Cytochrome P450 family		16377741	509
D7SI22	0	0	938	0.693274	-29.2578	41.5166	7.63474e-263	Whole genome shotgun sequence of line PN40024, scaffold_0.assembly12x (Fragment)	VIT_00007878001	Vitis vinifera (Grape)	GO:0009055; GO:0020037; GO:0004497; GO:0055114	electron carrier activity; heme binding; monooxygenase activity; oxidation-reduction process	Heme; Iron; Metal-binding; Monooxygenase; Oxidoreductase	IPR001128; IPR017972; IPR002401;			Cytochrome P450 family		17721507;	451
D7TJ49	0	0	913	0.903066	-29.2773	41.4776	2.22975e-255	Whole genome shotgun sequence of line PN40024, scaffold_7.assembly12x (Fragment)	VIT_00033818001	Vitis vinifera (Grape)				IPR009262;					17721507;	337
Q9FXL4	0	0	900	0.642398	-29.2876	41.4569	8.53241e-252	Elicitor inducible beta-1,3-glucanase NtEIG-E76	NtEIG-E76	Nicotiana tabacum (Common tobacco)	GO:0005975; GO:0043169; GO:0004553	carbohydrate metabolic process; cation binding; hydrolase activity, hydrolyzing O-glycosyl compounds	Glycosidase; Hydrolase	IPR000490; IPR013781; IPR017853; IPR012946;			Glycosyl hydrolase 17 family			467
D7T2X5	0	0	844	1.24484	-29.3339	41.3642	2.22289e-235	Whole genome shotgun sequence of line PN40024, scaffold_64.assembly12x (Fragment)	VIT_00032054001	Vitis vinifera (Grape)	GO:0005525; GO:0015031; GO:0007264	GTP binding; protein transport; small GTPase mediated signal transduction	GTP-binding; Nucleotide-binding	IPR003579; IPR013753; IPR001806; IPR005225; IPR020851;			Small GTPase superfamily, Rab family		17721507;	226
D7T0N0	0	0	782	0.444066	-29.389	41.2542	1.15518e-219	Whole genome shotgun sequence of line PN40024, scaffold_65.assembly12x (Fragment)	VIT_00032257001	Vitis vinifera (Grape)	GO:0005524; GO:0009374; GO:0016874	ATP binding; biotin binding; ligase activity		IPR004549; IPR011761; IPR013815; IPR013816; IPR011764; IPR005482; IPR005479; IPR005481; IPR013817; IPR016185; IPR011054;					17721507;	587
B9RI89	0	0	768	0.699454	-29.402	41.2281	1.75725e-215	Serine-threonine protein kinase, plant-type, putative (EC 1.3.1.74)	RCOM_1577240	Ricinus communis (Castor bean)	GO:0032440; GO:0016301; GO:0055114	2-alkenal reductase activity; kinase activity; oxidation-reduction process	Kinase; Leucine-rich repeat; Oxidoreductase; Repeat; Transferase	IPR001611; IPR013210;	1.3.1.74					366
Q9LIC2	0	0	767	0.398856	-29.4029	41.2262	3.49574e-215	Multispanning membrane protein-like	At3g13772	Arabidopsis thaliana (Mouse-ear cress)	GO:0005794; GO:0006878; GO:0006882; GO:0016021; GO:0005634; GO:0005774	Golgi apparatus; cellular copper ion homeostasis; cellular zinc ion homeostasis; integral to membrane; nucleus; vacuolar membrane	Complete proteome	IPR004240;					11130713	641
D7TN33	0	0	707	2.08555	-29.4617	41.1087	7.29082e-198	Whole genome shotgun sequence of line PN40024, scaffold_154.assembly12x (Fragment)	VIT_00001299001	Vitis vinifera (Grape)	GO:0006869	lipid transport		IPR016140; IPR013770; IPR003612;					17721507;	113
D7T4I1	0	0	683	0.790509	-29.4866	41.0589	5.3388e-191	Whole genome shotgun sequence of line PN40024, scaffold_67.assembly12x (Fragment)	VIT_00032737001	Vitis vinifera (Grape)				IPR000089; IPR011053;					17721507;	288
Q40168	0	0	655	0.880376	-29.5168	40.9985	1.20674e-182	Floral homeotic protein AGAMOUS (TAG1)	AG1	Solanum lycopersicum (Tomato) (Lycopersicon esculentum)	GO:0005634; GO:0006355; GO:0043565; GO:0003700	nucleus; regulation of transcription, DNA-dependent; sequence-specific DNA binding; sequence-specific DNA binding transcription factor activity	Activator; DNA-binding; Nucleus; Transcription; Transcription regulation	IPR002487; IPR002100;		K-box domain (1); MADS-box domain (1)			7908549	248
B9I6M7	0	0	642	0.50591	-29.5313	40.9696	2.9365e-181	Predicted protein	POPTRDRAFT_823560	Populus trichocarpa (Western balsam poplar) (Populus balsamifera subsp. trichocarpa)	GO:0005524; GO:0003824	ATP binding; catalytic activity		IPR013650; IPR013816; IPR016102;					16973872;	423
Q84V57	0	0	640	0.368451	-29.5335	40.9651	1.16338e-180	Pectinesterase (EC 3.1.1.11)		Nicotiana benthamiana	GO:0045330; GO:0005618; GO:0042545; GO:0004857; GO:0030599	aspartyl esterase activity; cell wall; cell wall modification; enzyme inhibitor activity; pectinesterase activity	Aspartyl esterase; Hydrolase	IPR012334; IPR011050; IPR018040; IPR000070; IPR006501;	3.1.1.11		Pectinesterase family			579
P14721	0	0	608	0.45441	-29.5705	40.8911	4.2667e-171	Dihydroflavonol-4-reductase (DFR) (EC 1.1.1.219) (Dihydrokaempferol 4-reductase)	DFRA	Antirrhinum majus (Garden snapdragon)	GO:0050662; GO:0045552; GO:0009813; GO:0055114	coenzyme binding; dihydrokaempferol 4-reductase activity; flavonoid biosynthetic process; oxidation-reduction process	Flavonoid biosynthesis; NADP; Oxidoreductase	IPR001509; IPR016040;	1.1.1.219		Dihydroflavonol-4-reductase family		2491667; 3021338	446
O24329	0	0	581	0.532051	-29.6033	40.8255	2.5024e-163	Putative uncharacterized protein	RCOM_0925040	Ricinus communis (Castor bean)				IPR006946;						364
Q45QI7	0	0	574	0.831884	-29.612	40.808	3.0857e-161	Chalcone--flavonone isomerase (Chalcone isomerase) (EC 5.5.1.6)	CHI	Camellia sinensis (Tea)	GO:0042398; GO:0045430; GO:0009813	cellular modified amino acid biosynthetic process; chalcone isomerase activity; flavonoid biosynthetic process	Flavonoid biosynthesis; Isomerase	IPR016087; IPR016088; IPR003466;	5.5.1.6		Chalcone isomerase family			230
Q8HS55	0	0	570	0.403397	-29.6171	40.7979	4.83189e-160	Photosystem II CP47 chlorophyll apoprotein (Fragment)	psbB	Arabidopsis thaliana (Mouse-ear cress)	GO:0016168; GO:0009535; GO:0016021; GO:0009767; GO:0009523; GO:0018298; GO:0006810	chlorophyll binding; chloroplast thylakoid membrane; integral to membrane; photosynthetic electron transport chain; photosystem II; protein-chromophore linkage; transport	Chlorophyll; Chloroplast; Chromophore; Electron transport; Membrane; Photosynthesis; Photosystem II; Plastid; Thylakoid; Transmembrane; Transmembrane helix; Transport	IPR000932; IPR017486;			PsbB/psbC family, PsbB subfamily			471
D7SH34	0	0	564	0.696296	-29.6247	40.7827	1.50479e-158	Whole genome shotgun sequence of line PN40024, scaffold_0.assembly12x (Fragment)	VIT_00008595001	Vitis vinifera (Grape)	GO:0008643; GO:0016021	carbohydrate transport; integral to membrane	Cell membrane; Membrane; Repeat; Sugar transport; Transmembrane; Transmembrane helix; Transport	IPR004316;					17721507;	270
Q2PHF8	0	0	526	0.296171	-29.675	40.682	1.67823e-147	Carotenoid cleavage dioxygenase 1	LsCCD1	Lactuca sativa (Garden lettuce)	GO:0016702	oxidoreductase activity, acting on single donors with incorporation of molecular oxygen, incorporation of two atoms of oxygen	Dioxygenase; Oxidoreductase	IPR004294;					18184730	592
D7TMK8	0	0	515	0.356155	-29.6903	40.6516	3.22063e-144	Whole genome shotgun sequence of line PN40024, scaffold_19.assembly12x (Fragment)	VIT_00016422001	Vitis vinifera (Grape)	GO:0016758	transferase activity, transferring hexosyl groups		IPR002213;					17721507;	482
D7SXK0	0	0	476	0.587654	-29.7471	40.5379	6.99077e-133	Whole genome shotgun sequence of line PN40024, scaffold_108.assembly12x (Fragment)	VIT_00011511001	Vitis vinifera (Grape)	GO:0003989; GO:0009317; GO:0009374; GO:0006633	acetyl-CoA carboxylase activity; acetyl-CoA carboxylase complex; biotin binding; fatty acid biosynthetic process	Biotin	IPR001249; IPR001882; IPR000089; IPR011053;					17721507;	270
O04066	0	0	473	1.75185	-29.7516	40.5288	5.48484e-132	Acyl-CoA-binding protein (ACBP)		Ricinus communis (Castor bean)	GO:0000062; GO:0006810	fatty-acyl-CoA binding; transport	Lipid-binding; Transport	IPR022408; IPR000582; IPR014352;		ACB (acyl-CoA-binding) domain (1)	ACBP family			90
Q9SZM3	0	0	464	0.319559	-29.7655	40.5011	2.64696e-129	Calcium-dependent protein kinase 26 (EC 2.7.11.1)	CPK26 At4g38230 F20D10.350	Arabidopsis thaliana (Mouse-ear cress)	GO:0005524; GO:0005509; GO:0006468; GO:0004674	ATP binding; calcium ion binding; protein phosphorylation; protein serine/threonine kinase activity	ATP-binding; Alternative splicing; Calcium; Complete proteome; Kinase; Nucleotide-binding; Phosphoprotein; Repeat; Serine/threonine-protein kinase; Transferase	IPR018248; IPR011992; IPR018247; IPR018249; IPR002048; IPR011009; IPR000719; IPR017441; IPR017442; IPR008271; IPR002290;	2.7.11.1	EF-hand domains (4); Protein kinase domain (1)	Protein kinase superfamily, Ser/Thr protein kinase family, CDPK subfamily		10617198; 14993207; 12068094; 12805596	484
D7TL32	0	0	456	0.283582	-29.778	40.476	4.3494e-129	Whole genome shotgun sequence of line PN40024, scaffold_56.assembly12x (Fragment)	VIT_00029934001	Vitis vinifera (Grape)	GO:0015297; GO:0015238; GO:0016020	antiporter activity; drug transmembrane transporter activity; membrane		IPR002528;					17721507;	536
A5B093	0	0	460	0.200961	-29.7717	40.4886	4.12369e-128	Putative uncharacterized protein	VITISV_034533	Vitis vinifera (Grape)	GO:0042802; GO:0043086; GO:0006508; GO:0004252	identical protein binding; negative regulation of catalytic activity; proteolysis; serine-type endopeptidase activity		IPR000209; IPR022398; IPR015500; IPR010259;						763
Q40345	0	0	449	0.345651	-29.7892	40.4537	2.70897e-127	Isocitrate dehydrogenase [NADP], chloroplastic (IDH) (EC 1.1.1.42) (IDP) (NADP(+)-specific ICDH) (Oxalosuccinate decarboxylase) (Fragment)		Medicago sativa (Alfalfa)	GO:0051287; GO:0009507; GO:0006097; GO:0004450; GO:0006102; GO:0000287; GO:0006099	NAD binding; chloroplast; glyoxylate cycle; isocitrate dehydrogenase (NADP+) activity; isocitrate metabolic process; magnesium ion binding; tricarboxylic acid cycle	Chloroplast; Glyoxylate bypass; Magnesium; Manganese; Metal-binding; NADP; Oxidoreductase; Plastid; Transit peptide; Tricarboxylic acid cycle	IPR019818; IPR001804; IPR004790;	1.1.1.42		Isocitrate and isopropylmalate dehydrogenases family		1281435	433
O24370	0	0	435	0.16129	-29.8121	40.408	4.1595e-123	Lipoxygenase (EC 1.13.11.12)		Solanum tuberosum (Potato)	GO:0005506; GO:0016165; GO:0055114; GO:0031408	iron ion binding; lipoxygenase activity; oxidation-reduction process; oxylipin biosynthetic process	Dioxygenase; Fatty acid biosynthesis; Iron; Lipid synthesis; Metal-binding; Oxidoreductase; Oxylipin biosynthesis	IPR008976; IPR000907; IPR013819; IPR020834; IPR020833; IPR001024; IPR001246;	1.13.11.12	PLAT domain (1); Lipoxygenase domain (1)	Lipoxygenase family		8702864;	899
E0CQ80	0	0	422	0.171964	-29.8339	40.3642	3.20196e-119	Whole genome shotgun sequence of line PN40024, scaffold_1.assembly12x (Fragment)	VIT_00009931001	Vitis vinifera (Grape)	GO:0005524; GO:0005737; GO:0006457; GO:0006950; GO:0051082	ATP binding; cytoplasm; protein folding; response to stress; unfolded protein binding		IPR003594; IPR019805; IPR001404; IPR020575; IPR020568;					17721507;	818
D7UDD0	0	0	421	0.820663	-29.8357	40.3608	6.37283e-119	Whole genome shotgun sequence of line PN40024, scaffold_122.assembly12x (Fragment)	VIT_00013404001	Vitis vinifera (Grape)									17721507;	171
P46257	0	0	414	0.384401	-29.8477	40.3366	3.96026e-117	Fructose-bisphosphate aldolase, cytoplasmic isozyme 2 (EC 4.1.2.13)		Pisum sativum (Garden pea)	GO:0005737; GO:0004332; GO:0006096	cytoplasm; fructose-bisphosphate aldolase activity; glycolysis	Cytoplasm; Glycolysis; Lyase; Schiff base	IPR000741; IPR013785;	4.1.2.13		Class I fructose-bisphosphate aldolase family			359
E0CR69	0	0	412	0.197035	-29.8512	40.3296	1.56848e-116	Whole genome shotgun sequence of line PN40024, scaffold_1.assembly12x (Fragment)	VIT_00008872001	Vitis vinifera (Grape)	GO:0003824	catalytic activity		IPR020845; IPR000873;					17721507;	697
P13983	0	0	398	0.213978	-29.8762	40.2798	2.39414e-112	Extensin (Cell wall hydroxyproline-rich glycoprotein)	HRGPNT3	Nicotiana tabacum (Common tobacco)	GO:0007047; GO:0009530	cellular cell wall organization; primary cell wall	Cell wall; Cell wall biogenesis/degradation; Glycoprotein; Hydroxylation; Repeat; Secreted; Signal						2612909	620
B9SN49	0	0	396	0.656716	-29.8798	40.2725	9.4782e-112	Putative uncharacterized protein	RCOM_0312840	Ricinus communis (Castor bean)				IPR004895;						201
B9SIK7	0	0	392	0.105975	-29.8871	40.2578	1.48529e-110	Splicing factor 3B subunit, putative	RCOM_0821880	Ricinus communis (Castor bean)	GO:0005488	binding		IPR011989; IPR016024; IPR000357; IPR021133; IPR015016;						1233
D2D308	0	0	386	0.378431	-29.8983	40.2356	9.20994e-109	Glyceraldehyde-3-phosphate dehydrogenase		Gossypium hirsutum (Upland cotton) (Gossypium mexicanum)	GO:0051287; GO:0006006; GO:0004365; GO:0055114	NAD binding; glucose metabolic process; glyceraldehyde-3-phosphate dehydrogenase (phosphorylating) activity; oxidation-reduction process	Oxidoreductase	IPR020831; IPR020830; IPR020829; IPR020828; IPR006424; IPR016040;			Glyceraldehyde-3-phosphate dehydrogenase family			340
B9MWS3	0	0	377	0.196661	-29.9153	40.2016	2.25861e-106	Predicted protein	POPTRDRAFT_592757	Populus trichocarpa (Western balsam poplar) (Populus balsamifera subsp. trichocarpa)	GO:0016021	integral to membrane		IPR004240;					16973872;	639
A7ISD3	0	0	374	0.262456	-29.921	40.19	1.77759e-105	1,6-rhamnosyltransferase		Citrus sinensis (Sweet orange)	GO:0016758	transferase activity, transferring hexosyl groups	Glycosyltransferase; Transferase	IPR002213;			UDP-glycosyltransferase family			475
D7TAP7	0	0	374	0.377778	-29.921	40.19	1.77759e-105	Whole genome shotgun sequence of line PN40024, scaffold_10.assembly12x (Fragment)	VIT_00010352001	Vitis vinifera (Grape)	GO:0004316; GO:0051287; GO:0006633; GO:0055114	3-oxoacyl-[acyl-carrier-protein] reductase activity; NAD binding; fatty acid biosynthetic process; oxidation-reduction process	Oxidoreductase	IPR011284; IPR002198; IPR002347; IPR016040; IPR020904;			Short-chain dehydrogenases/reductases (SDR) family		17721507;	330
D7UDD8	0	0	368	0.185297	-29.9327	40.1667	1.10061e-103	Whole genome shotgun sequence of line PN40024, scaffold_122.assembly12x (Fragment)	VIT_00013414001	Vitis vinifera (Grape)	GO:0016021; GO:0022891	integral to membrane; substrate-specific transmembrane transporter activity	Membrane; Transmembrane; Transmembrane helix; Transport	IPR020846; IPR016196; IPR005828; IPR003663; IPR005829;			Major facilitator superfamily, Sugar transporter (TC 2.A.1.1) family		17721507;	662
D7U9B7	0	0	360	0.114723	-29.9486	40.135	2.69357e-101	Whole genome shotgun sequence of line PN40024, scaffold_41.assembly12x (Fragment)	VIT_00026067001	Vitis vinifera (Grape)	GO:0016021; GO:0006857; GO:0005215	integral to membrane; oligopeptide transport; transporter activity	Membrane; Transmembrane; Transport	IPR016196; IPR000109; IPR018456;			PTR2/POT transporter (TC 2.A.17) family		17721507;	1046
D2D2Z9	0	0	356	0.377919	-29.9566	40.1189	4.21219e-100	Annexin		Gossypium hirsutum (Upland cotton) (Gossypium mexicanum)	GO:0005509; GO:0005544	calcium ion binding; calcium-dependent phospholipid binding	Annexin; Calcium; Calcium/phospholipid-binding; Repeat	IPR001464; IPR009118; IPR018502; IPR018252;		Annexin repeats (4)	Annexin family			314
B9SIK0	0	0	354	0.350148	-29.9607	40.1107	1.66554e-99	2-oxoglutarate/malate translocator, chloroplast, putative	RCOM_0821410	Ricinus communis (Castor bean)	GO:0016020; GO:0006814; GO:0055085; GO:0005215	membrane; sodium ion transport; transmembrane transport; transporter activity		IPR001898;						337
B9R8E5	0	0	351	0.457031	-29.9668	40.0985	1.30939e-98	Alpha-expansin 11, putative	RCOM_1599330	Ricinus communis (Castor bean)	GO:0005576; GO:0016020; GO:0009664	extracellular region; membrane; plant-type cell wall organization	Membrane	IPR014733; IPR009009; IPR007118; IPR007117; IPR002963; IPR007112;		Expansin-like CBD domain (1); Expansin-like EG45 domain (1)	Expansin family			256
B9RIA7	0	0	347	0.295068	-29.9751	40.0819	2.04638e-97	ADP,ATP carrier protein, putative	RCOM_1577420	Ricinus communis (Castor bean)	GO:0005488; GO:0016021; GO:0005743; GO:0055085; GO:0005215	binding; integral to membrane; mitochondrial inner membrane; transmembrane transport; transporter activity	Membrane; Repeat; Transmembrane; Transmembrane helix; Transport	IPR002113; IPR002067; IPR018108; IPR023395;			Mitochondrial carrier family			392
B9S939	0	0	343	0.250182	-29.9835	40.0652	3.19728e-96	UDP-glucosyltransferase, putative (EC 2.4.1.115)	RCOM_1012210	Ricinus communis (Castor bean)	GO:0047213	anthocyanidin 3-O-glucosyltransferase activity	Glycosyltransferase; Transferase	IPR002213;	2.4.1.115		UDP-glycosyltransferase family			457
D7TL56	0	0	341	0.710417	-29.9877	40.0568	6.35638e-96	Whole genome shotgun sequence of line PN40024, scaffold_56.assembly12x (Fragment)	VIT_00029962001	Vitis vinifera (Grape)	GO:0031072; GO:0006457; GO:0051082	heat shock protein binding; protein folding; unfolded protein binding		IPR001305;					17721507;	160
Q9FMF7	0	0	335	0.198342	-30.0005	40.0311	3.92303e-94	2-oxoglutarate/malate translocator (At5g64290) (Putative 2-oxoglutarate/malate translocator) (Putative 2-oxoglutarate/malate translocator protein)	At5g64290	Arabidopsis thaliana (Mouse-ear cress)	GO:0009941; GO:0016020; GO:0009624; GO:0006814; GO:0055085; GO:0005215	chloroplast envelope; membrane; response to nematode; sodium ion transport; transmembrane transport; transporter activity	Complete proteome	IPR001898;					11130714;	563
A5B0Y3	0	0	333	0.36039	-30.0048	40.0225	1.5501e-93	Putative uncharacterized protein	VITISV_020491	Vitis vinifera (Grape)	GO:0030418; GO:0030410	nicotianamine biosynthetic process; nicotianamine synthase activity		IPR004298;						308
D7U1B4	0	0	333	0.268765	-30.0048	40.0225	1.5501e-93	Whole genome shotgun sequence of line PN40024, scaffold_37.assembly12x (Fragment)	VIT_00023607001	Vitis vinifera (Grape)	GO:0016021	integral to membrane		IPR004240;					17721507;	413
B9ST02	0	0	331	0.228433	-30.0091	40.0138	6.12445e-93	Dihydrolipoyllysine-residue acetyltransferase component of pyruvate dehydrogenase, putative (EC 2.3.1.168)	RCOM_0352880	Ricinus communis (Castor bean)	GO:0008415; GO:0043754	acyltransferase activity; dihydrolipoyllysine-residue (2-methylpropanoyl)transferase activity	Acyltransferase; Lipoyl; Pyruvate; Transferase	IPR003016; IPR001078; IPR000089; IPR023213; IPR004167; IPR011053;	2.3.1.168	Lipoyl-binding domain (1)	2-oxoacid dehydrogenase family			483
A5C1P9	0	0	330	0.353698	-30.0113	40.0095	1.21733e-92	Putative uncharacterized protein	VITISV_005689	Vitis vinifera (Grape)	GO:0046872; GO:0030001	metal ion binding; metal ion transport		IPR006121;						311
B9T6W8	0	0	328	0.754023	-30.0157	40.0007	4.80911e-92	Transcription factor, putative	RCOM_0319570	Ricinus communis (Castor bean)										145
B9S009	0	0	296	0.2263	-30.0898	39.8526	8.42631e-83	CBL-interacting serine/threonine-protein kinase, putative (EC 2.7.11.17)	RCOM_1003780	Ricinus communis (Castor bean)	GO:0005524; GO:0004683; GO:0006468; GO:0007165	ATP binding; calmodulin-dependent protein kinase activity; protein phosphorylation; signal transduction	ATP-binding; Kinase; Nucleotide-binding; Serine/threonine-protein kinase; Transferase	IPR001772; IPR011009; IPR018451; IPR004041; IPR000719; IPR017441; IPR017442; IPR008271; IPR002290;	2.7.11.17	NAF domain (1); Protein kinase domain (1)				436
D7U6G8	0	0	288	0.169611	-30.1095	39.8131	2.03957e-80	(E)-beta-ocimene/(E,E)-alpha-farnesene synthase (Whole genome shotgun sequence of line PN40024, scaffold_361.assembly12x) (Fragment)	VIT_00006399001	Vitis vinifera (Grape)	GO:0016829; GO:0000287	lyase activity; magnesium ion binding	Magnesium	IPR001906; IPR005630; IPR008930; IPR008949;					17721507; 20964856	566
P61841	0	0	285	0.612903	-30.1171	39.7979	1.59706e-79	30S ribosomal protein S7, chloroplastic	rps7-A rps7-1 AtCg00900; rps7-B rps7-2 AtCg01240	Arabidopsis thaliana (Mouse-ear cress)	GO:0009507; GO:0019843; GO:0015935; GO:0003735; GO:0006412	chloroplast; rRNA binding; small ribosomal subunit; structural constituent of ribosome; translation	Chloroplast; Complete proteome; Plastid; RNA-binding; Ribonucleoprotein; Ribosomal protein; rRNA-binding	IPR000235; IPR005717; IPR020606;			Ribosomal protein S7P family		10574454	155
D7SWH3	0	0	283	0.154645	-30.1222	39.7878	6.29682e-79	Whole genome shotgun sequence of line PN40024, scaffold_31.assembly12x (Fragment)	VIT_00022368001	Vitis vinifera (Grape)	GO:0016884	carbon-nitrogen ligase activity, with glutamine as amido-N-donor		IPR000120; IPR020556;					17721507;	610
A5BX00	0	0	278	0.0854859	-30.135	39.7621	1.94277e-77	Putative uncharacterized protein	VITISV_028074	Vitis vinifera (Grape)	GO:0005524; GO:0006457; GO:0006950; GO:0005840; GO:0003735; GO:0006412; GO:0051082	ATP binding; protein folding; response to stress; ribosome; structural constituent of ribosome; translation; unfolded protein binding		IPR003594; IPR019805; IPR001404; IPR020575; IPR001383; IPR020568;						1084
Q56AY1	0	0	266	0.416275	-30.1668	39.6984	5.61351e-76	Glutathione S-transferase (EC 2.5.1.18) (Whole genome shotgun sequence of line PN40024, scaffold_79.assembly12x)	GST4 VIT_00035256001	Vitis vinifera (Grape)	GO:0004364	glutathione transferase activity	Transferase	IPR010987; IPR004045; IPR017933; IPR004046; IPR012336; IPR012335;	2.5.1.18	GST C-terminal domain (1); GST N-terminal domain (1)	GST superfamily		17721507;	213
D7TWV8	0	0	264	0.421053	-30.1723	39.6875	1.11838e-75	Whole genome shotgun sequence of line PN40024, scaffold_66.assembly12x (Fragment)	VIT_00032543001	Vitis vinifera (Grape)	GO:0010181	FMN binding		IPR014631; IPR012349; IPR009002;					17721507;	209
B9ID24	0	0	262	0.772861	-30.1778	39.6766	4.43899e-75	Predicted protein	POPTRDRAFT_575761	Populus trichocarpa (Western balsam poplar) (Populus balsamifera subsp. trichocarpa)	GO:0016998	cell wall macromolecule catabolic process		IPR018392;					16973872;	113
A5AEX9	0	0	255	0.134069	-30.1973	39.6375	5.52715e-73	Putative uncharacterized protein	VITISV_043971	Vitis vinifera (Grape)	GO:0009055; GO:0020037; GO:0004497; GO:0055114	electron carrier activity; heme binding; monooxygenase activity; oxidation-reduction process	Heme; Iron; Metal-binding; Monooxygenase; Oxidoreductase	IPR001128; IPR002401; IPR001938; IPR017949;			Cytochrome P450 family			634
D7TIJ5	0	0	251	0.789308	-30.2087	39.6147	8.70194e-72	Whole genome shotgun sequence of line PN40024, scaffold_7.assembly12x (Fragment)	VIT_00033563001	Vitis vinifera (Grape)				IPR003854;					17721507;	106
O81616	0	0	246	0.196643	-30.2232	39.5856	2.72802e-70	F8M12.16 protein	F8M12.16	Arabidopsis thaliana (Mouse-ear cress)				IPR002110; IPR020683;						417
D7TME7	0	0	239	0.116472	-30.2441	39.544	3.39045e-68	Whole genome shotgun sequence of line PN40024, scaffold_19.assembly12x (Fragment)	VIT_00016338001	Vitis vinifera (Grape)				IPR007317;					17721507;	684
D7T1X4	0	0	238	0.175129	-30.2471	39.5379	6.75191e-68	Whole genome shotgun sequence of line PN40024, scaffold_22.assembly12x (Fragment)	VIT_00018499001	Vitis vinifera (Grape)	GO:0016758	transferase activity, transferring hexosyl groups	Glycosyltransferase; Transferase	IPR002213;			UDP-glycosyltransferase family		17721507;	453
B9SRH4	0	0	228	0.212291	-30.278	39.476	6.61722e-65	Fructose-bisphosphate aldolase (EC 4.1.2.13)	RCOM_0383870	Ricinus communis (Castor bean)	GO:0004332; GO:0006096	fructose-bisphosphate aldolase activity; glycolysis	Glycolysis; Lyase	IPR000741; IPR013785;	4.1.2.13		Class I fructose-bisphosphate aldolase family			358
P29685	0	0	227	0.134638	-30.2812	39.4697	6.61722e-65	ATP synthase subunit beta, mitochondrial (EC 3.6.3.14)	ATPB	Hevea brasiliensis (Para rubber tree) (Siphonia brasiliensis)	GO:0005524; GO:0015986; GO:0046933; GO:0008553; GO:0000275; GO:0046961	ATP binding; ATP synthesis coupled proton transport; hydrogen ion transporting ATP synthase activity, rotational mechanism; hydrogen-exporting ATPase activity, phosphorylative mechanism; mitochondrial proton-transporting ATP synthase complex, catalytic core F(1); proton-transporting ATPase activity, rotational mechanism	ATP synthesis; ATP-binding; CF(1); Hydrogen ion transport; Hydrolase; Ion transport; Membrane; Mitochondrion; Mitochondrion inner membrane; Nucleotide-binding; Transit peptide; Transport	IPR020971; IPR020003; IPR000194; IPR003593; IPR005722; IPR018118; IPR000793; IPR004100;	3.6.3.14		ATPase alpha/beta chains family		1371409	562
D7U3E6	0	0	225	0.168539	-30.2876	39.4569	2.62315e-64	Whole genome shotgun sequence of line PN40024, scaffold_5.assembly12x (Fragment)	VIT_00028548001	Vitis vinifera (Grape)				IPR002022; IPR018082; IPR012334; IPR011050;					17721507;	445
B9RPL3	0	0	224	0.162319	-30.2908	39.4505	5.22256e-64	Putative uncharacterized protein	RCOM_1380990	Ricinus communis (Castor bean)				IPR008509; IPR016196;						460
B9R9C0	0	0	212	0.305916	-30.3305	39.3711	2.02248e-60	Cytochrome B561, putative	RCOM_1496030	Ricinus communis (Castor bean)				IPR006593; IPR004877;						231
D7TRM6	0	0	212	0.330218	-30.3305	39.3711	2.02248e-60	Whole genome shotgun sequence of line PN40024, scaffold_191.assembly12x (Fragment)	VIT_00003435001	Vitis vinifera (Grape)									17721507;	214
D7TVZ8	0	0	207	0.20354	-30.3477	39.3366	6.31636e-59	Whole genome shotgun sequence of line PN40024, scaffold_25.assembly12x (Fragment)	VIT_00019758001	Vitis vinifera (Grape)	GO:0005525; GO:0003924; GO:0005737; GO:0005874; GO:0007018; GO:0051258; GO:0005198	GTP binding; GTPase activity; cytoplasm; microtubule; microtubule-based movement; protein polymerization; structural molecule activity	Cytoplasm; Cytoskeleton; GTP-binding; Microtubule; Nucleotide-binding	IPR013838; IPR002453; IPR008280; IPR000217; IPR018316; IPR023123; IPR017975; IPR003008;			Tubulin family		17721507;	339
A9PAB4	0	0	202	0.442982	-30.3654	39.3013	1.97145e-57	Superoxide dismutase [Cu-Zn] (EC 1.15.1.1)		Populus trichocarpa (Western balsam poplar) (Populus balsamifera subsp. trichocarpa)	GO:0046872; GO:0055114; GO:0004784; GO:0006801	metal ion binding; oxidation-reduction process; superoxide dismutase activity; superoxide metabolic process	Copper; Metal-binding; Oxidoreductase; Zinc	IPR018152; IPR001424;	1.15.1.1		Cu-Zn superoxide dismutase family		18230180	152
P09094	0	0	202	0.206544	-30.3654	39.3013	1.97145e-57	Glyceraldehyde-3-phosphate dehydrogenase, cytosolic (EC 1.2.1.12) (Fragment)	GAPC	Nicotiana tabacum (Common tobacco)	GO:0051287; GO:0005737; GO:0004365; GO:0006096; GO:0055114	NAD binding; cytoplasm; glyceraldehyde-3-phosphate dehydrogenase (phosphorylating) activity; glycolysis; oxidation-reduction process	Cytoplasm; Glycolysis; NAD; Oxidoreductase	IPR020831; IPR020830; IPR020829; IPR020828; IPR006424; IPR016040;	1.2.1.12		Glyceraldehyde-3-phosphate dehydrogenase family		3757034	326
B9SIA5	0	0	190	0.101333	-30.4096	39.213	7.58567e-54	Hydrolase, hydrolyzing O-glycosyl compounds, putative (EC 3.2.1.21)	RCOM_1322270	Ricinus communis (Castor bean)	GO:0008422; GO:0005975	beta-glucosidase activity; carbohydrate metabolic process	Glycosidase; Hydrolase	IPR002772; IPR001764; IPR017853;	3.2.1.21					625
Q84UT0	0	0	183	0.247967	-30.4366	39.1588	4.69822e-52	Expansin	Vexp-1	Vitis labrusca x Vitis vinifera	GO:0005576; GO:0016020; GO:0009664	extracellular region; membrane; plant-type cell wall organization	Membrane	IPR014733; IPR009009; IPR007118; IPR007117; IPR002963; IPR007112;		Expansin-like CBD domain (1); Expansin-like EG45 domain (1)	Expansin family		17175064	246
B9RGD0	0	0	182	0.190178	-30.4406	39.1509	9.34424e-52	Annexin, putative	RCOM_1453030	Ricinus communis (Castor bean)	GO:0005509; GO:0005544	calcium ion binding; calcium-dependent phospholipid binding	Annexin; Calcium; Calcium/phospholipid-binding; Repeat	IPR001464; IPR009118; IPR018502; IPR018252;		Annexin repeats (4)	Annexin family			319
A5BX64	0	0	179	0.178643	-30.4526	39.1269	7.3501e-51	Putative uncharacterized protein	VITISV_007725	Vitis vinifera (Grape)	GO:0008270	zinc ion binding	Metal-binding; Zinc; Zinc-finger	IPR018957; IPR001841; IPR013083;						334
Q9ZP37	0	0	179	0.232166	-30.4526	39.1269	7.3501e-51	Alpha-expansin	Nt-EXPA3	Nicotiana tabacum (Common tobacco)	GO:0005576; GO:0016020; GO:0009664	extracellular region; membrane; plant-type cell wall organization	Membrane; Signal	IPR014733; IPR009009; IPR007118; IPR007117; IPR002963; IPR007112;		Expansin-like CBD domain (1); Expansin-like EG45 domain (1)	Expansin family		9808735	257
Q8GVC8	0	0	178	0.150975	-30.4566	39.1189	1.46167e-50	Enoyl ACP reductase	ear	Olea europaea subsp. europaea	GO:0005488; GO:0055114; GO:0016491	binding; oxidation-reduction process; oxidoreductase activity		IPR002347; IPR016040;						393
B9SH36	0	0	174	0.130926	-30.473	39.0861	2.28521e-49	DNA binding protein, putative (EC 1.3.1.74)	RCOM_1317700	Ricinus communis (Castor bean)	GO:0032440; GO:0003677; GO:0005634; GO:0055114; GO:0006355; GO:0003700	2-alkenal reductase activity; DNA binding; nucleus; oxidation-reduction process; regulation of transcription, DNA-dependent; sequence-specific DNA binding transcription factor activity	DNA-binding; Nucleus; Oxidoreductase; Transcription; Transcription regulation	IPR016177; IPR001471;	1.3.1.74					443
B9REA1	0	0	169	0.109598	-30.4941	39.044	7.09886e-48	Cytochrome P450, putative (EC 1.3.3.9)	RCOM_1619720	Ricinus communis (Castor bean)	GO:0009055; GO:0020037; GO:0004497; GO:0055114; GO:0050616	electron carrier activity; heme binding; monooxygenase activity; oxidation-reduction process; secologanin synthase activity	Heme; Iron; Metal-binding; Monooxygenase; Oxidoreductase	IPR001128; IPR017972; IPR002401;	1.3.3.9		Cytochrome P450 family			514
D7SRB9	0	0	167	0.103086	-30.5026	39.0268	2.80533e-47	Whole genome shotgun sequence of line PN40024, scaffold_72.assembly12x (Fragment)	VIT_00034523001	Vitis vinifera (Grape)	GO:0003677	DNA binding		IPR012287; IPR017877; IPR001005;					17721507;	540
Q850K6	0	0	167	0.467787	-30.5026	39.0268	2.80533e-47	Non-specific lipid-transfer protein		Vitis vinifera (Grape)	GO:0008289; GO:0006869	lipid binding; lipid transport	Lipid-binding; Transport	IPR016140; IPR013770; IPR003612; IPR000528;			Plant LTP family		12744517	119
B9R995	0	0	165	0.0897227	-30.5113	39.0095	1.10845e-46	ATP binding protein, putative	RCOM_1515000	Ricinus communis (Castor bean)				IPR004159;						613
B9S0Z5	0	0	165	0.134474	-30.5113	39.0095	1.10845e-46	Pyruvate dehydrogenase, putative (EC 1.2.4.1)	RCOM_0632150	Ricinus communis (Castor bean)	GO:0055114; GO:0004739	oxidation-reduction process; pyruvate dehydrogenase (acetyl-transferring) activity	Oxidoreductase; Pyruvate	IPR009014; IPR015941; IPR005475; IPR005476;	1.2.4.1					409
D7STQ6	0	0	165	0.0522317	-30.5113	39.0095	1.10845e-46	Whole genome shotgun sequence of line PN40024, scaffold_8.assembly12x (Fragment)	VIT_00035393001	Vitis vinifera (Grape)	GO:0005524; GO:0016020; GO:0004222; GO:0017111; GO:0030163; GO:0006508	ATP binding; membrane; metalloendopeptidase activity; nucleoside-triphosphatase activity; protein catabolic process; proteolysis	ATP-binding; Nucleotide-binding	IPR000073; IPR003593; IPR003959; IPR003960; IPR005936; IPR000642;					17721507;	1053
Q3E6T0	0	0	163	0.155683	-30.5201	38.9919	4.37906e-46	Probable sugar phosphate/phosphate translocator At5g25400	At5g25400 F18G18.140	Arabidopsis thaliana (Mouse-ear cress)	GO:0008643; GO:0016021	carbohydrate transport; integral to membrane	Complete proteome; Membrane; Sugar transport; Transmembrane; Transmembrane helix; Transport	IPR000620; IPR004853;		DUF6 domain (1)	TPT transporter family, TPT (TC 2.A.7.9) subfamily		11130714	349
B9T135	0	0	162	0.219512	-30.5246	38.983	8.70338e-46	Lipid binding protein, putative	RCOM_0272130	Ricinus communis (Castor bean)	GO:0006869	lipid transport		IPR016140; IPR013770; IPR003612;						246
B9H4R7	0	0	159	0.243119	-30.538	38.956	6.83133e-45	Predicted protein	POPTRDRAFT_558510	Populus trichocarpa (Western balsam poplar) (Populus balsamifera subsp. trichocarpa)	GO:0003676; GO:0000166	nucleic acid binding; nucleotide binding		IPR012677; IPR000504;					16973872;	218
B9SLS5	0	0	159	0.18662	-30.538	38.956	6.83133e-45	Succinate dehydrogenase, putative (EC 1.3.5.1)	RCOM_0530950	Ricinus communis (Castor bean)	GO:0009055; GO:0051536; GO:0008177; GO:0006099	electron carrier activity; iron-sulfur cluster binding; succinate dehydrogenase (ubiquinone) activity; tricarboxylic acid cycle	Oxidoreductase	IPR006058; IPR017896; IPR017900; IPR012675; IPR001041; IPR012285; IPR009051; IPR004489;	1.3.5.1					284
B9T407	0	0	158	0.112536	-30.5426	38.9469	1.35751e-44	CBL-interacting serine/threonine-protein kinase, putative (EC 2.7.11.17)	RCOM_0485090	Ricinus communis (Castor bean)	GO:0005524; GO:0004683; GO:0006468; GO:0007165	ATP binding; calmodulin-dependent protein kinase activity; protein phosphorylation; signal transduction	ATP-binding; Kinase; Nucleotide-binding; Serine/threonine-protein kinase; Transferase	IPR011009; IPR018451; IPR004041; IPR000719; IPR017441; IPR017442; IPR008271; IPR002290;	2.7.11.17	NAF domain (1); Protein kinase domain (1)				468
D7TC40	0	0	158	0.284685	-30.5426	38.9469	1.35751e-44	Whole genome shotgun sequence of line PN40024, scaffold_16.assembly12x (Fragment)	VIT_00015567001	Vitis vinifera (Grape)	GO:0003677; GO:0005634	DNA binding; nucleus		IPR000910; IPR009071; IPR006780;					17721507;	185
Q2HV87	0	0	157	0.150817	-30.5472	38.9378	2.6975e-44	Alpha-1,4-glucan-protein synthase (UDP-forming)	MtrDRAFT_AC148994g2v2	Medicago truncatula (Barrel medic) (Medicago tribuloides)	GO:0005794; GO:0030054; GO:0007047; GO:0030244; GO:0008466; GO:0009505	Golgi apparatus; cell junction; cellular cell wall organization; cellulose biosynthetic process; glycogenin glucosyltransferase activity; plant-type cell wall		IPR004901;						347
B9DHW4	0	0	156	0.212245	-30.5518	38.9285	5.35997e-44	AT4G33510 protein (Fragment)	AT4G33510	Arabidopsis thaliana (Mouse-ear cress)	GO:0003849; GO:0009073	3-deoxy-7-phosphoheptulonate synthase activity; aromatic amino acid family biosynthetic process		IPR002480;						245
B9RCR7	0	0	156	0.165079	-30.5518	38.9285	5.35997e-44	DNA binding protein, putative	RCOM_1691830	Ricinus communis (Castor bean)	GO:0003677; GO:0005634; GO:0006355; GO:0003700	DNA binding; nucleus; regulation of transcription, DNA-dependent; sequence-specific DNA binding transcription factor activity	DNA-binding; Nucleus; Transcription; Transcription regulation	IPR016177; IPR001471;						315
D7TR65	0	0	156	0.179931	-30.5518	38.9285	5.35997e-44	Whole genome shotgun sequence of line PN40024, scaffold_235.assembly12x (Fragment)	VIT_00004800001	Vitis vinifera (Grape)				IPR009457;					17721507;	289
Q9SLQ9	0	0	155	0.139263	-30.5564	38.9193	1.06499e-43	Gibberellin 3beta-hydroxylase	Nty	Nicotiana tabacum (Common tobacco)	GO:0055114; GO:0016491	oxidation-reduction process; oxidoreductase activity	Iron; Oxidoreductase	IPR005123;			Iron/ascorbate-dependent oxidoreductase family		10571861	371
B9RGP3	0	0	153	0.221739	-30.5658	38.9005	4.20389e-43	Putative uncharacterized protein	RCOM_1442480	Ricinus communis (Castor bean)										230
B9IKV7	0	0	152	0.0467405	-30.5705	38.8911	8.35174e-43	Cellulose synthase	POPTRDRAFT_835809	Populus trichocarpa (Western balsam poplar) (Populus balsamifera subsp. trichocarpa)	GO:0007047; GO:0030244; GO:0016760; GO:0016021; GO:0008270	cellular cell wall organization; cellulose biosynthetic process; cellulose synthase (UDP-forming) activity; integral to membrane; zinc ion binding	Cell wall biogenesis/degradation; Glycosyltransferase; Membrane; Metal-binding; Transferase; Transmembrane; Transmembrane helix; Zinc; Zinc-finger	IPR005150; IPR001841; IPR013083;					16973872;	1084
B9RID8	0	0	149	0.0885324	-30.5849	38.8623	3.29585e-42	2-oxoglutarate/malate translocator, chloroplast, putative	RCOM_1578230	Ricinus communis (Castor bean)	GO:0016020; GO:0006814; GO:0055085; GO:0005215	membrane; sodium ion transport; transmembrane transport; transporter activity		IPR001898;						561
Q43117	0	0	146	0.0834763	-30.5996	38.833	2.58287e-41	Pyruvate kinase isozyme A, chloroplastic (EC 2.7.1.40)		Ricinus communis (Castor bean)	GO:0005524; GO:0009507; GO:0006096; GO:0000287; GO:0030955; GO:0004743	ATP binding; chloroplast; glycolysis; magnesium ion binding; potassium ion binding; pyruvate kinase activity	ATP-binding; Alternative splicing; Chloroplast; Direct protein sequencing; Glycolysis; Kinase; Magnesium; Metal-binding; Nucleotide-binding; Plastid; Potassium; Pyruvate; Transferase; Transit peptide	IPR001697; IPR015813; IPR011037; IPR015794; IPR018209; IPR015793; IPR015795; IPR015806;	2.7.1.40		Pyruvate kinase family		16668331	583
D7T8P7	0	0	143	0.0840682	-30.6146	38.803	2.02325e-40	Whole genome shotgun sequence of line PN40024, scaffold_11.assembly12x (Fragment)	VIT_00011704001	Vitis vinifera (Grape)	GO:0005545; GO:0030276; GO:0030118; GO:0048268	1-phosphatidylinositol binding; clathrin binding; clathrin coat; clathrin coat assembly		IPR011417; IPR014712; IPR008942; IPR013809;		ENTH (epsin N-terminal homology) domain (1)			17721507;	567
Q39600	0	0	141	0.21659	-30.6247	38.7827	7.97821e-40	Extensin	cyc17	Catharanthus roseus (Madagascar periwinkle) (Vinca rosea)	GO:0009664; GO:0005199	plant-type cell wall organization; structural constituent of cell wall		IPR006706;					9484475	217
Q2PQJ0	0	0	136	0.0681704	-30.6508	38.7306	2.46119e-38	EIN3-binding F-box protein 1 (EIN3-binding F-box protein 2)	EBF2 EBF1	Solanum lycopersicum (Tomato) (Lycopersicon esculentum)				IPR001810; IPR022364;		F-box domain (1)			19903730;	665
A5AD05	0	0	135	0.0819672	-30.6561	38.7199	4.88565e-38	Putative uncharacterized protein	VITISV_033523	Vitis vinifera (Grape)				IPR000270;						549
P56774	0	0	134	0.279167	-30.6614	38.7092	9.69783e-38	Cytochrome b6-f complex subunit 4 (17 kDa polypeptide)	petD AtCg00730	Arabidopsis thaliana (Mouse-ear cress)	GO:0009535; GO:0045156; GO:0016021; GO:0016491; GO:0015979; GO:0022904; GO:0006810	chloroplast thylakoid membrane; electron transporter, transferring electrons within the cyclic electron transport pathway of photosynthesis activity; integral to membrane; oxidoreductase activity; photosynthesis; respiratory electron transport chain; transport	Chloroplast; Complete proteome; Electron transport; Membrane; Photosynthesis; Plastid; Thylakoid; Transmembrane; Transmembrane helix; Transport	IPR016175; IPR005798; IPR005870;			Cytochrome b family, PetD subfamily		10574454	160
O22300	0	0	132	0.103286	-30.6723	38.6875	3.82036e-37	Homeobox protein knotted-1-like LET12	LET12	Solanum lycopersicum (Tomato) (Lycopersicon esculentum)	GO:0005634; GO:0006355; GO:0043565; GO:0003700	nucleus; regulation of transcription, DNA-dependent; sequence-specific DNA binding; sequence-specific DNA binding transcription factor activity	DNA-binding; Homeobox; Nucleus	IPR005539; IPR001356; IPR009057; IPR012287; IPR005540; IPR005541;		ELK domain (1); Homeobox DNA-binding domain (1)	TALE/KNOX homeobox family		9484482	426
B9SPH4	0	0	131	0.172596	-30.6778	38.6766	7.58194e-37	Putative uncharacterized protein	RCOM_0086990	Ricinus communis (Castor bean)										253
Q7X9C5	0	0	131	0.225086	-30.6778	38.6766	7.58194e-37	Synptobrevin-related protein (Fragment)		Pyrus pyrifolia (Chinese pear) (Pyrus serotina)	GO:0016021; GO:0016192	integral to membrane; vesicle-mediated transport	Coiled coil; Membrane	IPR010908; IPR011012; IPR001388;		Longin domain (1); V-SNARE coiled-coil homology domain (1)				194
A5AP81	0	0	130	0.0403101	-30.6833	38.6655	1.50463e-36	Putative uncharacterized protein	VITISV_039150	Vitis vinifera (Grape)	GO:0003723; GO:0006278; GO:0003964	RNA binding; RNA-dependent DNA replication; RNA-directed DNA polymerase activity		IPR021786; IPR000477;		Reverse transcriptase domain (1)				1075
B9RAT6	0	0	130	0.0942029	-30.6833	38.6655	1.50463e-36	Elongation factor Tu	RCOM_1508490	Ricinus communis (Castor bean)	GO:0005525; GO:0003924; GO:0005622; GO:0016779; GO:0003746	GTP binding; GTPase activity; intracellular; nucleotidyltransferase activity; translation elongation factor activity	Elongation factor; GTP-binding; Nucleotide-binding; Nucleotidyltransferase; Protein biosynthesis; Transferase	IPR000795; IPR005225; IPR009001; IPR004161; IPR004541; IPR004160; IPR009000;			GTP-binding elongation factor family, EF-Tu/EF-1A subfamily			460
D7SH83	0	0	130	0.0630762	-30.6833	38.6655	1.50463e-36	Whole genome shotgun sequence of line PN40024, scaffold_0.assembly12x (Fragment)	VIT_00008654001	Vitis vinifera (Grape)	GO:0005524; GO:0005737; GO:0004820; GO:0006426	ATP binding; cytoplasm; glycine-tRNA ligase activity; glycyl-tRNA aminoacylation		IPR002314; IPR006195; IPR004154; IPR009068; IPR002315; IPR000738;			Class-II aminoacyl-tRNA synthetase family		17721507;	687
D7TNF6	0	0	130	0.0700054	-30.6833	38.6655	1.50463e-36	Whole genome shotgun sequence of line PN40024, scaffold_26.assembly12x (Fragment)	VIT_00020084001	Vitis vinifera (Grape)	GO:0016020; GO:0006857; GO:0005215	membrane; oligopeptide transport; transporter activity		IPR016196; IPR000109;					17721507;	619
D7TSB4	0	0	130	0.138004	-30.6833	38.6655	1.50463e-36	Whole genome shotgun sequence of line PN40024, scaffold_252.assembly12x (Fragment)	VIT_00005051001	Vitis vinifera (Grape)	GO:0005509	calcium ion binding	Calcium	IPR011992; IPR018247; IPR018249; IPR002048;					17721507;	314
P49199	0	0	129	0.195455	-30.6889	38.6544	2.98576e-36	40S ribosomal protein S8	RPS8 Os02g0489400 LOC_Os02g28810 OSJNBa0048K16.2 P0483C08.42	Oryza sativa subsp. japonica (Rice)	GO:0005840; GO:0003735; GO:0006412	ribosome; structural constituent of ribosome; translation	Ribonucleoprotein; Ribosomal protein	IPR001047; IPR022309; IPR018283;			Ribosomal protein S8e family		7770536; 16100779	220
D7T931	0	0	128	0.17704	-30.6945	38.6431	5.92449e-36	Whole genome shotgun sequence of line PN40024, scaffold_11.assembly12x (Fragment)	VIT_00011873001	Vitis vinifera (Grape)	GO:0005634; GO:0030528	nucleus; transcription regulator activity		IPR011598; IPR001092;		Basic helix-loop-helix (bHLH) domain (1)			17721507;	241
D7U1M4	0	0	128	0.111986	-30.6945	38.6431	5.92449e-36	Whole genome shotgun sequence of line PN40024, scaffold_102.assembly12x (Fragment)	VIT_00010734001	Vitis vinifera (Grape)	GO:0009102; GO:0004076; GO:0005506; GO:0051536	biotin biosynthetic process; biotin synthase activity; iron ion binding; iron-sulfur cluster binding		IPR013785; IPR010722; IPR002684; IPR006638; IPR007197;					17721507;	381
B9T4M0	0	0	124	0.111411	-30.7174	38.5973	9.17826e-35	Urease accessory protein ureH, putative	RCOM_0846800	Ricinus communis (Castor bean)	GO:0016021; GO:0046872; GO:0030001; GO:0055085	integral to membrane; metal ion binding; metal ion transport; transmembrane transport		IPR011541;						371
D7SY46	0	0	123	0.0718039	-30.7232	38.5856	1.82061e-34	Whole genome shotgun sequence of line PN40024, scaffold_77.assembly12x (Fragment)	VIT_00035022001	Vitis vinifera (Grape)	GO:0045454; GO:0005737; GO:0050660; GO:0055114; GO:0016491	cell redox homeostasis; cytoplasm; flavin adenine dinucleotide binding; oxidation-reduction process; oxidoreductase activity	FAD; Flavoprotein; Oxidoreductase; Redox-active center	IPR016156; IPR013027; IPR004099; IPR012999; IPR001327;			Class-I pyridine nucleotide-disulfide oxidoreductase family		17721507;	571
B9RI66	0	0	122	0.0510247	-30.7291	38.5739	3.61112e-34	BRASSINOSTEROID INSENSITIVE 1-associated receptor kinase 1, putative (EC 2.7.10.2)	RCOM_1576610	Ricinus communis (Castor bean)	GO:0005524; GO:0004715; GO:0006468; GO:0004674; GO:0004872; GO:0005529	ATP binding; non-membrane spanning protein tyrosine kinase activity; protein phosphorylation; protein serine/threonine kinase activity; receptor activity; sugar binding	ATP-binding; Kinase; Nucleotide-binding; Receptor; Serine/threonine-protein kinase; Transferase	IPR001480; IPR013320; IPR011009; IPR000719; IPR017441; IPR017442; IPR008271;	2.7.10.2		Protein kinase superfamily			797
Q41140	0	0	120	0.0648298	-30.741	38.55	1.42037e-33	Pyrophosphate--fructose 6-phosphate 1-phosphotransferase subunit alpha (PFP) (EC 2.7.1.90) (6-phosphofructokinase, pyrophosphate dependent) (PPi-PFK) (Pyrophosphate-dependent 6-phosphofructose-1-kinase)	PFP-ALPHA	Ricinus communis (Castor bean)	GO:0003872; GO:0005945; GO:0005524; GO:0047334; GO:0006096	6-phosphofructokinase activity; 6-phosphofructokinase complex; ATP binding; diphosphate-fructose-6-phosphate 1-phosphotransferase activity; glycolysis	ATP-binding; Allosteric enzyme; Glycolysis; Kinase; Nucleotide-binding; Transferase	IPR011183; IPR000023; IPR013981;	2.7.1.90		Pyrophosphate-dependent phosphofructokinase family		7835697	617
D7TB89	0	0	119	0.130055	-30.7471	38.5379	2.81667e-33	Whole genome shotgun sequence of line PN40024, scaffold_16.assembly12x (Fragment)	VIT_00015216001	Vitis vinifera (Grape)	GO:0004126; GO:0008270	cytidine deaminase activity; zinc ion binding		IPR013171; IPR006263; IPR016193;					17721507;	305
D9I8E7	0	0	113	0.0650547	-30.7844	38.4633	8.62817e-32	Pyruvate kinase (EC 2.7.1.40)		Camellia oleifera	GO:0006096; GO:0000287; GO:0030955; GO:0004743	glycolysis; magnesium ion binding; potassium ion binding; pyruvate kinase activity	Glycolysis; Kinase; Magnesium; Pyruvate; Transferase	IPR001697; IPR015813; IPR011037; IPR015794; IPR018209; IPR015793; IPR015795; IPR015806;	2.7.1.40		Pyruvate kinase family			579
Q9FFR3	0	0	113	0.0773443	-30.7844	38.4633	8.62817e-32	6-phosphogluconate dehydrogenase, decarboxylating (EC 1.1.1.44)	At5g41670	Arabidopsis thaliana (Mouse-ear cress)	GO:0050661; GO:0009507; GO:0005739; GO:0006098; GO:0004616; GO:0046686; GO:0009750; GO:0009749; GO:0009744	NADP binding; chloroplast; mitochondrion; pentose-phosphate shunt; phosphogluconate dehydrogenase (decarboxylating) activity; response to cadmium ion; response to fructose stimulus; response to glucose stimulus; response to sucrose stimulus	Complete proteome; NADP; Oxidoreductase	IPR008927; IPR006114; IPR006113; IPR006115; IPR013328; IPR012284; IPR016040;	1.1.1.44		6-phosphogluconate dehydrogenase family		11130714;	487
B9RKG3	0	0	110	0.470085	-30.8038	38.4245	6.71764e-31	Putative uncharacterized protein	RCOM_1049300	Ricinus communis (Castor bean)										78
D7SSF8	0	0	109	0.120709	-30.8104	38.4113	1.3312e-30	Whole genome shotgun sequence of line PN40024, scaffold_147.assembly12x (Fragment)	VIT_00001004001	Vitis vinifera (Grape)	GO:0016597; GO:0008152	amino acid binding; metabolic process		IPR002912;					17721507;	301
D7U6I5	0	0	107	0.183849	-30.8238	38.3846	5.2262e-30	Whole genome shotgun sequence of line PN40024, scaffold_207.assembly12x (Fragment)	VIT_00003763001	Vitis vinifera (Grape)									17721507;	194
A5AK99	0	0	106	0.238739	-30.8305	38.3711	1.03538e-29	Putative uncharacterized protein	VITISV_033284	Vitis vinifera (Grape)										148
A5BGC9	0	0	105	0.0708502	-30.8374	38.3574	2.05104e-29	6-phosphogluconate dehydrogenase, decarboxylating (EC 1.1.1.44)	VITISV_008240	Vitis vinifera (Grape)	GO:0050661; GO:0006098; GO:0004616	NADP binding; pentose-phosphate shunt; phosphogluconate dehydrogenase (decarboxylating) activity	NADP; Oxidoreductase	IPR008927; IPR006114; IPR006113; IPR006115; IPR013328; IPR012284; IPR016040;	1.1.1.44		6-phosphogluconate dehydrogenase family			494
B9RV64	0	0	104	0.104733	-30.8443	38.3436	4.06263e-29	Nucleosome-binding protein, putative	RCOM_0900000	Ricinus communis (Castor bean)	GO:0003677; GO:0005634	DNA binding; nucleus		IPR016177; IPR001739;						331
D2CFT5	0	0	104	0.0755265	-30.8443	38.3436	4.06263e-29	Hydroxymethylbutenyl diphosphate reductase	HDR	Camptotheca acuminata (Happy tree)	GO:0051745; GO:0019288; GO:0055114; GO:0016114	4-hydroxy-3-methylbut-2-en-1-yl diphosphate reductase activity; isopentenyl diphosphate biosynthetic process, mevalonate-independent pathway; oxidation-reduction process; terpenoid biosynthetic process		IPR003451;						459
O04567	0	0	104	0.0576816	-30.8443	38.3436	4.06263e-29	Probable inactive receptor kinase At1g27190	At1g27190 T7N9.25	Arabidopsis thaliana (Mouse-ear cress)	GO:0005524; GO:0016021; GO:0005634; GO:0005886; GO:0005515; GO:0004672; GO:0006468	ATP binding; integral to membrane; nucleus; plasma membrane; protein binding; protein kinase activity; protein phosphorylation	ATP-binding; Alternative splicing; Complete proteome; Glycoprotein; Leucine-rich repeat; Membrane; Nucleotide-binding; Phosphoprotein; Repeat; Signal; Transmembrane; Transmembrane helix	IPR011009; IPR001611; IPR013210; IPR000719; IPR001245;		LRR (leucine-rich) repeats (5); Protein kinase domain (1)	Protein kinase superfamily, Ser/Thr protein kinase family		11130712; 17317660; 18433157	601
D7SSI1	0	0	101	0.0630462	-30.8654	38.3013	3.15544e-28	Whole genome shotgun sequence of line PN40024, scaffold_205.assembly12x (Fragment)	VIT_00003705001	Vitis vinifera (Grape)	GO:0055085	transmembrane transport		IPR020846; IPR011701; IPR016196;					17721507;	534
D7TA54	0	0	101	0.0845896	-30.8654	38.3013	3.15544e-28	Whole genome shotgun sequence of line PN40024, scaffold_10.assembly12x (Fragment)	VIT_00010060001	Vitis vinifera (Grape)	GO:0008725; GO:0006284	DNA-3-methyladenine glycosylase I activity; base-excision repair		IPR005019; IPR011257;					17721507;	398
P30366	0	0	101	0.10587	-30.8654	38.3013	3.15544e-28	Serine/threonine-protein phosphatase PP1 isozyme 1 (EC 3.1.3.16)	TOPP1 PP1 At2g29400 F16P2.22	Arabidopsis thaliana (Mouse-ear cress)	GO:0046872; GO:0006470; GO:0004722	metal ion binding; protein dephosphorylation; protein serine/threonine phosphatase activity	Complete proteome; Hydrolase; Iron; Manganese; Metal-binding; Protein phosphatase	IPR004843; IPR006186;	3.1.3.16		PPP phosphatase family, PP-1 subfamily		1314161; 7678768; 10617197; 14593172; 17368080	318
Q08682	0	0	98	0.10962	-30.8871	38.2578	2.44862e-27	40S ribosomal protein Sa-1 (Laminin receptor homolog) (p40)	RPSaA At1g72370 T10D10.16	Arabidopsis thaliana (Mouse-ear cress)	GO:0009507; GO:0022627; GO:0005634; GO:0005886; GO:0009651; GO:0003735; GO:0006412	chloroplast; cytosolic small ribosomal subunit; nucleus; plasma membrane; response to salt stress; structural constituent of ribosome; translation	Alternative splicing; Complete proteome; Cytoplasm; Phosphoprotein; Ribonucleoprotein; Ribosomal protein	IPR001865; IPR018130; IPR005707; IPR023591;			Ribosomal protein S2P family		8208855; 8051176; 9426609; 11130712; 14593172; 11598216; 19376835	298
Q3V501	0	0	97	0.2343	-30.8945	38.243	4.84676e-27	30S ribosomal protein S11, chloroplastic	rps11	Acorus calamus (Sweet flag)	GO:0009507; GO:0019843; GO:0005840; GO:0003735; GO:0006412	chloroplast; rRNA binding; ribosome; structural constituent of ribosome; translation	Chloroplast; Plastid; RNA-binding; Ribonucleoprotein; Ribosomal protein; rRNA-binding	IPR001971; IPR019981; IPR018102;			Ribosomal protein S11P family		15930156	138
Q7Y0Z7	0	0	97	0.0462566	-30.8945	38.243	4.84676e-27	Bell-like homeodomain protein 2	BL2	Solanum lycopersicum (Tomato) (Lycopersicon esculentum)	GO:0005634; GO:0006355; GO:0043565; GO:0003700	nucleus; regulation of transcription, DNA-dependent; sequence-specific DNA binding; sequence-specific DNA binding transcription factor activity	DNA-binding; Homeobox; Nucleus	IPR001356; IPR009057; IPR012287; IPR006563;						699
Q9ZQ26	0	0	97	0.0734848	-30.8945	38.243	4.84676e-27	AT2G24420 protein (At2g24420/T28I24.15) (Expressed protein)	AT2G24420 At2g24420	Arabidopsis thaliana (Mouse-ear cress)	GO:0005783; GO:0005774	endoplasmic reticulum; vacuolar membrane	Complete proteome						10617197;	440
A5BBZ0	0	0	90	0.182927	-30.9486	38.135	6.46235e-27	Putative uncharacterized protein (Whole genome shotgun sequence of line PN40024, scaffold_85.assembly12x)	VITISV_001330 VIT_00036691001	Vitis vinifera (Grape)	GO:0006810	transport		IPR011038; IPR014878; IPR022939;					17721507;	164
B9HFI0	0	0	90	0.0802139	-30.9486	38.135	6.46235e-27	Predicted protein	POPTRDRAFT_654797	Populus trichocarpa (Western balsam poplar) (Populus balsamifera subsp. trichocarpa)	GO:0003824; GO:0005992	catalytic activity; trehalose biosynthetic process		IPR023214; IPR006379; IPR003337;					16973872;	374
O82264	0	0	96	0.0774818	-30.902	38.2281	9.59255e-27	NPL4-like protein 2	At2g47970 T9J23.1	Arabidopsis thaliana (Mouse-ear cress)			Alternative splicing; Complete proteome; Phosphoprotein; Ubl conjugation pathway	IPR007717;			NPL4 family		10617197; 14593172; 19376835	413
B9S6C1	0	0	89	0.0810565	-30.9566	38.1189	1.29247e-26	Benzoate carboxyl methyltransferase, putative (EC 2.1.1.141)	RCOM_0534970	Ricinus communis (Castor bean)	GO:0030795	jasmonate O-methyltransferase activity	Methyltransferase; Transferase	IPR005299;	2.1.1.141					366
B9SME4	0	0	89	0.0766581	-30.9566	38.1189	1.29247e-26	Gibberellin 20-oxidase, putative (EC 1.14.11.15)	RCOM_0773540	Ricinus communis (Castor bean)	GO:0016707; GO:0005506; GO:0055114	gibberellin 3-beta-dioxygenase activity; iron ion binding; oxidation-reduction process	Iron; Oxidoreductase	IPR002283; IPR005123;	1.14.11.15		Iron/ascorbate-dependent oxidoreductase family			387
D7TR81	0	0	89	0.0525074	-30.9566	38.1189	1.29247e-26	Whole genome shotgun sequence of line PN40024, scaffold_235.assembly12x (Fragment)	VIT_00004820001	Vitis vinifera (Grape)	GO:0003872; GO:0005945; GO:0005524; GO:0047334; GO:0006096	6-phosphofructokinase activity; 6-phosphofructokinase complex; ATP binding; diphosphate-fructose-6-phosphate 1-phosphotransferase activity; glycolysis		IPR011183; IPR022953; IPR000023; IPR013981;					17721507;	565
D7TW43	0	0	89	0.0625879	-30.9566	38.1189	1.29247e-26	Whole genome shotgun sequence of line PN40024, scaffold_25.assembly12x (Fragment)	VIT_00019817001	Vitis vinifera (Grape)	GO:0006506; GO:0005789; GO:0016021	GPI anchor biosynthetic process; endoplasmic reticulum membrane; integral to membrane		IPR009600;					17721507;	474
Q9ZST3	0	0	89	0.0524146	-30.9566	38.1189	1.29247e-26	Pyrophosphate-dependent phosphofructokinase beta subunit (EC 2.7.1.90)	PPi-PFKb	Citrus paradisi (Grapefruit)	GO:0003872; GO:0005945; GO:0005524; GO:0047334; GO:0006096	6-phosphofructokinase activity; 6-phosphofructokinase complex; ATP binding; diphosphate-fructose-6-phosphate 1-phosphotransferase activity; glycolysis	Kinase; Transferase	IPR011183; IPR022953; IPR000023; IPR013981;	2.7.1.90					566
B9T4K9	0	0	95	0.0394355	-30.9096	38.213	1.89831e-26	Trehalose-6-phosphate synthase, putative (EC 2.4.1.15) (EC 3.1.3.12)	RCOM_0348830	Ricinus communis (Castor bean)	GO:0003825; GO:0005992; GO:0004805	alpha,alpha-trehalose-phosphate synthase (UDP-forming) activity; trehalose biosynthetic process; trehalose-phosphatase activity	Glycosyltransferase; Hydrolase; Transferase	IPR001830; IPR023214; IPR006379; IPR003337;	2.4.1.15; 3.1.3.12					803
D7SY02	0	0	95	0.064758	-30.9096	38.213	1.89831e-26	Whole genome shotgun sequence of line PN40024, scaffold_105.assembly12x (Fragment)	VIT_00011146001	Vitis vinifera (Grape)	GO:0005634; GO:0006355; GO:0043565; GO:0003700	nucleus; regulation of transcription, DNA-dependent; sequence-specific DNA binding; sequence-specific DNA binding transcription factor activity	DNA-binding; Homeobox; Nucleus	IPR001356; IPR009057; IPR012287; IPR006563;					17721507;	489
D7TFE1	0	0	95	0.0347222	-30.9096	38.213	1.89831e-26	Whole genome shotgun sequence of line PN40024, scaffold_87.assembly12x (Fragment)	VIT_00036908001	Vitis vinifera (Grape)	GO:0005089; GO:0003676; GO:0000166	Rho guanyl-nucleotide exchange factor activity; nucleic acid binding; nucleotide binding		IPR012677; IPR005123; IPR005512; IPR000504;					17721507;	912
D7SP93	0	0	88	0.0808081	-30.9648	38.1026	2.58494e-26	Whole genome shotgun sequence of line PN40024, scaffold_23.assembly12x (Fragment)	VIT_00018908001	Vitis vinifera (Grape)	GO:0008168	methyltransferase activity		IPR005299;					17721507;	363
D7SGV4	0	0	94	0.0666667	-30.9172	38.1977	3.75624e-26	Whole genome shotgun sequence of line PN40024, scaffold_0.assembly12x (Fragment)	VIT_00008506001	Vitis vinifera (Grape)				IPR012974; IPR012976; IPR002687;					17721507;	470
D7T121	0	0	94	0.0897803	-30.9172	38.1977	3.75624e-26	Whole genome shotgun sequence of line PN40024, scaffold_85.assembly12x (Fragment)	VIT_00036722001	Vitis vinifera (Grape)	GO:0016020	membrane		IPR005045;					17721507;	349
Q06R81	0	0	94	0.0949495	-30.9172	38.1977	3.75624e-26	Cytochrome c biogenesis protein ccsA	ccsA JNC1262	Jasminum nudiflorum (Winter jasmine)	GO:0009535; GO:0017004; GO:0016021; GO:0008535	chloroplast thylakoid membrane; cytochrome complex assembly; integral to membrane; respiratory chain complex IV assembly	Chloroplast; Cytochrome c-type biogenesis; Membrane; Plastid; Thylakoid; Transmembrane; Transmembrane helix	IPR002541; IPR017562;			CcmF/cycK/ccl1/nrfE/ccsA family		17329229	330
A5BA94	0	0	87	0.120833	-30.973	38.0861	5.16988e-26	Whole genome shotgun sequence of line PN40024, scaffold_108.assembly12x	VITISV_012111 VIT_00011437001	Vitis vinifera (Grape)	GO:0005576; GO:0016020; GO:0009664	extracellular region; membrane; plant-type cell wall organization	Membrane	IPR014733; IPR009009; IPR007118; IPR007117; IPR002963; IPR007112;		Expansin-like CBD domain (1); Expansin-like EG45 domain (1)	Expansin family		17721507;	240
B9RV74	0	0	87	0.101754	-30.973	38.0861	5.16988e-26	Putative uncharacterized protein	RCOM_0900600	Ricinus communis (Castor bean)										285
Q06RA0	0	0	87	0.0816901	-30.973	38.0861	5.16988e-26	DNA-directed RNA polymerase subunit alpha (PEP) (EC 2.7.7.6) (Plastid-encoded RNA polymerase subunit alpha) (RNA polymerase subunit alpha)	rpoA JNC0865	Jasminum nudiflorum (Winter jasmine)	GO:0003677; GO:0003899; GO:0009507; GO:0046983	DNA binding; DNA-directed RNA polymerase activity; chloroplast; protein dimerization activity	Chloroplast; DNA-directed RNA polymerase; Nucleotidyltransferase; Plastid; Transcription; Transferase	IPR011261; IPR011262; IPR009025; IPR011263; IPR011260; IPR011773;	2.7.7.6		RNA polymerase alpha chain family		17329229	355
D7SNX6	0	0	84	0.0492958	-30.9983	38.0354	4.1359e-25	Whole genome shotgun sequence of line PN40024, scaffold_23.assembly12x (Fragment)	VIT_00018754001	Vitis vinifera (Grape)				IPR019339; IPR022209;					17721507;	568
D7U573	0	0	84	0.0510018	-30.9983	38.0354	4.1359e-25	Whole genome shotgun sequence of line PN40024, scaffold_38.assembly12x (Fragment)	VIT_00024048001	Vitis vinifera (Grape)				IPR016196; IPR010658;					17721507;	549
Q9LW88	0	0	82	0.0587814	-31.0157	38.0007	1.65436e-24	Genomic DNA, chromosome 3, P1 clone: MSL1	At3g15970	Arabidopsis thaliana (Mouse-ear cress)	GO:0046907	intracellular transport	Complete proteome	IPR015007; IPR011993; IPR000156;					11130713	465
A5B513	0	0	81	0.079646	-31.0246	37.983	3.30872e-24	Putative uncharacterized protein	VITISV_019222	Vitis vinifera (Grape)				IPR006844; IPR021149;						339
B5LAU5	0	0	80	0.124031	-31.0335	37.9651	6.61744e-24	DH putative beta-hydroxyacyl-ACP dehydratase		Capsicum annuum (Bell pepper)	GO:0005737; GO:0006633; GO:0016836; GO:0009245	cytoplasm; fatty acid biosynthetic process; hydro-lyase activity; lipid A biosynthetic process		IPR013114; IPR010084;					19553373	215
B9RNK3	0	0	80	0.0615858	-31.0335	37.9651	6.61744e-24	Pyruvate dehydrogenase, putative (EC 1.2.4.1)	RCOM_1339660	Ricinus communis (Castor bean)	GO:0006096; GO:0043231; GO:0055114; GO:0004739	glycolysis; intracellular membrane-bounded organelle; oxidation-reduction process; pyruvate dehydrogenase (acetyl-transferring) activity	Oxidoreductase; Pyruvate	IPR001017; IPR017597;	1.2.4.1					433
B9SFS0	0	0	80	0.0932401	-31.0335	37.9651	6.61744e-24	Carboxymethylenebutenolidase, putative (EC 3.1.1.45)	RCOM_1226380	Ricinus communis (Castor bean)	GO:0008806	carboxymethylenebutenolidase activity	Hydrolase	IPR002925;	3.1.1.45					286
B9T6M6	0	0	80	0.17094	-31.0335	37.9651	6.61744e-24	RING-H2 finger protein ATL3J, putative	RCOM_1277260	Ricinus communis (Castor bean)	GO:0008270	zinc ion binding	Metal-binding; Zinc; Zinc-finger	IPR018957; IPR001841; IPR013083;						156
B9RQE2	0	0	79	0.0817805	-31.0426	37.9469	1.32349e-23	Putative uncharacterized protein	RCOM_1489410	Ricinus communis (Castor bean)	GO:0055114; GO:0016491	oxidation-reduction process; oxidoreductase activity		IPR003819;						322
Q3HRP5	0	0	79	0.117037	-31.0426	37.9469	1.32349e-23	Calcineurin B-like protein 2	CBL2 Os12g0597000 LOC_Os12g40510	Oryza sativa subsp. japonica (Rice)	GO:0032578; GO:0005509; GO:0005773	aleurone grain membrane; calcium ion binding; vacuole	Calcium; Membrane; Repeat; Vacuole	IPR011992; IPR018249; IPR002048; IPR001125;		EF-hand domains (4)	Calcineurin regulatory subunit family		18395997; 16188032; 16100779; 18089549; 14730064; 15980189	225
E0CQK1	0	0	78	0.0607477	-31.0518	37.9285	2.64698e-23	Whole genome shotgun sequence of line PN40024, scaffold_1.assembly12x (Fragment)	VIT_00009981001	Vitis vinifera (Grape)				IPR001810; IPR006553;					17721507;	428
A5C8T7	0	0	77	0.0439498	-31.0611	37.9099	5.29396e-23	Putative uncharacterized protein	VITISV_011767	Vitis vinifera (Grape)	GO:0016021; GO:0006857; GO:0005215	integral to membrane; oligopeptide transport; transporter activity	Membrane; Transmembrane; Transport	IPR016196; IPR000109; IPR018456;			PTR2/POT transporter (TC 2.A.17) family			584
O23515	0	0	77	0.125817	-31.0611	37.9099	5.29396e-23	60S ribosomal protein L15-1	RPL15A At4g16720 dl4385c FCAALL.416	Arabidopsis thaliana (Mouse-ear cress)	GO:0022625; GO:0005886; GO:0003735; GO:0006412; GO:0005774	cytosolic large ribosomal subunit; plasma membrane; structural constituent of ribosome; translation; vacuolar membrane	Complete proteome; Ribonucleoprotein; Ribosomal protein	IPR000439; IPR020925; IPR012678;			Ribosomal protein L15e family		9461215; 10617198; 14593172; 11598216	204
B9RUV8	0	0	76	0.0348464	-31.0705	37.8911	1.05879e-22	ATP-dependent transporter, putative (EC 3.6.3.28)	RCOM_0894930	Ricinus communis (Castor bean)	GO:0005524; GO:0015416	ATP binding; phosphonate transmembrane-transporting ATPase activity	ATP-binding; Hydrolase; Nucleotide-binding	IPR003439; IPR017871; IPR003593;	3.6.3.28		ABC transporter superfamily			727
B9SJK9	0	0	76	0.102151	-31.0705	37.8911	1.05879e-22	Putative uncharacterized protein	RCOM_0138900	Ricinus communis (Castor bean)	GO:0008643; GO:0016021	carbohydrate transport; integral to membrane	Cell membrane; Membrane; Repeat; Sugar transport; Transmembrane; Transmembrane helix; Transport	IPR004316;						248
B9HLV5	0	0	73	0.0619169	-31.0996	37.833	4.23517e-22	Predicted protein	POPTRDRAFT_657555	Populus trichocarpa (Western balsam poplar) (Populus balsamifera subsp. trichocarpa)	GO:0006096; GO:0043231; GO:0055114; GO:0004739	glycolysis; intracellular membrane-bounded organelle; oxidation-reduction process; pyruvate dehydrogenase (acetyl-transferring) activity		IPR001017; IPR017597;					16973872;	393
B9SZM9	0	0	72	0.0421053	-31.1095	37.8131	8.47033e-22	Putative uncharacterized protein	RCOM_1371760	Ricinus communis (Castor bean)				IPR016196; IPR010658;						570
B9SZ94	0	0	71	0.0493056	-31.1196	37.7929	1.69407e-21	Alanine-glyoxylate aminotransferase, putative (EC 2.6.1.44)	RCOM_1230590	Ricinus communis (Castor bean)	GO:0008453; GO:0030170	alanine-glyoxylate transaminase activity; pyridoxal phosphate binding	Aminotransferase; Pyridoxal phosphate; Transferase	IPR005814; IPR015424; IPR015421; IPR015422;	2.6.1.44		Class-III pyridoxal-phosphate-dependent aminotransferase family			480
D7U6A0	0	0	71	0.0464052	-31.1196	37.7929	1.69407e-21	Whole genome shotgun sequence of line PN40024, scaffold_313.assembly12x (Fragment)	VIT_00005930001	Vitis vinifera (Grape)				IPR019378;					17721507;	510
O24030	0	0	71	0.0913771	-31.1196	37.7929	1.69407e-21	Proteasome subunit alpha type-7 (EC 3.4.25.1) (20S proteasome alpha subunit D) (20S proteasome subunit alpha-4)	PAD1 PSR5	Solanum lycopersicum (Tomato) (Lycopersicon esculentum)	GO:0005737; GO:0005634; GO:0019773; GO:0004298; GO:0006511	cytoplasm; nucleus; proteasome core complex, alpha-subunit complex; threonine-type endopeptidase activity; ubiquitin-dependent protein catabolic process	Cytoplasm; Hydrolase; Nucleus; Protease; Proteasome; Threonine protease	IPR000426; IPR023332; IPR001353;	3.4.25.1		Peptidase T1A family			259
C4P7V9	0	0	70	0.0535168	-31.1298	37.7724	3.38813e-21	CBL-interacting protein kinase 10	CIPK10	Vitis vinifera (Grape)	GO:0005524; GO:0006468; GO:0004674; GO:0007165	ATP binding; protein phosphorylation; protein serine/threonine kinase activity; signal transduction	ATP-binding; Kinase; Nucleotide-binding; Serine/threonine-protein kinase; Transferase	IPR011009; IPR018451; IPR004041; IPR000719; IPR017441; IPR017442; IPR008271; IPR002290;		NAF domain (1); Protein kinase domain (1)				436
D7U7J2	0	0	70	0.0369198	-31.1298	37.7724	3.38813e-21	Whole genome shotgun sequence of line PN40024, scaffold_48.assembly12x (Fragment)	VIT_00027513001	Vitis vinifera (Grape)				IPR004159;					17721507;	632
B9H0X4	0	0	69	0.0950413	-31.1402	37.7517	6.77626e-21	Predicted protein (Fragment)	POPTRDRAFT_195673	Populus trichocarpa (Western balsam poplar) (Populus balsamifera subsp. trichocarpa)	GO:0003676; GO:0008270	nucleic acid binding; zinc ion binding	Metal-binding; Zinc; Zinc-finger	IPR013084; IPR001878;					16973872;	242
B9HYM5	0	0	69	0.0950413	-31.1402	37.7517	6.77626e-21	Predicted protein	POPTRDRAFT_749762	Populus trichocarpa (Western balsam poplar) (Populus balsamifera subsp. trichocarpa)				IPR006595; IPR006594; IPR013720; IPR013144; IPR019589;		CTLH domain (1); LisH domain (1)			16973872;	242
B9SGM7	0	0	69	0.0707692	-31.1402	37.7517	6.77626e-21	Transcription factor RF2a, putative	RCOM_0554250	Ricinus communis (Castor bean)	GO:0005634; GO:0046983; GO:0006355; GO:0043565; GO:0003700	nucleus; protein dimerization activity; regulation of transcription, DNA-dependent; sequence-specific DNA binding; sequence-specific DNA binding transcription factor activity	DNA-binding; Nucleus	IPR011700; IPR004827;		BZIP domain (1)	BZIP family			325
B9S655	0	0	68	0.0445318	-31.1508	37.7306	1.35525e-20	Cytochrome P450, putative (EC 1.14.14.1)	RCOM_1064650	Ricinus communis (Castor bean)	GO:0070330; GO:0009055; GO:0020037; GO:0055114	aromatase activity; electron carrier activity; heme binding; oxidation-reduction process	Heme; Iron; Metal-binding; Monooxygenase; Oxidoreductase	IPR001128; IPR017972; IPR002401;	1.14.14.1		Cytochrome P450 family			509
A5BNI9	0	0	67	0.0412054	-31.1614	37.7092	2.7105e-20	Putative uncharacterized protein	VITISV_043707	Vitis vinifera (Grape)	GO:0008318	protein prenyltransferase activity		IPR002088; IPR008940;						542
B9H0W6	0	0	67	0.0600358	-31.1614	37.7092	2.7105e-20	Predicted protein	POPTRDRAFT_831273	Populus trichocarpa (Western balsam poplar) (Populus balsamifera subsp. trichocarpa)			SH3 domain	IPR001452;		SH3 domain (1)			16973872;	372
B9HNE0	0	0	67	0.0379174	-31.1614	37.7092	2.7105e-20	Predicted protein	POPTRDRAFT_722643	Populus trichocarpa (Western balsam poplar) (Populus balsamifera subsp. trichocarpa)	GO:0006529; GO:0004066	asparagine biosynthetic process; asparagine synthase (glutamine-hydrolyzing) activity		IPR006426; IPR001962; IPR017932; IPR014729;					16973872;	589
O23144	0	0	67	0.0364924	-31.1614	37.7092	2.7105e-20	AT4g27500/F27G19_100 (At4g27500/F27G19_100) (Proton pump interactor)	ppi At4g27500	Arabidopsis thaliana (Mouse-ear cress)	GO:0005783; GO:0005886; GO:0005515; GO:0010155	endoplasmic reticulum; plasma membrane; protein binding; regulation of proton transport	Complete proteome						19376835; 15308754; 10617198;	612
O65351	0	0	65	0.0286218	-31.1833	37.6655	1.0842e-19	Subtilisin-like protease (EC 3.4.21.-) (Cucumisin-like serine protease)	ARA12 ASP48 At5g67360 K8K14.8	Arabidopsis thaliana (Mouse-ear cress)	GO:0048046; GO:0042802; GO:0080001; GO:0048359; GO:0043086; GO:0009505; GO:0006508; GO:0004252	apoplast; identical protein binding; mucilage extrusion from seed coat; mucilage metabolic process involved seed coat development; negative regulation of catalytic activity; plant-type cell wall; proteolysis; serine-type endopeptidase activity	Calcium; Cell wall; Complete proteome; Direct protein sequencing; Glycoprotein; Hydrolase; Protease; Secreted; Serine protease; Signal; Zymogen	IPR000209; IPR022398; IPR015500; IPR010259; IPR003137;	3.4.21.-	Peptidase S8 domain (1)	Peptidase S8 family		11055401; 9501997; 14593172; 7647567; 9188482; 12413398	757
B9SFU8	0	0	63	0.0514706	-31.2058	37.6204	4.33681e-19	Cysteine synthase (EC 2.5.1.47)	RCOM_0723350	Ricinus communis (Castor bean)	GO:0006535; GO:0004124; GO:0030170; GO:0016740	cysteine biosynthetic process from serine; cysteine synthase activity; pyridoxal phosphate binding; transferase activity	Amino-acid biosynthesis; Cysteine biosynthesis; Transferase	IPR001216; IPR005856; IPR005859; IPR001926;	2.5.1.47		Cysteine synthase/cystathionine beta-synthase family			408
D7SL51	0	0	63	0.0945946	-31.2058	37.6204	4.33681e-19	Whole genome shotgun sequence of line PN40024, scaffold_4.assembly12x (Fragment)	VIT_00025270001	Vitis vinifera (Grape)	GO:0047750; GO:0005783; GO:0016021; GO:0016125	cholestenol delta-isomerase activity; endoplasmic reticulum; integral to membrane; sterol metabolic process		IPR007905;					17721507;	222
D7TEX3	0	0	63	0.0638298	-31.2058	37.6204	4.33681e-19	Whole genome shotgun sequence of line PN40024, scaffold_42.assembly12x (Fragment)	VIT_00026227001	Vitis vinifera (Grape)	GO:0003878; GO:0005488; GO:0004775; GO:0006099	ATP citrate synthase activity; binding; succinate-CoA ligase (ADP-forming) activity; tricarboxylic acid cycle	Ligase; Phosphoprotein; Tricarboxylic acid cycle	IPR017440; IPR003781; IPR005810; IPR005811; IPR016040; IPR016102;			Succinate/malate CoA ligase alpha subunit family		17721507;	329
Q38912	0	0	63	0.106061	-31.2058	37.6204	4.33681e-19	Rac-like GTP-binding protein ARAC3 (GTPase protein ROP6)	ARAC3 RAC1 ROP6 At4g35020 M4E13.80	Arabidopsis thaliana (Mouse-ear cress)	GO:0005525; GO:0003924; GO:0005737; GO:0005730; GO:0005886; GO:0030427; GO:0007264; GO:0005819	GTP binding; GTPase activity; cytoplasm; nucleolus; plasma membrane; site of polarized growth; small GTPase mediated signal transduction; spindle	Complete proteome; Cytoplasm; GTP-binding; Lipoprotein; Membrane; Methylation; Nucleotide-binding; Palmitate; Prenylation	IPR003578; IPR013753; IPR001806; IPR005225;			Small GTPase superfamily, Rho family		8893552; 9349271; 9765526; 11102387; 10617198; 14593172; 10798620; 11387211; 17493810; 17242203	198
B9RBF6	0	0	62	0.193146	-31.2174	37.5973	8.67362e-19	DNA binding protein, putative	RCOM_1675480	Ricinus communis (Castor bean)	GO:0003677; GO:0005634	DNA binding; nucleus	Nucleus	IPR009057; IPR012287; IPR014778; IPR001005; IPR017884;						107
B9SC52	0	0	62	0.00842849	-31.2174	37.5973	8.67362e-19	Putative uncharacterized protein	RCOM_1407450	Ricinus communis (Castor bean)									19376835	2452
C5J0G6	0	0	62	0.0465465	-31.2174	37.5973	8.67362e-19	Enolase (EC 4.2.1.11)		Nicotiana tabacum (Common tobacco)	GO:0009986; GO:0006096; GO:0000287; GO:0004634; GO:0000015	cell surface; glycolysis; magnesium ion binding; phosphopyruvate hydratase activity; phosphopyruvate hydratase complex	Glycolysis; Lyase; Magnesium	IPR000941; IPR020810; IPR020809; IPR020811;	4.2.1.11		Enolase family		19694966	444
D7T926	0	0	62	0.0794872	-31.2174	37.5973	8.67362e-19	Whole genome shotgun sequence of line PN40024, scaffold_11.assembly12x (Fragment)	VIT_00011868001	Vitis vinifera (Grape)	GO:0005622; GO:0003676; GO:0008270	intracellular; nucleic acid binding; zinc ion binding		IPR007087; IPR015880; IPR013087;					17721507;	260
D7TI02	0	0	62	0.0534022	-31.2174	37.5973	8.67362e-19	Whole genome shotgun sequence of line PN40024, scaffold_7.assembly12x (Fragment)	VIT_00033326001	Vitis vinifera (Grape)	GO:0008415	acyltransferase activity		IPR002123;					17721507;	387
Q42698	0	0	62	0.0578898	-31.2174	37.5973	8.67362e-19	Geranylgeranyl pyrophosphate synthase, chloroplastic (GGPP synthase) (GGPS) ((2E,6E)-farnesyl diphosphate synthase) (Dimethylallyltranstransferase) (EC 2.5.1.1) (Farnesyl diphosphate synthase) (Farnesyltranstransferase) (EC 2.5.1.29) (Geranyltranstransferase) (EC 2.5.1.10)	GGPS1 GGC1	Catharanthus roseus (Madagascar periwinkle) (Vinca rosea)	GO:0016117; GO:0009507; GO:0004161; GO:0004311; GO:0004337; GO:0046872	carotenoid biosynthetic process; chloroplast; dimethylallyltranstransferase activity; farnesyltranstransferase activity; geranyltranstransferase activity; metal ion binding	Carotenoid biosynthesis; Chloroplast; Isoprene biosynthesis; Magnesium; Metal-binding; Plastid; Transferase; Transit peptide	IPR000092; IPR017446; IPR008949;	2.5.1.1; 2.5.1.29; 2.5.1.10		FPP/GGPP synthase family			357
A5B3L0	0	0	61	0.163978	-31.2291	37.5739	1.73472e-18	Putative uncharacterized protein (Fragment)	VITISV_028569	Vitis vinifera (Grape)				IPR004241;			MAP1 LC3 family			124
B9ILF4	0	0	61	0.0214261	-31.2291	37.5739	1.73472e-18	Predicted protein	POPTRDRAFT_578384	Populus trichocarpa (Western balsam poplar) (Populus balsamifera subsp. trichocarpa)	GO:0030126; GO:0005488; GO:0006886; GO:0005198; GO:0016192	COPI vesicle coat; binding; intracellular protein transport; structural molecule activity; vesicle-mediated transport		IPR011989; IPR016024; IPR002553; IPR016460; IPR011710;					16973872;	949
B9RFV6	0	0	61	0.170868	-31.2291	37.5739	1.73472e-18	Putative uncharacterized protein	RCOM_1437530	Ricinus communis (Castor bean)										119
E0CPI0	0	0	61	0.0747549	-31.2291	37.5739	1.73472e-18	Whole genome shotgun sequence of line PN40024, scaffold_1.assembly12x (Fragment)	VIT_00009823001	Vitis vinifera (Grape)	GO:0003676; GO:0008270	nucleic acid binding; zinc ion binding	Metal-binding; Zinc; Zinc-finger	IPR013084; IPR001878;					17721507;	272
B9SAZ7	0	0	60	0.0371058	-31.241	37.55	3.46945e-18	Reticuline oxidase, putative (EC 1.21.3.3)	RCOM_1335460	Ricinus communis (Castor bean)	GO:0050660; GO:0055114; GO:0050468	flavin adenine dinucleotide binding; oxidation-reduction process; reticuline oxidase activity	Oxidoreductase	IPR012951; IPR016166; IPR016168; IPR006094;	1.21.3.3					539
D7TTJ0	0	0	60	0.0225225	-31.241	37.55	3.46945e-18	Whole genome shotgun sequence of line PN40024, scaffold_12.assembly12x (Fragment)	VIT_00013264001	Vitis vinifera (Grape)	GO:0005524; GO:0004176; GO:0006508; GO:0004252	ATP binding; ATP-dependent peptidase activity; proteolysis; serine-type endopeptidase activity	ATP-binding; Nucleotide-binding	IPR003593; IPR003959; IPR008269; IPR004815; IPR003111; IPR008268; IPR015947; IPR020568;					17721507;	888
D7U846	0	0	60	0.0239521	-31.241	37.55	3.46945e-18	Whole genome shotgun sequence of line PN40024, scaffold_48.assembly12x (Fragment)	VIT_00027459001	Vitis vinifera (Grape)	GO:0005524; GO:0005737; GO:0004427; GO:0000287; GO:0004672; GO:0006468	ATP binding; cytoplasm; inorganic diphosphatase activity; magnesium ion binding; protein kinase activity; protein phosphorylation		IPR011009; IPR000719; IPR008162; IPR001245;					17721507;	835
A5CB45	0	0	59	0.0618449	-31.2532	37.5258	6.93889e-18	Putative uncharacterized protein	VITISV_017171	Vitis vinifera (Grape)				IPR006766;						318
D7TZR9	0	0	59	0.0367601	-31.2532	37.5258	6.93889e-18	Whole genome shotgun sequence of line PN40024, scaffold_2.assembly12x (Fragment)	VIT_00016749001	Vitis vinifera (Grape)	GO:0003824; GO:0015969	catalytic activity; guanosine tetraphosphate metabolic process		IPR003607; IPR006674; IPR007685;					17721507;	535
D7U4Q9	0	0	59	0.0555556	-31.2532	37.5258	6.93889e-18	Whole genome shotgun sequence of line PN40024, scaffold_38.assembly12x (Fragment)	VIT_00023864001	Vitis vinifera (Grape)	GO:0000139; GO:0016021; GO:0005338; GO:0005351	Golgi membrane; integral to membrane; nucleotide-sugar transmembrane transporter activity; sugar:hydrogen symporter activity	Membrane; Sugar transport; Transmembrane; Transmembrane helix; Transport	IPR007271; IPR021189; IPR004689;					17721507;	354
O81100	0	0	59	0.0271639	-31.2532	37.5258	6.93889e-18	Beta-galactosidase (EC 3.2.1.23)	TBG4	Solanum lycopersicum (Tomato) (Lycopersicon esculentum)	GO:0004565; GO:0005975; GO:0043169	beta-galactosidase activity; carbohydrate metabolic process; cation binding	Glycosidase; Hydrolase; Signal	IPR008979; IPR019801; IPR013781; IPR001944; IPR017853;	3.2.1.23		Glycosyl hydrolase 35 family		9625694; 10889266	724
Q9C5P6	0	0	59	0.0870206	-31.2532	37.5258	6.93889e-18	Calcineurin B-like protein 6 (SOS3-like calcium-binding protein 2)	CBL6 SCABP2 At4g16350 dl4205c FCAALL.89	Arabidopsis thaliana (Mouse-ear cress)	GO:0005509	calcium ion binding	Calcium; Complete proteome; Repeat	IPR011992; IPR018249; IPR002048; IPR001125;		EF-hand domains (4)	Calcineurin regulatory subunit family		10590166; 11402167; 9461215; 10617198; 14730064	226
A5BHT3	0	0	58	0.053407	-31.2655	37.5011	1.38778e-17	Putative uncharacterized protein	VITISV_020818	Vitis vinifera (Grape)				IPR012336; IPR012335;						362
B9SAK5	0	0	57	0.0673759	-31.278	37.476	2.77556e-17	Amino acid binding protein, putative	RCOM_0727690	Ricinus communis (Castor bean)										282
D7TN17	0	0	57	0.0475	-31.278	37.476	2.77556e-17	Whole genome shotgun sequence of line PN40024, scaffold_154.assembly12x (Fragment)	VIT_00001278001	Vitis vinifera (Grape)	GO:0004315; GO:0006633	3-oxoacyl-[acyl-carrier-protein] synthase activity; fatty acid biosynthetic process		IPR013751; IPR013747; IPR004655; IPR016039; IPR016038;					17721507;	400
Q9C9S1	0	0	57	0.0555556	-31.278	37.476	2.77556e-17	At1g78110 (Putative uncharacterized protein At1g78110) (Putative uncharacterized protein T11I11.5)	At1g78110 T11I11.5	Arabidopsis thaliana (Mouse-ear cress)	GO:0005886	plasma membrane	Complete proteome						11130712;	342
B9H4F1	0	0	56	0.0495137	-31.2908	37.4505	5.55111e-17	Predicted protein	POPTRDRAFT_801509	Populus trichocarpa (Western balsam poplar) (Populus balsamifera subsp. trichocarpa)	GO:0005524; GO:0004707; GO:0006468	ATP binding; MAP kinase activity; protein phosphorylation	ATP-binding; Kinase; Nucleotide-binding; Serine/threonine-protein kinase; Transferase	IPR011009; IPR003527; IPR000719; IPR017441; IPR017442; IPR008271; IPR002290;		Protein kinase domain (1)			16973872;	377
B9SW07	0	0	56	0.054902	-31.2908	37.4505	5.55111e-17	Short chain alcohol dehydrogenase, putative (EC 1.1.1.163)	RCOM_0226150	Ricinus communis (Castor bean)	GO:0005488; GO:0055041; GO:0055114	binding; cyclopentanol dehydrogenase activity; oxidation-reduction process	Oxidoreductase	IPR002198; IPR002347; IPR016040;	1.1.1.163		Short-chain dehydrogenases/reductases (SDR) family			340
D8L7V8	0	0	56	0.0590717	-31.2908	37.4505	5.55111e-17	Epoxide hydrolase 2	eh2	Prunus persica (Peach)	GO:0016787	hydrolase activity	Hydrolase	IPR000073; IPR000639;						316
E0CSP2	0	0	56	0.100901	-31.2908	37.4505	5.55111e-17	Whole genome shotgun sequence of line PN40024, scaffold_14.assembly12x (Fragment)	VIT_00014391001	Vitis vinifera (Grape)				IPR009606;					17721507;	185
O80565	0	0	56	0.0544218	-31.2908	37.4505	5.55111e-17	Expressed protein (Putative uncharacterized protein At2g43950)	At2g43950	Arabidopsis thaliana (Mouse-ear cress)	GO:0006812; GO:0009706; GO:0005216; GO:0005739	cation transport; chloroplast inner membrane; ion channel activity; mitochondrion	Complete proteome						10617197;	343
A5BIQ8	0	0	55	0.0671551	-31.3038	37.4245	1.11022e-16	Putative uncharacterized protein	VITISV_042472	Vitis vinifera (Grape)	GO:0003723; GO:0015935; GO:0003735; GO:0006412	RNA binding; small ribosomal subunit; structural constituent of ribosome; translation	Ribonucleoprotein; Ribosomal protein	IPR014720; IPR000851; IPR005324; IPR020568; IPR014721; IPR005711; IPR013810; IPR018192;			Ribosomal protein S5P family			273
B9RJ65	0	0	55	0.0413845	-31.3038	37.4245	1.11022e-16	Putative uncharacterized protein	RCOM_1031760	Ricinus communis (Castor bean)			Repeat	IPR003409;						443
B9RJY6	0	0	55	0.0507849	-31.3038	37.4245	1.11022e-16	Putative uncharacterized protein	RCOM_1039680	Ricinus communis (Castor bean)	GO:0003725; GO:0005622	double-stranded RNA binding; intracellular		IPR001159; IPR014720;						361
A7UP12	0	0	54	0.0182371	-31.317	37.398	2.22045e-16	CDC5-like protein	cdc5	Solanum lycopersicum (Tomato) (Lycopersicon esculentum)	GO:0003677; GO:0005634	DNA binding; nucleus	DNA-binding; Nucleus; Repeat	IPR021786; IPR009057; IPR012287; IPR014778; IPR015495; IPR001005; IPR017930;						987
O64818	0	0	54	0.230769	-31.317	37.398	2.22045e-16	Uncharacterized protein At2g23090	At2g23090 F21P24.15	Arabidopsis thaliana (Mouse-ear cress)			3D-structure; Complete proteome	IPR007513;					10617197; 14593172;	78
A5AJP6	0	0	53	0.00901361	-31.3305	37.3711	4.44089e-16	Putative uncharacterized protein	VITISV_038412	Vitis vinifera (Grape)	GO:0003677; GO:0006306; GO:0003723; GO:0006278; GO:0003964	DNA binding; DNA methylation; RNA binding; RNA-dependent DNA replication; RNA-directed DNA polymerase activity		IPR001525; IPR000477; IPR007275;						1960
A5C3Y9	0	0	53	0.0695538	-31.3305	37.3711	4.44089e-16	Putative uncharacterized protein	VITISV_004046	Vitis vinifera (Grape)				IPR000782;						254
B9RUS2	0	0	53	0.105788	-31.3305	37.3711	4.44089e-16	Putative uncharacterized protein	RCOM_0856480	Ricinus communis (Castor bean)				IPR007650;						167
D7T7E8	0	0	53	0.0384895	-31.3305	37.3711	4.44089e-16	Whole genome shotgun sequence of line PN40024, scaffold_39.assembly12x (Fragment)	VIT_00024259001	Vitis vinifera (Grape)	GO:0016747	transferase activity, transferring acyl groups other than amino-acyl groups		IPR023213; IPR003480;					17721507;	459
Q39026	0	0	53	0.0447257	-31.3305	37.3711	4.44089e-16	Mitogen-activated protein kinase 6 (AtMPK6) (MAP kinase 6) (EC 2.7.11.24)	MPK6 At2g43790 F18O19.10	Arabidopsis thaliana (Mouse-ear cress)	GO:0005524; GO:0004707; GO:0010120; GO:0051301; GO:0009864; GO:0005634; GO:0048481; GO:0009524; GO:0009626; GO:0009574; GO:0080136; GO:0005515; GO:0006468; GO:2000038; GO:2000037; GO:0009737; GO:0009409; GO:0009723; GO:0042542; GO:0009651; GO:0048364; GO:0005802	ATP binding; MAP kinase activity; camalexin biosynthetic process; cell division; induced systemic resistance, jasmonic acid mediated signaling pathway; nucleus; ovule development; phragmoplast; plant-type hypersensitive response; preprophase band; priming of cellular response to stress; protein binding; protein phosphorylation; regulation of stomatal complex development; regulation of stomatal co…	ATP-binding; Complete proteome; Cytoplasm; Hypersensitive response; Kinase; Nucleotide-binding; Nucleus; Phosphoprotein; Plant defense; Serine/threonine-protein kinase; Transferase	IPR008351; IPR011009; IPR003527; IPR000719; IPR017441; IPR017442; IPR008271; IPR002290;	2.7.11.24	Protein kinase domain (1)	Protein kinase superfamily, CMGC Ser/Thr protein kinase family, MAP kinase subfamily		8282107; 10617197; 14593172; 10713056; 11123804; 10717008; 11577197; 11500556; 12220631; 11875555; 12119167; 12628921; 12506203; 15225555; 15020743; 15539472; 15500467; 15084727; 15964670; 17630279; 19245862	395
Q3EA24	0	0	53	0.0413739	-31.3305	37.3711	4.44089e-16	AT4G14960 protein (Uncharacterized protein)	AT4G14960 At4g14960	Arabidopsis thaliana (Mouse-ear cress)	GO:0005525; GO:0003924; GO:0005737; GO:0005874; GO:0007018; GO:0051258; GO:0005198	GTP binding; GTPase activity; cytoplasm; microtubule; microtubule-based movement; protein polymerization; structural molecule activity	Complete proteome; Cytoplasm; Cytoskeleton; GTP-binding; Microtubule; Nucleotide-binding	IPR002452; IPR008280; IPR000217; IPR018316; IPR017975; IPR003008;			Tubulin family		10617198;	427
A5B0A2	0	0	52	0.0434419	-31.3443	37.3436	8.88178e-16	Putative uncharacterized protein	VITISV_027510	Vitis vinifera (Grape)				IPR017451;						399
B9GTC2	0	0	52	0.017962	-31.3443	37.3436	8.88178e-16	Predicted protein	POPTRDRAFT_552645	Populus trichocarpa (Western balsam poplar) (Populus balsamifera subsp. trichocarpa)	GO:0015977; GO:0000287; GO:0006107; GO:0008964; GO:0006099	carbon fixation; magnesium ion binding; oxaloacetate metabolic process; phosphoenolpyruvate carboxylase activity; tricarboxylic acid cycle		IPR021135; IPR018129; IPR022805; IPR015813;					16973872;	965
B9R8K7	0	0	52	0.0337882	-31.3443	37.3436	8.88178e-16	Receptor protein kinase, putative	RCOM_1600650	Ricinus communis (Castor bean)	GO:0005524; GO:0004672; GO:0006468; GO:0004872	ATP binding; protein kinase activity; protein phosphorylation; receptor activity	Kinase; Receptor; Transferase	IPR011009; IPR000719; IPR001245; IPR011990;						513
B9RKL0	0	0	52	0.0469738	-31.3443	37.3436	8.88178e-16	Lactoylglutathione lyase, putative (EC 4.4.1.5)	RCOM_1050970	Ricinus communis (Castor bean)	GO:0004462; GO:0046872	lactoylglutathione lyase activity; metal ion binding	Lyase	IPR004360; IPR004361; IPR018146;	4.4.1.5					369
B9RUG9	0	0	52	0.0369581	-31.3443	37.3436	8.88178e-16	Cation efflux protein/ zinc transporter, putative	RCOM_0852720	Ricinus communis (Castor bean)	GO:0008324; GO:0016020	cation transmembrane transporter activity; membrane		IPR002524;						469
B9RZS9	0	0	52	0.077381	-31.3443	37.3436	8.88178e-16	Transcription factor, putative	RCOM_1000870	Ricinus communis (Castor bean)	GO:0005634; GO:0030528	nucleus; transcription regulator activity		IPR011598;						224
B9SLH2	0	0	52	0.0366455	-31.3443	37.3436	8.88178e-16	Dihydrolipoamide acetyltransferase component of pyruvate dehydrogenase, putative (EC 2.3.1.168)	RCOM_0686690	Ricinus communis (Castor bean)	GO:0008415; GO:0043754	acyltransferase activity; dihydrolipoyllysine-residue (2-methylpropanoyl)transferase activity	Acyltransferase; Lipoyl; Pyruvate; Transferase	IPR003016; IPR001078; IPR000089; IPR023213; IPR004167; IPR011053;	2.3.1.168	Lipoyl-binding domain (1)	2-oxoacid dehydrogenase family			473
D7TQC7	0	0	52	0.0784314	-31.3443	37.3436	8.88178e-16	Whole genome shotgun sequence of line PN40024, scaffold_40.assembly12x (Fragment)	VIT_00025578001	Vitis vinifera (Grape)									17721507;	221
Q08733	0	0	52	0.0606061	-31.3443	37.3436	8.88178e-16	Aquaporin PIP1-3 (AtPIP1;3) (Plasma membrane intrinsic protein 1c) (PIP1c) (Transmembrane protein B) (TMP-B)	PIP1-3 PIP1C TMPB At1g01620 F22L4.16	Arabidopsis thaliana (Mouse-ear cress)	GO:0009507; GO:0016021; GO:0005886; GO:0009414; GO:0015250	chloroplast; integral to membrane; plasma membrane; response to water deprivation; water channel activity	Acetylation; Alternative splicing; Cell membrane; Complete proteome; Membrane; Repeat; Transmembrane; Transmembrane helix; Transport	IPR012269; IPR023271; IPR000425; IPR022357;			MIP/aquaporin family, PIP (TC 1.A.8.11) subfamily		8108519; 7920711; 11130712; 14593172; 11806824; 16839310	286
Q84N38	0	0	52	0.0315726	-31.3443	37.3436	8.88178e-16	OBERON-like protein (Potyvirus VPg-interacting protein) (PVIPnb)	PVIP	Nicotiana benthamiana	GO:0007275; GO:0005634; GO:0046740; GO:0008270	multicellular organismal development; nucleus; spread of virus in host, cell to cell; zinc ion binding	Coiled coil; Developmental protein; Host-virus interaction; Metal-binding; Nucleus; Zinc; Zinc-finger	IPR004082; IPR001965;		PHD-type zinc finger (1)			14963126	549
B9RG61	0	0	51	0.320755	-31.3583	37.3156	1.77636e-15	Putative uncharacterized protein	RCOM_1451420	Ricinus communis (Castor bean)	GO:0015986; GO:0015078; GO:0000276	ATP synthesis coupled proton transport; hydrogen ion transmembrane transporter activity; mitochondrial proton-transporting ATP synthase complex, coupling factor F(o)		IPR008386;						53
B9S186	0	0	51	0.0437018	-31.3583	37.3156	1.77636e-15	Putative uncharacterized protein	RCOM_0634810	Ricinus communis (Castor bean)										389
D7U4T6	0	0	51	0.0251108	-31.3583	37.3156	1.77636e-15	Whole genome shotgun sequence of line PN40024, scaffold_38.assembly12x (Fragment)	VIT_00023893001	Vitis vinifera (Grape)	GO:0005488; GO:0000151; GO:0004842	binding; ubiquitin ligase complex; ubiquitin-protein ligase activity		IPR011989; IPR016024; IPR000225; IPR003613; IPR013083;					17721507;	677
Q0EDB1	0	0	51	0.0494186	-31.3583	37.3156	1.77636e-15	Myb-related transcription factor VvMYBA22-cs (R2R3 MYB transcription factor)	VvmybA22-cs MYBA2	Vitis vinifera (Grape)	GO:0003677; GO:0005634	DNA binding; nucleus	DNA-binding; Nucleus; Repeat	IPR009057; IPR012287; IPR014778; IPR015495; IPR001005; IPR017930;					16932847;	344
Q94BY2	0	0	51	0.116438	-31.3583	37.3156	1.77636e-15	At1g65820/F1E22_4 (Glutathione-s-transferase, putative) (MAPEG-like protein)	At1g65820	Arabidopsis thaliana (Mouse-ear cress)	GO:0016740	transferase activity	Complete proteome; Transferase	IPR023352; IPR001129;					11130712; 12093376;	146
A5BG35	0	0	50	0.0280112	-31.3726	37.287	3.55271e-15	Putative uncharacterized protein	VITISV_005997	Vitis vinifera (Grape)	GO:0016829; GO:0000287	lyase activity; magnesium ion binding	Magnesium	IPR001906; IPR005630; IPR008930; IPR008949;						595
B9T6N7	0	0	50	0.0270563	-31.3726	37.287	3.55271e-15	DNA double-strand break repair rad50 ATPase, putative	RCOM_0254030	Ricinus communis (Castor bean)										616
D7TKN6	0	0	50	0.0564972	-31.3726	37.287	3.55271e-15	Whole genome shotgun sequence of line PN40024, scaffold_3.assembly12x (Fragment)	VIT_00021714001	Vitis vinifera (Grape)	GO:0005783; GO:0006633; GO:0016021; GO:0005506; GO:0055114; GO:0016491	endoplasmic reticulum; fatty acid biosynthetic process; integral to membrane; iron ion binding; oxidation-reduction process; oxidoreductase activity	Membrane; Transmembrane; Transmembrane helix	IPR006694;					17721507;	295
Q1EC66	0	0	50	0.0544662	-31.3726	37.287	3.55271e-15	Polyubiquitin 3 [Cleaved into: Ubiquitin]	UBQ3 At5g03240 F15A17_270 MOK16.15	Arabidopsis thaliana (Mouse-ear cress)	GO:0005737; GO:0005634	cytoplasm; nucleus	Complete proteome; Cytoplasm; Isopeptide bond; Nucleus; Repeat; Ubl conjugation; Ubl conjugation pathway	IPR000626; IPR019954; IPR019956; IPR019955;		Ubiquitin-like domains (4)	Ubiquitin family		7713442; 9330910; 11130714; 14593172; 19423640; 17272265	306
B9DI15	0	0	49	0.0722714	-31.3871	37.2578	7.10543e-15	AT2G47900 protein (Fragment)	AT2G47900	Arabidopsis thaliana (Mouse-ear cress)				IPR000007;						226
B9RB32	0	0	49	0.0212951	-31.3871	37.2578	7.10543e-15	Kinesin light chain, putative	RCOM_1510760	Ricinus communis (Castor bean)	GO:0005488	binding		IPR013026; IPR011990; IPR019734;						767
B9RFL3	0	0	49	0.0972222	-31.3871	37.2578	7.10543e-15	Putative uncharacterized protein	RCOM_1435680	Ricinus communis (Castor bean)				IPR007493;						168
B9SN52	0	0	49	0.0452447	-31.3871	37.2578	7.10543e-15	Putative uncharacterized protein	RCOM_0313070	Ricinus communis (Castor bean)										361
B9RAC5	0	0	48	0.0458453	-31.402	37.2281	1.42109e-14	Metal ion binding protein, putative	RCOM_1505530	Ricinus communis (Castor bean)	GO:0046872; GO:0030001	metal ion binding; metal ion transport		IPR006121;						349
B9RI95	0	0	48	0.0363636	-31.402	37.2281	1.42109e-14	Serine/threonine protein kinase, putative (EC 2.7.11.1)	RCOM_1577300	Ricinus communis (Castor bean)	GO:0005524; GO:0006468; GO:0004674	ATP binding; protein phosphorylation; protein serine/threonine kinase activity	ATP-binding; Kinase; Nucleotide-binding; Serine/threonine-protein kinase; Transferase	IPR011009; IPR000719; IPR017441; IPR017442; IPR008271; IPR002290;	2.7.11.1					440
B9TQE0	0	0	48	0.0824742	-31.402	37.2281	1.42109e-14	Putative uncharacterized protein	RCOM_1970450	Ricinus communis (Castor bean)										194
Q9SJM6	0	0	48	0.0993789	-31.402	37.2281	1.42109e-14	Zinc finger A20 and AN1 domain-containing stress-associated protein 4 (AtSAP4)	SAP4 At2g36320 F2H17.7	Arabidopsis thaliana (Mouse-ear cress)	GO:0003677; GO:0008270	DNA binding; zinc ion binding	3D-structure; Complete proteome; Metal-binding; Zinc; Zinc-finger	IPR002653; IPR000058;		A20-type zinc finger (1); AN1-type zinc finger (1)			10617197; 17033811;	161
B9N1G9	0	0	47	0.108796	-31.4172	37.1977	2.84217e-14	Predicted protein	POPTRDRAFT_579464	Populus trichocarpa (Western balsam poplar) (Populus balsamifera subsp. trichocarpa)									16973872;	144
D3TI69	0	0	47	0.0272464	-31.4172	37.1977	2.84217e-14	Beta-hexosaminidase 1		Solanum lycopersicum (Tomato) (Lycopersicon esculentum)	GO:0004563; GO:0005975; GO:0043169	beta-N-acetylhexosaminidase activity; carbohydrate metabolic process; cation binding		IPR015882; IPR001540; IPR015883; IPR013781; IPR017853;					20133661;	575
D7SXC2	0	0	47	0.0510315	-31.4172	37.1977	2.84217e-14	Whole genome shotgun sequence of line PN40024, scaffold_108.assembly12x (Fragment)	VIT_00011417001	Vitis vinifera (Grape)	GO:0003677; GO:0005634	DNA binding; nucleus	DNA-binding; Nucleus; Repeat	IPR009057; IPR012287; IPR014778; IPR015495; IPR001005; IPR017930;					17721507;	307
D7TEB4	0	0	47	0.0291202	-31.4172	37.1977	2.84217e-14	Whole genome shotgun sequence of line PN40024, scaffold_59.assembly12x (Fragment)	VIT_00030474001	Vitis vinifera (Grape)	GO:0009055; GO:0020037; GO:0004497	electron carrier activity; heme binding; monooxygenase activity	Heme; Iron; Metal-binding	IPR001128; IPR002403;					17721507;	538
P51824	0	0	47	0.0795262	-31.4172	37.1977	2.84217e-14	ADP-ribosylation factor 1		Solanum tuberosum (Potato)	GO:0005525; GO:0005794; GO:0015031; GO:0007264; GO:0016192	GTP binding; Golgi apparatus; protein transport; small GTPase mediated signal transduction; vesicle-mediated transport	ER-Golgi transport; GTP-binding; Golgi apparatus; Lipoprotein; Myristate; Nucleotide-binding; Protein transport; Transport	IPR006688; IPR006689; IPR005225;			Small GTPase superfamily, Arf family			197
P61843	0	0	47	0.093254	-31.4172	37.1977	2.84217e-14	Photosystem I assembly protein ycf3	ycf3 AtCg00360	Arabidopsis thaliana (Mouse-ear cress)	GO:0005488; GO:0009535; GO:0015979	binding; chloroplast thylakoid membrane; photosynthesis	Chloroplast; Complete proteome; Membrane; Photosynthesis; Plastid; Repeat; TPR repeat; Thylakoid	IPR022818; IPR001440; IPR013026; IPR011990; IPR019734;		TPR repeats (3)	Ycf3 family		10574454	168
Q42876	0	0	47	0.0275337	-31.4172	37.1977	2.84217e-14	Leucine aminopeptidase 2, chloroplastic (EC 3.4.11.1) (Leucyl aminopeptidase 2) (LAP 2) (Proline aminopeptidase 2) (EC 3.4.11.5) (Prolyl aminopeptidase 2)	LAPA2	Solanum lycopersicum (Tomato) (Lycopersicon esculentum)	GO:0004177; GO:0009507; GO:0046872; GO:0006508	aminopeptidase activity; chloroplast; metal ion binding; proteolysis	Aminopeptidase; Chloroplast; Hydrolase; Metal-binding; Plastid; Protease; Transit peptide; Zinc	IPR011356; IPR000819; IPR023042; IPR008283;	3.4.11.1; 3.4.11.5		Peptidase M17 family		7647301	569
A5AF64	0	0	46	0.031878	-31.4327	37.1667	5.68434e-14	Putative uncharacterized protein	VITISV_031055	Vitis vinifera (Grape)										481
B9DF96	0	0	46	0.0322129	-31.4327	37.1667	5.68434e-14	AT5G62890 protein	At5g62890	Arabidopsis thaliana (Mouse-ear cress)	GO:0016020; GO:0055085; GO:0005215	membrane; transmembrane transport; transporter activity	Complete proteome	IPR006043;					11130714	476
B9R764	0	0	46	0.0583016	-31.4327	37.1667	5.68434e-14	Putative uncharacterized protein	RCOM_1589240	Ricinus communis (Castor bean)				IPR005181; IPR013830;						263
B9RU09	0	0	46	0.219048	-31.4327	37.1667	5.68434e-14	ATP synthase epsilon chain, mitochondrial, putative (EC 3.6.3.14)	RCOM_1460050	Ricinus communis (Castor bean)	GO:0015986; GO:0046933; GO:0000275; GO:0046961	ATP synthesis coupled proton transport; hydrogen ion transporting ATP synthase activity, rotational mechanism; mitochondrial proton-transporting ATP synthase complex, catalytic core F(1); proton-transporting ATPase activity, rotational mechanism	Hydrolase	IPR006721;	3.6.3.14					70
B9SBS6	0	0	46	0.0430712	-31.4327	37.1667	5.68434e-14	CMP-sialic acid transporter, putative	RCOM_1043060	Ricinus communis (Castor bean)	GO:0000139; GO:0016021; GO:0005338; GO:0005351	Golgi membrane; integral to membrane; nucleotide-sugar transmembrane transporter activity; sugar:hydrogen symporter activity	Membrane; Sugar transport; Transmembrane; Transmembrane helix; Transport	IPR007271; IPR021189; IPR004689;						356
B9SGT1	0	0	46	0.0323488	-31.4327	37.1667	5.68434e-14	Putative uncharacterized protein	RCOM_0819900	Ricinus communis (Castor bean)	GO:0043565; GO:0003700	sequence-specific DNA binding; sequence-specific DNA binding transcription factor activity		IPR003657;						474
D7TTP0	0	0	46	0.0301837	-31.4327	37.1667	5.68434e-14	Whole genome shotgun sequence of line PN40024, scaffold_12.assembly12x (Fragment)	VIT_00013024001	Vitis vinifera (Grape)	GO:0005524; GO:0016301	ATP binding; kinase activity	ATP-binding; Kinase; Nucleotide-binding; Transferase	IPR006204; IPR013750; IPR016005; IPR005916; IPR020568; IPR014721;			GHMP kinase family		17721507;	508
B9T7A6	0	0	45	0.0773196	-31.4486	37.135	1.13687e-13	Protein phosphatase pp2a regulatory subunit B, putative	RCOM_0004670	Ricinus communis (Castor bean)	GO:0000159; GO:0008601; GO:0007165	protein phosphatase type 2A complex; protein phosphatase type 2A regulator activity; signal transduction		IPR000009; IPR015943; IPR011046; IPR019781;						194
D7U0J9	0	0	45	0.234375	-31.4486	37.135	1.13687e-13	Whole genome shotgun sequence of line PN40024, scaffold_2.assembly12x (Fragment)	VIT_00017091001	Vitis vinifera (Grape)				IPR015157;					17721507;	64
D7U4L1	0	0	45	0.0246711	-31.4486	37.135	1.13687e-13	Bifunctional dihydrofolate reductase-thymidylate synthase (Fragment)	VIT_00023812001	Vitis vinifera (Grape)	GO:0005737; GO:0006231; GO:0004146; GO:0006545; GO:0055114; GO:0004799	cytoplasm; dTMP biosynthetic process; dihydrofolate reductase activity; glycine biosynthetic process; oxidation-reduction process; thymidylate synthase activity	Methyltransferase; Nucleotide biosynthesis; One-carbon metabolism; Oxidoreductase; Transferase	IPR012262; IPR017925; IPR001796; IPR023451; IPR000398; IPR020940;			Thymidylate synthase family; Dihydrofolate reductase family		17721507;	608
E0CUG6	0	0	45	0.136364	-31.4486	37.135	1.13687e-13	Whole genome shotgun sequence of line PN40024, scaffold_50.assembly12x (Fragment)	VIT_00028974001	Vitis vinifera (Grape)	GO:0046872; GO:0030001	metal ion binding; metal ion transport		IPR006121;					17721507;	110
Q84T86	0	0	45	0.0526316	-31.4486	37.135	1.13687e-13	Biotin carboxylase carrier protein	BCCP1	Solanum lycopersicum (Tomato) (Lycopersicon esculentum)	GO:0003989; GO:0009317; GO:0009374; GO:0006633	acetyl-CoA carboxylase activity; acetyl-CoA carboxylase complex; biotin binding; fatty acid biosynthetic process	Biotin	IPR001249; IPR001882; IPR000089; IPR011053;						285
B9RUU3	0	0	44	0.0328849	-31.4648	37.1026	2.27374e-13	Protein kinase atmrk1, putative (EC 2.7.10.2)	RCOM_0850700	Ricinus communis (Castor bean)	GO:0005524; GO:0004715; GO:0006468; GO:0004674	ATP binding; non-membrane spanning protein tyrosine kinase activity; protein phosphorylation; protein serine/threonine kinase activity	Kinase; Transferase	IPR011009; IPR000719; IPR001245; IPR008271;	2.7.10.2					446
B9SKE9	0	0	44	0.0187075	-31.4648	37.1026	2.27374e-13	RNA binding protein, putative	RCOM_0658490	Ricinus communis (Castor bean)	GO:0003676; GO:0000166	nucleic acid binding; nucleotide binding		IPR012677; IPR000504;						784
O49279	0	0	44	0.0392157	-31.4648	37.1026	2.27374e-13	SKP1-interacting partner 15 (F-box only protein 3)	SKIP15 FBX3 At1g76920 F22K20.2	Arabidopsis thaliana (Mouse-ear cress)	GO:0005634; GO:0005515	nucleus; protein binding	Complete proteome; Nucleus; Ubl conjugation pathway	IPR001810; IPR022364; IPR015915; IPR011498;		F-box domain (1)			11130712; 14593172; 11077244; 12169662; 12795696	374
Q944A7	0	0	44	0.0286458	-31.4648	37.1026	2.27374e-13	Probable serine/threonine-protein kinase At4g35230 (EC 2.7.11.1)	At4g35230 F23E12.210	Arabidopsis thaliana (Mouse-ear cress)	GO:0005524; GO:0009742; GO:0005886; GO:0005515; GO:0006468; GO:0004674; GO:0009737; GO:0005773	ATP binding; brassinosteroid mediated signaling pathway; plasma membrane; protein binding; protein phosphorylation; protein serine/threonine kinase activity; response to abscisic acid stimulus; vacuole	ATP-binding; Cell membrane; Coiled coil; Complete proteome; Kinase; Lipoprotein; Membrane; Myristate; Nucleotide-binding; Palmitate; Phosphoprotein; Serine/threonine-protein kinase; Transferase	IPR011009; IPR000719; IPR001245; IPR011990;	2.7.11.1	Protein kinase domain (1)	Protein kinase superfamily, Ser/Thr protein kinase family		10617198; 14593172; 17586839; 19376835	512
Q9M0L4	0	0	44	0.0221886	-31.4648	37.1026	2.27374e-13	Rab geranylgeranyl transferase like protein (Fragment)	AT4g24490	Arabidopsis thaliana (Mouse-ear cress)	GO:0008318	protein prenyltransferase activity	Transferase	IPR001611; IPR002088; IPR008940;						661
A5AES8	0	0	43	0.0436992	-31.4814	37.0694	4.54747e-13	Putative uncharacterized protein	VITISV_034771	Vitis vinifera (Grape)										328
D7TID6	0	0	43	0.0604782	-31.4814	37.0694	4.54747e-13	Whole genome shotgun sequence of line PN40024, scaffold_7.assembly12x (Fragment)	VIT_00033492001	Vitis vinifera (Grape)	GO:0016787	hydrolase activity		IPR020476; IPR020084; IPR000086; IPR015797;					17721507;	237
D7U5L7	0	0	43	0.0335675	-31.4814	37.0694	4.54747e-13	Whole genome shotgun sequence of line PN40024, scaffold_282.assembly12x (Fragment)	VIT_00005670001	Vitis vinifera (Grape)	GO:0055085	transmembrane transport		IPR020846; IPR011701; IPR016196;					17721507;	427
Q9SMD1	0	0	43	0.136508	-31.4814	37.0694	4.54747e-13	SUMO protein	sumo	Solanum lycopersicum (Tomato) (Lycopersicon esculentum)				IPR022617; IPR000626; IPR019955;						105
A5C9G1	0	0	42	0.0440252	-31.4983	37.0354	9.09495e-13	Putative uncharacterized protein	VITISV_019659	Vitis vinifera (Grape)	GO:0016787	hydrolase activity	Hydrolase	IPR020084; IPR000086; IPR015797;			Nudix hydrolase family			318
B9SMP1	0	0	42	0.0752688	-31.4983	37.0354	9.09495e-13	Putative uncharacterized protein	RCOM_1626990	Ricinus communis (Castor bean)				IPR007493;						186
D7SH59	0	0	42	0.0401146	-31.4983	37.0354	9.09495e-13	Whole genome shotgun sequence of line PN40024, scaffold_0.assembly12x (Fragment)	VIT_00008628001	Vitis vinifera (Grape)	GO:0005634; GO:0030528	nucleus; transcription regulator activity		IPR011598; IPR001092;		Basic helix-loop-helix (bHLH) domain (1)			17721507;	349
D7T7J9	0	0	42	0.0886076	-31.4983	37.0354	9.09495e-13	Whole genome shotgun sequence of line PN40024, scaffold_39.assembly12x (Fragment)	VIT_00024331001	Vitis vinifera (Grape)									17721507;	158
D7T9M5	0	0	42	0.0113086	-31.4983	37.0354	9.09495e-13	Whole genome shotgun sequence of line PN40024, scaffold_11.assembly12x (Fragment)	VIT_00012116001	Vitis vinifera (Grape)	GO:0005524; GO:0006468; GO:0004674	ATP binding; protein phosphorylation; protein serine/threonine kinase activity	ATP-binding; Kinase; Nucleotide-binding; Serine/threonine-protein kinase; Transferase	IPR011009; IPR000270; IPR000719; IPR017441; IPR001245; IPR008271;			Protein kinase superfamily		17721507;	1238
P43291	0	0	42	0.0385675	-31.4983	37.0354	9.09495e-13	Serine/threonine-protein kinase SRK2A (EC 2.7.11.1) (Arabidopsis protein SK1) (OST1-kinase-like 7) (SNF1-related kinase 2.4) (SnRK2.4)	SRK2A ASK1 OSKL7 SNRK2.4 At1g10940 T19D16.14	Arabidopsis thaliana (Mouse-ear cress)	GO:0005524; GO:0005634; GO:0005515; GO:0006468; GO:0004674; GO:0009737; GO:0009651	ATP binding; nucleus; protein binding; protein phosphorylation; protein serine/threonine kinase activity; response to abscisic acid stimulus; response to salt stress	ATP-binding; Alternative splicing; Complete proteome; Kinase; Nucleotide-binding; Phosphoprotein; Serine/threonine-protein kinase; Transferase	IPR011009; IPR000719; IPR017441; IPR017442; IPR008271; IPR002290;	2.7.11.1	Protein kinase domain (1)	Protein kinase superfamily, Ser/Thr protein kinase family		8393717; 11130712; 14593172; 12805596; 15292193; 16365038	363
B9RR39	0	0	41	0.0579096	-31.5157	37.0007	1.81899e-12	Eukaryotic translation initiation factor 3 subunit, putative	RCOM_0708930	Ricinus communis (Castor bean)	GO:0005852; GO:0005634; GO:0006446; GO:0043022; GO:0003743	eukaryotic translation initiation factor 3 complex; nucleus; regulation of translational initiation; ribosome binding; translation initiation factor activity	Initiation factor; Protein biosynthesis	IPR016024; IPR005062; IPR009374; IPR016020; IPR011991;						236
B9S665	0	0	41	0.0353144	-31.5157	37.0007	1.81899e-12	Acetylglucosaminyltransferase, putative	RCOM_1064760	Ricinus communis (Castor bean)	GO:0003830; GO:0016020; GO:0006487	beta-1,4-mannosylglycoprotein 4-beta-N-acetylglucosaminyltransferase activity; membrane; protein N-linked glycosylation	Transferase	IPR006813;						387
B9SCJ3	0	0	41	0.0244922	-31.5157	37.0007	1.81899e-12	Putative uncharacterized protein	RCOM_0474380	Ricinus communis (Castor bean)	GO:0055085	transmembrane transport		IPR011701; IPR016196; IPR010658;						558
D7SVB4	0	0	41	0.0293907	-31.5157	37.0007	1.81899e-12	Whole genome shotgun sequence of line PN40024, scaffold_68.assembly12x (Fragment)	VIT_00032911001	Vitis vinifera (Grape)				IPR017887; IPR005333;					17721507;	465
E0CQ92	0	0	41	0.0253556	-31.5157	37.0007	1.81899e-12	Whole genome shotgun sequence of line PN40024, scaffold_1.assembly12x (Fragment)	VIT_00009943001	Vitis vinifera (Grape)			Repeat	IPR000008; IPR008973; IPR018029; IPR020477;		C2 domains (2)			17721507;	539
P09607	0	0	41	0.0248485	-31.5157	37.0007	1.81899e-12	Pectinesterase 2.1 (PE 2.1) (EC 3.1.1.11) (Pectin methylesterase 2.1)	PME2.1	Solanum lycopersicum (Tomato) (Lycopersicon esculentum)	GO:0045330; GO:0005618; GO:0042545; GO:0007047; GO:0004857; GO:0005576; GO:0030599; GO:0009835	aspartyl esterase activity; cell wall; cell wall modification; cellular cell wall organization; enzyme inhibitor activity; extracellular region; pectinesterase activity; ripening	Aspartyl esterase; Cell wall; Cell wall biogenesis/degradation; Disulfide bond; Fruit ripening; Glycoprotein; Hydrolase; Secreted; Signal; Zymogen	IPR012334; IPR011050; IPR018040; IPR000070; IPR006501;	3.1.1.11		PMEI family; Pectinesterase family		8018878; 3371355	550
A5AWV8	0	0	40	0.0144928	-31.5335	36.9651	3.63798e-12	Putative uncharacterized protein	VITISV_004804	Vitis vinifera (Grape)	GO:0003723; GO:0006396; GO:0016021; GO:0005840; GO:0003735; GO:0006412	RNA binding; RNA processing; integral to membrane; ribosome; structural constituent of ribosome; translation		IPR004240; IPR002143; IPR016094; IPR016095;						920
A9PCE2	0	0	40	0.0620155	-31.5335	36.9651	3.63798e-12	Predicted protein	POPTRDRAFT_681040	Populus trichocarpa (Western balsam poplar) (Populus balsamifera subsp. trichocarpa)	GO:0005525; GO:0015031; GO:0007264	GTP binding; protein transport; small GTPase mediated signal transduction	GTP-binding; Nucleotide-binding	IPR003579; IPR013753; IPR001806; IPR005225; IPR020851;			Small GTPase superfamily, Rab family		18230180; 16973872;	215
B9GFE1	0	0	40	0.0123343	-31.5335	36.9651	3.63798e-12	Cellulose synthase	POPTRDRAFT_706420	Populus trichocarpa (Western balsam poplar) (Populus balsamifera subsp. trichocarpa)	GO:0007047; GO:0030244; GO:0016760; GO:0016021; GO:0008270	cellular cell wall organization; cellulose biosynthetic process; cellulose synthase (UDP-forming) activity; integral to membrane; zinc ion binding	Cell wall biogenesis/degradation; Glycosyltransferase; Membrane; Transferase; Transmembrane; Transmembrane helix	IPR005150; IPR001841; IPR013083;					16973872;	1081
B9T5D1	0	0	40	0.103359	-31.5335	36.9651	3.63798e-12	Putative uncharacterized protein	RCOM_0287630	Ricinus communis (Castor bean)										129
B9SWF3	0	0	39	0.027027	-31.5518	36.9285	7.27596e-12	Nucleolar phosphoprotein, putative	RCOM_0292800	Ricinus communis (Castor bean)	GO:0003676; GO:0000166	nucleic acid binding; nucleotide binding		IPR012677; IPR000504;						481
D7SXV8	0	0	39	0.152941	-31.5518	36.9285	7.27596e-12	Whole genome shotgun sequence of line PN40024, scaffold_91.assembly12x (Fragment)	VIT_00037899001	Vitis vinifera (Grape)									17721507;	85
D7SYC2	0	0	39	0.026	-31.5518	36.9285	7.27596e-12	Whole genome shotgun sequence of line PN40024, scaffold_77.assembly12x (Fragment)	VIT_00035122001	Vitis vinifera (Grape)	GO:0015297; GO:0015238; GO:0016020	antiporter activity; drug transmembrane transporter activity; membrane		IPR002528;					17721507;	500
D7THS5	0	0	39	0.0280778	-31.5518	36.9285	7.27596e-12	Whole genome shotgun sequence of line PN40024, scaffold_7.assembly12x (Fragment)	VIT_00033233001	Vitis vinifera (Grape)	GO:0051287; GO:0046168; GO:0004367; GO:0009331; GO:0055114	NAD binding; glycerol-3-phosphate catabolic process; glycerol-3-phosphate dehydrogenase [NAD+] activity; glycerol-3-phosphate dehydrogenase complex; oxidation-reduction process	NAD; Oxidoreductase	IPR008927; IPR013328; IPR006168; IPR006109; IPR011128; IPR016040;			NAD-dependent glycerol-3-phosphate dehydrogenase family		17721507;	463
D7TTZ5	0	0	39	0.0691489	-31.5518	36.9285	7.27596e-12	Whole genome shotgun sequence of line PN40024, scaffold_12.assembly12x (Fragment)	VIT_00013191001	Vitis vinifera (Grape)	GO:0051537; GO:0009055; GO:0022900; GO:0046872	2 iron, 2 sulfur cluster binding; electron carrier activity; electron transport chain; metal ion binding	Iron; Iron-sulfur; Metal-binding	IPR012675; IPR010241; IPR001041;					17721507;	188
D7U9C1	0	0	39	0.0189229	-31.5518	36.9285	7.27596e-12	Whole genome shotgun sequence of line PN40024, scaffold_41.assembly12x (Fragment)	VIT_00026071001	Vitis vinifera (Grape)	GO:0016021; GO:0006857; GO:0005215	integral to membrane; oligopeptide transport; transporter activity	Membrane; Transmembrane; Transport	IPR016196; IPR000109; IPR018456;			PTR2/POT transporter (TC 2.A.17) family		17721507;	687
Q9C9G6	0	0	39	0.0828025	-31.5518	36.9285	7.27596e-12	MIP18 family protein At1g68310	At1g68310 T22E19.6	Arabidopsis thaliana (Mouse-ear cress)	GO:0007059; GO:0010209	chromosome segregation; vacuolar sorting signal binding	Alternative splicing; Chromosome partition; Complete proteome	IPR002744;			MIP18 family		11130712; 14593172; 19423640	157
Q9ZSP9	0	0	39	0.0208	-31.5518	36.9285	7.27596e-12	Endo-beta-1,4-D-glucanase	Cel8	Solanum lycopersicum (Tomato) (Lycopersicon esculentum)	GO:0030246; GO:0005975; GO:0005576; GO:0004553	carbohydrate binding; carbohydrate metabolic process; extracellular region; hydrolase activity, hydrolyzing O-glycosyl compounds		IPR008928; IPR012341; IPR019028; IPR001701; IPR018221;						625
B9RRG1	0	0	38	0.102151	-31.5705	36.8911	1.45519e-11	Expressed protein, putative	RCOM_1190520	Ricinus communis (Castor bean)				IPR011107;						124
B9T3S5	0	0	38	0.0177156	-31.5705	36.8911	1.45519e-11	Cyclic nucleotide-gated ion channel, putative	RCOM_0169070	Ricinus communis (Castor bean)	GO:0016021; GO:0005216	integral to membrane; ion channel activity	Ion transport; Ionic channel; Membrane; Transmembrane; Transmembrane helix; Transport	IPR018490; IPR000595; IPR005821; IPR014710;		Cyclic nucleotide-binding domain (1)				715
B9T5F0	0	0	38	0.0133193	-31.5705	36.8911	1.45519e-11	S-adenosylmethionine-dependent methyltransferase, putative	RCOM_0400500	Ricinus communis (Castor bean)	GO:0008168; GO:0008270	methyltransferase activity; zinc ion binding	ANK repeat; Metal-binding; Methyltransferase; Repeat; Transferase; Zinc; Zinc-finger	IPR002110; IPR020683; IPR004159; IPR001841; IPR013083;						951
D7SIV0	0	0	38	0.0346084	-31.5705	36.8911	1.45519e-11	Whole genome shotgun sequence of line PN40024, scaffold_0.assembly12x (Fragment)	VIT_00008234001	Vitis vinifera (Grape)				IPR017888; IPR017887; IPR005333;					17721507;	366
E0CT49	0	0	38	0.100529	-31.5705	36.8911	1.45519e-11	Whole genome shotgun sequence of line PN40024, scaffold_14.assembly12x (Fragment)	VIT_00014587001	Vitis vinifera (Grape)	GO:0045454	cell redox homeostasis		IPR005746; IPR017936; IPR012336; IPR013766; IPR012335;					17721507;	126
P93204	0	0	38	0.0165361	-31.5705	36.8911	1.45519e-11	SBT1 protein (Subtilisin-like protease)	SBT1 sbt1	Solanum lycopersicum (Tomato) (Lycopersicon esculentum)	GO:0042802; GO:0043086; GO:0006508; GO:0004252	identical protein binding; negative regulation of catalytic activity; proteolysis; serine-type endopeptidase activity	Hydrolase; Protease; Serine protease	IPR000209; IPR022398; IPR015500; IPR009020; IPR010259; IPR003137;					10671566; 10350089	766
B9N3D9	0	0	37	0.0493333	-31.5898	36.8526	1.45519e-11	Predicted protein	POPTRDRAFT_670972	Populus trichocarpa (Western balsam poplar) (Populus balsamifera subsp. trichocarpa)	GO:0008270	zinc ion binding	Metal-binding; Zinc; Zinc-finger	IPR018957; IPR001841; IPR013083; IPR017907;					16973872;	250
B9RXH6	0	0	37	0.0241357	-31.5898	36.8526	1.45519e-11	Aspartic proteinase, putative (EC 3.4.23.40)	RCOM_0903730	Ricinus communis (Castor bean)	GO:0004190; GO:0006629; GO:0006508	aspartic-type endopeptidase activity; lipid metabolic process; proteolysis	Aspartyl protease; Hydrolase; Protease	IPR001461; IPR021109; IPR001969; IPR009007; IPR007856; IPR008138; IPR011001; IPR008139;	3.4.23.40		Peptidase A1 family			511
Q40466	0	0	37	0.0347418	-31.5898	36.8526	1.45519e-11	Eukaryotic initiation factor 4A-13 (eIF-4A-13) (EC 3.6.4.13) (ATP-dependent RNA helicase eIF4A-13) (Fragment)		Nicotiana tabacum (Common tobacco)	GO:0005524; GO:0008026; GO:0003743	ATP binding; ATP-dependent helicase activity; translation initiation factor activity	ATP-binding; Helicase; Hydrolase; Initiation factor; Nucleotide-binding; Protein biosynthesis; RNA-binding	IPR014001; IPR011545; IPR001650; IPR000629; IPR014014;	3.6.4.13	Helicase ATP-binding domain (1); Helicase C-terminal domain (1)	DEAD box helicase family, eIF4A subfamily		7858215	355
A5AGY5	0	0	36	0.0359281	-31.6095	36.8131	2.91038e-11	Putative uncharacterized protein	VITISV_039918	Vitis vinifera (Grape)	GO:0020037; GO:0055114; GO:0004601; GO:0006979	heme binding; oxidation-reduction process; peroxidase activity; response to oxidative stress	Heme; Iron; Metal-binding; Oxidoreductase; Peroxidase	IPR010255; IPR002016; IPR000823;						334
B9S376	0	0	36	0.0255864	-31.6095	36.8131	2.91038e-11	Enolase (EC 4.2.1.11)	RCOM_0731100	Ricinus communis (Castor bean)	GO:0006096; GO:0000287; GO:0004634; GO:0000015	glycolysis; magnesium ion binding; phosphopyruvate hydratase activity; phosphopyruvate hydratase complex	Glycolysis; Lyase; Magnesium	IPR000941; IPR020810; IPR020809; IPR020811;	4.2.1.11		Enolase family			469
D7T1M7	0	0	36	0.0655738	-31.6095	36.8131	2.91038e-11	Whole genome shotgun sequence of line PN40024, scaffold_9.assembly12x (Fragment)	VIT_00037533001	Vitis vinifera (Grape)	GO:0003677; GO:0005634	DNA binding; nucleus		IPR000910; IPR009071; IPR006780;					17721507;	183
D7TC06	0	0	36	0.0346821	-31.6095	36.8131	2.91038e-11	Whole genome shotgun sequence of line PN40024, scaffold_16.assembly12x (Fragment)	VIT_00015527001	Vitis vinifera (Grape)	GO:0055114; GO:0016491; GO:0008270	oxidation-reduction process; oxidoreductase activity; zinc ion binding		IPR013149; IPR002085; IPR011032; IPR016040;					17721507;	346
D7TZW9	0	0	36	0.0216216	-31.6095	36.8131	2.91038e-11	Whole genome shotgun sequence of line PN40024, scaffold_2.assembly12x (Fragment)	VIT_00016812001	Vitis vinifera (Grape)	GO:0004742; GO:0045254; GO:0006090	dihydrolipoyllysine-residue acetyltransferase activity; pyruvate dehydrogenase complex; pyruvate metabolic process	Acyltransferase; Lipoyl; Transferase	IPR003016; IPR001078; IPR006257; IPR000089; IPR023213; IPR004167; IPR011053;		Lipoyl-binding domain (1)	2-oxoacid dehydrogenase family		17721507;	555
P31414	0	0	36	0.0155844	-31.6095	36.8131	2.91038e-11	Pyrophosphate-energized vacuolar membrane proton pump 1 (EC 3.6.1.1) (Pyrophosphate-energized inorganic pyrophosphatase 1) (H(+)-PPase 1) (Vacuolar proton pyrophosphatase 1) (Vacuolar proton pyrophosphatase 3)	AVP1 AVP AVP-3 AVP3 At1g15690 F7H2.3	Arabidopsis thaliana (Mouse-ear cress)	GO:0009926; GO:0009941; GO:0010008; GO:0010248; GO:0009678; GO:0004427; GO:0016021; GO:0048366; GO:0005739; GO:0009705; GO:0005886; GO:0015992; GO:0009651; GO:0009414	auxin polar transport; chloroplast envelope; endosome membrane; establishment or maintenance of transmembrane electrochemical gradient; hydrogen-translocating pyrophosphatase activity; inorganic diphosphatase activity; integral to membrane; leaf development; mitochondrion; plant-type vacuole membrane; plasma membrane; proton transport; response to salt stress; response to water deprivation	Alternative splicing; Cell membrane; Complete proteome; Direct protein sequencing; Endosome; Hydrogen ion transport; Hydrolase; Ion transport; Magnesium; Membrane; Transmembrane; Transmembrane helix; Transport; Vacuole	IPR004131;	3.6.1.1		H(+)-translocating pyrophosphatase (TC 3.A.10) family, K(+)-stimulated subfamily		1311852; 11442058; 11130712; 14593172; 8281187; 8083239; 8016125; 7852329; 9268385; 10806252; 11572991; 14581622; 15215502; 16210544	770
Q1PBH8	0	0	36	0.0326087	-31.6095	36.8131	2.91038e-11	Gamma-tocopherol methyltransferase	TMT	Solanum tuberosum (Potato)	GO:0008168	methyltransferase activity	Methyltransferase; Transferase	IPR013216;						368
Q3HVK6	0	0	36	0.09375	-31.6095	36.8131	2.91038e-11	Drm3-like protein		Solanum tuberosum (Potato)				IPR008406;						128
Q9FLC9	0	0	36	0.0502092	-31.6095	36.8131	2.91038e-11	AT5g05250/K18I23_5 (Genomic DNA, chromosome 5, TAC clone:K18I23)	At5g05250	Arabidopsis thaliana (Mouse-ear cress)			Complete proteome						11130714;	239
A5BP62	0	0	35	0.0171569	-31.6298	36.7724	5.82077e-11	Putative uncharacterized protein (Whole genome shotgun sequence of line PN40024, scaffold_2.assembly12x)	VITISV_037814 VIT_00016784001	Vitis vinifera (Grape)	GO:0006629; GO:0004607	lipid metabolic process; phosphatidylcholine-sterol O-acyltransferase activity		IPR003386;					17721507;	680
A5C5T1	0	0	35	0.035035	-31.6298	36.7724	5.82077e-11	Putative uncharacterized protein	VITISV_039798	Vitis vinifera (Grape)	GO:0005634; GO:0006355; GO:0043565; GO:0003700; GO:0030528	nucleus; regulation of transcription, DNA-dependent; sequence-specific DNA binding; sequence-specific DNA binding transcription factor activity; transcription regulator activity	DNA-binding; Homeobox; Nucleus; Transcription; Transcription regulation	IPR001356; IPR017970; IPR009057; IPR012287; IPR000047; IPR003106;		Homeobox DNA-binding domain (1)				333
B9RRJ0	0	0	35	0.0291667	-31.6298	36.7724	5.82077e-11	Malonyl-CoA : ACP Acyltransferase (MCAAT) (EC 2.3.1.39)	RCOM_1403260	Ricinus communis (Castor bean)	GO:0004314; GO:0005488; GO:0006633	[acyl-carrier-protein] S-malonyltransferase activity; binding; fatty acid biosynthetic process	Acyltransferase; Transferase	IPR001227; IPR014043; IPR016035; IPR004410; IPR016036;	2.3.1.39					400
B9SG47	0	0	35	0.0432099	-31.6298	36.7724	5.82077e-11	Sigma factor sigb regulation protein rsbq, putative (EC 3.1.1.1)	RCOM_1155240	Ricinus communis (Castor bean)	GO:0080030; GO:0080032; GO:0080031	methyl indole-3-acetate esterase activity; methyl jasmonate esterase activity; methyl salicylate esterase activity	Hydrolase	IPR000073;	3.1.1.1					270
B9T6I8	0	0	35	0.0154936	-31.6298	36.7724	5.82077e-11	Cucumisin, putative (EC 3.4.21.25)	RCOM_1131700	Ricinus communis (Castor bean)	GO:0042802; GO:0043086; GO:0006508; GO:0004252	identical protein binding; negative regulation of catalytic activity; proteolysis; serine-type endopeptidase activity	Hydrolase; Protease; Serine protease	IPR000209; IPR022398; IPR015500; IPR009020; IPR010259; IPR003137;	3.4.21.25					753
O80926	0	0	35	0.0236167	-31.6298	36.7724	5.82077e-11	Expressed protein (Putative uncharacterized protein At2g37570) (Putative uncharacterized protein At2g37570; F13M22.7) (SLT1 protein)	At2g37570/F13M22.7 At2g37570	Arabidopsis thaliana (Mouse-ear cress)	GO:0042538	hyperosmotic salinity response	Complete proteome						10617197;	494
P27057	0	0	35	0.104167	-31.6298	36.7724	5.82077e-11	Protein GAST1	GAST1	Solanum lycopersicum (Tomato) (Lycopersicon esculentum)	GO:0005576	extracellular region	Disulfide bond; Secreted; Signal	IPR003854;			GASA family		1302047	112
B9SXZ4	0	0	34	0.0472222	-31.6508	36.7306	1.16415e-10	Actin, putative	RCOM_1206850	Ricinus communis (Castor bean)	GO:0005524	ATP binding		IPR004000; IPR004001;			Actin family			240
D7STJ8	0	0	34	0.023224	-31.6508	36.7306	1.16415e-10	Whole genome shotgun sequence of line PN40024, scaffold_8.assembly12x (Fragment)	VIT_00035322001	Vitis vinifera (Grape)	GO:0003872; GO:0005945; GO:0005524; GO:0006096	6-phosphofructokinase activity; 6-phosphofructokinase complex; ATP binding; glycolysis		IPR022953; IPR000023; IPR012004;					17721507;	488
Q4JFW8	0	0	34	0.0416667	-31.6508	36.7306	1.16415e-10	Green flesh protein (Senescence-inducible chloroplast stay-green protein 1)	SGR1	Solanum lycopersicum (Tomato) (Lycopersicon esculentum)									18359841;	272
A2TJV6	0	0	33	0.0155587	-31.6723	36.6875	2.32831e-10	Chloroplast HSP70		Cucumis sativus (Cucumber)	GO:0005524; GO:0006457; GO:0051082	ATP binding; protein folding; unfolded protein binding	ATP-binding; Chaperone; Nucleotide-binding	IPR012725; IPR018181; IPR001023; IPR013126;			Heat shock protein 70 family			707
A5BW76	0	0	33	0.0452675	-31.6723	36.6875	2.32831e-10	Putative uncharacterized protein	VITISV_007608	Vitis vinifera (Grape)	GO:0004001; GO:0006166	adenosine kinase activity; purine ribonucleoside salvage		IPR001805; IPR011611;						243
B9MVC5	0	0	33	0.0175159	-31.6723	36.6875	2.32831e-10	Predicted protein	POPTRDRAFT_826745	Populus trichocarpa (Western balsam poplar) (Populus balsamifera subsp. trichocarpa)	GO:0005525; GO:0003924	GTP binding; GTPase activity	GTP-binding; Nucleotide-binding	IPR022812; IPR000375; IPR001401; IPR019762; IPR003130; IPR020850;		GED domain (1)	Dynamin family		16973872;	628
B9RUW0	0	0	33	0.0506912	-31.6723	36.6875	2.32831e-10	Auxin-responsive protein IAA1, putative	RCOM_0895150	Ricinus communis (Castor bean)	GO:0009734; GO:0005634; GO:0046983	auxin mediated signaling pathway; nucleus; protein dimerization activity	Auxin signaling pathway; Nucleus; Repressor; Transcription; Transcription regulation	IPR003311; IPR011525;		Aux/IAA-ARF domain (1)				217
B9T0K5	0	0	33	0.0654762	-31.6723	36.6875	2.32831e-10	Putative uncharacterized protein	RCOM_0302720	Ricinus communis (Castor bean)										168
D7T308	0	0	33	0.0118407	-31.6723	36.6875	2.32831e-10	Whole genome shotgun sequence of line PN40024, scaffold_64.assembly12x (Fragment)	VIT_00032096001	Vitis vinifera (Grape)	GO:0007047; GO:0030244; GO:0016760; GO:0016021; GO:0008270	cellular cell wall organization; cellulose biosynthetic process; cellulose synthase (UDP-forming) activity; integral to membrane; zinc ion binding	Cell wall biogenesis/degradation; Glycosyltransferase; Membrane; Transferase; Transmembrane; Transmembrane helix	IPR005150; IPR001841; IPR013083;					17721507;	929
D7TBR6	0	0	33	0.0820896	-31.6723	36.6875	2.32831e-10	Whole genome shotgun sequence of line PN40024, scaffold_16.assembly12x (Fragment)	VIT_00015420001	Vitis vinifera (Grape)	GO:0046872; GO:0030001	metal ion binding; metal ion transport		IPR006121;					17721507;	134
D7TQV0	0	0	33	0.0139417	-31.6723	36.6875	2.32831e-10	Whole genome shotgun sequence of line PN40024, scaffold_40.assembly12x (Fragment)	VIT_00025793001	Vitis vinifera (Grape)	GO:0000145; GO:0006904	exocyst; vesicle docking involved in exocytosis		IPR007225;					17721507;	789
E0CUY6	0	0	33	0.0247748	-31.6723	36.6875	2.32831e-10	Whole genome shotgun sequence of line PN40024, scaffold_50.assembly12x (Fragment)	VIT_00028896001	Vitis vinifera (Grape)	GO:0015105; GO:0015137; GO:0016021	arsenite transmembrane transporter activity; citrate transmembrane transporter activity; integral to membrane		IPR000802; IPR004680;					17721507;	444
Q8H6B5	0	0	33	0.025641	-31.6723	36.6875	2.32831e-10	Putative dehydrogenase	PYD1A	Solanum lycopersicum (Tomato) (Lycopersicon esculentum)	GO:0006207; GO:0006222; GO:0005737; GO:0004158; GO:0055114	'de novo' pyrimidine base biosynthetic process; UMP biosynthetic process; cytoplasm; dihydroorotate oxidase activity; oxidation-reduction process		IPR013785; IPR005720; IPR012135;						429
Q941R1	0	0	33	0.0277078	-31.6723	36.6875	2.32831e-10	Transaldolase ToTAL2		Solanum lycopersicum (Tomato) (Lycopersicon esculentum)	GO:0005975; GO:0003824	carbohydrate metabolic process; catalytic activity		IPR013785; IPR001585;			Transaldolase family			397
A5BLT1	0	0	32	0.0339703	-31.6945	36.6431	4.65661e-10	Whole genome shotgun sequence of line PN40024, scaffold_143.assembly12x	VITISV_016344 VIT_00000829001	Vitis vinifera (Grape)	GO:0005509; GO:0005544	calcium ion binding; calcium-dependent phospholipid binding	Annexin; Repeat	IPR001464; IPR009118; IPR018502;		Annexin repeats (3)	Annexin family		17721507;	314
B9RFR7	0	0	32	0.190476	-31.6945	36.6431	4.65661e-10	Hydrophobic protein LTI6A, putative	RCOM_1436830	Ricinus communis (Castor bean)	GO:0016021	integral to membrane		IPR000612;						56
B9SPJ2	0	0	32	0.03452	-31.6945	36.6431	4.65661e-10	Clathrin coat assembly protein ap-1, putative	RCOM_0024490	Ricinus communis (Castor bean)	GO:0030131; GO:0006886; GO:0016192	clathrin adaptor complex; intracellular protein transport; vesicle-mediated transport		IPR001392; IPR008968; IPR018240;		MHD (mu homology) domain (1)				309
D7SHZ7	0	0	32	0.0204734	-31.6945	36.6431	4.65661e-10	Whole genome shotgun sequence of line PN40024, scaffold_0.assembly12x (Fragment)	VIT_00007847001	Vitis vinifera (Grape)	GO:0005488	binding		IPR011989; IPR016024;					17721507;	521
B9S3P4	0	0	31	0.0217544	-31.7174	36.5973	9.31323e-10	Selenium-binding protein, putative	RCOM_1552910	Ricinus communis (Castor bean)	GO:0008430	selenium binding		IPR008826; IPR015943;						475
B9SF82	0	0	31	0.0286242	-31.7174	36.5973	9.31323e-10	Cinnamoyl-CoA reductase, putative (EC 1.1.1.219)	RCOM_1095430	Ricinus communis (Castor bean)	GO:0003854; GO:0005488; GO:0045552; GO:0055114; GO:0006694	3-beta-hydroxy-delta5-steroid dehydrogenase activity; binding; dihydrokaempferol 4-reductase activity; oxidation-reduction process; steroid biosynthetic process	Oxidoreductase	IPR002225; IPR016040;	1.1.1.219		3-beta-HSD family			361
B9SRB6	0	0	31	0.0135786	-31.7174	36.5973	9.31323e-10	Cucumisin, putative (EC 3.4.21.25)	RCOM_0613710	Ricinus communis (Castor bean)	GO:0042802; GO:0043086; GO:0006508; GO:0004252	identical protein binding; negative regulation of catalytic activity; proteolysis; serine-type endopeptidase activity	Hydrolase	IPR000209; IPR022398; IPR015500; IPR010259; IPR003137;	3.4.21.25					761
D7KE36	0	0	31	0.0296935	-31.7174	36.5973	9.31323e-10	Oxidoreductase	ARALYDRAFT_474077	Arabidopsis lyrata subsp. lyrata	GO:0055114; GO:0016491	oxidation-reduction process; oxidoreductase activity	Iron; Oxidoreductase	IPR005123;			Iron/ascorbate-dependent oxidoreductase family			348
Q3ED59	0	0	31	0.0239198	-31.7174	36.5973	9.31323e-10	Uncharacterized protein	At1g25500	Arabidopsis thaliana (Mouse-ear cress)	GO:0016021	integral to membrane	Complete proteome; Membrane; Transmembrane; Transmembrane helix	IPR007603;					11130712	432
A5AKV9	0	0	30	0.0204499	-31.741	36.55	1.86265e-09	Putative uncharacterized protein	VITISV_009613	Vitis vinifera (Grape)	GO:0004190; GO:0006508	aspartic-type endopeptidase activity; proteolysis	Aspartyl protease; Hydrolase; Protease	IPR001461; IPR021109; IPR001969; IPR009007;			Peptidase A1 family			489
A5C5X2	0	0	30	0.0244499	-31.741	36.55	1.86265e-09	Putative uncharacterized protein	VITISV_041941	Vitis vinifera (Grape)				IPR006527; IPR017451; IPR001810; IPR022364;		F-box domain (1)				409
B9T7T4	0	0	30	0.0230415	-31.741	36.55	1.86265e-09	Putative uncharacterized protein	RCOM_0116230	Ricinus communis (Castor bean)				IPR006458;						434
D7T881	0	0	30	0.1	-31.741	36.55	1.86265e-09	Whole genome shotgun sequence of line PN40024, scaffold_90.assembly12x (Fragment)	VIT_00037779001	Vitis vinifera (Grape)				IPR019721;					17721507;	100
D7T9X5	0	0	30	0.0206612	-31.741	36.55	1.86265e-09	Whole genome shotgun sequence of line PN40024, scaffold_11.assembly12x (Fragment)	VIT_00012227001	Vitis vinifera (Grape)	GO:0005622; GO:0003676; GO:0000166; GO:0006810	intracellular; nucleic acid binding; nucleotide binding; transport		IPR002075; IPR018222; IPR012677; IPR000504;					17721507;	484
D7TGC8	0	0	30	0.0175131	-31.741	36.55	1.86265e-09	Whole genome shotgun sequence of line PN40024, scaffold_769.assembly12x (Fragment)	VIT_00002527001	Vitis vinifera (Grape)	GO:0005488; GO:0006457	binding; protein folding	Repeat; TPR repeat	IPR023114; IPR023566; IPR001179; IPR001440; IPR013026; IPR011990; IPR019734;					17721507;	571
D7TJL0	0	0	30	0.034965	-31.741	36.55	1.86265e-09	Whole genome shotgun sequence of line PN40024, scaffold_3.assembly12x (Fragment)	VIT_00021210001	Vitis vinifera (Grape)	GO:0019904	protein domain specific binding		IPR000308; IPR023410;					17721507;	286
D7U9G4	0	0	30	0.0141443	-31.741	36.55	1.86265e-09	Whole genome shotgun sequence of line PN40024, scaffold_62.assembly12x (Fragment)	VIT_00031567001	Vitis vinifera (Grape)	GO:0030127; GO:0006888; GO:0006886; GO:0008270	COPII vesicle coat; ER to Golgi vesicle-mediated transport; intracellular protein transport; zinc ion binding	Protein transport; Transport	IPR007123; IPR006900; IPR006896; IPR012990; IPR006895;					17721507;	707
O48631	0	0	30	0.0287356	-31.741	36.55	1.86265e-09	Ethylene-forming-enzyme-like dioxygenase		Prunus armeniaca (Apricot)	GO:0055114; GO:0016702	oxidation-reduction process; oxidoreductase activity, acting on single donors with incorporation of molecular oxygen, incorporation of two atoms of oxygen	Dioxygenase; Iron; Oxidoreductase	IPR005123;			Iron/ascorbate-dependent oxidoreductase family			348
A5AFH3	0	0	29	0.0627706	-31.7655	36.5011	3.72529e-09	Putative uncharacterized protein (Whole genome shotgun sequence of line PN40024, scaffold_32.assembly12x)	VITISV_026937 VIT_00022566001	Vitis vinifera (Grape)				IPR014756; IPR003172;					17721507;	154
A5AQE5	0	0	29	0.0132784	-31.7655	36.5011	3.72529e-09	Putative uncharacterized protein	VITISV_020758	Vitis vinifera (Grape)	GO:0003755; GO:0006457	peptidyl-prolyl cis-trans isomerase activity; protein folding	Isomerase; Rotamase	IPR015891; IPR002130;		PPIase cyclophilin-type domain (1)				728
A5B781	0	0	29	0.0289421	-31.7655	36.5011	3.72529e-09	Putative uncharacterized protein (Fragment)	VITISV_000585	Vitis vinifera (Grape)				IPR005162;						334
A5BKL3	0	0	29	0.0280193	-31.7655	36.5011	3.72529e-09	Putative uncharacterized protein	VITISV_043825	Vitis vinifera (Grape)	GO:0055114; GO:0016491; GO:0008270	oxidation-reduction process; oxidoreductase activity; zinc ion binding		IPR013149; IPR002085; IPR011032; IPR016040;						345
A5BTQ3	0	0	29	0.0153683	-31.7655	36.5011	3.72529e-09	Putative uncharacterized protein (Whole genome shotgun sequence of line PN40024, scaffold_25.assembly12x)	VITISV_031862 VIT_00019523001	Vitis vinifera (Grape)	GO:0030246; GO:0005975; GO:0005576; GO:0004553	carbohydrate binding; carbohydrate metabolic process; extracellular region; hydrolase activity, hydrolyzing O-glycosyl compounds		IPR008928; IPR012341; IPR019028; IPR001701; IPR018221;					17721507;	629
B9H065	0	0	29	0.0306878	-31.7655	36.5011	3.72529e-09	Autophagy-related protein 3	POPTRDRAFT_817262	Populus trichocarpa (Western balsam poplar) (Populus balsamifera subsp. trichocarpa)	GO:0006914; GO:0005737; GO:0015031	autophagy; cytoplasm; protein transport	Autophagy; Protein transport; Transport; Ubl conjugation pathway	IPR007135; IPR019461; IPR007134;			ATG3 family		16973872;	315
D7TPV7	0	0	29	0.0478548	-31.7655	36.5011	3.72529e-09	Whole genome shotgun sequence of line PN40024, scaffold_63.assembly12x (Fragment)	VIT_00031890001	Vitis vinifera (Grape)				IPR008892;					17721507;	202
Q8GXU7	0	0	29	0.13615	-31.7655	36.5011	3.72529e-09	At4g13612 (Putative uncharacterized protein)	At4g13615	Arabidopsis thaliana (Mouse-ear cress)			Complete proteome	IPR007513;					10617198;	71
Q9LSL3	0	0	29	0.0135387	-31.7655	36.5011	3.72529e-09	Oligopeptidase A		Arabidopsis thaliana (Mouse-ear cress)	GO:0004222; GO:0006508	metalloendopeptidase activity; proteolysis	Hydrolase; Metalloprotease; Protease; Zinc	IPR001567;			Peptidase M3 family			714
A5B479	0	0	28	0.0295359	-31.7908	36.4505	7.45058e-09	Putative uncharacterized protein	VITISV_030870	Vitis vinifera (Grape)	GO:0005509; GO:0005544	calcium ion binding; calcium-dependent phospholipid binding	Annexin; Calcium; Calcium/phospholipid-binding; Repeat	IPR001464; IPR009118; IPR018502; IPR018252;		Annexin repeats (4)	Annexin family			316
A5BL00	0	0	28	0.0189702	-31.7908	36.4505	7.45058e-09	Putative uncharacterized protein	VITISV_030408	Vitis vinifera (Grape)	GO:0016758	transferase activity, transferring hexosyl groups	Glycosyltransferase; Transferase	IPR002213;			UDP-glycosyltransferase family			492
B9RN94	0	0	28	0.0277778	-31.7908	36.4505	7.45058e-09	Putative uncharacterized protein	RCOM_1345560	Ricinus communis (Castor bean)	GO:0016757	transferase activity, transferring glycosyl groups		IPR002495;						336
B9RS20	0	0	28	0.0377868	-31.7908	36.4505	7.45058e-09	Tonoplast intrinsic protein, putative	RCOM_0801990	Ricinus communis (Castor bean)	GO:0016021; GO:0055085; GO:0005215	integral to membrane; transmembrane transport; transporter activity	Membrane; Transmembrane; Transport	IPR012269; IPR023271; IPR000425; IPR022357;			MIP/aquaporin family			247
B9SMC4	0	0	28	0.0265152	-31.7908	36.4505	7.45058e-09	Putative uncharacterized protein	RCOM_0600270	Ricinus communis (Castor bean)				IPR006766;						352
Q43636	0	0	28	0.079096	-31.7908	36.4505	7.45058e-09	Thioredoxin H-type (Trx-H)		Ricinus communis (Castor bean)	GO:0045454; GO:0005737; GO:0022900; GO:0006810	cell redox homeostasis; cytoplasm; electron transport chain; transport	Cytoplasm; Disulfide bond; Electron transport; Redox-active center; Transport	IPR005746; IPR017936; IPR012336; IPR017937; IPR013766; IPR012335;		Thioredoxin domain (1)	Thioredoxin family, Plant H-type subfamily			118
Q9LRY5	0	0	28	0.0263653	-31.7908	36.4505	7.45058e-09	AT3g24740/K7P8_3 (Gb|AAF16548.1)	At3g24740	Arabidopsis thaliana (Mouse-ear cress)			Complete proteome	IPR012866; IPR013083;					11130713;	354
A5AG04	0	0	27	0.0424528	-31.817	36.398	1.49012e-08	Putative uncharacterized protein	VITISV_002069	Vitis vinifera (Grape)										212
B9HDV7	0	0	27	0.0294118	-31.817	36.398	1.49012e-08	Predicted protein (Fragment)	POPTRDRAFT_416726	Populus trichocarpa (Western balsam poplar) (Populus balsamifera subsp. trichocarpa)				IPR001375;					16973872;	306
B9R992	0	0	27	0.0285714	-31.817	36.398	1.49012e-08	Flavonol synthase/flavanone 3-hydroxylase, putative (EC 1.14.11.23)	RCOM_1514870	Ricinus communis (Castor bean)	GO:0045431; GO:0055114	flavonol synthase activity; oxidation-reduction process	Iron; Oxidoreductase	IPR005123;	1.14.11.23		Iron/ascorbate-dependent oxidoreductase family			315
B9SXP6	0	0	27	0.0184426	-31.817	36.398	1.49012e-08	Iron(III)-zinc(II) purple acid phosphatase, putative (EC 3.1.3.2)	RCOM_0003560	Ricinus communis (Castor bean)	GO:0003993; GO:0046872	acid phosphatase activity; metal ion binding	Hydrolase	IPR004843; IPR008963; IPR015914;	3.1.3.2					488
B9T0I1	0	0	27	0.0552147	-31.817	36.398	1.49012e-08	Putative uncharacterized protein	RCOM_0730190	Ricinus communis (Castor bean)										163
D7SIN7	0	0	27	0.0279503	-31.817	36.398	1.49012e-08	Whole genome shotgun sequence of line PN40024, scaffold_0.assembly12x (Fragment)	VIT_00008150001	Vitis vinifera (Grape)	GO:0016787	hydrolase activity		IPR000246;					17721507;	322
D7SQF0	0	0	27	0.0529412	-31.817	36.398	1.49012e-08	Whole genome shotgun sequence of line PN40024, scaffold_52.assembly12x (Fragment)	VIT_00029271001	Vitis vinifera (Grape)				IPR021149;					17721507;	170
D7SUA3	0	0	27	0.0159858	-31.817	36.398	1.49012e-08	Whole genome shotgun sequence of line PN40024, scaffold_8.assembly12x (Fragment)	VIT_00035626001	Vitis vinifera (Grape)				IPR004294;					17721507;	563
D7TNB9	0	0	27	0.018711	-31.817	36.398	1.49012e-08	Whole genome shotgun sequence of line PN40024, scaffold_26.assembly12x (Fragment)	VIT_00020038001	Vitis vinifera (Grape)	GO:0003677; GO:0005634	DNA binding; nucleus	DNA-binding; Nucleus; Repeat	IPR009057; IPR012287; IPR014778; IPR015495; IPR001005; IPR017930;					17721507;	481
D7U2N2	0	0	27	0.0454545	-31.817	36.398	1.49012e-08	Whole genome shotgun sequence of line PN40024, scaffold_5.assembly12x (Fragment)	VIT_00028181001	Vitis vinifera (Grape)	GO:0030234; GO:0006808	enzyme regulator activity; regulation of nitrogen utilization	Transcription; Transcription regulation	IPR002187; IPR011322; IPR015867; IPR017918;			P(II) protein family		17721507;	198
D7U452	0	0	27	0.0271084	-31.817	36.398	1.49012e-08	Whole genome shotgun sequence of line PN40024, scaffold_44.assembly12x (Fragment)	VIT_00026619001	Vitis vinifera (Grape)	GO:0003677; GO:0003702; GO:0005634; GO:0006355; GO:0006354; GO:0003746	DNA binding; RNA polymerase II transcription factor activity; nucleus; regulation of transcription, DNA-dependent; transcription elongation, DNA-dependent; translation elongation factor activity		IPR017923;					17721507;	332
A5BHI9	0	0	26	0.0199234	-31.8443	36.3436	2.98023e-08	CBL-interacting protein kinase 08	CIPK08 VITISV_039900	Vitis vinifera (Grape)	GO:0005524; GO:0006468; GO:0004674; GO:0007165	ATP binding; protein phosphorylation; protein serine/threonine kinase activity; signal transduction	ATP-binding; Kinase; Nucleotide-binding; Serine/threonine-protein kinase; Transferase	IPR011009; IPR018451; IPR004041; IPR000719; IPR017441; IPR017442; IPR008271; IPR002290;		NAF domain (1); Protein kinase domain (1)				435
A5BSV9	0	0	26	0.018638	-31.8443	36.3436	2.98023e-08	Putative uncharacterized protein	VITISV_006321	Vitis vinifera (Grape)	GO:0005525; GO:0003924	GTP binding; GTPase activity	GTP-binding; Nucleotide-binding	IPR000795; IPR015256; IPR009001; IPR004161; IPR009000;						465
B9I8K6	0	0	26	0.0173333	-31.8443	36.3436	2.98023e-08	Predicted protein	POPTRDRAFT_834747	Populus trichocarpa (Western balsam poplar) (Populus balsamifera subsp. trichocarpa)	GO:0008415	acyltransferase activity		IPR002123;					16973872;	500
B9RRU8	0	0	26	0.0180556	-31.8443	36.3436	2.98023e-08	Ferrochelatase (EC 4.99.1.1)	RCOM_0798270	Ricinus communis (Castor bean)	GO:0005737; GO:0004325; GO:0006783	cytoplasm; ferrochelatase activity; heme biosynthetic process	Heme biosynthesis; Iron; Lyase; Porphyrin biosynthesis	IPR001015; IPR019772;	4.99.1.1		Ferrochelatase family			480
B9SJ62	0	0	26	0.0243446	-31.8443	36.3436	2.98023e-08	Phytanoyl-CoA dioxygenase domain containing, putative	RCOM_0843770	Ricinus communis (Castor bean)	GO:0016702	oxidoreductase activity, acting on single donors with incorporation of molecular oxygen, incorporation of two atoms of oxygen	Dioxygenase; Oxidoreductase	IPR008775;						356
D7SXB7	0	0	26	0.081761	-31.8443	36.3436	2.98023e-08	Whole genome shotgun sequence of line PN40024, scaffold_108.assembly12x (Fragment)	VIT_00011412001	Vitis vinifera (Grape)				IPR003854;					17721507;	106
D7TN64	0	0	26	0.0431177	-31.8443	36.3436	2.98023e-08	Whole genome shotgun sequence of line PN40024, scaffold_26.assembly12x (Fragment)	VIT_00019954001	Vitis vinifera (Grape)				IPR009305;					17721507;	201
D7TXX2	0	0	26	0.0177232	-31.8443	36.3436	2.98023e-08	Pyruvate kinase (EC 2.7.1.40) (Fragment)	VIT_00034344001	Vitis vinifera (Grape)	GO:0006096; GO:0000287; GO:0030955; GO:0004743	glycolysis; magnesium ion binding; potassium ion binding; pyruvate kinase activity	Glycolysis; Kinase; Magnesium; Transferase	IPR001697; IPR015813; IPR011037; IPR015794; IPR018209; IPR015793; IPR015795; IPR015806;	2.7.1.40		Pyruvate kinase family		17721507;	489
E0CRL6	0	0	26	0.0124521	-31.8443	36.3436	2.98023e-08	Whole genome shotgun sequence of line PN40024, scaffold_1.assembly12x (Fragment)	VIT_00009043001	Vitis vinifera (Grape)				IPR004159;					17721507;	696
Q01943	0	0	26	0.0478821	-31.8443	36.3436	2.98023e-08	Extensin (Class I) (Fragment)		Solanum lycopersicum (Tomato) (Lycopersicon esculentum)									1714316	181
Q1ZYL0	0	0	26	0.018759	-31.8443	36.3436	2.98023e-08	Geranylgeranyl reductase		Olea europaea (Common olive)	GO:0015995; GO:0050660; GO:0045550; GO:0015979; GO:0008033	chlorophyll biosynthetic process; flavin adenine dinucleotide binding; geranylgeranyl reductase activity; photosynthesis; tRNA processing		IPR010253; IPR011777; IPR011774; IPR002218; IPR016040; IPR003042;						462
A5AIQ0	0	0	25	0.0170068	-31.8726	36.287	5.96046e-08	Putative uncharacterized protein	VITISV_010389	Vitis vinifera (Grape)			ANK repeat; Repeat	IPR002110; IPR020683; IPR000210; IPR011333; IPR013069;		BTB (POZ) domain (1)				490
A5BNM4	0	0	25	0.0166003	-31.8726	36.287	5.96046e-08	Putative uncharacterized protein	VITISV_040350	Vitis vinifera (Grape)	GO:0009055; GO:0020037; GO:0004497; GO:0055114	electron carrier activity; heme binding; monooxygenase activity; oxidation-reduction process	Heme; Iron; Metal-binding; Monooxygenase; Oxidoreductase	IPR001128; IPR017972; IPR002401;			Cytochrome P450 family			502
A5BYK3	0	0	25	0.00894134	-31.8726	36.287	5.96046e-08	Putative uncharacterized protein	VITISV_042429	Vitis vinifera (Grape)	GO:0005524; GO:0006468; GO:0004674	ATP binding; protein phosphorylation; protein serine/threonine kinase activity	ATP-binding; Kinase; Nucleotide-binding; Serine/threonine-protein kinase; Transferase	IPR010422; IPR011009; IPR000719; IPR017441; IPR017442; IPR008271;			Protein kinase superfamily			932
A5C1W3	0	0	25	0.0338753	-31.8726	36.287	5.96046e-08	Putative uncharacterized protein	VITISV_018033	Vitis vinifera (Grape)				IPR007750;						246
B7XH28	0	0	25	0.0227066	-31.8726	36.287	5.96046e-08	GDP-mannose 4,6-dehydratase	GMD	Nicotiana benthamiana	GO:0008446; GO:0019673; GO:0050662; GO:0005622	GDP-mannose 4,6-dehydratase activity; GDP-mannose metabolic process; coenzyme binding; intracellular		IPR001509; IPR006368; IPR016040;						367
B9GGS2	0	0	25	0.0896057	-31.8726	36.287	5.96046e-08	Predicted protein	POPTRDRAFT_707286	Populus trichocarpa (Western balsam poplar) (Populus balsamifera subsp. trichocarpa)				IPR002634;			BolA/yrbA family		16973872;	93
B9SIA6	0	0	25	0.0193798	-31.8726	36.287	5.96046e-08	ATECP63, putative	RCOM_1322280	Ricinus communis (Castor bean)										430
B9T2X5	0	0	25	0.0224014	-31.8726	36.287	5.96046e-08	Strictosidine synthase, putative (EC 4.3.3.2)	RCOM_0158670	Ricinus communis (Castor bean)	GO:0009058; GO:0016844	biosynthetic process; strictosidine synthase activity	Lyase	IPR011042; IPR018119;	4.3.3.2					372
D7SH67	0	0	25	0.0111707	-31.8726	36.287	5.96046e-08	Whole genome shotgun sequence of line PN40024, scaffold_0.assembly12x (Fragment)	VIT_00008636001	Vitis vinifera (Grape)	GO:0005524; GO:0003677; GO:0004518; GO:0017111; GO:0006289; GO:0019538	ATP binding; DNA binding; nuclease activity; nucleoside-triphosphatase activity; nucleotide-excision repair; protein metabolic process	ATP-binding; Chaperone; Nucleotide-binding	IPR003593; IPR013093; IPR003959; IPR018368; IPR001270; IPR004176; IPR023150; IPR001943;			ClpA/clpB family		17721507;	746
D7T5S8	0	0	25	0.0324254	-31.8726	36.287	5.96046e-08	Whole genome shotgun sequence of line PN40024, scaffold_475.assembly12x (Fragment)	VIT_00007065001	Vitis vinifera (Grape)	GO:0003677; GO:0005634	DNA binding; nucleus	Nucleus	IPR009057; IPR012287; IPR006447; IPR014778; IPR017930;					17721507;	257
D7T8V7	0	0	25	0.0118878	-31.8726	36.287	5.96046e-08	Whole genome shotgun sequence of line PN40024, scaffold_11.assembly12x (Fragment)	VIT_00011785001	Vitis vinifera (Grape)									17721507;	701
D7TVX5	0	0	25	0.016835	-31.8726	36.287	5.96046e-08	Whole genome shotgun sequence of line PN40024, scaffold_25.assembly12x (Fragment)	VIT_00019731001	Vitis vinifera (Grape)									17721507;	495
A5AE23	0	0	24	0.0145719	-31.902	36.2281	1.19209e-07	Putative uncharacterized protein	VITISV_019343	Vitis vinifera (Grape)	GO:0005488	binding		IPR011989; IPR016024; IPR000225;						549
A5AQR3	0	0	24	0.0224719	-31.902	36.2281	1.19209e-07	Putative uncharacterized protein	VITISV_016120	Vitis vinifera (Grape)				IPR004253;						356
A5AVV0	0	0	24	0.0149254	-31.902	36.2281	1.19209e-07	Putative uncharacterized protein	VITISV_020362	Vitis vinifera (Grape)	GO:0005315; GO:0016021	inorganic phosphate transmembrane transporter activity; integral to membrane	Membrane; Transmembrane	IPR020846; IPR016196; IPR004738; IPR005828;						536
A5BPP1	0	0	24	0.00435493	-31.902	36.2281	1.19209e-07	Putative uncharacterized protein	VITISV_039693	Vitis vinifera (Grape)				IPR011684;						1837
A5BYA9	0	0	24	0.037037	-31.902	36.2281	1.19209e-07	Putative uncharacterized protein	VITISV_017075	Vitis vinifera (Grape)	GO:0003676; GO:0000166	nucleic acid binding; nucleotide binding		IPR012677; IPR000504;						216
A5H1Q7	0	0	24	0.0203562	-31.902	36.2281	1.19209e-07	Sulfite oxidase	SO	Solanum lycopersicum (Tomato) (Lycopersicon esculentum)	GO:0009055; GO:0030151; GO:0055114; GO:0016491	electron carrier activity; molybdenum ion binding; oxidation-reduction process; oxidoreductase activity		IPR014756; IPR005066; IPR008335; IPR000572;					17425719	393
A9PC20	0	0	24	0.0496894	-31.902	36.2281	1.19209e-07	Ubiquitin carrier protein (EC 6.3.2.-)	POPTRDRAFT_710125	Populus trichocarpa (Western balsam poplar) (Populus balsamifera subsp. trichocarpa)	GO:0005524; GO:0043687; GO:0051246; GO:0019787	ATP binding; post-translational protein modification; regulation of protein metabolic process; small conjugating protein ligase activity	ATP-binding; Ligase; Nucleotide-binding; Ubl conjugation pathway	IPR000608; IPR023313; IPR016135;	6.3.2.-		Ubiquitin-conjugating enzyme family		18230180; 16973872;	161
B9R981	0	0	24	0.0327869	-31.902	36.2281	1.19209e-07	Enzyme inhibitor, putative	RCOM_1514760	Ricinus communis (Castor bean)	GO:0004857; GO:0030599	enzyme inhibitor activity; pectinesterase activity		IPR006501;						244
B9SRG0	0	0	24	0.0355556	-31.902	36.2281	1.19209e-07	Peroxiredoxin, putative (EC 1.11.1.15)	RCOM_0382010	Ricinus communis (Castor bean)	GO:0045454; GO:0055114; GO:0004601; GO:0051920	cell redox homeostasis; oxidation-reduction process; peroxidase activity; peroxiredoxin activity	Oxidoreductase; Peroxidase	IPR013740; IPR017936; IPR012336; IPR012335;	1.11.1.15					225
B9SS39	0	0	24	0.0187793	-31.902	36.2281	1.19209e-07	Ubiquitin ligase protein cop1, putative (EC 1.3.1.74)	RCOM_0395760	Ricinus communis (Castor bean)	GO:0032440; GO:0016874; GO:0055114	2-alkenal reductase activity; ligase activity; oxidation-reduction process	Ligase; Oxidoreductase; Repeat; WD repeat	IPR015943; IPR001680; IPR011046; IPR019782; IPR019775; IPR017986; IPR019781;	1.3.1.74					426
B9T491	0	0	24	0.0200501	-31.902	36.2281	1.19209e-07	Dopamine beta-monooxygenase, putative	RCOM_0318360	Ricinus communis (Castor bean)	GO:0004497	monooxygenase activity	Monooxygenase; Oxidoreductase	IPR006593; IPR004877; IPR005018; IPR017214;						399
D7STM0	0	0	24	0.0151515	-31.902	36.2281	1.19209e-07	Serine hydroxymethyltransferase (EC 2.1.2.1) (Fragment)	VIT_00035348001	Vitis vinifera (Grape)	GO:0006563; GO:0004372; GO:0006544; GO:0006730; GO:0030170	L-serine metabolic process; glycine hydroxymethyltransferase activity; glycine metabolic process; one-carbon metabolic process; pyridoxal phosphate binding	One-carbon metabolism; Pyridoxal phosphate; Transferase	IPR015424; IPR015421; IPR015422; IPR001085; IPR019798;	2.1.2.1		SHMT family		17721507;	528
D7SUI8	0	0	24	0.0246914	-31.902	36.2281	1.19209e-07	Whole genome shotgun sequence of line PN40024, scaffold_8.assembly12x (Fragment)	VIT_00035728001	Vitis vinifera (Grape)									17721507;	324
D7UAI2	0	0	24	0.00911162	-31.902	36.2281	1.19209e-07	Whole genome shotgun sequence of line PN40024, scaffold_15.assembly12x (Fragment)	VIT_00014693001	Vitis vinifera (Grape)	GO:0005524; GO:0005507; GO:0009055; GO:0006468; GO:0004674; GO:0005529	ATP binding; copper ion binding; electron carrier activity; protein phosphorylation; protein serine/threonine kinase activity; sugar binding	ATP-binding; Kinase; Lectin; Nucleotide-binding; Serine/threonine-protein kinase; Transferase	IPR008985; IPR013320; IPR008972; IPR011009; IPR001220; IPR019825; IPR003245; IPR000719; IPR017441; IPR017442; IPR008271;			Protein kinase superfamily		17721507;	878
Q08112	0	0	24	0.0526316	-31.902	36.2281	1.19209e-07	40S ribosomal protein S15-1	RPS15A RIG RPS15 At1g04270 F19P19.29	Arabidopsis thaliana (Mouse-ear cress)	GO:0003723; GO:0022627; GO:0005886; GO:0003735; GO:0006412; GO:0005774	RNA binding; cytosolic small ribosomal subunit; plasma membrane; structural constituent of ribosome; translation; vacuolar membrane	Alternative splicing; Complete proteome; Cytoplasm; Ribonucleoprotein; Ribosomal protein	IPR005713; IPR002222; IPR020934; IPR023575;			Ribosomal protein S19P family		7916644; 11130712; 14593172; 8281187; 11598216	152
Q5ZF70	0	0	24	0.0352423	-31.902	36.2281	1.19209e-07	Auxin resistance protein	axr2	Plantago major (Common plantain)	GO:0009734; GO:0005634; GO:0046983	auxin mediated signaling pathway; nucleus; protein dimerization activity	Auxin signaling pathway; Nucleus; Repressor; Transcription; Transcription regulation	IPR003311; IPR011525;		Aux/IAA-ARF domain (1)			17041024	227
Q9SS03	0	0	24	0.042328	-31.902	36.2281	1.19209e-07	F12P19.3	At1g65870 F12P19.3	Arabidopsis thaliana (Mouse-ear cress)	GO:0005618	cell wall	Complete proteome	IPR004265;					11130712	189
B9RDP4	0	0	23	0.0407801	-31.9327	36.1667	2.38419e-07	Remorin, putative	RCOM_1614760	Ricinus communis (Castor bean)				IPR005516; IPR005518;						188
B9REC6	0	0	23	0.0678466	-31.9327	36.1667	2.38419e-07	SP1L, putative	RCOM_1620370	Ricinus communis (Castor bean)										113
B9S0T8	0	0	23	0.011258	-31.9327	36.1667	2.38419e-07	Serine-threonine protein kinase, plant-type, putative	RCOM_1536830	Ricinus communis (Castor bean)	GO:0005524; GO:0004672; GO:0006468; GO:0005529	ATP binding; protein kinase activity; protein phosphorylation; sugar binding	Kinase; Lectin; Transferase	IPR008985; IPR013320; IPR011009; IPR001220; IPR000719; IPR017442;						681
B9S9S4	0	0	23	0.0267131	-31.9327	36.1667	2.38419e-07	Mutt domain protein, putative (EC 3.6.1.22)	RCOM_0521880	Ricinus communis (Castor bean)	GO:0000210	NAD+ diphosphatase activity	Hydrolase	IPR020476; IPR003293; IPR020084; IPR000086; IPR015797;	3.6.1.22		Nudix hydrolase family			287
B9SI05	0	0	23	0.0377668	-31.9327	36.1667	2.38419e-07	Flavoprotein wrbA, putative	RCOM_0611780	Ricinus communis (Castor bean)	GO:0010181; GO:0016491	FMN binding; oxidoreductase activity		IPR008254; IPR010089; IPR005025;						203
B9SJH7	0	0	23	0.0260771	-31.9327	36.1667	2.38419e-07	Putative uncharacterized protein	RCOM_0137680	Ricinus communis (Castor bean)	GO:0003677; GO:0008270	DNA binding; zinc ion binding		IPR003851;						294
D7SX66	0	0	23	0.0251366	-31.9327	36.1667	2.38419e-07	Whole genome shotgun sequence of line PN40024, scaffold_108.assembly12x (Fragment)	VIT_00011352001	Vitis vinifera (Grape)	GO:0015986; GO:0015078; GO:0033179	ATP synthesis coupled proton transport; hydrogen ion transmembrane transporter activity; proton-transporting V-type ATPase, V0 domain		IPR016727; IPR002843;					17721507;	305
D7T502	0	0	23	0.0428305	-31.9327	36.1667	2.38419e-07	Whole genome shotgun sequence of line PN40024, scaffold_118.assembly12x (Fragment)	VIT_00012876001	Vitis vinifera (Grape)	GO:0005840; GO:0003735; GO:0006412	ribosome; structural constituent of ribosome; translation		IPR002784; IPR014722;					17721507;	179
D7TC93	0	0	23	0.0196078	-31.9327	36.1667	2.38419e-07	Whole genome shotgun sequence of line PN40024, scaffold_16.assembly12x (Fragment)	VIT_00015012001	Vitis vinifera (Grape)	GO:0016788; GO:0006629	hydrolase activity, acting on ester bonds; lipid metabolic process		IPR001087;					17721507;	391
E0CTN6	0	0	23	0.100877	-31.9327	36.1667	2.38419e-07	Whole genome shotgun sequence of line PN40024, scaffold_28.assembly12x (Fragment)	VIT_00020672001	Vitis vinifera (Grape)									17721507;	76
A5BFN3	0	0	22	0.0183333	-31.9648	36.1026	4.76837e-07	Putative uncharacterized protein	VITISV_023824	Vitis vinifera (Grape)	GO:0005524; GO:0006468; GO:0004674	ATP binding; protein phosphorylation; protein serine/threonine kinase activity	ATP-binding; Kinase; Nucleotide-binding; Serine/threonine-protein kinase; Transferase	IPR000961; IPR011009; IPR000719; IPR017441; IPR017442; IPR008271; IPR002290;		AGC-kinase C-terminal domain (1)				400
A9PBV5	0	0	22	0.0660661	-31.9648	36.1026	4.76837e-07	Predicted protein (Putative uncharacterized protein)	POPTRDRAFT_820561	Populus trichocarpa (Western balsam poplar) (Populus balsamifera subsp. trichocarpa)									18230180; 16973872;	111
B2CZW9	0	0	22	0.0309423	-31.9648	36.1026	4.76837e-07	Flavonoid 3-O-glucosyltransferase (Fragment)	UFGT	Olea europaea (Common olive)	GO:0016758	transferase activity, transferring hexosyl groups	Transferase	IPR002213;						237
B2ZPK5	0	0	22	0.0200913	-31.9648	36.1026	4.76837e-07	BURP domain-containing protein		Solanum tuberosum (Potato)				IPR004873;						365
B9RHF8	0	0	22	0.052381	-31.9648	36.1026	4.76837e-07	Zinc finger protein, putative	RCOM_1524650	Ricinus communis (Castor bean)	GO:0008270	zinc ion binding	Metal-binding; Zinc	IPR000058;						140
B9SQY2	0	0	22	0.00640466	-31.9648	36.1026	4.76837e-07	Putative uncharacterized protein	RCOM_1405990	Ricinus communis (Castor bean)				IPR019460;						1145
B9SS02	0	0	22	0.0232804	-31.9648	36.1026	4.76837e-07	DNA binding protein, putative	RCOM_0519560	Ricinus communis (Castor bean)	GO:0003677	DNA binding		IPR009057; IPR017877; IPR001005;						315
D7TPH4	0	0	22	0.029932	-31.9648	36.1026	4.76837e-07	Whole genome shotgun sequence of line PN40024, scaffold_63.assembly12x (Fragment)	VIT_00031727001	Vitis vinifera (Grape)	GO:0045454	cell redox homeostasis		IPR005746; IPR017936; IPR012336; IPR017937; IPR013766; IPR012335;		Thioredoxin domain (1)			17721507;	245
D7TYR0	0	0	22	0.0221551	-31.9648	36.1026	4.76837e-07	Whole genome shotgun sequence of line PN40024, scaffold_237.assembly12x (Fragment)	VIT_00004859001	Vitis vinifera (Grape)	GO:0004221; GO:0006511	ubiquitin thiolesterase activity; ubiquitin-dependent protein catabolic process		IPR018200; IPR001394;					17721507;	331
D7U1C5	0	0	22	0.0310734	-31.9648	36.1026	4.76837e-07	Whole genome shotgun sequence of line PN40024, scaffold_37.assembly12x (Fragment)	VIT_00023625001	Vitis vinifera (Grape)									17721507;	236
D9ZIP8	0	0	22	0.008577	-31.9648	36.1026	4.76837e-07	BZIP domain class transcription factor	BZIP1	Malus domestica (Apple) (Pyrus malus)				IPR006868; IPR006867;						855
Q6A1A0	0	0	22	0.0363036	-31.9648	36.1026	4.76837e-07	Cu/Zn superoxide dismutase (EC 1.15.1.1) (Fragment)	sod1	Helianthus annuus (Common sunflower)	GO:0046872; GO:0055114; GO:0004784; GO:0006801	metal ion binding; oxidation-reduction process; superoxide dismutase activity; superoxide metabolic process	Oxidoreductase; Transit peptide	IPR018152; IPR001424;	1.15.1.1					202
Q8S8F8	0	0	22	0.0245262	-31.9648	36.1026	4.76837e-07	GLABRA2 expression modulator	GEM At2g22475 F14M13.2	Arabidopsis thaliana (Mouse-ear cress)	GO:0051567; GO:0010482; GO:0048765; GO:0010026	histone H3-K9 methylation; regulation of epidermal cell division; root hair cell differentiation; trichome differentiation	Alternative splicing; Complete proteome	IPR004182;		GRAM domain (1)	GEM family		17450124; 10617197; 11910074;	299
Q9CA70	0	0	22	0.0352564	-31.9648	36.1026	4.76837e-07	Putative uncharacterized protein F1M20.12	At1g74440 F1M20.12	Arabidopsis thaliana (Mouse-ear cress)			Complete proteome	IPR009305;					11130712	208
A5BLA4	0	0	21	0.0217391	-31.9983	36.0354	9.53674e-07	Putative uncharacterized protein	VITISV_015341	Vitis vinifera (Grape)	GO:0005488; GO:0016021; GO:0005743; GO:0055085	binding; integral to membrane; mitochondrial inner membrane; transmembrane transport	Membrane; Repeat; Transmembrane; Transmembrane helix; Transport	IPR002067; IPR018108; IPR023395;			Mitochondrial carrier family			322
B9MU78	0	0	21	0.0217391	-31.9983	36.0354	9.53674e-07	Predicted protein (Fragment)	POPTRDRAFT_423757	Populus trichocarpa (Western balsam poplar) (Populus balsamifera subsp. trichocarpa)	GO:0048046; GO:0005618; GO:0006073; GO:0004553; GO:0016762	apoplast; cell wall; cellular glucan metabolic process; hydrolase activity, hydrolyzing O-glycosyl compounds; xyloglucan:xyloglucosyl transferase activity		IPR008985; IPR013320; IPR000757; IPR016455; IPR010713;					16973872;	322
B9R8U8	0	0	21	0.0257353	-31.9983	36.0354	9.53674e-07	U2 snrnp auxiliary factor, small subunit, putative	RCOM_1602290	Ricinus communis (Castor bean)	GO:0003723; GO:0000166; GO:0005634; GO:0008270	RNA binding; nucleotide binding; nucleus; zinc ion binding	Metal-binding; RNA-binding; Zinc	IPR012677; IPR000504; IPR009145; IPR000571;		RRM (RNA recognition motif) domain (1)				272
B9RKY8	0	0	21	0.0152505	-31.9983	36.0354	9.53674e-07	Aminoacylase-1, putative (EC 3.5.1.14)	RCOM_1565970	Ricinus communis (Castor bean)	GO:0004046; GO:0006520; GO:0005737; GO:0008237; GO:0006508	aminoacylase activity; cellular amino acid metabolic process; cytoplasm; metallopeptidase activity; proteolysis	Hydrolase	IPR001261; IPR010159; IPR002933;	3.5.1.14					459
B9RLC4	0	0	21	0.0260223	-31.9983	36.0354	9.53674e-07	Putative uncharacterized protein	RCOM_1464970	Ricinus communis (Castor bean)										269
B9RXX0	0	0	21	0.0208333	-31.9983	36.0354	9.53674e-07	Putative uncharacterized protein	RCOM_0906800	Ricinus communis (Castor bean)										336
B9S8X8	0	0	21	0.0300429	-31.9983	36.0354	9.53674e-07	Zinc finger protein, putative	RCOM_0836630	Ricinus communis (Castor bean)	GO:0008270	zinc ion binding	Metal-binding; Zinc; Zinc-finger	IPR018957; IPR001841; IPR013083;						233
B9SH00	0	0	21	0.00800915	-31.9983	36.0354	9.53674e-07	Cation-transporting atpase plant, putative (EC 3.6.3.8)	RCOM_0579970	Ricinus communis (Castor bean)	GO:0005524; GO:0006754; GO:0005388; GO:0016021	ATP binding; ATP biosynthetic process; calcium-transporting ATPase activity; integral to membrane	ATP-binding; Hydrolase; Membrane; Nucleotide-binding; Phosphoprotein; Transmembrane; Transmembrane helix	IPR023306; IPR008250; IPR006408; IPR006068; IPR004014; IPR023299; IPR000695; IPR001757; IPR018303; IPR023298; IPR005834; IPR023214;	3.6.3.8		Cation transport ATPase (P-type) family			874
B9SKX9	0	0	21	0.0179949	-31.9983	36.0354	9.53674e-07	Enoyl-CoA hydratase, mitochondrial, putative (EC 4.2.1.17)	RCOM_0696050	Ricinus communis (Castor bean)	GO:0004300	enoyl-CoA hydratase activity	Lyase	IPR001753;	4.2.1.17					389
B9SU31	0	0	21	0.0346535	-31.9983	36.0354	9.53674e-07	Villin 1-4, putative	RCOM_1214850	Ricinus communis (Castor bean)	GO:0003779; GO:0007010	actin binding; cytoskeleton organization		IPR007122; IPR003128;						202
D7SP17	0	0	21	0.00846433	-31.9983	36.0354	9.53674e-07	Whole genome shotgun sequence of line PN40024, scaffold_23.assembly12x (Fragment)	VIT_00018805001	Vitis vinifera (Grape)	GO:0003676; GO:0000166	nucleic acid binding; nucleotide binding		IPR012677; IPR000504;					17721507;	827
D7T4G2	0	0	21	0.0119658	-31.9983	36.0354	9.53674e-07	Whole genome shotgun sequence of line PN40024, scaffold_67.assembly12x (Fragment)	VIT_00032716001	Vitis vinifera (Grape)	GO:0016020; GO:0006857; GO:0005215	membrane; oligopeptide transport; transporter activity		IPR016196; IPR000109;					17721507;	585
D7TJI2	0	0	21	0.0183246	-31.9983	36.0354	9.53674e-07	Whole genome shotgun sequence of line PN40024, scaffold_3.assembly12x (Fragment)	VIT_00021167001	Vitis vinifera (Grape)				IPR017887; IPR005333;					17721507;	382
D7TQ49	0	0	21	0.0268199	-31.9983	36.0354	9.53674e-07	Whole genome shotgun sequence of line PN40024, scaffold_40.assembly12x (Fragment)	VIT_00025834001	Vitis vinifera (Grape)				IPR005645;					17721507;	261
D7TTZ1	0	0	21	0.0221519	-31.9983	36.0354	9.53674e-07	Whole genome shotgun sequence of line PN40024, scaffold_12.assembly12x (Fragment)	VIT_00013185001	Vitis vinifera (Grape)	GO:0008270	zinc ion binding	Metal-binding; Zinc; Zinc-finger	IPR001841; IPR013083;					17721507;	316
D7U0K6	0	0	21	0.0351759	-31.9983	36.0354	9.53674e-07	Whole genome shotgun sequence of line PN40024, scaffold_2.assembly12x (Fragment)	VIT_00017102001	Vitis vinifera (Grape)	GO:0005525; GO:0015031; GO:0007264	GTP binding; protein transport; small GTPase mediated signal transduction	GTP-binding; Nucleotide-binding	IPR003579; IPR013753; IPR001806; IPR005225; IPR020851;			Small GTPase superfamily, Rab family		17721507;	199
E0CTE8	0	0	21	0.0325581	-31.9983	36.0354	9.53674e-07	Whole genome shotgun sequence of line PN40024, scaffold_28.assembly12x (Fragment)	VIT_00020561001	Vitis vinifera (Grape)	GO:0005634; GO:0030528	nucleus; transcription regulator activity		IPR011598; IPR001092;		Basic helix-loop-helix (bHLH) domain (1)			17721507;	215
Q39022	0	0	21	0.018617	-31.9983	36.0354	9.53674e-07	Mitogen-activated protein kinase 2 (AtMPK2) (MAP kinase 2) (EC 2.7.11.24)	MPK2 At1g59580 T30E16.13	Arabidopsis thaliana (Mouse-ear cress)	GO:0005524; GO:0004707; GO:0006468	ATP binding; MAP kinase activity; protein phosphorylation	ATP-binding; Complete proteome; Kinase; Nucleotide-binding; Phosphoprotein; Serine/threonine-protein kinase; Transferase	IPR011009; IPR003527; IPR000719; IPR017441; IPR017442; IPR008271; IPR002290;	2.7.11.24	Protein kinase domain (1)	Protein kinase superfamily, CMGC Ser/Thr protein kinase family, MAP kinase subfamily		8130795; 11130712; 14593172; 12119167	376
Q9C523	0	0	21	0.0378378	-31.9983	36.0354	9.53674e-07	At1g58170 (Dirigent protein, putative) (Putative uncharacterized protein At1g58170/68103_m00125) (Putative uncharacterized protein T15M6.17)	At1g58170/68103_m00125 T15M6.17 At1g58170 T18I24.8	Arabidopsis thaliana (Mouse-ear cress)			Complete proteome	IPR004265;					11130712;	185
Q9FR61	0	0	21	0.0086741	-31.9983	36.0354	9.53674e-07	Phospholipase D (EC 3.1.4.4)	TPLD	Solanum lycopersicum (Tomato) (Lycopersicon esculentum)	GO:0070290; GO:0005509; GO:0016042; GO:0016020; GO:0046470; GO:0004630	NAPE-specific phospholipase D activity; calcium ion binding; lipid catabolic process; membrane; phosphatidylcholine metabolic process; phospholipase D activity	Calcium; Hydrolase; Lipid degradation	IPR000008; IPR008973; IPR015679; IPR011402; IPR001736;	3.1.4.4		Phospholipase D family, C2-PLD subfamily		11319019	807
A5B1V2	0	0	20	0.0165426	-32.0335	35.9651	1.90735e-06	Putative uncharacterized protein	VITISV_005501	Vitis vinifera (Grape)	GO:0003725; GO:0005622	double-stranded RNA binding; intracellular		IPR001159; IPR014720;						403
A5BH10	0	0	20	0.0185185	-32.0335	35.9651	1.90735e-06	Putative uncharacterized protein	VITISV_041951	Vitis vinifera (Grape)	GO:0008168; GO:0006694	methyltransferase activity; steroid biosynthetic process		IPR013216; IPR013705;						360
B9H0Z6	0	0	20	0.0641026	-32.0335	35.9651	1.90735e-06	SAUR family protein	SAUR29 POPTRDRAFT_818150	Populus trichocarpa (Western balsam poplar) (Populus balsamifera subsp. trichocarpa)				IPR003676;					16973872;	104
B9RJ21	0	0	20	0.0170503	-32.0335	35.9651	1.90735e-06	Strictosidine synthase, putative (EC 4.3.3.2)	RCOM_1758470	Ricinus communis (Castor bean)	GO:0009058; GO:0016844	biosynthetic process; strictosidine synthase activity	Lyase	IPR011042; IPR018119;	4.3.3.2					391
B9RQQ7	0	0	20	0.0414079	-32.0335	35.9651	1.90735e-06	Putative uncharacterized protein	RCOM_1495100	Ricinus communis (Castor bean)	GO:0005525; GO:0007264	GTP binding; small GTPase mediated signal transduction	GTP-binding; Nucleotide-binding	IPR013753; IPR001806; IPR005225; IPR020851;						161
B9RSZ8	0	0	20	0.0118203	-32.0335	35.9651	1.90735e-06	ATP binding protein, putative (EC 2.7.11.23)	RCOM_0679720	Ricinus communis (Castor bean)	GO:0005524; GO:0008353; GO:0006468	ATP binding; RNA polymerase II carboxy-terminal domain kinase activity; protein phosphorylation	ATP-binding; Nucleotide-binding; Transferase	IPR011009; IPR000719; IPR017441; IPR017442; IPR008271; IPR002290;	2.7.11.23					564
B9RX57	0	0	20	0.018315	-32.0335	35.9651	1.90735e-06	Lipoyl synthase, chloroplastic (EC 2.8.1.8) (Lipoate synthase) (LS) (Lip-syn) (Lipoate synthase, plastidial) (LIP1p) (Lipoic acid synthase)	LIP1P RCOM_0817880	Ricinus communis (Castor bean)	GO:0051539; GO:0009507; GO:0009107; GO:0016992; GO:0046872	4 iron, 4 sulfur cluster binding; chloroplast; lipoate biosynthetic process; lipoate synthase activity; metal ion binding	4Fe-4S; Chloroplast; Iron; Iron-sulfur; Metal-binding; Plastid; S-adenosyl-L-methionine; Transferase; Transit peptide	IPR013785; IPR006638; IPR003698; IPR007197;	2.8.1.8		Radical SAM superfamily, Lipoyl synthase family			364
B9S0X3	0	0	20	0.0134138	-32.0335	35.9651	1.90735e-06	Putative uncharacterized protein	RCOM_0631030	Ricinus communis (Castor bean)				IPR017888; IPR017887; IPR005333;						497
B9T2C0	0	0	20	0.0153965	-32.0335	35.9651	1.90735e-06	UDP-glucosyltransferase, putative (EC 2.4.1.115)	RCOM_0410600	Ricinus communis (Castor bean)	GO:0047213	anthocyanidin 3-O-glucosyltransferase activity	Glycosyltransferase; Transferase	IPR002213;	2.4.1.115					433
D7SKC8	0	0	20	0.00813008	-32.0335	35.9651	1.90735e-06	Whole genome shotgun sequence of line PN40024, scaffold_4.assembly12x (Fragment)	VIT_00024927001	Vitis vinifera (Grape)	GO:0005524; GO:0016021; GO:0004222; GO:0017111; GO:0030163; GO:0006508; GO:0008270	ATP binding; integral to membrane; metalloendopeptidase activity; nucleoside-triphosphatase activity; protein catabolic process; proteolysis; zinc ion binding	ATP-binding; Nucleotide-binding	IPR003593; IPR003959; IPR003960; IPR005936; IPR011546; IPR000642;					17721507;	820
D7SNQ7	0	0	20	0.0166251	-32.0335	35.9651	1.90735e-06	Whole genome shotgun sequence of line PN40024, scaffold_29.assembly12x (Fragment)	VIT_00021019001	Vitis vinifera (Grape)	GO:0016747	transferase activity, transferring acyl groups other than amino-acyl groups		IPR023213; IPR003480;					17721507;	401
D7SNW9	0	0	20	0.0701754	-32.0335	35.9651	1.90735e-06	Whole genome shotgun sequence of line PN40024, scaffold_23.assembly12x (Fragment)	VIT_00018747001	Vitis vinifera (Grape)									17721507;	95
D7T6I9	0	0	20	0.00807103	-32.0335	35.9651	1.90735e-06	Whole genome shotgun sequence of line PN40024, scaffold_20.assembly12x (Fragment)	VIT_00017799001	Vitis vinifera (Grape)	GO:0003725; GO:0005622	double-stranded RNA binding; intracellular		IPR001159; IPR014720; IPR001810; IPR022364;		F-box domain (1)			17721507;	826
D7U1F6	0	0	20	0.0062422	-32.0335	35.9651	1.90735e-06	Whole genome shotgun sequence of line PN40024, scaffold_37.assembly12x (Fragment)	VIT_00023682001	Vitis vinifera (Grape)	GO:0006914	autophagy		IPR019460; IPR007240;					17721507;	1068
E0CP35	0	0	20	0.03663	-32.0335	35.9651	1.90735e-06	Whole genome shotgun sequence of line PN40024, scaffold_1.assembly12x (Fragment)	VIT_00009358001	Vitis vinifera (Grape)	GO:0003999; GO:0006168; GO:0005737; GO:0009116	adenine phosphoribosyltransferase activity; adenine salvage; cytoplasm; nucleoside metabolic process	Transferase	IPR005764; IPR000836;					17721507;	182
E0CTE0	0	0	20	0.0141243	-32.0335	35.9651	1.90735e-06	Whole genome shotgun sequence of line PN40024, scaffold_28.assembly12x (Fragment)	VIT_00020551001	Vitis vinifera (Grape)	GO:0043687; GO:0051246; GO:0019787	post-translational protein modification; regulation of protein metabolic process; small conjugating protein ligase activity		IPR000608; IPR016135;					17721507;	472
E0CVT5	0	0	20	0.0129702	-32.0335	35.9651	1.90735e-06	Whole genome shotgun sequence of line PN40024, scaffold_116.assembly12x (Fragment)	VIT_00012730001	Vitis vinifera (Grape)	GO:0005524; GO:0005509; GO:0006468; GO:0004674	ATP binding; calcium ion binding; protein phosphorylation; protein serine/threonine kinase activity	ATP-binding; Calcium; Nucleotide-binding	IPR018248; IPR011992; IPR018247; IPR018249; IPR002048; IPR011009; IPR000719; IPR017441; IPR017442; IPR008271; IPR002290;					17721507;	514
Q39044	0	0	20	0.0137174	-32.0335	35.9651	1.90735e-06	Vacuolar-processing enzyme beta-isozyme (EC 3.4.22.-) (Beta-VPE)	At1g62710 F23N19.7	Arabidopsis thaliana (Mouse-ear cress)	GO:0004197; GO:0006508; GO:0005773	cysteine-type endopeptidase activity; proteolysis; vacuole	Complete proteome; Hydrolase; Protease; Signal; Thiol protease; Vacuole	IPR001096;	3.4.22.-		Peptidase C13 family		7579169; 11130712; 14593172	486
Q9C5I1	0	0	20	0.0108578	-32.0335	35.9651	1.90735e-06	UDP-sugar pyrophosphorylase (AtUSP) (EC 2.7.7.64)	USP At5g52560 F6N7.4	Arabidopsis thaliana (Mouse-ear cress)	GO:0052573; GO:0033356; GO:0006011; GO:0046398; GO:0010491; GO:0017103; GO:0003983; GO:0047338; GO:0047350; GO:0009555; GO:0090406; GO:0046686	UDP-D-galactose metabolic process; UDP-L-arabinose metabolic process; UDP-glucose metabolic process; UDP-glucuronate metabolic process; UTP:arabinose-1-phosphate uridylyltransferase activity; UTP:galactose-1-phosphate uridylyltransferase activity; UTP:glucose-1-phosphate uridylyltransferase activity; UTP:xylose-1-phosphate uridylyltransferase activity; glucuronate-1-phosphate uridylyltransferase …	Complete proteome; Nucleotidyltransferase; Transferase	IPR002618;	2.7.7.64		USP family		14593172; 16757173; 16557401	614
Q9XI20	0	0	20	0.0102881	-32.0335	35.9651	1.90735e-06	F9L1.44 protein (Putative uncharacterized protein At1g15490)	At1g15490 F9L1.44	Arabidopsis thaliana (Mouse-ear cress)			Complete proteome	IPR000073;					11130712;	648
A5ASH9	0	0	19	0.0328152	-32.0705	35.8911	3.8147e-06	Putative uncharacterized protein	VITISV_034074	Vitis vinifera (Grape)	GO:0008270	zinc ion binding	Metal-binding; Zinc; Zinc-finger	IPR018957; IPR001841; IPR013083;						193
A5BLS9	0	0	19	0.0141054	-32.0705	35.8911	3.8147e-06	Putative uncharacterized protein	VITISV_015630	Vitis vinifera (Grape)	GO:0004190; GO:0006508	aspartic-type endopeptidase activity; proteolysis	Aspartyl protease; Hydrolase; Protease	IPR001461; IPR021109; IPR001969; IPR009007;			Peptidase A1 family			449
B9I4E5	0	0	19	0.0173993	-32.0705	35.8911	3.8147e-06	Predicted protein	POPTRDRAFT_823499	Populus trichocarpa (Western balsam poplar) (Populus balsamifera subsp. trichocarpa)	GO:0055114; GO:0016491; GO:0008270	oxidation-reduction process; oxidoreductase activity; zinc ion binding	Metal-binding; Oxidoreductase; Zinc	IPR013149; IPR013154; IPR002085; IPR002328; IPR011032; IPR016040;					16973872;	364
B9RQ45	0	0	19	0.0427928	-32.0705	35.8911	3.8147e-06	Putative uncharacterized protein	RCOM_0954650	Ricinus communis (Castor bean)										148
B9S0U8	0	0	19	0.0242656	-32.0705	35.8911	3.8147e-06	Protein translocase, putative	RCOM_1537630	Ricinus communis (Castor bean)	GO:0016021; GO:0005743; GO:0008565	integral to membrane; mitochondrial inner membrane; protein transporter activity	Membrane; Transmembrane; Transmembrane helix	IPR013761; IPR021129; IPR010993; IPR003397;						261
B9SNH2	0	0	19	0.00626442	-32.0705	35.8911	3.8147e-06	Histidine kinase 1, 2, 3 plant, putative (EC 2.7.13.3)	RCOM_1149450	Ricinus communis (Castor bean)	GO:0005524; GO:0016020; GO:0018106; GO:0006355; GO:0000156; GO:0000155	ATP binding; membrane; peptidyl-histidine phosphorylation; regulation of transcription, DNA-dependent; two-component response regulator activity; two-component sensor activity	Kinase; Transferase	IPR003594; IPR006189; IPR011006; IPR004358; IPR003661; IPR005467; IPR009082; IPR001789;	2.7.13.3	Histidine kinase domain (1)				1011
B9SQ25	0	0	19	0.00501452	-32.0705	35.8911	3.8147e-06	Translation initiation factor if-2, putative	RCOM_0643750	Ricinus communis (Castor bean)	GO:0005525; GO:0003924; GO:0003743	GTP binding; GTPase activity; translation initiation factor activity	GTP-binding; Initiation factor; Nucleotide-binding; Protein biosynthesis	IPR000795; IPR005225; IPR015760; IPR023115; IPR004161; IPR009000;						1263
B9SSJ0	0	0	19	0.0179415	-32.0705	35.8911	3.8147e-06	Zinc finger protein, putative	RCOM_0511220	Ricinus communis (Castor bean)	GO:0016788; GO:0006629	hydrolase activity, acting on ester bonds; lipid metabolic process		IPR013831; IPR001087;						353
D7STY2	0	0	19	0.0150079	-32.0705	35.8911	3.8147e-06	Whole genome shotgun sequence of line PN40024, scaffold_8.assembly12x (Fragment)	VIT_00035482001	Vitis vinifera (Grape)	GO:0042398; GO:0016872	cellular modified amino acid biosynthetic process; intramolecular lyase activity		IPR016087; IPR003466;					17721507;	422
D7T6J5	0	0	19	0.0141054	-32.0705	35.8911	3.8147e-06	Whole genome shotgun sequence of line PN40024, scaffold_20.assembly12x (Fragment)	VIT_00017808001	Vitis vinifera (Grape)	GO:0016161; GO:0043169; GO:0000272	beta-amylase activity; cation binding; polysaccharide catabolic process		IPR001554; IPR013781; IPR017853;			Glycosyl hydrolase 14 family		17721507;	449
D7TBY5	0	0	19	0.0194274	-32.0705	35.8911	3.8147e-06	Whole genome shotgun sequence of line PN40024, scaffold_16.assembly12x (Fragment)	VIT_00015504001	Vitis vinifera (Grape)	GO:0055114; GO:0016491	oxidation-reduction process; oxidoreductase activity	FAD; Flavoprotein; NAD; Oxidoreductase	IPR017927; IPR001709; IPR001834; IPR008333; IPR001433; IPR017938;					17721507;	326
D7TME9	0	0	19	0.0319865	-32.0705	35.8911	3.8147e-06	Whole genome shotgun sequence of line PN40024, scaffold_19.assembly12x (Fragment)	VIT_00016341001	Vitis vinifera (Grape)	GO:0015935; GO:0003735; GO:0006412	small ribosomal subunit; structural constituent of ribosome; translation	Ribonucleoprotein; Ribosomal protein	IPR012340; IPR016027; IPR006032; IPR005680;			Ribosomal protein S12P family		17721507;	198
D7U233	0	0	19	0.0173042	-32.0705	35.8911	3.8147e-06	Whole genome shotgun sequence of line PN40024, scaffold_128.assembly12x (Fragment)	VIT_00000080001	Vitis vinifera (Grape)									17721507;	366
D7UDD5	0	0	19	0.0103825	-32.0705	35.8911	3.8147e-06	Whole genome shotgun sequence of line PN40024, scaffold_122.assembly12x (Fragment)	VIT_00013410001	Vitis vinifera (Grape)	GO:0004579; GO:0005783; GO:0016021; GO:0006486	dolichyl-diphosphooligosaccharide-protein glycotransferase activity; endoplasmic reticulum; integral to membrane; protein glycosylation		IPR007676;					17721507;	610
E0CU18	0	0	19	0.0126667	-32.0705	35.8911	3.8147e-06	Whole genome shotgun sequence of line PN40024, scaffold_28.assembly12x (Fragment)	VIT_00020835001	Vitis vinifera (Grape)				IPR011993; IPR001849;		PH domain (1)			17721507;	500
Q8GWP3	0	0	19	0.0436782	-32.0705	35.8911	3.8147e-06	Copper transporter 6 (AtCOPT6)	COPT6 At2g26975	Arabidopsis thaliana (Mouse-ear cress)	GO:0005375; GO:0016021; GO:0005773	copper ion transmembrane transporter activity; integral to membrane; vacuole	Complete proteome; Copper; Copper transport; Ion transport; Membrane; Transmembrane; Transmembrane helix; Transport	IPR007274;			Copper transporter (Ctr) (TC 1.A.56) family, SLC31A subfamily		10617197; 11910074; 14593172	145
Q94FW7	0	0	19	0.0227818	-32.0705	35.8911	3.8147e-06	Heme oxygenase 1	HO1	Solanum lycopersicum (Tomato) (Lycopersicon esculentum)	GO:0006788; GO:0004392	heme oxidation; heme oxygenase (decyclizing) activity		IPR002051; IPR016053; IPR016084; IPR016951;					11402195	278
Q9LI73	0	0	19	0.0140118	-32.0705	35.8911	3.8147e-06	At3g25700 (Chloroplast nucleoid DNA binding protein-like; nucellin-like protein)	At3g25700	Arabidopsis thaliana (Mouse-ear cress)	GO:0004190; GO:0006508	aspartic-type endopeptidase activity; proteolysis	Complete proteome	IPR001461; IPR021109; IPR009007;					11130713;	452
Q9SXE7	0	0	19	0.0213244	-32.0705	35.8911	3.8147e-06	Putative proline-rich cell wall protein (T3P18.6)	At1g62500	Arabidopsis thaliana (Mouse-ear cress)	GO:0006869	lipid transport	Complete proteome	IPR016140; IPR013770; IPR003612;					11130712; 12093376;	297
A5B1I9	0	0	18	0.0125523	-32.1095	35.8131	7.62939e-06	Putative uncharacterized protein	VITISV_037734	Vitis vinifera (Grape)	GO:0003676; GO:0000166	nucleic acid binding; nucleotide binding		IPR012677; IPR000504;						478
A7PA04	0	0	18	0.031746	-32.1095	35.8131	7.62939e-06	UPF0497 membrane protein 7	GSVIVT00037922001 LOC100248101 VITISV_043317	Vitis vinifera (Grape)	GO:0016021	integral to membrane	Membrane; Transmembrane; Transmembrane helix	IPR006702; IPR006459;			UPF0497 family		17721507; 18094749; 17761391	189
B9RM47	0	0	18	0.046875	-32.1095	35.8131	7.62939e-06	Acyl carrier protein	RCOM_1077670	Ricinus communis (Castor bean)	GO:0000036; GO:0048037; GO:0006633; GO:0031177	acyl carrier activity; cofactor binding; fatty acid biosynthetic process; phosphopantetheine binding	Fatty acid biosynthesis; Lipid synthesis; Phosphopantetheine	IPR003231; IPR009081; IPR006163; IPR006162;		Acyl carrier domain (1)				128
B9RPU3	0	0	18	0.0283019	-32.1095	35.8131	7.62939e-06	AMME syndrome candidateprotein 1 protein, putative	RCOM_1540540	Ricinus communis (Castor bean)				IPR023473; IPR002733;						212
B9RRR1	0	0	18	0.0134228	-32.1095	35.8131	7.62939e-06	Fatty acid desaturase, putative	RCOM_0797300	Ricinus communis (Castor bean)	GO:0006633; GO:0020037; GO:0055114; GO:0016717	fatty acid biosynthetic process; heme binding; oxidation-reduction process; oxidoreductase activity, acting on paired donors, with oxidation of a pair of donors resulting in the reduction of molecular oxygen to two molecules of water		IPR001199; IPR012171; IPR005804;		Cytochrome b5 heme-binding domain (1)				447
B9SGN6	0	0	18	0.0096	-32.1095	35.8131	7.62939e-06	Acyl-CoA oxidase, putative (EC 1.9.3.1)	RCOM_0554440	Ricinus communis (Castor bean)	GO:0003995; GO:0003997; GO:0004129; GO:0006635; GO:0050660; GO:0005777	acyl-CoA dehydrogenase activity; acyl-CoA oxidase activity; cytochrome-c oxidase activity; fatty acid beta-oxidation; flavin adenine dinucleotide binding; peroxisome	Oxidoreductase	IPR006090; IPR006091; IPR012258; IPR002655; IPR009075; IPR009100;	1.9.3.1					625
B9SRZ1	0	0	18	0.00980392	-32.1095	35.8131	7.62939e-06	ATP binding protein, putative	RCOM_0519450	Ricinus communis (Castor bean)				IPR004159;						612
D2CFN2	0	0	18	0.00264201	-32.1095	35.8131	7.62939e-06	Acetyl-CoA carboxylase		Jatropha curcas	GO:0005524; GO:0003989; GO:0009374; GO:0006633	ATP binding; acetyl-CoA carboxylase activity; biotin binding; fatty acid biosynthetic process	Biotin	IPR013537; IPR011761; IPR013815; IPR013816; IPR001882; IPR011764; IPR005482; IPR000089; IPR005479; IPR005481; IPR000022; IPR011763; IPR011762; IPR013817; IPR016185; IPR011054; IPR011053;						2271
D9ZIV7	0	0	18	0.0130152	-32.1095	35.8131	7.62939e-06	CAMTA domain class transcription factor	CAMTA1	Malus domestica (Apple) (Pyrus malus)	GO:0016021; GO:0016758	integral to membrane; transferase activity, transferring hexosyl groups		IPR008630;						461
O82483	0	0	18	0.0128755	-32.1095	35.8131	7.62939e-06	T12H20.9 protein	T12H20.9	Arabidopsis thaliana (Mouse-ear cress)				IPR006577; IPR001012;						466
Q2TSD4	0	0	18	0.00696864	-32.1095	35.8131	7.62939e-06	Trehalose 6-phosphate synthase		Gossypium hirsutum (Upland cotton) (Gossypium mexicanum)	GO:0003824; GO:0005992	catalytic activity; trehalose biosynthetic process		IPR001830; IPR023214; IPR006379; IPR003337;					16086175;	861
Q8RWC3	0	0	18	0.0123203	-32.1095	35.8131	7.62939e-06	Putative uncharacterized protein At3g19340	At3g19340	Arabidopsis thaliana (Mouse-ear cress)	GO:0005886	plasma membrane	Complete proteome	IPR022227;					11130713	487
A5ASS1	0	0	17	0.00952381	-32.1508	35.7306	1.52588e-05	Putative uncharacterized protein	VITISV_013163	Vitis vinifera (Grape)				IPR001251; IPR008273; IPR009038; IPR011074;		CRAL-TRIO domain (1)				595
A5BNC5	0	0	17	0.013087	-32.1508	35.7306	1.52588e-05	Putative uncharacterized protein	VITISV_016426	Vitis vinifera (Grape)	GO:0016787	hydrolase activity		IPR002933; IPR011650;						433
B9GFZ9	0	0	17	0.0246377	-32.1508	35.7306	1.52588e-05	Predicted protein	POPTRDRAFT_550238	Populus trichocarpa (Western balsam poplar) (Populus balsamifera subsp. trichocarpa)	GO:0000398; GO:0005681	nuclear mRNA splicing, via spliceosome; spliceosomal complex		IPR006973;					16973872;	230
B9R8I4	0	0	17	0.0128788	-32.1508	35.7306	1.52588e-05	Anthranilate N-benzoyltransferase protein, putative (EC 2.3.1.150)	RCOM_1600120	Ricinus communis (Castor bean)	GO:0047180	salutaridinol 7-O-acetyltransferase activity	Acyltransferase; Transferase	IPR023213; IPR003480;	2.3.1.150					440
B9R9B3	0	0	17	0.0107323	-32.1508	35.7306	1.52588e-05	KDEL motif-containing protein 1, putative	RCOM_1495960	Ricinus communis (Castor bean)				IPR008539; IPR006598;						528
B9RXM8	0	0	17	0.0102471	-32.1508	35.7306	1.52588e-05	Protein sufB, putative	RCOM_0905060	Ricinus communis (Castor bean)	GO:0016226	iron-sulfur cluster assembly		IPR010231; IPR000825;						553
B9S377	0	0	17	0.00734024	-32.1508	35.7306	1.52588e-05	Ceramidase, putative	RCOM_0731110	Ricinus communis (Castor bean)				IPR006823;						772
B9S9B6	0	0	17	0.0287648	-32.1508	35.7306	1.52588e-05	Putative uncharacterized protein	RCOM_1015420	Ricinus communis (Castor bean)										197
B9SWH8	0	0	17	0.0142022	-32.1508	35.7306	1.52588e-05	Sorting nexin 3, putative	RCOM_0293470	Ricinus communis (Castor bean)	GO:0007154; GO:0035091	cell communication; phosphatidylinositol binding		IPR001683; IPR015404;						399
D7KX74	0	0	17	0.00886802	-32.1508	35.7306	1.52588e-05	Hydrolase, alpha/beta fold family protein	ARALYDRAFT_477223	Arabidopsis lyrata subsp. lyrata	GO:0016787	hydrolase activity	Hydrolase	IPR000073;						639
D7T6Q0	0	0	17	0.0237099	-32.1508	35.7306	1.52588e-05	Whole genome shotgun sequence of line PN40024, scaffold_20.assembly12x (Fragment)	VIT_00017876001	Vitis vinifera (Grape)	GO:0016787	hydrolase activity		IPR002925;					17721507;	239
D7TEI7	0	0	17	0.0153568	-32.1508	35.7306	1.52588e-05	Whole genome shotgun sequence of line PN40024, scaffold_59.assembly12x (Fragment)	VIT_00030561001	Vitis vinifera (Grape)			Kelch repeat; Repeat	IPR015916; IPR006652;					17721507;	369
D7THV1	0	0	17	0.00595238	-32.1508	35.7306	1.52588e-05	Whole genome shotgun sequence of line PN40024, scaffold_7.assembly12x (Fragment)	VIT_00033261001	Vitis vinifera (Grape)	GO:0003779; GO:0007010	actin binding; cytoskeleton organization		IPR007122; IPR007123; IPR003128;					17721507;	952
D7TJM7	0	0	17	0.0164251	-32.1508	35.7306	1.52588e-05	Whole genome shotgun sequence of line PN40024, scaffold_3.assembly12x (Fragment)	VIT_00021232001	Vitis vinifera (Grape)	GO:0005524; GO:0006468; GO:0004674; GO:0007165	ATP binding; protein phosphorylation; protein serine/threonine kinase activity; signal transduction		IPR011009; IPR018451; IPR004041; IPR000719; IPR017442; IPR008271;					17721507;	345
D7TNL6	0	0	17	0.032381	-32.1508	35.7306	1.52588e-05	Whole genome shotgun sequence of line PN40024, scaffold_26.assembly12x (Fragment)	VIT_00020165001	Vitis vinifera (Grape)									17721507;	175
D7U4B6	0	0	17	0.0154405	-32.1508	35.7306	1.52588e-05	Whole genome shotgun sequence of line PN40024, scaffold_44.assembly12x (Fragment)	VIT_00026456001	Vitis vinifera (Grape)	GO:0008270	zinc ion binding	Metal-binding; Zinc; Zinc-finger	IPR010734; IPR002035; IPR001841; IPR013083;					17721507;	367
D7UA72	0	0	17	0.0172239	-32.1508	35.7306	1.52588e-05	Whole genome shotgun sequence of line PN40024, scaffold_60.assembly12x (Fragment)	VIT_00031286001	Vitis vinifera (Grape)	GO:0005524; GO:0016887	ATP binding; ATPase activity	ATP-binding; Nucleotide-binding	IPR003439; IPR003593;					17721507;	329
A0SE34	0	0	16	0.00875753	-32.1945	35.6431	3.05176e-05	9-cis-epoxycarotenoid dioxygenase 5	NCED5	Citrus clementina	GO:0016702	oxidoreductase activity, acting on single donors with incorporation of molecular oxygen, incorporation of two atoms of oxygen	Dioxygenase; Oxidoreductase	IPR004294;						609
A9PGL4	0	0	16	0.037296	-32.1945	35.6431	3.05176e-05	Predicted protein (Putative uncharacterized protein)	POPTRDRAFT_814470	Populus trichocarpa (Western balsam poplar) (Populus balsamifera subsp. trichocarpa)	GO:0005840; GO:0003735; GO:0006412	ribosome; structural constituent of ribosome; translation		IPR001266; IPR018277;					18230180; 16973872;	143
B6REZ9	0	0	16	0.0199005	-32.1945	35.6431	3.05176e-05	14-3-3b protein		Gossypium hirsutum (Upland cotton) (Gossypium mexicanum)	GO:0019904	protein domain specific binding		IPR000308; IPR023409; IPR023410;			14-3-3 family			268
B9HS52	0	0	16	0.0107095	-32.1945	35.6431	3.05176e-05	Predicted protein (Fragment)	POPTRDRAFT_201870	Populus trichocarpa (Western balsam poplar) (Populus balsamifera subsp. trichocarpa)	GO:0015137; GO:0016021	citrate transmembrane transporter activity; integral to membrane		IPR004680; IPR018390;					16973872;	498
B9RBE8	0	0	16	0.0129765	-32.1945	35.6431	3.05176e-05	Serine/threonine-protein kinase PBS1, putative (EC 2.7.11.30)	RCOM_1675090	Ricinus communis (Castor bean)	GO:0005524; GO:0006468; GO:0004674	ATP binding; protein phosphorylation; protein serine/threonine kinase activity	ATP-binding; Kinase; Nucleotide-binding; Serine/threonine-protein kinase; Transferase	IPR011009; IPR000719; IPR017441; IPR017442; IPR008271;	2.7.11.30		Protein kinase superfamily			411
B9S2I9	0	0	16	0.0101202	-32.1945	35.6431	3.05176e-05	Putative uncharacterized protein	RCOM_0699830	Ricinus communis (Castor bean)										527
B9SAR4	0	0	16	0.0507937	-32.1945	35.6431	3.05176e-05	Catalytic, putative	RCOM_1178170	Ricinus communis (Castor bean)				IPR008011;						105
B9SCY0	0	0	16	0.0166147	-32.1945	35.6431	3.05176e-05	Fucose synthetase, putative (EC 1.1.1.271)	RCOM_1282230	Ricinus communis (Castor bean)	GO:0050577; GO:0050662; GO:0055114	GDP-L-fucose synthase activity; coenzyme binding; oxidation-reduction process	Oxidoreductase	IPR001509; IPR016040;	1.1.1.271					321
D7SKS3	0	0	16	0.0111343	-32.1945	35.6431	3.05176e-05	Whole genome shotgun sequence of line PN40024, scaffold_4.assembly12x (Fragment)	VIT_00025114001	Vitis vinifera (Grape)			Repeat; WD repeat	IPR015943; IPR001680; IPR011046; IPR019782; IPR017986; IPR019781;					17721507;	479
D7TAQ1	0	0	16	0.00856073	-32.1945	35.6431	3.05176e-05	Whole genome shotgun sequence of line PN40024, scaffold_10.assembly12x (Fragment)	VIT_00010357001	Vitis vinifera (Grape)	GO:0005524; GO:0017111	ATP binding; nucleoside-triphosphatase activity	ATP-binding; Nucleotide-binding	IPR003593; IPR003959; IPR003960;			AAA ATPase family		17721507;	623
D7TDX0	0	0	16	0.00680272	-32.1945	35.6431	3.05176e-05	Whole genome shotgun sequence of line PN40024, scaffold_151.assembly12x (Fragment)	VIT_00001153001	Vitis vinifera (Grape)	GO:0016829; GO:0000287	lyase activity; magnesium ion binding	Magnesium	IPR001906; IPR005630; IPR008930; IPR008949;					17721507;	784
D7TH28	0	0	16	0.0223152	-32.1945	35.6431	3.05176e-05	Whole genome shotgun sequence of line PN40024, scaffold_7.assembly12x (Fragment)	VIT_00033902001	Vitis vinifera (Grape)	GO:0003677; GO:0005634; GO:0006355	DNA binding; nucleus; regulation of transcription, DNA-dependent	DNA-binding; Nucleus; Transcription; Transcription regulation	IPR015300; IPR003340;					17721507;	239
D7TNN1	0	0	16	0.0348584	-32.1945	35.6431	3.05176e-05	Whole genome shotgun sequence of line PN40024, scaffold_26.assembly12x (Fragment)	VIT_00020183001	Vitis vinifera (Grape)	GO:0006952; GO:0009607	defense response; response to biotic stimulus	Pathogenesis-related protein; Plant defense	IPR000916; IPR023393;			BetVI family		17721507;	153
D7TR62	0	0	16	0.034632	-32.1945	35.6431	3.05176e-05	Whole genome shotgun sequence of line PN40024, scaffold_99.assembly12x (Fragment)	VIT_00038798001	Vitis vinifera (Grape)									17721507;	154
D7TZL1	0	0	16	0.0136054	-32.1945	35.6431	3.05176e-05	Whole genome shotgun sequence of line PN40024, scaffold_2.assembly12x (Fragment)	VIT_00016685001	Vitis vinifera (Grape)	GO:0016788; GO:0006629	hydrolase activity, acting on ester bonds; lipid metabolic process		IPR001087;					17721507;	392
D7U863	0	0	16	0.0249221	-32.1945	35.6431	3.05176e-05	Whole genome shotgun sequence of line PN40024, scaffold_70.assembly12x (Fragment)	VIT_00034217001	Vitis vinifera (Grape)	GO:0016020	membrane		IPR003608; IPR016093;					17721507;	214
D7UCV2	0	0	16	0.0820513	-32.1945	35.6431	3.05176e-05	Whole genome shotgun sequence of line PN40024, scaffold_46.assembly12x (Fragment)	VIT_00027169001	Vitis vinifera (Grape)									17721507;	65
Q53J23	0	0	16	0.00838574	-32.1945	35.6431	3.05176e-05	EDS1-like protein, putative	LES1_20t00001	Solanum lycopersicum (Tomato) (Lycopersicon esculentum)	GO:0006629; GO:0004806	lipid metabolic process; triglyceride lipase activity	Hydrolase	IPR002921;						636
Q6NQB7	0	0	16	0.0135708	-32.1945	35.6431	3.05176e-05	Beta-1,3-galactosyltransferase 7 (EC 2.4.1.-)	B3GALT7 At1g77810 F28K19.2 T32E8.14	Arabidopsis thaliana (Mouse-ear cress)	GO:0000139; GO:0048531; GO:0016021; GO:0006486	Golgi membrane; beta-1,3-galactosyltransferase activity; integral to membrane; protein glycosylation	Alternative splicing; Complete proteome; Glycosyltransferase; Golgi apparatus; Manganese; Membrane; Signal-anchor; Transferase; Transmembrane; Transmembrane helix	IPR002659;	2.4.1.-		Glycosyltransferase 31 family		11130712; 14593172; 18548197	393
Q9LXA6	0	0	16	0.00737667	-32.1945	35.6431	3.05176e-05	Oligopeptidase A-like protein	F12B17_110	Arabidopsis thaliana (Mouse-ear cress)	GO:0004222; GO:0006508	metalloendopeptidase activity; proteolysis	Hydrolase; Metalloprotease; Protease; Zinc	IPR001567;			Peptidase M3 family			723
A3KCF8	0	0	15	0.00965251	-32.241	35.55	6.10352e-05	Glucose-1-phosphate adenylyltransferase (EC 2.7.7.27)	ibagpb2	Ipomoea batatas (Sweet potato) (Convolvulus batatas)	GO:0009507; GO:0008878; GO:0005978	chloroplast; glucose-1-phosphate adenylyltransferase activity; glycogen biosynthetic process	Allosteric enzyme; Chloroplast; Nucleotidyltransferase; Plastid; Transferase	IPR005836; IPR011831; IPR005835; IPR011004;	2.7.7.27		Bacterial/plant glucose-1-phosphate adenylyltransferase family			518
A5APC0	0	0	15	0.00131441	-32.241	35.55	6.10352e-05	Putative uncharacterized protein	VITISV_023640	Vitis vinifera (Grape)	GO:0005524; GO:0003723; GO:0006278; GO:0003964; GO:0006298; GO:0030983; GO:0017111; GO:0009229; GO:0004788; GO:0006772	ATP binding; RNA binding; RNA-dependent DNA replication; RNA-directed DNA polymerase activity; mismatch repair; mismatched DNA binding; nucleoside-triphosphatase activity; thiamine diphosphate biosynthetic process; thiamine diphosphokinase activity; thiamine metabolic process	ATP-binding; Nucleotide-binding	IPR003594; IPR003593; IPR003959; IPR003960; IPR013507; IPR005135; IPR010920; IPR001163; IPR006649; IPR014790; IPR020568; IPR014721; IPR000477; IPR006282; IPR007373; IPR007371;		Reverse transcriptase domain (1)	AAA ATPase family			3804
A5B445	0	0	15	0.0146628	-32.241	35.55	6.10352e-05	Putative uncharacterized protein	VITISV_018946	Vitis vinifera (Grape)	GO:0003677; GO:0005634; GO:0006355; GO:0003700	DNA binding; nucleus; regulation of transcription, DNA-dependent; sequence-specific DNA binding transcription factor activity	DNA-binding; Nucleus; Transcription; Transcription regulation	IPR016177; IPR001471;						341
B2MWN0	0	0	15	0.0117647	-32.241	35.55	6.10352e-05	D-cysteine desulfhydrase		Solanum lycopersicum (Tomato) (Lycopersicon esculentum)	GO:0003824; GO:0030170	catalytic activity; pyridoxal phosphate binding		IPR005966; IPR001926;						425
B9RBN6	0	0	15	0.0384615	-32.241	35.55	6.10352e-05	Putative uncharacterized protein	RCOM_1679300	Ricinus communis (Castor bean)				IPR013870;						130
B9RHA4	0	0	15	0.0134048	-32.241	35.55	6.10352e-05	Cysteine protease, putative (EC 3.4.22.16)	RCOM_1449120	Ricinus communis (Castor bean)	GO:0004197; GO:0006508	cysteine-type endopeptidase activity; proteolysis	Hydrolase; Protease; Thiol protease	IPR000169; IPR013128; IPR000668; IPR013201;	3.4.22.16		Peptidase C1 family			373
B9RV55	0	0	15	0.026455	-32.241	35.55	6.10352e-05	DNA binding protein, putative	RCOM_0899510	Ricinus communis (Castor bean)	GO:0003677; GO:0005634; GO:0006355; GO:0003700	DNA binding; nucleus; regulation of transcription, DNA-dependent; sequence-specific DNA binding transcription factor activity	DNA-binding; Nucleus; Transcription; Transcription regulation	IPR016177; IPR001471;						189
B9SA07	0	0	15	0.0223214	-32.241	35.55	6.10352e-05	Oxygen-evolving enhancer protein 3-1, chloroplast, putative	RCOM_0181530	Ricinus communis (Castor bean)	GO:0005509; GO:0019898; GO:0009654; GO:0015979	calcium ion binding; extrinsic to membrane; oxygen evolving complex; photosynthesis		IPR023222; IPR008797;						224
B9SAF3	0	0	15	0.016835	-32.241	35.55	6.10352e-05	Ubiquitin-conjugating enzyme variant, putative	RCOM_0585700	Ricinus communis (Castor bean)				IPR019547;						297
C6GMF7	0	0	15	0.0242718	-32.241	35.55	6.10352e-05	5-epi-aristolochene-1,3-hydroxylase (Fragment)	eah	Nicotiana plumbaginifolia (Leadwort-leaved tobacco) (Tex-Mex tobacco)	GO:0009055; GO:0020037; GO:0004497; GO:0055114	electron carrier activity; heme binding; monooxygenase activity; oxidation-reduction process		IPR001128; IPR002401;						206
D7M6D2	0	0	15	0.0116279	-32.241	35.55	6.10352e-05	Auxin efflux carrier family protein	ARALYDRAFT_486870	Arabidopsis lyrata subsp. lyrata	GO:0016021; GO:0055085	integral to membrane; transmembrane transport		IPR004776;						430
[truncated: 3,253 more rows]
