# Supplementary material for: Comparative transcriptional profiling analysis of olive ripe-fruit pericarp and abscission zone tissues shows expression differences and distinct patterns of transcriptional regulation
Source: BMC Genomics. 2013 Dec 9;14(1):866. doi: 10.1186/1471-2164-14-866 (PMC4046656; doi:10.1186/1471-2164-14-866)
Supplement: Supplementary file 9 — Additional file 9: Pathways identified through KEGG mapping. (XLSX 13 KB) [file 12864_2013_5569_MOESM9_ESM.xlsx]

## Sheet: Hoja1
Additional file 9: A total of 137 pathways were identified through KEGG mapping
ec01100 Metabolic pathways (190)
ec01110 Biosynthesis of secondary metabolites (101)
ec01120 Microbial metabolism in diverse environments (59)
ec00500 Starch and sucrose metabolism (20)
ec00520 Amino sugar and nucleotide sugar metabolism (18)
ec00270 Cysteine and methionine metabolism (17)
ec00680 Methane metabolism (15)
ec00010 Glycolysis / Gluconeogenesis (15)
ec00260 Glycine, serine and threonine metabolism (13)
ec00330 Arginine and proline metabolism (13)
ec00910 Nitrogen metabolism (12)
ec00630 Glyoxylate and dicarboxylate metabolism (11)
ec00230 Purine metabolism (11)
ec00710 Carbon fixation in photosynthetic organisms (10)
ec00360 Phenylalanine metabolism (10)
ec00051 Fructose and mannose metabolism (10)
ec00620 Pyruvate metabolism (9)
ec00564 Glycerophospholipid metabolism (9)
ec00650 Butanoate metabolism (9)
ec00941 Flavonoid biosynthesis (9)
ec00480 Glutathione metabolism (9)
ec00030 Pentose phosphate pathway (8)
ec00720 Carbon fixation pathways in prokaryotes (8)
ec00940 Phenylpropanoid biosynthesis (8)
ec00900 Terpenoid backbone biosynthesis (8)
ec00190 Oxidative phosphorylation (8)
ec00240 Pyrimidine metabolism (8)
ec00061 Fatty acid biosynthesis (8)
ec00020 Citrate cycle (TCA cycle) (7)
ec00052 Galactose metabolism (7)
ec00350 Tyrosine metabolism (7)
ec01040 Biosynthesis of unsaturated fatty acids (7)
ec00950 Isoquinoline alkaloid biosynthesis (7)
ec00627 Aminobenzoate degradation (6)
ec00040 Pentose and glucuronate interconversions (6)
ec00592 alpha-Linolenic acid metabolism (6)
ec00250 Alanine, aspartate and glutamate metabolism (6)
ec00400 Phenylalanine, tyrosine and tryptophan biosynthesis (6)
ec00600 Sphingolipid metabolism (6)
ec00253 Tetracycline biosynthesis (5)
ec00310 Lysine degradation (5)
ec00362 Benzoate degradation (5)
ec00280 Valine, leucine and isoleucine degradation (5)
ec00380 Tryptophan metabolism (5)
ec00970 Aminoacyl-tRNA biosynthesis (5)
ec00670 One carbon pool by folate (5)
ec01057 Biosynthesis of type II polyketide products (5)
ec00980 Metabolism of xenobiotics by cytochrome P450 (5)
ec00140 Steroid hormone biosynthesis (4)
ec00510 N-Glycan biosynthesis (4)
ec00860 Porphyrin and chlorophyll metabolism (4)
ec00290 Valine, leucine and isoleucine biosynthesis (4)
ec00945 Stilbenoid, diarylheptanoid and gingerol biosynthesis (4)
ec00640 Propanoate metabolism (4)
ec00062 Fatty acid elongation (4)
ec00830 Retinol metabolism (4)
ec00901 Indole alkaloid biosynthesis (4)
ec00942 Anthocyanin biosynthesis (4)
ec00770 Pantothenate and CoA biosynthesis (4)
ec00561 Glycerolipid metabolism (4)
ec00513 Various types of N-glycan biosynthesis (4)
ec00071 Fatty acid metabolism (4)
ec00604 Glycosphingolipid biosynthesis - ganglio series (3)
ec00982 Drug metabolism - cytochrome P450 (3)
ec00904 Diterpenoid biosynthesis (3)
ec00591 Linoleic acid metabolism (3)
ec00626 Naphthalene degradation (3)
ec00410 beta-Alanine metabolism (3)
ec00623 Toluene degradation (3)
ec00906 Carotenoid biosynthesis (3)
ec00920 Sulfur metabolism (3)
ec00053 Ascorbate and aldarate metabolism (3)
ec00983 Drug metabolism - other enzymes (3)
ec00903 Limonene and pinene degradation (3)
ec00524 Butirosin and neomycin biosynthesis (3)
ec00460 Cyanoamino acid metabolism (3)
ec00565 Ether lipid metabolism (3)
ec00981 Insect hormone biosynthesis (3)
ec00450 Selenocompound metabolism (3)
ec00130 Ubiquinone and other terpenoid-quinone biosynthesis (3)
ec01056 Biosynthesis of type II polyketide backbone (3)
ec00750 Vitamin B6 metabolism (3)
ec00300 Lysine biosynthesis (3)
ec00562 Inositol phosphate metabolism (2)
ec00633 Nitrotoluene degradation (2)
ec00100 Steroid biosynthesis (2)
ec00540 Lipopolysaccharide biosynthesis (2)
ec00965 Betalain biosynthesis (2)
ec00625 Chloroalkane and chloroalkene degradation (2)
ec00624 Polycyclic aromatic hydrocarbon degradation (2)
ec00232 Caffeine metabolism (2)
ec00363 Bisphenol degradation (2)
ec00534 Glycosaminoglycan biosynthesis - heparan sulfate (2)
ec00960 Tropane, piperidine and pyridine alkaloid biosynthesis (2)
ec00364 Fluorobenzoate degradation (2)
ec00930 Caprolactam degradation (2)
ec00908 Zeatin biosynthesis (2)
ec00532 Glycosaminoglycan biosynthesis - chondroitin sulfate (2)
ec00195 Photosynthesis (2)
ec00966 Glucosinolate biosynthesis (2)
ec00730 Thiamine metabolism (2)
ec01051 Biosynthesis of ansamycins (2)
ec00340 Histidine metabolism (2)
ec00643 Styrene degradation (2)
ec00740 Riboflavin metabolism (2)
ec00603 Glycosphingolipid biosynthesis - globo series (2)
ec00590 Arachidonic acid metabolism (2)
ec00944 Flavone and flavonol biosynthesis (2)
ec00514 Other types of O-glycan biosynthesis (2)
ec00760 Nicotinate and nicotinamide metabolism (2)
ec00522 Biosynthesis of 12-, 14- and 16-membered macrolides (2)
ec00361 Chlorocyclohexane and chlorobenzene degradation (2)
ec00909 Sesquiterpenoid and triterpenoid biosynthesis (2)
ec00471 D-Glutamine and D-glutamate metabolism (1)
ec00622 Xylene degradation (1)
ec00902 Monoterpenoid biosynthesis (1)
ec00523 Polyketide sugar unit biosynthesis (1)
ec01053 Biosynthesis of siderophore group nonribosomal peptides (1)
ec00072 Synthesis and degradation of ketone bodies (1)
ec00231 Puromycin biosynthesis (1)
ec00440 Phosphonate and phosphinate metabolism (1)
ec00512 Mucin type O-Glycan biosynthesis (1)
ec00281 Geraniol degradation (1)
ec00401 Novobiocin biosynthesis (1)
ec00660 C5-Branched dibasic acid metabolism (1)
ec00601 Glycosphingolipid biosynthesis - lacto and neolacto series (1)
ec00472 D-Arginine and D-ornithine metabolism (1)
ec00785 Lipoic acid metabolism (1)
ec00642 Ethylbenzene degradation (1)
ec00943 Isoflavonoid biosynthesis (1)
ec00550 Peptidoglycan biosynthesis (1)
ec00473 D-Alanine metabolism (1)
ec00533 Glycosaminoglycan biosynthesis - keratan sulfate (1)
ec00531 Glycosaminoglycan degradation (1)
ec00430 Taurine and hypotaurine metabolism (1)
ec00511 Other glycan degradation (1)
ec00563 Glycosylphosphatidylinositol(GPI)-anchor biosynthesis (1)
